# Supplementary material for: Transcriptome analysis of heterogeneity in mouse model of metastatic breast cancer
Source: Breast Cancer Res. 2021 Sep 27;23:93. doi: 10.1186/s13058-021-01468-x (PMC8477508; doi:10.1186/s13058-021-01468-x)
Supplement: Supplementary file 2 — Additional file 2. Complete list of enriched GO-terms and genes from the enriched pathway analysis from Fig 1B. [file 13058_2021_1468_MOESM2_ESM.xlsx]

## Sheet: Annotation
Gene	original_id	A7	B8	C4	D5	E1	F3	G6	H2	Gene ID	Type	Tax ID	Homologene Gene ID	Homologene Gene Tax ID	Gene Symbol	Description	Biological Process (GO)	GO:0040017 positive regulation of locomot	GO:0030155 regulation of cell adhesion	GO:0000165 MAPK cascade	GO:0032101 regulation of response to exte	GO:0001816 cytokine production	GO:0010942 positive regulation of cell de	GO:0008285 negative regulation of cell pr	R-MMU-9006934 Signaling by Receptor Tyrosine	GO:0007169 transmembrane receptor protein	GO:1902532 negative regulation of intrace	GO:0048729 tissue morphogenesis	R-MMU-109582 Hemostasis	R-MMU-195258 RHO GTPase Effectors	GO:0097190 apoptotic signaling pathway	GO:0070848 response to growth factor	GO:0009611 response to wounding	GO:0050900 leukocyte migration	GO:0050673 epithelial cell proliferation	GO:0051129 negative regulation of cellula	GO:0080135 regulation of cellular respons	TotalEvidenceCount
2063	Nr2f6;Ear2	0	0	1	0	0	0	1	0						None	None	None	nan	nan	nan	nan	nan	nan	nan	nan	nan	nan	nan	nan	nan	nan	nan	nan	nan	nan	nan	nan	2
100503946	Gm10925;mt-Atp6	1	0	0	0	0	0	0	1	100503946	Gene_ID	M. musculus	100503946	M. musculus	Gm10925	ATP synthase F0 subunit 6 pseudogene		0.0	0.0	0.0	0.0	0.0	0.0	0.0	0.0	0.0	0.0	0.0	0.0	0.0	0.0	0.0	0.0	0.0	0.0	0.0	0.0	2
6288	Saa2;Saa1	0	0	0	0	0	0	1	1						None	None	None	nan	nan	nan	nan	nan	nan	nan	nan	nan	nan	nan	nan	nan	nan	nan	nan	nan	nan	nan	nan	2
18611	Pea15a	0	0	0	0	0	1	0	0	18611	Gene_ID	M. musculus	18611	M. musculus	Pea15a	phosphoprotein enriched in astrocytes 15A	GO:0046325 negative regulation of glucose import;GO:0010829 negative regulation of glucose transmembrane transport;GO:1902043 positive regulation of extrinsic apoptotic signaling pathway via death domain receptors	0.0	0.0	0.0	0.0	0.0	1.0	0.0	0.0	0.0	0.0	0.0	0.0	0.0	1.0	0.0	0.0	0.0	0.0	0.0	0.0	1
90634	N4bp2l1	1	0	0	0	0	0	0	0						None	None	None	nan	nan	nan	nan	nan	nan	nan	nan	nan	nan	nan	nan	nan	nan	nan	nan	nan	nan	nan	nan	1
8667	Eif3h	0	0	1	0	0	0	0	0						None	None	None	nan	nan	nan	nan	nan	nan	nan	nan	nan	nan	nan	nan	nan	nan	nan	nan	nan	nan	nan	nan	1
546546	Serpina3h	0	0	0	1	0	0	0	0	546546	Gene_ID	M. musculus	546546	M. musculus	Serpina3h	serine (or cysteine) peptidase inhibitor, clade A, member 3H		0.0	0.0	0.0	0.0	0.0	0.0	0.0	0.0	0.0	0.0	0.0	0.0	0.0	0.0	0.0	0.0	0.0	0.0	0.0	0.0	1
84864	Riox2	0	0	0	0	1	0	0	0						None	None	None	nan	nan	nan	nan	nan	nan	nan	nan	nan	nan	nan	nan	nan	nan	nan	nan	nan	nan	nan	nan	1
348	Apoe	0	0	0	0	0	0	1	0						None	None	None	nan	nan	nan	nan	nan	nan	nan	nan	nan	nan	nan	nan	nan	nan	nan	nan	nan	nan	nan	nan	1
84870	Rspo3	0	0	0	0	0	1	0	0						None	None	None	nan	nan	nan	nan	nan	nan	nan	nan	nan	nan	nan	nan	nan	nan	nan	nan	nan	nan	nan	nan	1
60	Actb	0	0	0	0	1	0	0	0						None	None	None	nan	nan	nan	nan	nan	nan	nan	nan	nan	nan	nan	nan	nan	nan	nan	nan	nan	nan	nan	nan	1
80024	Slc8b1	1	0	0	0	0	0	0	0						None	None	None	nan	nan	nan	nan	nan	nan	nan	nan	nan	nan	nan	nan	nan	nan	nan	nan	nan	nan	nan	nan	1
2976	Gtf3c2	0	0	1	0	0	0	0	0						None	None	None	nan	nan	nan	nan	nan	nan	nan	nan	nan	nan	nan	nan	nan	nan	nan	nan	nan	nan	nan	nan	1
8330	Hist1h2ak	0	0	0	0	0	0	0	1						None	None	None	nan	nan	nan	nan	nan	nan	nan	nan	nan	nan	nan	nan	nan	nan	nan	nan	nan	nan	nan	nan	1
29766	Tmod3	0	0	0	0	1	0	0	0						None	None	None	nan	nan	nan	nan	nan	nan	nan	nan	nan	nan	nan	nan	nan	nan	nan	nan	nan	nan	nan	nan	1
64359	Nxn	0	0	0	0	0	1	0	0						None	None	None	nan	nan	nan	nan	nan	nan	nan	nan	nan	nan	nan	nan	nan	nan	nan	nan	nan	nan	nan	nan	1
7112	Tmpo	0	0	1	0	0	0	0	0						None	None	None	nan	nan	nan	nan	nan	nan	nan	nan	nan	nan	nan	nan	nan	nan	nan	nan	nan	nan	nan	nan	1
8082	Sspn	0	0	0	0	0	1	0	0						None	None	None	nan	nan	nan	nan	nan	nan	nan	nan	nan	nan	nan	nan	nan	nan	nan	nan	nan	nan	nan	nan	1
9896	Fig4	0	0	0	0	0	1	0	0						None	None	None	nan	nan	nan	nan	nan	nan	nan	nan	nan	nan	nan	nan	nan	nan	nan	nan	nan	nan	nan	nan	1
9452	Itm2a	0	0	0	0	0	0	1	0						None	None	None	nan	nan	nan	nan	nan	nan	nan	nan	nan	nan	nan	nan	nan	nan	nan	nan	nan	nan	nan	nan	1
330	Birc3	0	0	0	0	0	1	0	0						None	None	None	nan	nan	nan	nan	nan	nan	nan	nan	nan	nan	nan	nan	nan	nan	nan	nan	nan	nan	nan	nan	1
692089	Snord19	0	0	1	0	0	0	0	0						None	None	None	nan	nan	nan	nan	nan	nan	nan	nan	nan	nan	nan	nan	nan	nan	nan	nan	nan	nan	nan	nan	1
9700	Espl1	0	0	1	0	0	0	0	0						None	None	None	nan	nan	nan	nan	nan	nan	nan	nan	nan	nan	nan	nan	nan	nan	nan	nan	nan	nan	nan	nan	1
81602	Cdadc1	1	0	0	0	0	0	0	0						None	None	None	nan	nan	nan	nan	nan	nan	nan	nan	nan	nan	nan	nan	nan	nan	nan	nan	nan	nan	nan	nan	1
1072	Cfl1	0	0	0	0	0	0	0	1						None	None	None	nan	nan	nan	nan	nan	nan	nan	nan	nan	nan	nan	nan	nan	nan	nan	nan	nan	nan	nan	nan	1
55973	Bcap29	0	0	0	0	1	0	0	0						None	None	None	nan	nan	nan	nan	nan	nan	nan	nan	nan	nan	nan	nan	nan	nan	nan	nan	nan	nan	nan	nan	1
2995	Gypc	0	0	0	0	0	1	0	0						None	None	None	nan	nan	nan	nan	nan	nan	nan	nan	nan	nan	nan	nan	nan	nan	nan	nan	nan	nan	nan	nan	1
9562	Minpp1	0	0	0	0	1	0	0	0						None	None	None	nan	nan	nan	nan	nan	nan	nan	nan	nan	nan	nan	nan	nan	nan	nan	nan	nan	nan	nan	nan	1
55022	Pid1	0	0	0	0	0	1	0	0						None	None	None	nan	nan	nan	nan	nan	nan	nan	nan	nan	nan	nan	nan	nan	nan	nan	nan	nan	nan	nan	nan	1
26464	Vnn3	0	0	0	0	0	0	0	1	26464	Gene_ID	M. musculus	26464	M. musculus	Vnn3	vanin 3	GO:0015939 pantothenate metabolic process;GO:0006767 water-soluble vitamin metabolic process;GO:0006766 vitamin metabolic process	0.0	0.0	0.0	0.0	0.0	0.0	0.0	0.0	0.0	0.0	0.0	0.0	0.0	0.0	0.0	0.0	0.0	0.0	0.0	0.0	1
2099	Esr1	1	0	0	0	0	0	0	0						None	None	None	nan	nan	nan	nan	nan	nan	nan	nan	nan	nan	nan	nan	nan	nan	nan	nan	nan	nan	nan	nan	1
51312	Slc25a37	0	0	1	0	0	0	0	0						None	None	None	nan	nan	nan	nan	nan	nan	nan	nan	nan	nan	nan	nan	nan	nan	nan	nan	nan	nan	nan	nan	1
8361	Hist1h4f	0	0	1	0	0	0	0	0						None	None	None	nan	nan	nan	nan	nan	nan	nan	nan	nan	nan	nan	nan	nan	nan	nan	nan	nan	nan	nan	nan	1
127829	Arl8a	0	0	0	1	0	0	0	0						None	None	None	nan	nan	nan	nan	nan	nan	nan	nan	nan	nan	nan	nan	nan	nan	nan	nan	nan	nan	nan	nan	1
100506311	Hotairm1	0	0	0	0	0	1	0	0						None	None	None	nan	nan	nan	nan	nan	nan	nan	nan	nan	nan	nan	nan	nan	nan	nan	nan	nan	nan	nan	nan	1
4060	Lum	0	0	0	0	0	1	0	0						None	None	None	nan	nan	nan	nan	nan	nan	nan	nan	nan	nan	nan	nan	nan	nan	nan	nan	nan	nan	nan	nan	1
2035	Epb41	0	0	0	0	1	0	0	0						None	None	None	nan	nan	nan	nan	nan	nan	nan	nan	nan	nan	nan	nan	nan	nan	nan	nan	nan	nan	nan	nan	1
144347	Rflna	0	0	0	0	0	0	0	1						None	None	None	nan	nan	nan	nan	nan	nan	nan	nan	nan	nan	nan	nan	nan	nan	nan	nan	nan	nan	nan	nan	1
5590	Prkcz	0	0	0	0	1	0	0	0						None	None	None	nan	nan	nan	nan	nan	nan	nan	nan	nan	nan	nan	nan	nan	nan	nan	nan	nan	nan	nan	nan	1
3308	Hspa4	1	0	0	0	0	0	0	0						None	None	None	nan	nan	nan	nan	nan	nan	nan	nan	nan	nan	nan	nan	nan	nan	nan	nan	nan	nan	nan	nan	1
5366	Pmaip1	0	0	0	0	1	0	0	0						None	None	None	nan	nan	nan	nan	nan	nan	nan	nan	nan	nan	nan	nan	nan	nan	nan	nan	nan	nan	nan	nan	1
115487688	Gm24497	0	0	0	0	0	0	0	1	115487688	Gene_ID	M. musculus	115487688	M. musculus	Gm24497	predicted gene, 24497		0.0	0.0	0.0	0.0	0.0	0.0	0.0	0.0	0.0	0.0	0.0	0.0	0.0	0.0	0.0	0.0	0.0	0.0	0.0	0.0	1
10752	Chl1	0	0	0	0	0	1	0	0						None	None	None	nan	nan	nan	nan	nan	nan	nan	nan	nan	nan	nan	nan	nan	nan	nan	nan	nan	nan	nan	nan	1
153443	Srfbp1	0	0	0	0	1	0	0	0						None	None	None	nan	nan	nan	nan	nan	nan	nan	nan	nan	nan	nan	nan	nan	nan	nan	nan	nan	nan	nan	nan	1
57159	Trim54	0	0	1	0	0	0	0	0						None	None	None	nan	nan	nan	nan	nan	nan	nan	nan	nan	nan	nan	nan	nan	nan	nan	nan	nan	nan	nan	nan	1
113791	Pik3ip1	0	0	1	0	0	0	0	0						None	None	None	nan	nan	nan	nan	nan	nan	nan	nan	nan	nan	nan	nan	nan	nan	nan	nan	nan	nan	nan	nan	1
54495	Tmx3	0	0	0	0	1	0	0	0						None	None	None	nan	nan	nan	nan	nan	nan	nan	nan	nan	nan	nan	nan	nan	nan	nan	nan	nan	nan	nan	nan	1
221421	Rsph9	0	0	0	0	0	1	0	0						None	None	None	nan	nan	nan	nan	nan	nan	nan	nan	nan	nan	nan	nan	nan	nan	nan	nan	nan	nan	nan	nan	1
9377	Cox5a	0	0	1	0	0	0	0	0						None	None	None	nan	nan	nan	nan	nan	nan	nan	nan	nan	nan	nan	nan	nan	nan	nan	nan	nan	nan	nan	nan	1
55107	Ano1	0	0	0	0	1	0	0	0						None	None	None	nan	nan	nan	nan	nan	nan	nan	nan	nan	nan	nan	nan	nan	nan	nan	nan	nan	nan	nan	nan	1
210	Alad	0	0	0	0	1	0	0	0						None	None	None	nan	nan	nan	nan	nan	nan	nan	nan	nan	nan	nan	nan	nan	nan	nan	nan	nan	nan	nan	nan	1
81562	Lman2l	1	0	0	0	0	0	0	0						None	None	None	nan	nan	nan	nan	nan	nan	nan	nan	nan	nan	nan	nan	nan	nan	nan	nan	nan	nan	nan	nan	1
19034	Gm10123	0	0	0	0	0	0	0	1	19034	Gene_ID	M. musculus	19034	M. musculus	Gm10123	peptidylprolyl isomerase A-like pseudogene		0.0	0.0	0.0	0.0	0.0	0.0	0.0	0.0	0.0	0.0	0.0	0.0	0.0	0.0	0.0	0.0	0.0	0.0	0.0	0.0	1
3604	Tnfrsf9	0	0	0	0	1	0	0	0						None	None	None	nan	nan	nan	nan	nan	nan	nan	nan	nan	nan	nan	nan	nan	nan	nan	nan	nan	nan	nan	nan	1
9784	Snx17	0	0	0	0	0	0	0	1						None	None	None	nan	nan	nan	nan	nan	nan	nan	nan	nan	nan	nan	nan	nan	nan	nan	nan	nan	nan	nan	nan	1
51760	Syt17	0	0	0	1	0	0	0	0						None	None	None	nan	nan	nan	nan	nan	nan	nan	nan	nan	nan	nan	nan	nan	nan	nan	nan	nan	nan	nan	nan	1
56265	Cpxm1	0	0	0	0	0	0	1	0						None	None	None	nan	nan	nan	nan	nan	nan	nan	nan	nan	nan	nan	nan	nan	nan	nan	nan	nan	nan	nan	nan	1
4543	Mt1	0	0	0	1	0	0	0	0						None	None	None	nan	nan	nan	nan	nan	nan	nan	nan	nan	nan	nan	nan	nan	nan	nan	nan	nan	nan	nan	nan	1
79770	Txndc15	1	0	0	0	0	0	0	0						None	None	None	nan	nan	nan	nan	nan	nan	nan	nan	nan	nan	nan	nan	nan	nan	nan	nan	nan	nan	nan	nan	1
64397	Zfp106	0	0	0	0	0	1	0	0						None	None	None	nan	nan	nan	nan	nan	nan	nan	nan	nan	nan	nan	nan	nan	nan	nan	nan	nan	nan	nan	nan	1
64332	Nfkbiz	0	0	0	0	0	0	0	1						None	None	None	nan	nan	nan	nan	nan	nan	nan	nan	nan	nan	nan	nan	nan	nan	nan	nan	nan	nan	nan	nan	1
56882	Cdc42se1	0	0	1	0	0	0	0	0						None	None	None	nan	nan	nan	nan	nan	nan	nan	nan	nan	nan	nan	nan	nan	nan	nan	nan	nan	nan	nan	nan	1
79035	Nabp2	0	0	0	0	0	1	0	0						None	None	None	nan	nan	nan	nan	nan	nan	nan	nan	nan	nan	nan	nan	nan	nan	nan	nan	nan	nan	nan	nan	1
10558	Sptlc1	0	0	0	0	1	0	0	0						None	None	None	nan	nan	nan	nan	nan	nan	nan	nan	nan	nan	nan	nan	nan	nan	nan	nan	nan	nan	nan	nan	1
70458	2610318N02Rik	0	0	0	0	0	0	0	1	70458	Gene_ID	M. musculus	70458	M. musculus	2610318N02Rik	RIKEN cDNA 2610318N02 gene	GO:0008150 biological_process	0.0	0.0	0.0	0.0	0.0	0.0	0.0	0.0	0.0	0.0	0.0	0.0	0.0	0.0	0.0	0.0	0.0	0.0	0.0	0.0	1
4833	Nme4	0	0	0	1	0	0	0	0						None	None	None	nan	nan	nan	nan	nan	nan	nan	nan	nan	nan	nan	nan	nan	nan	nan	nan	nan	nan	nan	nan	1
2764	Gmfb	0	0	0	0	1	0	0	0						None	None	None	nan	nan	nan	nan	nan	nan	nan	nan	nan	nan	nan	nan	nan	nan	nan	nan	nan	nan	nan	nan	1
150094	Sik1	0	0	0	0	0	1	0	0						None	None	None	nan	nan	nan	nan	nan	nan	nan	nan	nan	nan	nan	nan	nan	nan	nan	nan	nan	nan	nan	nan	1
64968	Mrps6	0	0	1	0	0	0	0	0						None	None	None	nan	nan	nan	nan	nan	nan	nan	nan	nan	nan	nan	nan	nan	nan	nan	nan	nan	nan	nan	nan	1
100128731	Ost4	0	0	0	0	1	0	0	0						None	None	None	nan	nan	nan	nan	nan	nan	nan	nan	nan	nan	nan	nan	nan	nan	nan	nan	nan	nan	nan	nan	1
3336	Hspe1	0	0	1	0	0	0	0	0						None	None	None	nan	nan	nan	nan	nan	nan	nan	nan	nan	nan	nan	nan	nan	nan	nan	nan	nan	nan	nan	nan	1
287	Ank2	0	0	0	0	0	1	0	0						None	None	None	nan	nan	nan	nan	nan	nan	nan	nan	nan	nan	nan	nan	nan	nan	nan	nan	nan	nan	nan	nan	1
10212	Ddx39	0	0	0	0	0	0	0	1						None	None	None	nan	nan	nan	nan	nan	nan	nan	nan	nan	nan	nan	nan	nan	nan	nan	nan	nan	nan	nan	nan	1
237433	Gm4925	1	0	0	0	0	0	0	0	237433	Gene_ID	M. musculus	237433	M. musculus	Gm4925	predicted gene 4925		0.0	0.0	0.0	0.0	0.0	0.0	0.0	0.0	0.0	0.0	0.0	0.0	0.0	0.0	0.0	0.0	0.0	0.0	0.0	0.0	1
55374	Tmco6	0	0	1	0	0	0	0	0						None	None	None	nan	nan	nan	nan	nan	nan	nan	nan	nan	nan	nan	nan	nan	nan	nan	nan	nan	nan	nan	nan	1
572	Bad	0	0	0	0	1	0	0	0						None	None	None	nan	nan	nan	nan	nan	nan	nan	nan	nan	nan	nan	nan	nan	nan	nan	nan	nan	nan	nan	nan	1
2953	Gstt2	0	0	0	0	0	0	1	0						None	None	None	nan	nan	nan	nan	nan	nan	nan	nan	nan	nan	nan	nan	nan	nan	nan	nan	nan	nan	nan	nan	1
83473	Katnal2	0	0	0	0	1	0	0	0						None	None	None	nan	nan	nan	nan	nan	nan	nan	nan	nan	nan	nan	nan	nan	nan	nan	nan	nan	nan	nan	nan	1
100039316	Gm9843	0	0	1	0	0	0	0	0	100039316	Gene_ID	M. musculus	100039316	M. musculus	Gm9843	predicted gene 9843		0.0	0.0	0.0	0.0	0.0	0.0	0.0	0.0	0.0	0.0	0.0	0.0	0.0	0.0	0.0	0.0	0.0	0.0	0.0	0.0	1
57146	Tmem159	0	0	0	1	0	0	0	0						None	None	None	nan	nan	nan	nan	nan	nan	nan	nan	nan	nan	nan	nan	nan	nan	nan	nan	nan	nan	nan	nan	1
84752	B3gnt9	0	0	0	0	0	1	0	0						None	None	None	nan	nan	nan	nan	nan	nan	nan	nan	nan	nan	nan	nan	nan	nan	nan	nan	nan	nan	nan	nan	1
1337	Cox6a1	0	0	0	0	0	0	0	1						None	None	None	nan	nan	nan	nan	nan	nan	nan	nan	nan	nan	nan	nan	nan	nan	nan	nan	nan	nan	nan	nan	1
89765	Rsph1	0	0	0	0	1	0	0	0						None	None	None	nan	nan	nan	nan	nan	nan	nan	nan	nan	nan	nan	nan	nan	nan	nan	nan	nan	nan	nan	nan	1
5018	Oxa1l	1	0	0	0	0	0	0	0						None	None	None	nan	nan	nan	nan	nan	nan	nan	nan	nan	nan	nan	nan	nan	nan	nan	nan	nan	nan	nan	nan	1
51028	Vps36	0	0	0	1	0	0	0	0						None	None	None	nan	nan	nan	nan	nan	nan	nan	nan	nan	nan	nan	nan	nan	nan	nan	nan	nan	nan	nan	nan	1
85451	Unk	1	0	0	0	0	0	0	0						None	None	None	nan	nan	nan	nan	nan	nan	nan	nan	nan	nan	nan	nan	nan	nan	nan	nan	nan	nan	nan	nan	1
23014	Fbxo21	0	0	1	0	0	0	0	0						None	None	None	nan	nan	nan	nan	nan	nan	nan	nan	nan	nan	nan	nan	nan	nan	nan	nan	nan	nan	nan	nan	1
5635	Prpsap1	0	0	0	0	1	0	0	0						None	None	None	nan	nan	nan	nan	nan	nan	nan	nan	nan	nan	nan	nan	nan	nan	nan	nan	nan	nan	nan	nan	1
80222	Tars2	0	0	0	0	1	0	0	0						None	None	None	nan	nan	nan	nan	nan	nan	nan	nan	nan	nan	nan	nan	nan	nan	nan	nan	nan	nan	nan	nan	1
100126819	Gm10076	0	0	1	0	0	0	0	0	100126819	Gene_ID	M. musculus	100126819	M. musculus	Gm10076	ribosomal protein L41 pseudogene	GO:0008150 biological_process	0.0	0.0	0.0	0.0	0.0	0.0	0.0	0.0	0.0	0.0	0.0	0.0	0.0	0.0	0.0	0.0	0.0	0.0	0.0	0.0	1
10437	Ifi30	0	0	0	0	1	0	0	0						None	None	None	nan	nan	nan	nan	nan	nan	nan	nan	nan	nan	nan	nan	nan	nan	nan	nan	nan	nan	nan	nan	1
29103	Dnajc15	0	0	0	0	1	0	0	0						None	None	None	nan	nan	nan	nan	nan	nan	nan	nan	nan	nan	nan	nan	nan	nan	nan	nan	nan	nan	nan	nan	1
100042577	Gm3912	0	0	1	0	0	0	0	0	100042577	Gene_ID	M. musculus	100042577	M. musculus	Gm3912	predicted gene 3912		0.0	0.0	0.0	0.0	0.0	0.0	0.0	0.0	0.0	0.0	0.0	0.0	0.0	0.0	0.0	0.0	0.0	0.0	0.0	0.0	1
6423	Sfrp2	0	0	0	0	0	1	0	0						None	None	None	nan	nan	nan	nan	nan	nan	nan	nan	nan	nan	nan	nan	nan	nan	nan	nan	nan	nan	nan	nan	1
7259	Tspyl1	0	0	0	0	0	1	0	0						None	None	None	nan	nan	nan	nan	nan	nan	nan	nan	nan	nan	nan	nan	nan	nan	nan	nan	nan	nan	nan	nan	1
10130	Pdia6	0	0	0	0	0	0	0	1						None	None	None	nan	nan	nan	nan	nan	nan	nan	nan	nan	nan	nan	nan	nan	nan	nan	nan	nan	nan	nan	nan	1
1471	Cst3	0	0	0	0	0	1	0	0						None	None	None	nan	nan	nan	nan	nan	nan	nan	nan	nan	nan	nan	nan	nan	nan	nan	nan	nan	nan	nan	nan	1
10419	Prmt5	0	0	0	0	1	0	0	0						None	None	None	nan	nan	nan	nan	nan	nan	nan	nan	nan	nan	nan	nan	nan	nan	nan	nan	nan	nan	nan	nan	1
598	Bcl2l1	0	0	0	1	0	0	0	0						None	None	None	nan	nan	nan	nan	nan	nan	nan	nan	nan	nan	nan	nan	nan	nan	nan	nan	nan	nan	nan	nan	1
57019	Ciapin1	0	0	1	0	0	0	0	0						None	None	None	nan	nan	nan	nan	nan	nan	nan	nan	nan	nan	nan	nan	nan	nan	nan	nan	nan	nan	nan	nan	1
2768	Gna12	1	0	0	0	0	0	0	0						None	None	None	nan	nan	nan	nan	nan	nan	nan	nan	nan	nan	nan	nan	nan	nan	nan	nan	nan	nan	nan	nan	1
3434	Ifit1	0	0	0	0	0	1	0	0						None	None	None	nan	nan	nan	nan	nan	nan	nan	nan	nan	nan	nan	nan	nan	nan	nan	nan	nan	nan	nan	nan	1
481	Atp1b1	0	0	1	0	0	0	0	0						None	None	None	nan	nan	nan	nan	nan	nan	nan	nan	nan	nan	nan	nan	nan	nan	nan	nan	nan	nan	nan	nan	1
5184	Pepd	0	0	0	0	1	0	0	0						None	None	None	nan	nan	nan	nan	nan	nan	nan	nan	nan	nan	nan	nan	nan	nan	nan	nan	nan	nan	nan	nan	1
1836	Slc26a2	1	0	0	0	0	0	0	0						None	None	None	nan	nan	nan	nan	nan	nan	nan	nan	nan	nan	nan	nan	nan	nan	nan	nan	nan	nan	nan	nan	1
129880	Bbs5	0	0	0	1	0	0	0	0						None	None	None	nan	nan	nan	nan	nan	nan	nan	nan	nan	nan	nan	nan	nan	nan	nan	nan	nan	nan	nan	nan	1
55684	Rabl6	0	0	1	0	0	0	0	0						None	None	None	nan	nan	nan	nan	nan	nan	nan	nan	nan	nan	nan	nan	nan	nan	nan	nan	nan	nan	nan	nan	1
14964	H2-D1	0	0	0	0	1	0	0	0	14964	Gene_ID	M. musculus	14964	M. musculus	H2-D1	histocompatibility 2, D region locus 1	GO:0002485 antigen processing and presentation of endogenous peptide antigen via MHC class I via ER pathway, TAP-dependent;GO:0002486 antigen processing and presentation of endogenous peptide antigen via MHC class I via ER pathway, TAP-independent;GO:0001916 positive regulation of T cell mediated cytotoxicity	0.0	0.0	0.0	0.0	0.0	0.0	0.0	0.0	0.0	0.0	0.0	0.0	0.0	0.0	0.0	0.0	0.0	0.0	0.0	0.0	1
79827	Clmp	0	0	0	0	0	1	0	0						None	None	None	nan	nan	nan	nan	nan	nan	nan	nan	nan	nan	nan	nan	nan	nan	nan	nan	nan	nan	nan	nan	1
1397	Crip2	0	0	0	0	1	0	0	0						None	None	None	nan	nan	nan	nan	nan	nan	nan	nan	nan	nan	nan	nan	nan	nan	nan	nan	nan	nan	nan	nan	1
51260	Pbdc1	0	0	0	0	1	0	0	0						None	None	None	nan	nan	nan	nan	nan	nan	nan	nan	nan	nan	nan	nan	nan	nan	nan	nan	nan	nan	nan	nan	1
60680	Celf5	0	0	0	0	0	1	0	0						None	None	None	nan	nan	nan	nan	nan	nan	nan	nan	nan	nan	nan	nan	nan	nan	nan	nan	nan	nan	nan	nan	1
2517	Fuca1	0	0	0	1	0	0	0	0						None	None	None	nan	nan	nan	nan	nan	nan	nan	nan	nan	nan	nan	nan	nan	nan	nan	nan	nan	nan	nan	nan	1
255758	Tctex1d2	0	0	0	0	1	0	0	0						None	None	None	nan	nan	nan	nan	nan	nan	nan	nan	nan	nan	nan	nan	nan	nan	nan	nan	nan	nan	nan	nan	1
57048	Plscr3	0	0	0	0	0	1	0	0						None	None	None	nan	nan	nan	nan	nan	nan	nan	nan	nan	nan	nan	nan	nan	nan	nan	nan	nan	nan	nan	nan	1
26471	Nupr1	0	0	0	0	0	1	0	0						None	None	None	nan	nan	nan	nan	nan	nan	nan	nan	nan	nan	nan	nan	nan	nan	nan	nan	nan	nan	nan	nan	1
805	Calm2	0	0	0	0	0	0	0	1						None	None	None	nan	nan	nan	nan	nan	nan	nan	nan	nan	nan	nan	nan	nan	nan	nan	nan	nan	nan	nan	nan	1
200312	Rnf215	0	0	0	0	0	1	0	0						None	None	None	nan	nan	nan	nan	nan	nan	nan	nan	nan	nan	nan	nan	nan	nan	nan	nan	nan	nan	nan	nan	1
23025	Unc13a	0	0	0	0	0	0	0	1						None	None	None	nan	nan	nan	nan	nan	nan	nan	nan	nan	nan	nan	nan	nan	nan	nan	nan	nan	nan	nan	nan	1
124801	Lsm12	0	0	0	0	0	1	0	0						None	None	None	nan	nan	nan	nan	nan	nan	nan	nan	nan	nan	nan	nan	nan	nan	nan	nan	nan	nan	nan	nan	1
143686	Sesn3	0	0	1	0	0	0	0	0						None	None	None	nan	nan	nan	nan	nan	nan	nan	nan	nan	nan	nan	nan	nan	nan	nan	nan	nan	nan	nan	nan	1
3383	Icam1	0	0	0	0	0	0	1	0						None	None	None	nan	nan	nan	nan	nan	nan	nan	nan	nan	nan	nan	nan	nan	nan	nan	nan	nan	nan	nan	nan	1
4084	Mxd1	0	0	0	0	0	0	1	0						None	None	None	nan	nan	nan	nan	nan	nan	nan	nan	nan	nan	nan	nan	nan	nan	nan	nan	nan	nan	nan	nan	1
2017	Cttn	0	0	0	1	0	0	0	0						None	None	None	nan	nan	nan	nan	nan	nan	nan	nan	nan	nan	nan	nan	nan	nan	nan	nan	nan	nan	nan	nan	1
10962	Mllt11	0	0	0	0	0	1	0	0						None	None	None	nan	nan	nan	nan	nan	nan	nan	nan	nan	nan	nan	nan	nan	nan	nan	nan	nan	nan	nan	nan	1
1474	Cst6	0	0	1	0	0	0	0	0						None	None	None	nan	nan	nan	nan	nan	nan	nan	nan	nan	nan	nan	nan	nan	nan	nan	nan	nan	nan	nan	nan	1
8558	Cdk10	0	0	0	0	1	0	0	0						None	None	None	nan	nan	nan	nan	nan	nan	nan	nan	nan	nan	nan	nan	nan	nan	nan	nan	nan	nan	nan	nan	1
51341	Zbtb7a	0	0	0	0	0	1	0	0						None	None	None	nan	nan	nan	nan	nan	nan	nan	nan	nan	nan	nan	nan	nan	nan	nan	nan	nan	nan	nan	nan	1
90865	Il33	0	0	0	0	0	0	0	1						None	None	None	nan	nan	nan	nan	nan	nan	nan	nan	nan	nan	nan	nan	nan	nan	nan	nan	nan	nan	nan	nan	1
77430	9430081H08Rik	0	0	1	0	0	0	0	0	77430	Gene_ID	M. musculus	77430	M. musculus	9430081H08Rik	RIKEN cDNA 9430081H08 gene		0.0	0.0	0.0	0.0	0.0	0.0	0.0	0.0	0.0	0.0	0.0	0.0	0.0	0.0	0.0	0.0	0.0	0.0	0.0	0.0	1
100039601	Gm10163	0	0	1	0	0	0	0	0	100039601	Gene_ID	M. musculus	100039601	M. musculus	Gm10163	60S ribosomal protein L21 pseudogene		0.0	0.0	0.0	0.0	0.0	0.0	0.0	0.0	0.0	0.0	0.0	0.0	0.0	0.0	0.0	0.0	0.0	0.0	0.0	0.0	1
4852	Npy	0	0	0	0	0	0	1	0						None	None	None	nan	nan	nan	nan	nan	nan	nan	nan	nan	nan	nan	nan	nan	nan	nan	nan	nan	nan	nan	nan	1
57412	As3mt	0	0	0	0	0	1	0	0						None	None	None	nan	nan	nan	nan	nan	nan	nan	nan	nan	nan	nan	nan	nan	nan	nan	nan	nan	nan	nan	nan	1
4046	Lsp1	0	0	0	0	0	1	0	0						None	None	None	nan	nan	nan	nan	nan	nan	nan	nan	nan	nan	nan	nan	nan	nan	nan	nan	nan	nan	nan	nan	1
128338	Dram2	0	0	0	1	0	0	0	0						None	None	None	nan	nan	nan	nan	nan	nan	nan	nan	nan	nan	nan	nan	nan	nan	nan	nan	nan	nan	nan	nan	1
7153	Top2a	0	0	1	0	0	0	0	0						None	None	None	nan	nan	nan	nan	nan	nan	nan	nan	nan	nan	nan	nan	nan	nan	nan	nan	nan	nan	nan	nan	1
79819	Wdr78	0	0	0	0	1	0	0	0						None	None	None	nan	nan	nan	nan	nan	nan	nan	nan	nan	nan	nan	nan	nan	nan	nan	nan	nan	nan	nan	nan	1
22	Abcb7	0	0	0	0	1	0	0	0						None	None	None	nan	nan	nan	nan	nan	nan	nan	nan	nan	nan	nan	nan	nan	nan	nan	nan	nan	nan	nan	nan	1
55707	Necap2	0	0	0	1	0	0	0	0						None	None	None	nan	nan	nan	nan	nan	nan	nan	nan	nan	nan	nan	nan	nan	nan	nan	nan	nan	nan	nan	nan	1
8535	Cbx4	0	0	1	0	0	0	0	0						None	None	None	nan	nan	nan	nan	nan	nan	nan	nan	nan	nan	nan	nan	nan	nan	nan	nan	nan	nan	nan	nan	1
5425	Pold2	0	0	1	0	0	0	0	0						None	None	None	nan	nan	nan	nan	nan	nan	nan	nan	nan	nan	nan	nan	nan	nan	nan	nan	nan	nan	nan	nan	1
57509	Mtus1	0	0	0	0	0	1	0	0						None	None	None	nan	nan	nan	nan	nan	nan	nan	nan	nan	nan	nan	nan	nan	nan	nan	nan	nan	nan	nan	nan	1
8832	Cd84	0	0	0	0	0	0	1	0						None	None	None	nan	nan	nan	nan	nan	nan	nan	nan	nan	nan	nan	nan	nan	nan	nan	nan	nan	nan	nan	nan	1
64083	Golph3	0	0	1	0	0	0	0	0						None	None	None	nan	nan	nan	nan	nan	nan	nan	nan	nan	nan	nan	nan	nan	nan	nan	nan	nan	nan	nan	nan	1
115487842	Gm22068	0	0	1	0	0	0	0	0	115487842	Gene_ID	M. musculus	115487842	M. musculus	Gm22068	predicted gene, 22068		0.0	0.0	0.0	0.0	0.0	0.0	0.0	0.0	0.0	0.0	0.0	0.0	0.0	0.0	0.0	0.0	0.0	0.0	0.0	0.0	1
1605	Dag1	0	0	0	0	0	1	0	0						None	None	None	nan	nan	nan	nan	nan	nan	nan	nan	nan	nan	nan	nan	nan	nan	nan	nan	nan	nan	nan	nan	1
3903	Lair1	0	0	0	0	0	0	1	0						None	None	None	nan	nan	nan	nan	nan	nan	nan	nan	nan	nan	nan	nan	nan	nan	nan	nan	nan	nan	nan	nan	1
625193	Gm6563	0	0	1	0	0	0	0	0	625193	Gene_ID	M. musculus	625193	M. musculus	Gm6563	SAP domain containing ribonucleoprotein pseudogene		0.0	0.0	0.0	0.0	0.0	0.0	0.0	0.0	0.0	0.0	0.0	0.0	0.0	0.0	0.0	0.0	0.0	0.0	0.0	0.0	1
1525	Cxadr	0	0	0	0	1	0	0	0						None	None	None	nan	nan	nan	nan	nan	nan	nan	nan	nan	nan	nan	nan	nan	nan	nan	nan	nan	nan	nan	nan	1
977	Cd151	1	0	0	0	0	0	0	0						None	None	None	nan	nan	nan	nan	nan	nan	nan	nan	nan	nan	nan	nan	nan	nan	nan	nan	nan	nan	nan	nan	1
80323	Ccdc68	0	0	1	0	0	0	0	0						None	None	None	nan	nan	nan	nan	nan	nan	nan	nan	nan	nan	nan	nan	nan	nan	nan	nan	nan	nan	nan	nan	1
100041965	Oaz1-ps	0	0	0	0	0	1	0	0	100041965	Gene_ID	M. musculus	100041965	M. musculus	Oaz1-ps	ornithine decarboxylase antizyme 1, pseudogene		0.0	0.0	0.0	0.0	0.0	0.0	0.0	0.0	0.0	0.0	0.0	0.0	0.0	0.0	0.0	0.0	0.0	0.0	0.0	0.0	1
2941	Gsta4	0	0	0	1	0	0	0	0						None	None	None	nan	nan	nan	nan	nan	nan	nan	nan	nan	nan	nan	nan	nan	nan	nan	nan	nan	nan	nan	nan	1
10527	Ipo7	0	0	0	1	0	0	0	0						None	None	None	nan	nan	nan	nan	nan	nan	nan	nan	nan	nan	nan	nan	nan	nan	nan	nan	nan	nan	nan	nan	1
23650	Trim29	0	0	0	1	0	0	0	0						None	None	None	nan	nan	nan	nan	nan	nan	nan	nan	nan	nan	nan	nan	nan	nan	nan	nan	nan	nan	nan	nan	1
2317	Flnb	0	0	0	0	1	0	0	0						None	None	None	nan	nan	nan	nan	nan	nan	nan	nan	nan	nan	nan	nan	nan	nan	nan	nan	nan	nan	nan	nan	1
129303	Tmem150a	0	0	0	0	0	1	0	0						None	None	None	nan	nan	nan	nan	nan	nan	nan	nan	nan	nan	nan	nan	nan	nan	nan	nan	nan	nan	nan	nan	1
66236	1500011B03Rik	0	0	0	0	0	0	1	0	66236	Gene_ID	M. musculus	66236	M. musculus	1500011B03Rik	RIKEN cDNA 1500011B03 gene	GO:0008150 biological_process	0.0	0.0	0.0	0.0	0.0	0.0	0.0	0.0	0.0	0.0	0.0	0.0	0.0	0.0	0.0	0.0	0.0	0.0	0.0	0.0	1
84334	Apopt1	1	0	0	0	0	0	0	0						None	None	None	nan	nan	nan	nan	nan	nan	nan	nan	nan	nan	nan	nan	nan	nan	nan	nan	nan	nan	nan	nan	1
5950	Rbp4	0	0	0	0	0	0	1	0						None	None	None	nan	nan	nan	nan	nan	nan	nan	nan	nan	nan	nan	nan	nan	nan	nan	nan	nan	nan	nan	nan	1
10536	P3h3	0	0	0	0	0	1	0	0						None	None	None	nan	nan	nan	nan	nan	nan	nan	nan	nan	nan	nan	nan	nan	nan	nan	nan	nan	nan	nan	nan	1
11262	Sp140	0	0	0	0	0	0	0	1						None	None	None	nan	nan	nan	nan	nan	nan	nan	nan	nan	nan	nan	nan	nan	nan	nan	nan	nan	nan	nan	nan	1
654432	Gm7334	0	0	0	0	0	1	0	0	654432	Gene_ID	M. musculus	654432	M. musculus	Gm7334	B-cell translocation gene 3 pseudogene		0.0	0.0	0.0	0.0	0.0	0.0	0.0	0.0	0.0	0.0	0.0	0.0	0.0	0.0	0.0	0.0	0.0	0.0	0.0	0.0	1
6428	Srsf3	0	0	1	0	0	0	0	0						None	None	None	nan	nan	nan	nan	nan	nan	nan	nan	nan	nan	nan	nan	nan	nan	nan	nan	nan	nan	nan	nan	1
207474	Kctd12b	1	0	0	0	0	0	0	0	207474	Gene_ID	M. musculus	207474	M. musculus	Kctd12b	potassium channel tetramerisation domain containing 12b	GO:0008277 regulation of G protein-coupled receptor signaling pathway;GO:0007186 G protein-coupled receptor signaling pathway;GO:0009966 regulation of signal transduction	0.0	0.0	0.0	0.0	0.0	0.0	0.0	0.0	0.0	0.0	0.0	0.0	0.0	0.0	0.0	0.0	0.0	0.0	0.0	0.0	1
55733	Hhat	0	0	1	0	0	0	0	0						None	None	None	nan	nan	nan	nan	nan	nan	nan	nan	nan	nan	nan	nan	nan	nan	nan	nan	nan	nan	nan	nan	1
8027	Stam	0	0	0	1	0	0	0	0						None	None	None	nan	nan	nan	nan	nan	nan	nan	nan	nan	nan	nan	nan	nan	nan	nan	nan	nan	nan	nan	nan	1
100217457	Snord58b	0	1	0	0	0	0	0	0	100217457	Gene_ID	M. musculus	100217457	M. musculus	Snord58b	small nucleolar RNA, C/D box 58B	GO:0008150 biological_process	0.0	0.0	0.0	0.0	0.0	0.0	0.0	0.0	0.0	0.0	0.0	0.0	0.0	0.0	0.0	0.0	0.0	0.0	0.0	0.0	1
261729	Steap2	0	0	0	0	0	1	0	0						None	None	None	nan	nan	nan	nan	nan	nan	nan	nan	nan	nan	nan	nan	nan	nan	nan	nan	nan	nan	nan	nan	1
10626	Trim16	0	0	0	0	1	0	0	0						None	None	None	nan	nan	nan	nan	nan	nan	nan	nan	nan	nan	nan	nan	nan	nan	nan	nan	nan	nan	nan	nan	1
7430	Ezr	0	0	0	0	1	0	0	0						None	None	None	nan	nan	nan	nan	nan	nan	nan	nan	nan	nan	nan	nan	nan	nan	nan	nan	nan	nan	nan	nan	1
8545	Cggbp1	0	0	0	0	1	0	0	0						None	None	None	nan	nan	nan	nan	nan	nan	nan	nan	nan	nan	nan	nan	nan	nan	nan	nan	nan	nan	nan	nan	1
70691	3830403N18Rik	0	0	1	0	0	0	0	0	70691	Gene_ID	M. musculus	70691	M. musculus	3830403N18Rik	RIKEN cDNA 3830403N18 gene	GO:0007286 spermatid development;GO:0048515 spermatid differentiation;GO:0002244 hematopoietic progenitor cell differentiation	0.0	0.0	0.0	0.0	0.0	0.0	0.0	0.0	0.0	0.0	0.0	0.0	0.0	0.0	0.0	0.0	0.0	0.0	0.0	0.0	1
10600	Usp16	0	0	0	0	1	0	0	0						None	None	None	nan	nan	nan	nan	nan	nan	nan	nan	nan	nan	nan	nan	nan	nan	nan	nan	nan	nan	nan	nan	1
51068	Nmd3	0	0	0	0	1	0	0	0						None	None	None	nan	nan	nan	nan	nan	nan	nan	nan	nan	nan	nan	nan	nan	nan	nan	nan	nan	nan	nan	nan	1
114548	Nlrp3	0	0	0	0	0	0	1	0						None	None	None	nan	nan	nan	nan	nan	nan	nan	nan	nan	nan	nan	nan	nan	nan	nan	nan	nan	nan	nan	nan	1
353	Aprt	0	0	0	0	1	0	0	0						None	None	None	nan	nan	nan	nan	nan	nan	nan	nan	nan	nan	nan	nan	nan	nan	nan	nan	nan	nan	nan	nan	1
380930	9330188P03Rik	0	0	1	0	0	0	0	0	380930	Gene_ID	M. musculus	380930	M. musculus	9330188P03Rik	RIKEN cDNA 9330188P03 gene	GO:0008150 biological_process	0.0	0.0	0.0	0.0	0.0	0.0	0.0	0.0	0.0	0.0	0.0	0.0	0.0	0.0	0.0	0.0	0.0	0.0	0.0	0.0	1
23588	Klhdc2	0	0	0	0	0	1	0	0						None	None	None	nan	nan	nan	nan	nan	nan	nan	nan	nan	nan	nan	nan	nan	nan	nan	nan	nan	nan	nan	nan	1
51092	Sidt2	0	0	0	0	0	1	0	0						None	None	None	nan	nan	nan	nan	nan	nan	nan	nan	nan	nan	nan	nan	nan	nan	nan	nan	nan	nan	nan	nan	1
51561	Il23a	0	0	0	0	1	0	0	0						None	None	None	nan	nan	nan	nan	nan	nan	nan	nan	nan	nan	nan	nan	nan	nan	nan	nan	nan	nan	nan	nan	1
256281	Nudt14	0	0	0	0	1	0	0	0						None	None	None	nan	nan	nan	nan	nan	nan	nan	nan	nan	nan	nan	nan	nan	nan	nan	nan	nan	nan	nan	nan	1
94015	Ttyh2	0	0	0	0	0	0	1	0						None	None	None	nan	nan	nan	nan	nan	nan	nan	nan	nan	nan	nan	nan	nan	nan	nan	nan	nan	nan	nan	nan	1
60526	Ldah	0	0	0	0	1	0	0	0						None	None	None	nan	nan	nan	nan	nan	nan	nan	nan	nan	nan	nan	nan	nan	nan	nan	nan	nan	nan	nan	nan	1
3995	Fads3	0	0	0	0	0	1	0	0						None	None	None	nan	nan	nan	nan	nan	nan	nan	nan	nan	nan	nan	nan	nan	nan	nan	nan	nan	nan	nan	nan	1
1365	Cldn3	0	0	0	0	1	0	0	0						None	None	None	nan	nan	nan	nan	nan	nan	nan	nan	nan	nan	nan	nan	nan	nan	nan	nan	nan	nan	nan	nan	1
3664	Irf6	0	0	0	0	1	0	0	0						None	None	None	nan	nan	nan	nan	nan	nan	nan	nan	nan	nan	nan	nan	nan	nan	nan	nan	nan	nan	nan	nan	1
7057	Thbs1	0	0	0	0	0	1	0	0						None	None	None	nan	nan	nan	nan	nan	nan	nan	nan	nan	nan	nan	nan	nan	nan	nan	nan	nan	nan	nan	nan	1
6506	Slc1a2	0	0	0	0	0	0	0	1						None	None	None	nan	nan	nan	nan	nan	nan	nan	nan	nan	nan	nan	nan	nan	nan	nan	nan	nan	nan	nan	nan	1
10873	Me3	1	0	0	0	0	0	0	0						None	None	None	nan	nan	nan	nan	nan	nan	nan	nan	nan	nan	nan	nan	nan	nan	nan	nan	nan	nan	nan	nan	1
51347	Taok3	0	0	0	1	0	0	0	0						None	None	None	nan	nan	nan	nan	nan	nan	nan	nan	nan	nan	nan	nan	nan	nan	nan	nan	nan	nan	nan	nan	1
10272	Fstl3	0	0	0	0	0	1	0	0						None	None	None	nan	nan	nan	nan	nan	nan	nan	nan	nan	nan	nan	nan	nan	nan	nan	nan	nan	nan	nan	nan	1
122786	Frmd6	0	0	0	0	1	0	0	0						None	None	None	nan	nan	nan	nan	nan	nan	nan	nan	nan	nan	nan	nan	nan	nan	nan	nan	nan	nan	nan	nan	1
9538	Ei24	0	0	1	0	0	0	0	0						None	None	None	nan	nan	nan	nan	nan	nan	nan	nan	nan	nan	nan	nan	nan	nan	nan	nan	nan	nan	nan	nan	1
83986	Fam234a	1	0	0	0	0	0	0	0						None	None	None	nan	nan	nan	nan	nan	nan	nan	nan	nan	nan	nan	nan	nan	nan	nan	nan	nan	nan	nan	nan	1
306	Anxa3	0	0	0	0	1	0	0	0						None	None	None	nan	nan	nan	nan	nan	nan	nan	nan	nan	nan	nan	nan	nan	nan	nan	nan	nan	nan	nan	nan	1
100041511	Rpl19-ps11	0	0	1	0	0	0	0	0	100041511	Gene_ID	M. musculus	100041511	M. musculus	Rpl19-ps11	ribosomal protein L19, pseudogene 11		0.0	0.0	0.0	0.0	0.0	0.0	0.0	0.0	0.0	0.0	0.0	0.0	0.0	0.0	0.0	0.0	0.0	0.0	0.0	0.0	1
65020	Zfp110	0	0	0	0	0	0	0	1	65020	Gene_ID	M. musculus	65020	M. musculus	Zfp110	zinc finger protein 110	GO:1990009 retinal cell apoptotic process;GO:0046328 regulation of JNK cascade;GO:0007254 JNK cascade	0.0	0.0	0.0	0.0	0.0	0.0	0.0	0.0	0.0	0.0	0.0	0.0	0.0	0.0	0.0	0.0	0.0	0.0	0.0	0.0	1
7456	Wipf1	0	0	0	0	0	1	0	0						None	None	None	nan	nan	nan	nan	nan	nan	nan	nan	nan	nan	nan	nan	nan	nan	nan	nan	nan	nan	nan	nan	1
10170	Dhrs9	1	0	0	0	0	0	0	0						None	None	None	nan	nan	nan	nan	nan	nan	nan	nan	nan	nan	nan	nan	nan	nan	nan	nan	nan	nan	nan	nan	1
56000	Nxf3	0	0	1	0	0	0	0	0						None	None	None	nan	nan	nan	nan	nan	nan	nan	nan	nan	nan	nan	nan	nan	nan	nan	nan	nan	nan	nan	nan	1
55833	Ubap2	0	0	0	1	0	0	0	0						None	None	None	nan	nan	nan	nan	nan	nan	nan	nan	nan	nan	nan	nan	nan	nan	nan	nan	nan	nan	nan	nan	1
1287	Col4a5	1	0	0	0	0	0	0	0						None	None	None	nan	nan	nan	nan	nan	nan	nan	nan	nan	nan	nan	nan	nan	nan	nan	nan	nan	nan	nan	nan	1
9821	Rb1cc1	0	0	0	0	0	1	0	0						None	None	None	nan	nan	nan	nan	nan	nan	nan	nan	nan	nan	nan	nan	nan	nan	nan	nan	nan	nan	nan	nan	1
15040	H2-T23	1	0	0	0	0	0	0	0	15040	Gene_ID	M. musculus	15040	M. musculus	H2-T23	histocompatibility 2, T region locus 23	GO:0001815 positive regulation of antibody-dependent cellular cytotoxicity;GO:0001813 regulation of antibody-dependent cellular cytotoxicity;GO:0001798 positive regulation of type IIa hypersensitivity	0.0	1.0	0.0	1.0	1.0	0.0	0.0	0.0	0.0	0.0	0.0	0.0	0.0	0.0	0.0	0.0	1.0	0.0	0.0	0.0	1
2054	Stx2	0	0	1	0	0	0	0	0						None	None	None	nan	nan	nan	nan	nan	nan	nan	nan	nan	nan	nan	nan	nan	nan	nan	nan	nan	nan	nan	nan	1
100041835	Gm10039	0	0	0	0	0	0	0	1	100041835	Gene_ID	M. musculus	100041835	M. musculus	Gm10039	ATP synthase, H+ transporting, mitochondrial F0 complex, subunit c, isoform 1 pseudogene		0.0	0.0	0.0	0.0	0.0	0.0	0.0	0.0	0.0	0.0	0.0	0.0	0.0	0.0	0.0	0.0	0.0	0.0	0.0	0.0	1
100039830	Gm2446	0	0	0	0	1	0	0	0	100039830	Gene_ID	M. musculus	100039830	M. musculus	Gm2446	predicted gene 2446		0.0	0.0	0.0	0.0	0.0	0.0	0.0	0.0	0.0	0.0	0.0	0.0	0.0	0.0	0.0	0.0	0.0	0.0	0.0	0.0	1
6591	Snai2	0	0	0	0	0	1	0	0						None	None	None	nan	nan	nan	nan	nan	nan	nan	nan	nan	nan	nan	nan	nan	nan	nan	nan	nan	nan	nan	nan	1
134266	Grpel2	0	0	0	0	1	0	0	0						None	None	None	nan	nan	nan	nan	nan	nan	nan	nan	nan	nan	nan	nan	nan	nan	nan	nan	nan	nan	nan	nan	1
89910	Ube3b	0	0	0	0	0	1	0	0						None	None	None	nan	nan	nan	nan	nan	nan	nan	nan	nan	nan	nan	nan	nan	nan	nan	nan	nan	nan	nan	nan	1
729438	Castor2	0	0	0	1	0	0	0	0						None	None	None	nan	nan	nan	nan	nan	nan	nan	nan	nan	nan	nan	nan	nan	nan	nan	nan	nan	nan	nan	nan	1
4211	Meis1	0	0	0	0	0	1	0	0						None	None	None	nan	nan	nan	nan	nan	nan	nan	nan	nan	nan	nan	nan	nan	nan	nan	nan	nan	nan	nan	nan	1
55754	Tmem30a	0	0	0	0	0	1	0	0						None	None	None	nan	nan	nan	nan	nan	nan	nan	nan	nan	nan	nan	nan	nan	nan	nan	nan	nan	nan	nan	nan	1
218820	Zfp503	0	0	0	0	0	1	0	0	218820	Gene_ID	M. musculus	218820	M. musculus	Zfp503	zinc finger protein 503	GO:0070315 G1 to G0 transition involved in cell differentiation;GO:0070314 G1 to G0 transition;GO:0061351 neural precursor cell proliferation	0.0	0.0	0.0	0.0	0.0	0.0	0.0	0.0	0.0	0.0	0.0	0.0	0.0	0.0	0.0	0.0	0.0	0.0	0.0	0.0	1
2935	Gspt1	0	0	1	0	0	0	0	0						None	None	None	nan	nan	nan	nan	nan	nan	nan	nan	nan	nan	nan	nan	nan	nan	nan	nan	nan	nan	nan	nan	1
54946	Slc41a3	0	0	0	0	0	1	0	0						None	None	None	nan	nan	nan	nan	nan	nan	nan	nan	nan	nan	nan	nan	nan	nan	nan	nan	nan	nan	nan	nan	1
8504	Pex3	0	0	0	0	1	0	0	0						None	None	None	nan	nan	nan	nan	nan	nan	nan	nan	nan	nan	nan	nan	nan	nan	nan	nan	nan	nan	nan	nan	1
158	Adsl	0	0	0	0	1	0	0	0						None	None	None	nan	nan	nan	nan	nan	nan	nan	nan	nan	nan	nan	nan	nan	nan	nan	nan	nan	nan	nan	nan	1
1622	Dbi	0	0	1	0	0	0	0	0						None	None	None	nan	nan	nan	nan	nan	nan	nan	nan	nan	nan	nan	nan	nan	nan	nan	nan	nan	nan	nan	nan	1
100039764	Gm2412	0	0	0	0	0	0	0	1	100039764	Gene_ID	M. musculus	100039764	M. musculus	Gm2412	predicted gene 2412		0.0	0.0	0.0	0.0	0.0	0.0	0.0	0.0	0.0	0.0	0.0	0.0	0.0	0.0	0.0	0.0	0.0	0.0	0.0	0.0	1
4916	Ntrk3	1	0	0	0	0	0	0	0						None	None	None	nan	nan	nan	nan	nan	nan	nan	nan	nan	nan	nan	nan	nan	nan	nan	nan	nan	nan	nan	nan	1
57038	Rars2	0	0	0	0	1	0	0	0						None	None	None	nan	nan	nan	nan	nan	nan	nan	nan	nan	nan	nan	nan	nan	nan	nan	nan	nan	nan	nan	nan	1
692211	Snord98	1	0	0	0	0	0	0	0						None	None	None	nan	nan	nan	nan	nan	nan	nan	nan	nan	nan	nan	nan	nan	nan	nan	nan	nan	nan	nan	nan	1
9615	Gda	1	0	0	0	0	0	0	0						None	None	None	nan	nan	nan	nan	nan	nan	nan	nan	nan	nan	nan	nan	nan	nan	nan	nan	nan	nan	nan	nan	1
10253	Spry2	0	0	1	0	0	0	0	0						None	None	None	nan	nan	nan	nan	nan	nan	nan	nan	nan	nan	nan	nan	nan	nan	nan	nan	nan	nan	nan	nan	1
9069	Cldn12	0	0	0	0	1	0	0	0						None	None	None	nan	nan	nan	nan	nan	nan	nan	nan	nan	nan	nan	nan	nan	nan	nan	nan	nan	nan	nan	nan	1
10541	Anp32b	0	0	1	0	0	0	0	0						None	None	None	nan	nan	nan	nan	nan	nan	nan	nan	nan	nan	nan	nan	nan	nan	nan	nan	nan	nan	nan	nan	1
100038726	G930009F23Rik	0	0	0	0	1	0	0	0	100038726	Gene_ID	M. musculus	100038726	M. musculus	G930009F23Rik	RIKEN cDNA G930009F23 gene		0.0	0.0	0.0	0.0	0.0	0.0	0.0	0.0	0.0	0.0	0.0	0.0	0.0	0.0	0.0	0.0	0.0	0.0	0.0	0.0	1
115487829	Gm17586	0	0	0	0	1	0	0	0	115487829	Gene_ID	M. musculus	115487829	M. musculus	Gm17586	predicted gene, 17586		0.0	0.0	0.0	0.0	0.0	0.0	0.0	0.0	0.0	0.0	0.0	0.0	0.0	0.0	0.0	0.0	0.0	0.0	0.0	0.0	1
55256	Adi1	1	0	0	0	0	0	0	0						None	None	None	nan	nan	nan	nan	nan	nan	nan	nan	nan	nan	nan	nan	nan	nan	nan	nan	nan	nan	nan	nan	1
68040	Zfp593	0	0	0	0	1	0	0	0	68040	Gene_ID	M. musculus	68040	M. musculus	Zfp593	zinc finger protein 593	GO:0000055 ribosomal large subunit export from nucleus;GO:1903026 negative regulation of RNA polymerase II regulatory region sequence-specific DNA binding;GO:0000054 ribosomal subunit export from nucleus	0.0	0.0	0.0	0.0	0.0	0.0	0.0	0.0	0.0	0.0	0.0	0.0	0.0	0.0	0.0	0.0	0.0	0.0	0.0	0.0	1
22134	Tgoln1	1	0	0	0	0	0	0	0	22134	Gene_ID	M. musculus	22134	M. musculus	Tgoln1	trans-golgi network protein		0.0	0.0	0.0	0.0	0.0	0.0	0.0	0.0	0.0	0.0	0.0	0.0	0.0	0.0	0.0	0.0	0.0	0.0	0.0	0.0	1
23612	Phlda3	0	0	0	0	0	1	0	0						None	None	None	nan	nan	nan	nan	nan	nan	nan	nan	nan	nan	nan	nan	nan	nan	nan	nan	nan	nan	nan	nan	1
6182	Mrpl12	0	0	0	0	1	0	0	0						None	None	None	nan	nan	nan	nan	nan	nan	nan	nan	nan	nan	nan	nan	nan	nan	nan	nan	nan	nan	nan	nan	1
421	Arvcf	0	0	0	0	0	1	0	0						None	None	None	nan	nan	nan	nan	nan	nan	nan	nan	nan	nan	nan	nan	nan	nan	nan	nan	nan	nan	nan	nan	1
9918	Ncapd2	0	0	1	0	0	0	0	0						None	None	None	nan	nan	nan	nan	nan	nan	nan	nan	nan	nan	nan	nan	nan	nan	nan	nan	nan	nan	nan	nan	1
2118	Etv4	0	0	1	0	0	0	0	0						None	None	None	nan	nan	nan	nan	nan	nan	nan	nan	nan	nan	nan	nan	nan	nan	nan	nan	nan	nan	nan	nan	1
56895	Agpat4	0	0	0	0	0	1	0	0						None	None	None	nan	nan	nan	nan	nan	nan	nan	nan	nan	nan	nan	nan	nan	nan	nan	nan	nan	nan	nan	nan	1
3052	Hccs	0	0	0	0	0	1	0	0						None	None	None	nan	nan	nan	nan	nan	nan	nan	nan	nan	nan	nan	nan	nan	nan	nan	nan	nan	nan	nan	nan	1
23129	Plxnd1	0	0	0	0	0	0	1	0						None	None	None	nan	nan	nan	nan	nan	nan	nan	nan	nan	nan	nan	nan	nan	nan	nan	nan	nan	nan	nan	nan	1
1734	Dio2	0	0	0	0	0	0	1	0						None	None	None	nan	nan	nan	nan	nan	nan	nan	nan	nan	nan	nan	nan	nan	nan	nan	nan	nan	nan	nan	nan	1
8091	Hmga2	0	0	0	1	0	0	0	0						None	None	None	nan	nan	nan	nan	nan	nan	nan	nan	nan	nan	nan	nan	nan	nan	nan	nan	nan	nan	nan	nan	1
237412	Gm4924	0	0	0	0	0	1	0	0	237412	Gene_ID	M. musculus	237412	M. musculus	Gm4924	predicted gene 4924	GO:0000122 negative regulation of transcription by RNA polymerase II;GO:0045892 negative regulation of transcription, DNA-templated;GO:1903507 negative regulation of nucleic acid-templated transcription	0.0	0.0	0.0	0.0	0.0	0.0	0.0	0.0	0.0	0.0	0.0	0.0	0.0	0.0	0.0	0.0	0.0	0.0	0.0	0.0	1
59352	Lgr6	0	0	1	0	0	0	0	0						None	None	None	nan	nan	nan	nan	nan	nan	nan	nan	nan	nan	nan	nan	nan	nan	nan	nan	nan	nan	nan	nan	1
320586	A630089N07Rik	0	0	0	0	1	0	0	0	320586	Gene_ID	M. musculus	320586	M. musculus	A630089N07Rik	RIKEN cDNA A630089N07 gene		0.0	0.0	0.0	0.0	0.0	0.0	0.0	0.0	0.0	0.0	0.0	0.0	0.0	0.0	0.0	0.0	0.0	0.0	0.0	0.0	1
2199	Fbln2	0	0	0	1	0	0	0	0						None	None	None	nan	nan	nan	nan	nan	nan	nan	nan	nan	nan	nan	nan	nan	nan	nan	nan	nan	nan	nan	nan	1
58477	Srprb	0	0	0	0	1	0	0	0						None	None	None	nan	nan	nan	nan	nan	nan	nan	nan	nan	nan	nan	nan	nan	nan	nan	nan	nan	nan	nan	nan	1
64838	Fndc4	0	0	0	0	0	1	0	0						None	None	None	nan	nan	nan	nan	nan	nan	nan	nan	nan	nan	nan	nan	nan	nan	nan	nan	nan	nan	nan	nan	1
64422	Atg3	1	0	0	0	0	0	0	0						None	None	None	nan	nan	nan	nan	nan	nan	nan	nan	nan	nan	nan	nan	nan	nan	nan	nan	nan	nan	nan	nan	1
34	Acadm	1	0	0	0	0	0	0	0						None	None	None	nan	nan	nan	nan	nan	nan	nan	nan	nan	nan	nan	nan	nan	nan	nan	nan	nan	nan	nan	nan	1
5918	Rarres1	0	0	0	0	0	1	0	0						None	None	None	nan	nan	nan	nan	nan	nan	nan	nan	nan	nan	nan	nan	nan	nan	nan	nan	nan	nan	nan	nan	1
5997	Rgs2	0	0	0	0	0	0	0	1						None	None	None	nan	nan	nan	nan	nan	nan	nan	nan	nan	nan	nan	nan	nan	nan	nan	nan	nan	nan	nan	nan	1
535	Atp6v0a1	0	0	0	1	0	0	0	0						None	None	None	nan	nan	nan	nan	nan	nan	nan	nan	nan	nan	nan	nan	nan	nan	nan	nan	nan	nan	nan	nan	1
1892	Echs1	0	0	0	0	0	0	0	1						None	None	None	nan	nan	nan	nan	nan	nan	nan	nan	nan	nan	nan	nan	nan	nan	nan	nan	nan	nan	nan	nan	1
7272	Ttk	0	0	1	0	0	0	0	0						None	None	None	nan	nan	nan	nan	nan	nan	nan	nan	nan	nan	nan	nan	nan	nan	nan	nan	nan	nan	nan	nan	1
7334	Ube2n	0	0	0	0	0	1	0	0						None	None	None	nan	nan	nan	nan	nan	nan	nan	nan	nan	nan	nan	nan	nan	nan	nan	nan	nan	nan	nan	nan	1
23559	Wbp1	0	0	0	0	0	1	0	0						None	None	None	nan	nan	nan	nan	nan	nan	nan	nan	nan	nan	nan	nan	nan	nan	nan	nan	nan	nan	nan	nan	1
77022	2700099C18Rik	0	0	0	0	0	0	0	1	77022	Gene_ID	M. musculus	77022	M. musculus	2700099C18Rik	NDC80 homolog, kinetochore complex component pseudogene		0.0	0.0	0.0	0.0	0.0	0.0	0.0	0.0	0.0	0.0	0.0	0.0	0.0	0.0	0.0	0.0	0.0	0.0	0.0	0.0	1
23102	Tbc1d2b	0	0	0	0	0	1	0	0						None	None	None	nan	nan	nan	nan	nan	nan	nan	nan	nan	nan	nan	nan	nan	nan	nan	nan	nan	nan	nan	nan	1
283078	Mkx	1	0	0	0	0	0	0	0						None	None	None	nan	nan	nan	nan	nan	nan	nan	nan	nan	nan	nan	nan	nan	nan	nan	nan	nan	nan	nan	nan	1
1738	Dld	0	0	0	0	1	0	0	0						None	None	None	nan	nan	nan	nan	nan	nan	nan	nan	nan	nan	nan	nan	nan	nan	nan	nan	nan	nan	nan	nan	1
221178	Spata13	0	0	1	0	0	0	0	0						None	None	None	nan	nan	nan	nan	nan	nan	nan	nan	nan	nan	nan	nan	nan	nan	nan	nan	nan	nan	nan	nan	1
72056	1810055G02Rik	0	0	0	0	0	1	0	0	72056	Gene_ID	M. musculus	72056	M. musculus	1810055G02Rik	RIKEN cDNA 1810055G02 gene	GO:0008150 biological_process	0.0	0.0	0.0	0.0	0.0	0.0	0.0	0.0	0.0	0.0	0.0	0.0	0.0	0.0	0.0	0.0	0.0	0.0	0.0	0.0	1
5595	Mapk3	0	0	0	0	0	1	0	0						None	None	None	nan	nan	nan	nan	nan	nan	nan	nan	nan	nan	nan	nan	nan	nan	nan	nan	nan	nan	nan	nan	1
23180	Rftn1	0	0	0	1	0	0	0	0						None	None	None	nan	nan	nan	nan	nan	nan	nan	nan	nan	nan	nan	nan	nan	nan	nan	nan	nan	nan	nan	nan	1
8352	Hist1h3c	0	0	1	0	0	0	0	0						None	None	None	nan	nan	nan	nan	nan	nan	nan	nan	nan	nan	nan	nan	nan	nan	nan	nan	nan	nan	nan	nan	1
79751	Slc25a22	0	0	0	0	1	0	0	0						None	None	None	nan	nan	nan	nan	nan	nan	nan	nan	nan	nan	nan	nan	nan	nan	nan	nan	nan	nan	nan	nan	1
5880	Rac2	0	0	0	0	0	0	1	0						None	None	None	nan	nan	nan	nan	nan	nan	nan	nan	nan	nan	nan	nan	nan	nan	nan	nan	nan	nan	nan	nan	1
15352	Gm4739	0	0	1	0	0	0	0	0	15352	Gene_ID	M. musculus	15352	M. musculus	Gm4739	high mobility group box 2 pseudogene		0.0	0.0	0.0	0.0	0.0	0.0	0.0	0.0	0.0	0.0	0.0	0.0	0.0	0.0	0.0	0.0	0.0	0.0	0.0	0.0	1
219285	Samd9l	0	0	0	0	0	0	1	0						None	None	None	nan	nan	nan	nan	nan	nan	nan	nan	nan	nan	nan	nan	nan	nan	nan	nan	nan	nan	nan	nan	1
22794	Casc3	0	0	1	0	0	0	0	0						None	None	None	nan	nan	nan	nan	nan	nan	nan	nan	nan	nan	nan	nan	nan	nan	nan	nan	nan	nan	nan	nan	1
8886	Ddx18	0	0	0	1	0	0	0	0						None	None	None	nan	nan	nan	nan	nan	nan	nan	nan	nan	nan	nan	nan	nan	nan	nan	nan	nan	nan	nan	nan	1
18563	Pcx	0	0	0	0	0	0	0	1	18563	Gene_ID	M. musculus	18563	M. musculus	Pcx	pyruvate carboxylase	GO:0044791 positive regulation by host of viral release from host cell;GO:0044789 modulation by host of viral release from host cell;GO:1902188 positive regulation of viral release from host cell	1.0	0.0	0.0	0.0	0.0	0.0	0.0	0.0	0.0	0.0	0.0	0.0	0.0	0.0	0.0	0.0	0.0	0.0	0.0	0.0	1
109754	Cyb5r3	0	0	0	0	0	1	0	0	109754	Gene_ID	M. musculus	109754	M. musculus	Cyb5r3	cytochrome b5 reductase 3	GO:0006695 cholesterol biosynthetic process;GO:1902653 secondary alcohol biosynthetic process;GO:0016126 sterol biosynthetic process	0.0	0.0	0.0	0.0	0.0	0.0	0.0	0.0	0.0	0.0	0.0	0.0	0.0	0.0	0.0	0.0	0.0	0.0	0.0	0.0	1
20655	Sod1	0	1	0	0	0	0	0	0	20655	Gene_ID	M. musculus	20655	M. musculus	Sod1	superoxide dismutase 1, soluble	GO:0060088 auditory receptor cell stereocilium organization;GO:0045541 negative regulation of cholesterol biosynthetic process;GO:0032287 peripheral nervous system myelin maintenance	0.0	0.0	1.0	1.0	1.0	1.0	0.0	0.0	0.0	0.0	0.0	1.0	1.0	1.0	0.0	1.0	0.0	0.0	0.0	1.0	1
6868	Adam17	0	0	0	0	1	0	0	0						None	None	None	nan	nan	nan	nan	nan	nan	nan	nan	nan	nan	nan	nan	nan	nan	nan	nan	nan	nan	nan	nan	1
6556	Slc11a1	0	0	0	0	0	0	1	0						None	None	None	nan	nan	nan	nan	nan	nan	nan	nan	nan	nan	nan	nan	nan	nan	nan	nan	nan	nan	nan	nan	1
308	Anxa5	0	0	0	0	0	1	0	0						None	None	None	nan	nan	nan	nan	nan	nan	nan	nan	nan	nan	nan	nan	nan	nan	nan	nan	nan	nan	nan	nan	1
71639	4930430E12Rik	0	0	0	0	0	0	1	0	71639	Gene_ID	M. musculus	71639	M. musculus	4930430E12Rik	RIKEN cDNA 4930430E12 gene		0.0	0.0	0.0	0.0	0.0	0.0	0.0	0.0	0.0	0.0	0.0	0.0	0.0	0.0	0.0	0.0	0.0	0.0	0.0	0.0	1
55204	Golph3l	1	0	0	0	0	0	0	0						None	None	None	nan	nan	nan	nan	nan	nan	nan	nan	nan	nan	nan	nan	nan	nan	nan	nan	nan	nan	nan	nan	1
23589	Carhsp1	0	0	0	1	0	0	0	0						None	None	None	nan	nan	nan	nan	nan	nan	nan	nan	nan	nan	nan	nan	nan	nan	nan	nan	nan	nan	nan	nan	1
1140	Chrnb1	0	0	0	0	1	0	0	0						None	None	None	nan	nan	nan	nan	nan	nan	nan	nan	nan	nan	nan	nan	nan	nan	nan	nan	nan	nan	nan	nan	1
29062	Wdr91	0	0	0	0	0	0	1	0						None	None	None	nan	nan	nan	nan	nan	nan	nan	nan	nan	nan	nan	nan	nan	nan	nan	nan	nan	nan	nan	nan	1
80176	Spsb1	0	0	0	0	0	0	1	0						None	None	None	nan	nan	nan	nan	nan	nan	nan	nan	nan	nan	nan	nan	nan	nan	nan	nan	nan	nan	nan	nan	1
30815	St6galnac6	0	0	0	0	0	1	0	0						None	None	None	nan	nan	nan	nan	nan	nan	nan	nan	nan	nan	nan	nan	nan	nan	nan	nan	nan	nan	nan	nan	1
100503178	2810013P06Rik	1	0	0	0	0	0	0	0	100503178	Gene_ID	M. musculus	100503178	M. musculus	2810013P06Rik	RIKEN cDNA 2810013P06 gene		0.0	0.0	0.0	0.0	0.0	0.0	0.0	0.0	0.0	0.0	0.0	0.0	0.0	0.0	0.0	0.0	0.0	0.0	0.0	0.0	1
6351	Ccl4	0	0	0	0	0	0	1	0						None	None	None	nan	nan	nan	nan	nan	nan	nan	nan	nan	nan	nan	nan	nan	nan	nan	nan	nan	nan	nan	nan	1
2926	Grsf1	0	0	1	0	0	0	0	0						None	None	None	nan	nan	nan	nan	nan	nan	nan	nan	nan	nan	nan	nan	nan	nan	nan	nan	nan	nan	nan	nan	1
80325	Abtb1	1	0	0	0	0	0	0	0						None	None	None	nan	nan	nan	nan	nan	nan	nan	nan	nan	nan	nan	nan	nan	nan	nan	nan	nan	nan	nan	nan	1
12479	Cd1d1	0	0	0	0	1	0	0	0	12479	Gene_ID	M. musculus	12479	M. musculus	Cd1d1	CD1d1 antigen	GO:0051138 positive regulation of NK T cell differentiation;GO:0051136 regulation of NK T cell differentiation;GO:0033084 regulation of immature T cell proliferation in thymus	0.0	0.0	0.0	0.0	0.0	0.0	0.0	0.0	0.0	0.0	0.0	0.0	0.0	0.0	0.0	0.0	0.0	0.0	0.0	0.0	1
666	Bok	0	0	1	0	0	0	0	0						None	None	None	nan	nan	nan	nan	nan	nan	nan	nan	nan	nan	nan	nan	nan	nan	nan	nan	nan	nan	nan	nan	1
79628	Sh3tc2	1	0	0	0	0	0	0	0						None	None	None	nan	nan	nan	nan	nan	nan	nan	nan	nan	nan	nan	nan	nan	nan	nan	nan	nan	nan	nan	nan	1
9694	Emc2	0	0	0	0	0	1	0	0						None	None	None	nan	nan	nan	nan	nan	nan	nan	nan	nan	nan	nan	nan	nan	nan	nan	nan	nan	nan	nan	nan	1
8329	Hist1h2ai	0	0	0	0	0	0	0	1						None	None	None	nan	nan	nan	nan	nan	nan	nan	nan	nan	nan	nan	nan	nan	nan	nan	nan	nan	nan	nan	nan	1
64853	Aida	0	0	0	0	0	1	0	0						None	None	None	nan	nan	nan	nan	nan	nan	nan	nan	nan	nan	nan	nan	nan	nan	nan	nan	nan	nan	nan	nan	1
5178	Peg3	0	0	0	0	1	0	0	0						None	None	None	nan	nan	nan	nan	nan	nan	nan	nan	nan	nan	nan	nan	nan	nan	nan	nan	nan	nan	nan	nan	1
22927	Habp4	0	0	0	0	0	1	0	0						None	None	None	nan	nan	nan	nan	nan	nan	nan	nan	nan	nan	nan	nan	nan	nan	nan	nan	nan	nan	nan	nan	1
8045	Rassf7	0	0	0	0	1	0	0	0						None	None	None	nan	nan	nan	nan	nan	nan	nan	nan	nan	nan	nan	nan	nan	nan	nan	nan	nan	nan	nan	nan	1
51382	Atp6v1d	0	0	0	0	1	0	0	0						None	None	None	nan	nan	nan	nan	nan	nan	nan	nan	nan	nan	nan	nan	nan	nan	nan	nan	nan	nan	nan	nan	1
6635	Snrpe	0	0	1	0	0	0	0	0						None	None	None	nan	nan	nan	nan	nan	nan	nan	nan	nan	nan	nan	nan	nan	nan	nan	nan	nan	nan	nan	nan	1
100504154	Gm15050	0	0	0	0	0	1	0	0	100504154	Gene_ID	M. musculus	100504154	M. musculus	Gm15050	predicted gene 15050	GO:0008150 biological_process	0.0	0.0	0.0	0.0	0.0	0.0	0.0	0.0	0.0	0.0	0.0	0.0	0.0	0.0	0.0	0.0	0.0	0.0	0.0	0.0	1
334	Aplp2	0	0	0	0	0	1	0	0						None	None	None	nan	nan	nan	nan	nan	nan	nan	nan	nan	nan	nan	nan	nan	nan	nan	nan	nan	nan	nan	nan	1
84976	Disp1	0	0	0	0	0	1	0	0						None	None	None	nan	nan	nan	nan	nan	nan	nan	nan	nan	nan	nan	nan	nan	nan	nan	nan	nan	nan	nan	nan	1
51639	Sf3b6	0	0	0	0	1	0	0	0						None	None	None	nan	nan	nan	nan	nan	nan	nan	nan	nan	nan	nan	nan	nan	nan	nan	nan	nan	nan	nan	nan	1
128866	Chmp4b	0	0	0	0	0	1	0	0						None	None	None	nan	nan	nan	nan	nan	nan	nan	nan	nan	nan	nan	nan	nan	nan	nan	nan	nan	nan	nan	nan	1
51389	Rwdd1	0	0	0	0	0	1	0	0						None	None	None	nan	nan	nan	nan	nan	nan	nan	nan	nan	nan	nan	nan	nan	nan	nan	nan	nan	nan	nan	nan	1
114800	Ccdc85a	0	0	0	1	0	0	0	0						None	None	None	nan	nan	nan	nan	nan	nan	nan	nan	nan	nan	nan	nan	nan	nan	nan	nan	nan	nan	nan	nan	1
51363	Chst15	0	0	0	0	0	0	1	0						None	None	None	nan	nan	nan	nan	nan	nan	nan	nan	nan	nan	nan	nan	nan	nan	nan	nan	nan	nan	nan	nan	1
67672	0610040B10Rik	0	0	0	0	1	0	0	0	67672	Gene_ID	M. musculus	67672	M. musculus	0610040B10Rik	RIKEN cDNA 0610040B10 gene		0.0	0.0	0.0	0.0	0.0	0.0	0.0	0.0	0.0	0.0	0.0	0.0	0.0	0.0	0.0	0.0	0.0	0.0	0.0	0.0	1
4291	Mlf1	0	0	0	0	1	0	0	0						None	None	None	nan	nan	nan	nan	nan	nan	nan	nan	nan	nan	nan	nan	nan	nan	nan	nan	nan	nan	nan	nan	1
9045	Rpl14	0	0	1	0	0	0	0	0						None	None	None	nan	nan	nan	nan	nan	nan	nan	nan	nan	nan	nan	nan	nan	nan	nan	nan	nan	nan	nan	nan	1
244237	Tnfrsf26	0	0	0	0	0	0	1	0	244237	Gene_ID	M. musculus	244237	M. musculus	Tnfrsf26	tumor necrosis factor receptor superfamily, member 26	GO:0036462 TRAIL-activated apoptotic signaling pathway;GO:0008625 extrinsic apoptotic signaling pathway via death domain receptors;GO:0097191 extrinsic apoptotic signaling pathway	0.0	0.0	0.0	0.0	0.0	0.0	0.0	0.0	0.0	0.0	0.0	0.0	0.0	0.0	0.0	0.0	0.0	0.0	0.0	0.0	1
161291	Tmem30b	0	0	0	1	0	0	0	0						None	None	None	nan	nan	nan	nan	nan	nan	nan	nan	nan	nan	nan	nan	nan	nan	nan	nan	nan	nan	nan	nan	1
100043257	Rbm3-ps	0	0	0	0	0	0	0	1	100043257	Gene_ID	M. musculus	100043257	M. musculus	Rbm3-ps	RNA binding motif (RNP1, RRM) protein 3		0.0	0.0	0.0	0.0	0.0	0.0	0.0	0.0	0.0	0.0	0.0	0.0	0.0	0.0	0.0	0.0	0.0	0.0	0.0	0.0	1
66381	Rnf113a2	0	0	0	0	1	0	0	0	66381	Gene_ID	M. musculus	66381	M. musculus	Rnf113a2	ring finger protein 113A2	GO:0018276 isopeptide cross-linking via N6-glycyl-L-lysine;GO:0070100 negative regulation of chemokine-mediated signaling pathway;GO:0070099 regulation of chemokine-mediated signaling pathway	0.0	0.0	0.0	0.0	0.0	0.0	0.0	0.0	0.0	0.0	0.0	0.0	0.0	0.0	0.0	0.0	0.0	0.0	0.0	0.0	1
58504	Arhgap22	1	0	0	0	0	0	0	0						None	None	None	nan	nan	nan	nan	nan	nan	nan	nan	nan	nan	nan	nan	nan	nan	nan	nan	nan	nan	nan	nan	1
637	Bid	0	0	0	1	0	0	0	0						None	None	None	nan	nan	nan	nan	nan	nan	nan	nan	nan	nan	nan	nan	nan	nan	nan	nan	nan	nan	nan	nan	1
64147	Kif9	0	0	0	0	1	0	0	0						None	None	None	nan	nan	nan	nan	nan	nan	nan	nan	nan	nan	nan	nan	nan	nan	nan	nan	nan	nan	nan	nan	1
5002	Slc22a18	0	0	0	0	0	1	0	0						None	None	None	nan	nan	nan	nan	nan	nan	nan	nan	nan	nan	nan	nan	nan	nan	nan	nan	nan	nan	nan	nan	1
100568459	Bc1	0	0	0	1	0	0	0	0	100568459	Gene_ID	M. musculus	100568459	M. musculus	Bc1	brain cytoplasmic RNA 1	GO:0045947 negative regulation of translational initiation;GO:0040033 negative regulation of translation, ncRNA-mediated;GO:0045974 regulation of translation, ncRNA-mediated	0.0	0.0	0.0	0.0	0.0	0.0	0.0	0.0	0.0	0.0	0.0	0.0	0.0	0.0	0.0	0.0	0.0	0.0	0.0	0.0	1
53947	A4galt	0	0	0	0	0	0	1	0						None	None	None	nan	nan	nan	nan	nan	nan	nan	nan	nan	nan	nan	nan	nan	nan	nan	nan	nan	nan	nan	nan	1
3015	H2afz	0	0	0	0	0	0	0	1						None	None	None	nan	nan	nan	nan	nan	nan	nan	nan	nan	nan	nan	nan	nan	nan	nan	nan	nan	nan	nan	nan	1
10413	Yap1	0	0	0	0	0	1	0	0						None	None	None	nan	nan	nan	nan	nan	nan	nan	nan	nan	nan	nan	nan	nan	nan	nan	nan	nan	nan	nan	nan	1
4902	Nrtn	0	0	1	0	0	0	0	0						None	None	None	nan	nan	nan	nan	nan	nan	nan	nan	nan	nan	nan	nan	nan	nan	nan	nan	nan	nan	nan	nan	1
84640	Usp38	0	0	0	0	1	0	0	0						None	None	None	nan	nan	nan	nan	nan	nan	nan	nan	nan	nan	nan	nan	nan	nan	nan	nan	nan	nan	nan	nan	1
6191	Rps4x	0	0	1	0	0	0	0	0						None	None	None	nan	nan	nan	nan	nan	nan	nan	nan	nan	nan	nan	nan	nan	nan	nan	nan	nan	nan	nan	nan	1
2803	Golga4	0	0	0	0	0	1	0	0						None	None	None	nan	nan	nan	nan	nan	nan	nan	nan	nan	nan	nan	nan	nan	nan	nan	nan	nan	nan	nan	nan	1
9517	Sptlc2	0	0	0	0	1	0	0	0						None	None	None	nan	nan	nan	nan	nan	nan	nan	nan	nan	nan	nan	nan	nan	nan	nan	nan	nan	nan	nan	nan	1
1979	Eif4ebp2	0	0	1	0	0	0	0	0						None	None	None	nan	nan	nan	nan	nan	nan	nan	nan	nan	nan	nan	nan	nan	nan	nan	nan	nan	nan	nan	nan	1
375387	Nrros	0	0	0	0	0	0	1	0						None	None	None	nan	nan	nan	nan	nan	nan	nan	nan	nan	nan	nan	nan	nan	nan	nan	nan	nan	nan	nan	nan	1
7086	Tkt	1	0	0	0	0	0	0	0						None	None	None	nan	nan	nan	nan	nan	nan	nan	nan	nan	nan	nan	nan	nan	nan	nan	nan	nan	nan	nan	nan	1
71874	2310007B03Rik	0	0	0	0	1	0	0	0	71874	Gene_ID	M. musculus	71874	M. musculus	Mab21l4	mab-21-like 4	GO:0008150 biological_process	0.0	0.0	0.0	0.0	0.0	0.0	0.0	0.0	0.0	0.0	0.0	0.0	0.0	0.0	0.0	0.0	0.0	0.0	0.0	0.0	1
6511	Slc1a6	0	0	0	0	0	1	0	0						None	None	None	nan	nan	nan	nan	nan	nan	nan	nan	nan	nan	nan	nan	nan	nan	nan	nan	nan	nan	nan	nan	1
152189	Cmtm8	0	0	0	1	0	0	0	0						None	None	None	nan	nan	nan	nan	nan	nan	nan	nan	nan	nan	nan	nan	nan	nan	nan	nan	nan	nan	nan	nan	1
4059	Bcam	0	0	0	0	0	1	0	0						None	None	None	nan	nan	nan	nan	nan	nan	nan	nan	nan	nan	nan	nan	nan	nan	nan	nan	nan	nan	nan	nan	1
746	Tmem258	0	0	0	0	0	1	0	0						None	None	None	nan	nan	nan	nan	nan	nan	nan	nan	nan	nan	nan	nan	nan	nan	nan	nan	nan	nan	nan	nan	1
8540	Agps	0	0	0	1	0	0	0	0						None	None	None	nan	nan	nan	nan	nan	nan	nan	nan	nan	nan	nan	nan	nan	nan	nan	nan	nan	nan	nan	nan	1
17105	Lyz2	0	0	0	0	0	0	1	0	17105	Gene_ID	M. musculus	17105	M. musculus	Lyz2	lysozyme 2	GO:0019835 cytolysis;GO:0050830 defense response to Gram-positive bacterium;GO:0050829 defense response to Gram-negative bacterium	0.0	0.0	0.0	0.0	0.0	0.0	0.0	0.0	0.0	0.0	0.0	0.0	0.0	0.0	0.0	0.0	0.0	0.0	0.0	0.0	1
27086	Foxp1	0	0	0	0	0	1	0	0						None	None	None	nan	nan	nan	nan	nan	nan	nan	nan	nan	nan	nan	nan	nan	nan	nan	nan	nan	nan	nan	nan	1
6427	Srsf2	0	0	1	0	0	0	0	0						None	None	None	nan	nan	nan	nan	nan	nan	nan	nan	nan	nan	nan	nan	nan	nan	nan	nan	nan	nan	nan	nan	1
3418	Idh2	0	0	0	0	0	0	0	1						None	None	None	nan	nan	nan	nan	nan	nan	nan	nan	nan	nan	nan	nan	nan	nan	nan	nan	nan	nan	nan	nan	1
201895	Smim14	1	0	0	0	0	0	0	0						None	None	None	nan	nan	nan	nan	nan	nan	nan	nan	nan	nan	nan	nan	nan	nan	nan	nan	nan	nan	nan	nan	1
5310	Pkd1	0	0	0	0	0	1	0	0						None	None	None	nan	nan	nan	nan	nan	nan	nan	nan	nan	nan	nan	nan	nan	nan	nan	nan	nan	nan	nan	nan	1
621100	Rpl27-ps3	0	0	1	0	0	0	0	0	621100	Gene_ID	M. musculus	621100	M. musculus	Rpl27-ps3	ribosomal protein L27, pseudogene 3		0.0	0.0	0.0	0.0	0.0	0.0	0.0	0.0	0.0	0.0	0.0	0.0	0.0	0.0	0.0	0.0	0.0	0.0	0.0	0.0	1
55234	Smu1	0	0	0	0	1	0	0	0						None	None	None	nan	nan	nan	nan	nan	nan	nan	nan	nan	nan	nan	nan	nan	nan	nan	nan	nan	nan	nan	nan	1
10755	Gipc1	0	0	0	0	1	0	0	0						None	None	None	nan	nan	nan	nan	nan	nan	nan	nan	nan	nan	nan	nan	nan	nan	nan	nan	nan	nan	nan	nan	1
6319	Scd1	0	0	0	0	0	0	0	1						None	None	None	nan	nan	nan	nan	nan	nan	nan	nan	nan	nan	nan	nan	nan	nan	nan	nan	nan	nan	nan	nan	1
10001	Med6	0	0	0	0	1	0	0	0						None	None	None	nan	nan	nan	nan	nan	nan	nan	nan	nan	nan	nan	nan	nan	nan	nan	nan	nan	nan	nan	nan	1
54414	Siae	0	0	0	0	1	0	0	0						None	None	None	nan	nan	nan	nan	nan	nan	nan	nan	nan	nan	nan	nan	nan	nan	nan	nan	nan	nan	nan	nan	1
158219	Ttc39b	0	0	0	1	0	0	0	0						None	None	None	nan	nan	nan	nan	nan	nan	nan	nan	nan	nan	nan	nan	nan	nan	nan	nan	nan	nan	nan	nan	1
10643	Igf2bp3	0	0	0	0	0	1	0	0						None	None	None	nan	nan	nan	nan	nan	nan	nan	nan	nan	nan	nan	nan	nan	nan	nan	nan	nan	nan	nan	nan	1
100039730	Gm12168	0	0	0	1	0	0	0	0	100039730	Gene_ID	M. musculus	100039730	M. musculus	Gm12168	predicted gene 12168		0.0	0.0	0.0	0.0	0.0	0.0	0.0	0.0	0.0	0.0	0.0	0.0	0.0	0.0	0.0	0.0	0.0	0.0	0.0	0.0	1
85360	Syde1	0	0	0	0	0	1	0	0						None	None	None	nan	nan	nan	nan	nan	nan	nan	nan	nan	nan	nan	nan	nan	nan	nan	nan	nan	nan	nan	nan	1
4609	Myc	0	0	0	0	1	0	0	0						None	None	None	nan	nan	nan	nan	nan	nan	nan	nan	nan	nan	nan	nan	nan	nan	nan	nan	nan	nan	nan	nan	1
128637	Tbc1d20	0	0	0	0	0	1	0	0						None	None	None	nan	nan	nan	nan	nan	nan	nan	nan	nan	nan	nan	nan	nan	nan	nan	nan	nan	nan	nan	nan	1
896	Ccnd3	0	0	0	1	0	0	0	0						None	None	None	nan	nan	nan	nan	nan	nan	nan	nan	nan	nan	nan	nan	nan	nan	nan	nan	nan	nan	nan	nan	1
9519	Tbpl1	0	0	0	0	1	0	0	0						None	None	None	nan	nan	nan	nan	nan	nan	nan	nan	nan	nan	nan	nan	nan	nan	nan	nan	nan	nan	nan	nan	1
84769	Mpv17l2	0	0	1	0	0	0	0	0						None	None	None	nan	nan	nan	nan	nan	nan	nan	nan	nan	nan	nan	nan	nan	nan	nan	nan	nan	nan	nan	nan	1
9135	Rabep1	0	0	1	0	0	0	0	0						None	None	None	nan	nan	nan	nan	nan	nan	nan	nan	nan	nan	nan	nan	nan	nan	nan	nan	nan	nan	nan	nan	1
114879	Osbpl5	0	0	0	0	1	0	0	0						None	None	None	nan	nan	nan	nan	nan	nan	nan	nan	nan	nan	nan	nan	nan	nan	nan	nan	nan	nan	nan	nan	1
1508	Ctsb	0	0	0	0	0	0	1	0						None	None	None	nan	nan	nan	nan	nan	nan	nan	nan	nan	nan	nan	nan	nan	nan	nan	nan	nan	nan	nan	nan	1
26091	Herc4	0	0	0	0	1	0	0	0						None	None	None	nan	nan	nan	nan	nan	nan	nan	nan	nan	nan	nan	nan	nan	nan	nan	nan	nan	nan	nan	nan	1
6085	Rny3	0	0	1	0	0	0	0	0						None	None	None	nan	nan	nan	nan	nan	nan	nan	nan	nan	nan	nan	nan	nan	nan	nan	nan	nan	nan	nan	nan	1
233887	Zfp553	0	0	0	0	1	0	0	0	233887	Gene_ID	M. musculus	233887	M. musculus	Zfp553	zinc finger protein 553	GO:0008150 biological_process	0.0	0.0	0.0	0.0	0.0	0.0	0.0	0.0	0.0	0.0	0.0	0.0	0.0	0.0	0.0	0.0	0.0	0.0	0.0	0.0	1
100361974	Rpl31-ps8	0	0	1	0	0	0	0	0						None	None	None	nan	nan	nan	nan	nan	nan	nan	nan	nan	nan	nan	nan	nan	nan	nan	nan	nan	nan	nan	nan	1
286676	Ildr1	0	0	0	0	1	0	0	0						None	None	None	nan	nan	nan	nan	nan	nan	nan	nan	nan	nan	nan	nan	nan	nan	nan	nan	nan	nan	nan	nan	1
643008	Smim5	0	0	0	0	1	0	0	0						None	None	None	nan	nan	nan	nan	nan	nan	nan	nan	nan	nan	nan	nan	nan	nan	nan	nan	nan	nan	nan	nan	1
23279	Nup160	0	0	0	0	1	0	0	0						None	None	None	nan	nan	nan	nan	nan	nan	nan	nan	nan	nan	nan	nan	nan	nan	nan	nan	nan	nan	nan	nan	1
8569	Mknk1	0	0	0	1	0	0	0	0						None	None	None	nan	nan	nan	nan	nan	nan	nan	nan	nan	nan	nan	nan	nan	nan	nan	nan	nan	nan	nan	nan	1
10135	Nampt	1	0	0	0	0	0	0	0						None	None	None	nan	nan	nan	nan	nan	nan	nan	nan	nan	nan	nan	nan	nan	nan	nan	nan	nan	nan	nan	nan	1
1889	Ece1	0	0	0	0	0	0	1	0						None	None	None	nan	nan	nan	nan	nan	nan	nan	nan	nan	nan	nan	nan	nan	nan	nan	nan	nan	nan	nan	nan	1
58527	Abracl	0	0	0	0	0	1	0	0						None	None	None	nan	nan	nan	nan	nan	nan	nan	nan	nan	nan	nan	nan	nan	nan	nan	nan	nan	nan	nan	nan	1
9590	Akap12	0	0	0	0	0	0	1	0						None	None	None	nan	nan	nan	nan	nan	nan	nan	nan	nan	nan	nan	nan	nan	nan	nan	nan	nan	nan	nan	nan	1
7171	Tpm4	0	0	0	0	0	1	0	0						None	None	None	nan	nan	nan	nan	nan	nan	nan	nan	nan	nan	nan	nan	nan	nan	nan	nan	nan	nan	nan	nan	1
26586	Ckap2	0	0	1	0	0	0	0	0						None	None	None	nan	nan	nan	nan	nan	nan	nan	nan	nan	nan	nan	nan	nan	nan	nan	nan	nan	nan	nan	nan	1
26824	Rnu11	0	0	1	0	0	0	0	0						None	None	None	nan	nan	nan	nan	nan	nan	nan	nan	nan	nan	nan	nan	nan	nan	nan	nan	nan	nan	nan	nan	1
102638005	Gm11734	0	0	0	0	0	0	0	1	102638005	Gene_ID	M. musculus	102638005	M. musculus	Gm11734	predicted gene 11734		0.0	0.0	0.0	0.0	0.0	0.0	0.0	0.0	0.0	0.0	0.0	0.0	0.0	0.0	0.0	0.0	0.0	0.0	0.0	0.0	1
3433	Ifit2	1	0	0	0	0	0	0	0						None	None	None	nan	nan	nan	nan	nan	nan	nan	nan	nan	nan	nan	nan	nan	nan	nan	nan	nan	nan	nan	nan	1
10421	Cd2bp2	0	0	0	0	1	0	0	0						None	None	None	nan	nan	nan	nan	nan	nan	nan	nan	nan	nan	nan	nan	nan	nan	nan	nan	nan	nan	nan	nan	1
9516	Litaf	0	0	0	0	0	0	0	1						None	None	None	nan	nan	nan	nan	nan	nan	nan	nan	nan	nan	nan	nan	nan	nan	nan	nan	nan	nan	nan	nan	1
381002	Gm5144	1	0	0	0	0	0	0	0	381002	Gene_ID	M. musculus	381002	M. musculus	Gm5144	predicted gene 5144		0.0	0.0	0.0	0.0	0.0	0.0	0.0	0.0	0.0	0.0	0.0	0.0	0.0	0.0	0.0	0.0	0.0	0.0	0.0	0.0	1
4056	Ltc4s	0	0	0	0	0	0	1	0						None	None	None	nan	nan	nan	nan	nan	nan	nan	nan	nan	nan	nan	nan	nan	nan	nan	nan	nan	nan	nan	nan	1
137392	Fam92a	0	0	0	1	0	0	0	0						None	None	None	nan	nan	nan	nan	nan	nan	nan	nan	nan	nan	nan	nan	nan	nan	nan	nan	nan	nan	nan	nan	1
276950	Slfn8	0	0	0	0	0	0	0	1	276950	Gene_ID	M. musculus	276950	M. musculus	Slfn8	schlafen 8	GO:0016078 tRNA catabolic process;GO:0016075 rRNA catabolic process;GO:0034661 ncRNA catabolic process	0.0	0.0	0.0	0.0	0.0	0.0	0.0	0.0	0.0	0.0	0.0	0.0	0.0	0.0	0.0	0.0	0.0	0.0	0.0	0.0	1
10980	Cops6	0	0	0	0	1	0	0	0						None	None	None	nan	nan	nan	nan	nan	nan	nan	nan	nan	nan	nan	nan	nan	nan	nan	nan	nan	nan	nan	nan	1
10916	Maged2	0	0	0	0	0	1	0	0						None	None	None	nan	nan	nan	nan	nan	nan	nan	nan	nan	nan	nan	nan	nan	nan	nan	nan	nan	nan	nan	nan	1
10610	St6galnac2	0	0	0	0	0	0	0	1						None	None	None	nan	nan	nan	nan	nan	nan	nan	nan	nan	nan	nan	nan	nan	nan	nan	nan	nan	nan	nan	nan	1
10124	Arl4a	0	0	0	0	1	0	0	0						None	None	None	nan	nan	nan	nan	nan	nan	nan	nan	nan	nan	nan	nan	nan	nan	nan	nan	nan	nan	nan	nan	1
5119	Chmp1a	0	0	0	0	1	0	0	0						None	None	None	nan	nan	nan	nan	nan	nan	nan	nan	nan	nan	nan	nan	nan	nan	nan	nan	nan	nan	nan	nan	1
102632389	Gm24463	0	0	0	0	0	1	0	0	102632389	Gene_ID	M. musculus	102632389	M. musculus	Gm24463	predicted gene, 24463		0.0	0.0	0.0	0.0	0.0	0.0	0.0	0.0	0.0	0.0	0.0	0.0	0.0	0.0	0.0	0.0	0.0	0.0	0.0	0.0	1
100043508	Ptges3-ps	0	0	0	0	0	1	0	0	100043508	Gene_ID	M. musculus	100043508	M. musculus	Ptges3-ps	prostaglandin E synthase 3, pseudogene		0.0	0.0	0.0	0.0	0.0	0.0	0.0	0.0	0.0	0.0	0.0	0.0	0.0	0.0	0.0	0.0	0.0	0.0	0.0	0.0	1
3430	Ifi35	0	0	0	0	0	0	0	1						None	None	None	nan	nan	nan	nan	nan	nan	nan	nan	nan	nan	nan	nan	nan	nan	nan	nan	nan	nan	nan	nan	1
86	Actl6a	0	0	1	0	0	0	0	0						None	None	None	nan	nan	nan	nan	nan	nan	nan	nan	nan	nan	nan	nan	nan	nan	nan	nan	nan	nan	nan	nan	1
170621	mt-Tp	1	0	0	0	0	0	0	0						None	None	None	nan	nan	nan	nan	nan	nan	nan	nan	nan	nan	nan	nan	nan	nan	nan	nan	nan	nan	nan	nan	1
223117	Sema3d	0	0	0	0	0	0	1	0						None	None	None	nan	nan	nan	nan	nan	nan	nan	nan	nan	nan	nan	nan	nan	nan	nan	nan	nan	nan	nan	nan	1
100131439	Cd300ld	0	0	0	0	0	0	1	0						None	None	None	nan	nan	nan	nan	nan	nan	nan	nan	nan	nan	nan	nan	nan	nan	nan	nan	nan	nan	nan	nan	1
6867	Tacc1	0	0	0	0	0	1	0	0						None	None	None	nan	nan	nan	nan	nan	nan	nan	nan	nan	nan	nan	nan	nan	nan	nan	nan	nan	nan	nan	nan	1
3290	Hsd11b1	0	0	0	0	0	0	0	1						None	None	None	nan	nan	nan	nan	nan	nan	nan	nan	nan	nan	nan	nan	nan	nan	nan	nan	nan	nan	nan	nan	1
1495	Ctnna1	0	0	0	0	1	0	0	0						None	None	None	nan	nan	nan	nan	nan	nan	nan	nan	nan	nan	nan	nan	nan	nan	nan	nan	nan	nan	nan	nan	1
1052	Cebpd	0	0	0	0	0	1	0	0						None	None	None	nan	nan	nan	nan	nan	nan	nan	nan	nan	nan	nan	nan	nan	nan	nan	nan	nan	nan	nan	nan	1
83892	Kctd10	0	0	0	0	0	1	0	0						None	None	None	nan	nan	nan	nan	nan	nan	nan	nan	nan	nan	nan	nan	nan	nan	nan	nan	nan	nan	nan	nan	1
51726	Dnajb11	0	0	0	0	0	1	0	0						None	None	None	nan	nan	nan	nan	nan	nan	nan	nan	nan	nan	nan	nan	nan	nan	nan	nan	nan	nan	nan	nan	1
272	Ampd3	1	0	0	0	0	0	0	0						None	None	None	nan	nan	nan	nan	nan	nan	nan	nan	nan	nan	nan	nan	nan	nan	nan	nan	nan	nan	nan	nan	1
3569	Il6	0	0	0	0	0	1	0	0						None	None	None	nan	nan	nan	nan	nan	nan	nan	nan	nan	nan	nan	nan	nan	nan	nan	nan	nan	nan	nan	nan	1
56097	Pcdhgc5	0	0	0	0	0	1	0	0						None	None	None	nan	nan	nan	nan	nan	nan	nan	nan	nan	nan	nan	nan	nan	nan	nan	nan	nan	nan	nan	nan	1
51136	Rnft1	0	0	0	0	1	0	0	0						None	None	None	nan	nan	nan	nan	nan	nan	nan	nan	nan	nan	nan	nan	nan	nan	nan	nan	nan	nan	nan	nan	1
79071	Elovl6	0	0	0	0	0	0	0	1						None	None	None	nan	nan	nan	nan	nan	nan	nan	nan	nan	nan	nan	nan	nan	nan	nan	nan	nan	nan	nan	nan	1
1958	Egr1	0	0	0	0	0	1	0	0						None	None	None	nan	nan	nan	nan	nan	nan	nan	nan	nan	nan	nan	nan	nan	nan	nan	nan	nan	nan	nan	nan	1
388650	Fam69a	1	0	0	0	0	0	0	0						None	None	None	nan	nan	nan	nan	nan	nan	nan	nan	nan	nan	nan	nan	nan	nan	nan	nan	nan	nan	nan	nan	1
55781	Riok2	0	0	0	1	0	0	0	0						None	None	None	nan	nan	nan	nan	nan	nan	nan	nan	nan	nan	nan	nan	nan	nan	nan	nan	nan	nan	nan	nan	1
8321	Fzd1	0	0	0	0	0	1	0	0						None	None	None	nan	nan	nan	nan	nan	nan	nan	nan	nan	nan	nan	nan	nan	nan	nan	nan	nan	nan	nan	nan	1
28960	Dcps	0	0	0	0	0	0	0	1						None	None	None	nan	nan	nan	nan	nan	nan	nan	nan	nan	nan	nan	nan	nan	nan	nan	nan	nan	nan	nan	nan	1
9673	Slc25a44	1	0	0	0	0	0	0	0						None	None	None	nan	nan	nan	nan	nan	nan	nan	nan	nan	nan	nan	nan	nan	nan	nan	nan	nan	nan	nan	nan	1
548645	Dnajc25	0	0	0	0	0	1	0	0						None	None	None	nan	nan	nan	nan	nan	nan	nan	nan	nan	nan	nan	nan	nan	nan	nan	nan	nan	nan	nan	nan	1
134285	Tmem171	0	0	0	0	1	0	0	0						None	None	None	nan	nan	nan	nan	nan	nan	nan	nan	nan	nan	nan	nan	nan	nan	nan	nan	nan	nan	nan	nan	1
126272	Eid2b	0	0	1	0	0	0	0	0						None	None	None	nan	nan	nan	nan	nan	nan	nan	nan	nan	nan	nan	nan	nan	nan	nan	nan	nan	nan	nan	nan	1
54926	Ube2r2	0	0	0	0	1	0	0	0						None	None	None	nan	nan	nan	nan	nan	nan	nan	nan	nan	nan	nan	nan	nan	nan	nan	nan	nan	nan	nan	nan	1
1316	Klf6	0	0	0	0	1	0	0	0						None	None	None	nan	nan	nan	nan	nan	nan	nan	nan	nan	nan	nan	nan	nan	nan	nan	nan	nan	nan	nan	nan	1
143888	Kdelc2	0	0	0	0	0	1	0	0						None	None	None	nan	nan	nan	nan	nan	nan	nan	nan	nan	nan	nan	nan	nan	nan	nan	nan	nan	nan	nan	nan	1
54549	Sdk2	0	0	1	0	0	0	0	0						None	None	None	nan	nan	nan	nan	nan	nan	nan	nan	nan	nan	nan	nan	nan	nan	nan	nan	nan	nan	nan	nan	1
229600	BC028528	0	0	0	0	0	0	1	0	229600	Gene_ID	M. musculus	229600	M. musculus	BC028528	cDNA sequence BC028528	GO:0008150 biological_process	0.0	0.0	0.0	0.0	0.0	0.0	0.0	0.0	0.0	0.0	0.0	0.0	0.0	0.0	0.0	0.0	0.0	0.0	0.0	0.0	1
5996	Rgs1	0	0	0	0	0	0	1	0						None	None	None	nan	nan	nan	nan	nan	nan	nan	nan	nan	nan	nan	nan	nan	nan	nan	nan	nan	nan	nan	nan	1
6945	Mlx	0	0	0	1	0	0	0	0						None	None	None	nan	nan	nan	nan	nan	nan	nan	nan	nan	nan	nan	nan	nan	nan	nan	nan	nan	nan	nan	nan	1
6227	Rps21	1	0	0	0	0	0	0	0						None	None	None	nan	nan	nan	nan	nan	nan	nan	nan	nan	nan	nan	nan	nan	nan	nan	nan	nan	nan	nan	nan	1
64129	Tinagl1	0	0	0	1	0	0	0	0						None	None	None	nan	nan	nan	nan	nan	nan	nan	nan	nan	nan	nan	nan	nan	nan	nan	nan	nan	nan	nan	nan	1
159195	Usp54	1	0	0	0	0	0	0	0						None	None	None	nan	nan	nan	nan	nan	nan	nan	nan	nan	nan	nan	nan	nan	nan	nan	nan	nan	nan	nan	nan	1
8325	Fzd8	0	0	0	0	0	1	0	0						None	None	None	nan	nan	nan	nan	nan	nan	nan	nan	nan	nan	nan	nan	nan	nan	nan	nan	nan	nan	nan	nan	1
54810	Gipc2	0	0	1	0	0	0	0	0						None	None	None	nan	nan	nan	nan	nan	nan	nan	nan	nan	nan	nan	nan	nan	nan	nan	nan	nan	nan	nan	nan	1
963	Cd53	0	0	0	0	0	0	1	0						None	None	None	nan	nan	nan	nan	nan	nan	nan	nan	nan	nan	nan	nan	nan	nan	nan	nan	nan	nan	nan	nan	1
4034	Lrch4	0	0	0	0	1	0	0	0						None	None	None	nan	nan	nan	nan	nan	nan	nan	nan	nan	nan	nan	nan	nan	nan	nan	nan	nan	nan	nan	nan	1
8624	Psmg1	0	0	0	0	1	0	0	0						None	None	None	nan	nan	nan	nan	nan	nan	nan	nan	nan	nan	nan	nan	nan	nan	nan	nan	nan	nan	nan	nan	1
5106	Pck2	0	0	0	0	0	1	0	0						None	None	None	nan	nan	nan	nan	nan	nan	nan	nan	nan	nan	nan	nan	nan	nan	nan	nan	nan	nan	nan	nan	1
4646	Myo6	1	0	0	0	0	0	0	0						None	None	None	nan	nan	nan	nan	nan	nan	nan	nan	nan	nan	nan	nan	nan	nan	nan	nan	nan	nan	nan	nan	1
4542	Myo1f	0	0	0	0	0	0	1	0						None	None	None	nan	nan	nan	nan	nan	nan	nan	nan	nan	nan	nan	nan	nan	nan	nan	nan	nan	nan	nan	nan	1
3856	Krt8	0	0	0	0	1	0	0	0						None	None	None	nan	nan	nan	nan	nan	nan	nan	nan	nan	nan	nan	nan	nan	nan	nan	nan	nan	nan	nan	nan	1
100039281	Gm10250	1	0	0	0	0	0	0	0	100039281	Gene_ID	M. musculus	100039281	M. musculus	Gm10250	ATP synthase, H+ transporting, mitochondrial F0 complex, subunit d pseudogene		0.0	0.0	0.0	0.0	0.0	0.0	0.0	0.0	0.0	0.0	0.0	0.0	0.0	0.0	0.0	0.0	0.0	0.0	0.0	0.0	1
9535	Gmfg	0	0	0	0	0	0	1	0						None	None	None	nan	nan	nan	nan	nan	nan	nan	nan	nan	nan	nan	nan	nan	nan	nan	nan	nan	nan	nan	nan	1
4155	Mbp	0	0	0	0	1	0	0	0						None	None	None	nan	nan	nan	nan	nan	nan	nan	nan	nan	nan	nan	nan	nan	nan	nan	nan	nan	nan	nan	nan	1
101	Adam8	0	0	0	1	0	0	0	0						None	None	None	nan	nan	nan	nan	nan	nan	nan	nan	nan	nan	nan	nan	nan	nan	nan	nan	nan	nan	nan	nan	1
6659	Sox4	0	0	0	0	0	1	0	0						None	None	None	nan	nan	nan	nan	nan	nan	nan	nan	nan	nan	nan	nan	nan	nan	nan	nan	nan	nan	nan	nan	1
2167	Fabp4	0	0	0	0	0	1	0	0						None	None	None	nan	nan	nan	nan	nan	nan	nan	nan	nan	nan	nan	nan	nan	nan	nan	nan	nan	nan	nan	nan	1
2770	Gnai1	0	0	0	0	0	1	0	0						None	None	None	nan	nan	nan	nan	nan	nan	nan	nan	nan	nan	nan	nan	nan	nan	nan	nan	nan	nan	nan	nan	1
23395	Lars2	0	0	0	0	0	0	0	1						None	None	None	nan	nan	nan	nan	nan	nan	nan	nan	nan	nan	nan	nan	nan	nan	nan	nan	nan	nan	nan	nan	1
8342	Hist1h2bm	0	0	1	0	0	0	0	0						None	None	None	nan	nan	nan	nan	nan	nan	nan	nan	nan	nan	nan	nan	nan	nan	nan	nan	nan	nan	nan	nan	1
342371	Atxn1l	0	0	0	0	0	1	0	0						None	None	None	nan	nan	nan	nan	nan	nan	nan	nan	nan	nan	nan	nan	nan	nan	nan	nan	nan	nan	nan	nan	1
4126	Manba	0	0	0	0	1	0	0	0						None	None	None	nan	nan	nan	nan	nan	nan	nan	nan	nan	nan	nan	nan	nan	nan	nan	nan	nan	nan	nan	nan	1
51444	Rnf138	0	0	0	0	1	0	0	0						None	None	None	nan	nan	nan	nan	nan	nan	nan	nan	nan	nan	nan	nan	nan	nan	nan	nan	nan	nan	nan	nan	1
1718	Dhcr24	0	0	0	0	0	0	1	0						None	None	None	nan	nan	nan	nan	nan	nan	nan	nan	nan	nan	nan	nan	nan	nan	nan	nan	nan	nan	nan	nan	1
26086	Gpsm1	0	0	0	0	0	1	0	0						None	None	None	nan	nan	nan	nan	nan	nan	nan	nan	nan	nan	nan	nan	nan	nan	nan	nan	nan	nan	nan	nan	1
622	Bdh1	0	0	0	1	0	0	0	0						None	None	None	nan	nan	nan	nan	nan	nan	nan	nan	nan	nan	nan	nan	nan	nan	nan	nan	nan	nan	nan	nan	1
3206	Hoxa10	0	0	1	0	0	0	0	0						None	None	None	nan	nan	nan	nan	nan	nan	nan	nan	nan	nan	nan	nan	nan	nan	nan	nan	nan	nan	nan	nan	1
55274	Phf10	0	0	0	0	0	1	0	0						None	None	None	nan	nan	nan	nan	nan	nan	nan	nan	nan	nan	nan	nan	nan	nan	nan	nan	nan	nan	nan	nan	1
9023	Ch25h	0	0	0	0	0	0	1	0						None	None	None	nan	nan	nan	nan	nan	nan	nan	nan	nan	nan	nan	nan	nan	nan	nan	nan	nan	nan	nan	nan	1
51776	Map3k20	0	0	0	0	1	0	0	0						None	None	None	nan	nan	nan	nan	nan	nan	nan	nan	nan	nan	nan	nan	nan	nan	nan	nan	nan	nan	nan	nan	1
27306	Hpgds	0	0	0	0	0	0	1	0						None	None	None	nan	nan	nan	nan	nan	nan	nan	nan	nan	nan	nan	nan	nan	nan	nan	nan	nan	nan	nan	nan	1
644815	Fam83g	0	0	0	0	1	0	0	0						None	None	None	nan	nan	nan	nan	nan	nan	nan	nan	nan	nan	nan	nan	nan	nan	nan	nan	nan	nan	nan	nan	1
961	Cd47	0	0	0	0	0	0	0	1						None	None	None	nan	nan	nan	nan	nan	nan	nan	nan	nan	nan	nan	nan	nan	nan	nan	nan	nan	nan	nan	nan	1
7145	Tns1	0	0	0	0	0	1	0	0						None	None	None	nan	nan	nan	nan	nan	nan	nan	nan	nan	nan	nan	nan	nan	nan	nan	nan	nan	nan	nan	nan	1
7852	Cxcr4	0	0	0	0	0	0	1	0						None	None	None	nan	nan	nan	nan	nan	nan	nan	nan	nan	nan	nan	nan	nan	nan	nan	nan	nan	nan	nan	nan	1
5223	Pgam1	0	0	0	0	0	0	0	1						None	None	None	nan	nan	nan	nan	nan	nan	nan	nan	nan	nan	nan	nan	nan	nan	nan	nan	nan	nan	nan	nan	1
9351	Slc9a3r2	0	0	0	0	0	1	0	0						None	None	None	nan	nan	nan	nan	nan	nan	nan	nan	nan	nan	nan	nan	nan	nan	nan	nan	nan	nan	nan	nan	1
339487	Zbtb8os	0	0	0	0	1	0	0	0						None	None	None	nan	nan	nan	nan	nan	nan	nan	nan	nan	nan	nan	nan	nan	nan	nan	nan	nan	nan	nan	nan	1
9253	Numbl	0	0	0	0	0	1	0	0						None	None	None	nan	nan	nan	nan	nan	nan	nan	nan	nan	nan	nan	nan	nan	nan	nan	nan	nan	nan	nan	nan	1
51205	Acp6	0	0	0	0	1	0	0	0						None	None	None	nan	nan	nan	nan	nan	nan	nan	nan	nan	nan	nan	nan	nan	nan	nan	nan	nan	nan	nan	nan	1
5685	Psma4	0	0	0	0	1	0	0	0						None	None	None	nan	nan	nan	nan	nan	nan	nan	nan	nan	nan	nan	nan	nan	nan	nan	nan	nan	nan	nan	nan	1
1264	Cnn1	0	0	0	0	0	1	0	0						None	None	None	nan	nan	nan	nan	nan	nan	nan	nan	nan	nan	nan	nan	nan	nan	nan	nan	nan	nan	nan	nan	1
286133	Scara5	0	0	0	0	0	0	0	1						None	None	None	nan	nan	nan	nan	nan	nan	nan	nan	nan	nan	nan	nan	nan	nan	nan	nan	nan	nan	nan	nan	1
255743	Npnt	0	0	0	1	0	0	0	0						None	None	None	nan	nan	nan	nan	nan	nan	nan	nan	nan	nan	nan	nan	nan	nan	nan	nan	nan	nan	nan	nan	1
3417	Idh1	1	0	0	0	0	0	0	0						None	None	None	nan	nan	nan	nan	nan	nan	nan	nan	nan	nan	nan	nan	nan	nan	nan	nan	nan	nan	nan	nan	1
23464	Gcat	0	0	0	0	0	0	0	1						None	None	None	nan	nan	nan	nan	nan	nan	nan	nan	nan	nan	nan	nan	nan	nan	nan	nan	nan	nan	nan	nan	1
51	Acox1	1	0	0	0	0	0	0	0						None	None	None	nan	nan	nan	nan	nan	nan	nan	nan	nan	nan	nan	nan	nan	nan	nan	nan	nan	nan	nan	nan	1
81567	Txndc5	0	0	0	0	0	1	0	0						None	None	None	nan	nan	nan	nan	nan	nan	nan	nan	nan	nan	nan	nan	nan	nan	nan	nan	nan	nan	nan	nan	1
23057	Nmnat2	0	0	0	0	1	0	0	0						None	None	None	nan	nan	nan	nan	nan	nan	nan	nan	nan	nan	nan	nan	nan	nan	nan	nan	nan	nan	nan	nan	1
63935	Pcif1	0	0	1	0	0	0	0	0						None	None	None	nan	nan	nan	nan	nan	nan	nan	nan	nan	nan	nan	nan	nan	nan	nan	nan	nan	nan	nan	nan	1
375033	Pear1	0	0	0	0	0	0	1	0						None	None	None	nan	nan	nan	nan	nan	nan	nan	nan	nan	nan	nan	nan	nan	nan	nan	nan	nan	nan	nan	nan	1
54541	Ddit4	0	0	0	0	1	0	0	0						None	None	None	nan	nan	nan	nan	nan	nan	nan	nan	nan	nan	nan	nan	nan	nan	nan	nan	nan	nan	nan	nan	1
91851	Chrdl1	0	0	0	0	0	0	1	0						None	None	None	nan	nan	nan	nan	nan	nan	nan	nan	nan	nan	nan	nan	nan	nan	nan	nan	nan	nan	nan	nan	1
12332	Capg	0	1	0	0	0	0	0	0	12332	Gene_ID	M. musculus	12332	M. musculus	Capg	capping protein (actin filament), gelsolin-like	GO:0051016 barbed-end actin filament capping;GO:0051693 actin filament capping;GO:0030835 negative regulation of actin filament depolymerization	0.0	0.0	0.0	0.0	0.0	0.0	0.0	0.0	0.0	0.0	0.0	0.0	0.0	0.0	0.0	0.0	0.0	0.0	0.0	0.0	1
5211	Pfkl	0	0	0	0	0	0	0	1						None	None	None	nan	nan	nan	nan	nan	nan	nan	nan	nan	nan	nan	nan	nan	nan	nan	nan	nan	nan	nan	nan	1
80005	Dock5	0	0	0	0	0	0	1	0						None	None	None	nan	nan	nan	nan	nan	nan	nan	nan	nan	nan	nan	nan	nan	nan	nan	nan	nan	nan	nan	nan	1
29101	Ssu72	0	0	0	1	0	0	0	0						None	None	None	nan	nan	nan	nan	nan	nan	nan	nan	nan	nan	nan	nan	nan	nan	nan	nan	nan	nan	nan	nan	1
402778	Ifitm10	1	0	0	0	0	0	0	0						None	None	None	nan	nan	nan	nan	nan	nan	nan	nan	nan	nan	nan	nan	nan	nan	nan	nan	nan	nan	nan	nan	1
5110	Pcmt1	0	0	1	0	0	0	0	0						None	None	None	nan	nan	nan	nan	nan	nan	nan	nan	nan	nan	nan	nan	nan	nan	nan	nan	nan	nan	nan	nan	1
57786	Rbak	0	0	0	0	1	0	0	0						None	None	None	nan	nan	nan	nan	nan	nan	nan	nan	nan	nan	nan	nan	nan	nan	nan	nan	nan	nan	nan	nan	1
51374	Atraid	1	0	0	0	0	0	0	0						None	None	None	nan	nan	nan	nan	nan	nan	nan	nan	nan	nan	nan	nan	nan	nan	nan	nan	nan	nan	nan	nan	1
625514	Gm6594	0	0	1	0	0	0	0	0	625514	Gene_ID	M. musculus	625514	M. musculus	Gm6594	high mobility group nucleosomal binding domain 2 pseudogene		0.0	0.0	0.0	0.0	0.0	0.0	0.0	0.0	0.0	0.0	0.0	0.0	0.0	0.0	0.0	0.0	0.0	0.0	0.0	0.0	1
102902673	Gm21992	0	0	0	0	1	0	0	0	102902673	Gene_ID	M. musculus	102902673	M. musculus	Gm21992	predicted gene 21992		0.0	0.0	0.0	0.0	0.0	0.0	0.0	0.0	0.0	0.0	0.0	0.0	0.0	0.0	0.0	0.0	0.0	0.0	0.0	0.0	1
10553	Htatip2	0	0	0	1	0	0	0	0						None	None	None	nan	nan	nan	nan	nan	nan	nan	nan	nan	nan	nan	nan	nan	nan	nan	nan	nan	nan	nan	nan	1
11022	Tdrkh	0	0	1	0	0	0	0	0						None	None	None	nan	nan	nan	nan	nan	nan	nan	nan	nan	nan	nan	nan	nan	nan	nan	nan	nan	nan	nan	nan	1
1946	Efna5	0	0	1	0	0	0	0	0						None	None	None	nan	nan	nan	nan	nan	nan	nan	nan	nan	nan	nan	nan	nan	nan	nan	nan	nan	nan	nan	nan	1
102635510	Gm12056	0	0	0	0	0	1	0	0	102635510	Gene_ID	M. musculus	102635510	M. musculus	Gm12056	predicted gene 12056		0.0	0.0	0.0	0.0	0.0	0.0	0.0	0.0	0.0	0.0	0.0	0.0	0.0	0.0	0.0	0.0	0.0	0.0	0.0	0.0	1
5335	Plcg1	0	0	0	0	0	1	0	0						None	None	None	nan	nan	nan	nan	nan	nan	nan	nan	nan	nan	nan	nan	nan	nan	nan	nan	nan	nan	nan	nan	1
2108	Etfa	0	0	0	0	1	0	0	0						None	None	None	nan	nan	nan	nan	nan	nan	nan	nan	nan	nan	nan	nan	nan	nan	nan	nan	nan	nan	nan	nan	1
1466	Csrp2	0	0	0	0	0	1	0	0						None	None	None	nan	nan	nan	nan	nan	nan	nan	nan	nan	nan	nan	nan	nan	nan	nan	nan	nan	nan	nan	nan	1
79990	Plekhh3	0	0	1	0	0	0	0	0						None	None	None	nan	nan	nan	nan	nan	nan	nan	nan	nan	nan	nan	nan	nan	nan	nan	nan	nan	nan	nan	nan	1
9912	Arhgap44	0	0	0	0	1	0	0	0						None	None	None	nan	nan	nan	nan	nan	nan	nan	nan	nan	nan	nan	nan	nan	nan	nan	nan	nan	nan	nan	nan	1
664781	Gpx4-ps2	0	0	0	0	0	0	0	1	664781	Gene_ID	M. musculus	664781	M. musculus	Gpx4-ps2	glutathione peroxidase 4, pseudogene 2		0.0	0.0	0.0	0.0	0.0	0.0	0.0	0.0	0.0	0.0	0.0	0.0	0.0	0.0	0.0	0.0	0.0	0.0	0.0	0.0	1
253769	Wdr27	0	0	0	1	0	0	0	0						None	None	None	nan	nan	nan	nan	nan	nan	nan	nan	nan	nan	nan	nan	nan	nan	nan	nan	nan	nan	nan	nan	1
56938	Arntl2	0	0	1	0	0	0	0	0						None	None	None	nan	nan	nan	nan	nan	nan	nan	nan	nan	nan	nan	nan	nan	nan	nan	nan	nan	nan	nan	nan	1
25407	Cd59a	0	0	0	0	0	1	0	0						None	None	None	nan	nan	nan	nan	nan	nan	nan	nan	nan	nan	nan	nan	nan	nan	nan	nan	nan	nan	nan	nan	1
5495	Ppm1b	0	0	0	0	0	1	0	0						None	None	None	nan	nan	nan	nan	nan	nan	nan	nan	nan	nan	nan	nan	nan	nan	nan	nan	nan	nan	nan	nan	1
51449	Pcyox1	0	0	0	0	0	1	0	0						None	None	None	nan	nan	nan	nan	nan	nan	nan	nan	nan	nan	nan	nan	nan	nan	nan	nan	nan	nan	nan	nan	1
1652	Ddt	0	0	0	0	0	1	0	0						None	None	None	nan	nan	nan	nan	nan	nan	nan	nan	nan	nan	nan	nan	nan	nan	nan	nan	nan	nan	nan	nan	1
54478	Pimreg	0	0	1	0	0	0	0	0						None	None	None	nan	nan	nan	nan	nan	nan	nan	nan	nan	nan	nan	nan	nan	nan	nan	nan	nan	nan	nan	nan	1
92154	Mtss1l	1	0	0	0	0	0	0	0						None	None	None	nan	nan	nan	nan	nan	nan	nan	nan	nan	nan	nan	nan	nan	nan	nan	nan	nan	nan	nan	nan	1
221061	Fam171a1	0	0	0	1	0	0	0	0						None	None	None	nan	nan	nan	nan	nan	nan	nan	nan	nan	nan	nan	nan	nan	nan	nan	nan	nan	nan	nan	nan	1
10112	Kif20a	0	0	1	0	0	0	0	0						None	None	None	nan	nan	nan	nan	nan	nan	nan	nan	nan	nan	nan	nan	nan	nan	nan	nan	nan	nan	nan	nan	1
148808	Mfsd4a	1	0	0	0	0	0	0	0						None	None	None	nan	nan	nan	nan	nan	nan	nan	nan	nan	nan	nan	nan	nan	nan	nan	nan	nan	nan	nan	nan	1
55753	Ogdhl	0	0	0	0	0	1	0	0						None	None	None	nan	nan	nan	nan	nan	nan	nan	nan	nan	nan	nan	nan	nan	nan	nan	nan	nan	nan	nan	nan	1
10409	Basp1	0	0	0	0	1	0	0	0						None	None	None	nan	nan	nan	nan	nan	nan	nan	nan	nan	nan	nan	nan	nan	nan	nan	nan	nan	nan	nan	nan	1
388588	Smim1	0	0	0	0	0	1	0	0						None	None	None	nan	nan	nan	nan	nan	nan	nan	nan	nan	nan	nan	nan	nan	nan	nan	nan	nan	nan	nan	nan	1
6416	Map2k4	0	0	0	0	0	1	0	0						None	None	None	nan	nan	nan	nan	nan	nan	nan	nan	nan	nan	nan	nan	nan	nan	nan	nan	nan	nan	nan	nan	1
10531	Pitrm1	0	0	0	0	0	1	0	0						None	None	None	nan	nan	nan	nan	nan	nan	nan	nan	nan	nan	nan	nan	nan	nan	nan	nan	nan	nan	nan	nan	1
51605	Trmt6	0	0	0	1	0	0	0	0						None	None	None	nan	nan	nan	nan	nan	nan	nan	nan	nan	nan	nan	nan	nan	nan	nan	nan	nan	nan	nan	nan	1
7172	Tpmt	0	0	0	1	0	0	0	0						None	None	None	nan	nan	nan	nan	nan	nan	nan	nan	nan	nan	nan	nan	nan	nan	nan	nan	nan	nan	nan	nan	1
100503394	Gm17494	0	0	0	0	0	0	0	1	100503394	Gene_ID	M. musculus	100503394	M. musculus	Gm17494	predicted gene, 17494		0.0	0.0	0.0	0.0	0.0	0.0	0.0	0.0	0.0	0.0	0.0	0.0	0.0	0.0	0.0	0.0	0.0	0.0	0.0	0.0	1
1974	Eif4a2	1	0	0	0	0	0	0	0						None	None	None	nan	nan	nan	nan	nan	nan	nan	nan	nan	nan	nan	nan	nan	nan	nan	nan	nan	nan	nan	nan	1
1019	Cdk4	0	0	0	0	0	0	0	1						None	None	None	nan	nan	nan	nan	nan	nan	nan	nan	nan	nan	nan	nan	nan	nan	nan	nan	nan	nan	nan	nan	1
29886	Snx8	0	0	0	0	1	0	0	0						None	None	None	nan	nan	nan	nan	nan	nan	nan	nan	nan	nan	nan	nan	nan	nan	nan	nan	nan	nan	nan	nan	1
25996	Rexo2	0	0	0	0	0	1	0	0						None	None	None	nan	nan	nan	nan	nan	nan	nan	nan	nan	nan	nan	nan	nan	nan	nan	nan	nan	nan	nan	nan	1
5594	Mapk1	0	0	0	0	0	1	0	0						None	None	None	nan	nan	nan	nan	nan	nan	nan	nan	nan	nan	nan	nan	nan	nan	nan	nan	nan	nan	nan	nan	1
138716	Rpp25l	0	0	0	0	1	0	0	0						None	None	None	nan	nan	nan	nan	nan	nan	nan	nan	nan	nan	nan	nan	nan	nan	nan	nan	nan	nan	nan	nan	1
51162	Egfl7	0	0	0	0	1	0	0	0						None	None	None	nan	nan	nan	nan	nan	nan	nan	nan	nan	nan	nan	nan	nan	nan	nan	nan	nan	nan	nan	nan	1
100042295	Gm3776	0	0	0	0	1	0	0	0	100042295	Gene_ID	M. musculus	100042295	M. musculus	Gm3776	predicted gene 3776	GO:0008150 biological_process	0.0	0.0	0.0	0.0	0.0	0.0	0.0	0.0	0.0	0.0	0.0	0.0	0.0	0.0	0.0	0.0	0.0	0.0	0.0	0.0	1
1439	Csf2rb	0	0	0	0	0	0	1	0						None	None	None	nan	nan	nan	nan	nan	nan	nan	nan	nan	nan	nan	nan	nan	nan	nan	nan	nan	nan	nan	nan	1
55334	Slc39a9	1	0	0	0	0	0	0	0						None	None	None	nan	nan	nan	nan	nan	nan	nan	nan	nan	nan	nan	nan	nan	nan	nan	nan	nan	nan	nan	nan	1
10580	Sorbs1	0	0	0	0	0	1	0	0						None	None	None	nan	nan	nan	nan	nan	nan	nan	nan	nan	nan	nan	nan	nan	nan	nan	nan	nan	nan	nan	nan	1
1874	E2f4	0	0	1	0	0	0	0	0						None	None	None	nan	nan	nan	nan	nan	nan	nan	nan	nan	nan	nan	nan	nan	nan	nan	nan	nan	nan	nan	nan	1
100043906	Gm10184	0	0	1	0	0	0	0	0	100043906	Gene_ID	M. musculus	100043906	M. musculus	Gm10184	karyopherin (importin) alpha 2 pseudogene		0.0	0.0	0.0	0.0	0.0	0.0	0.0	0.0	0.0	0.0	0.0	0.0	0.0	0.0	0.0	0.0	0.0	0.0	0.0	0.0	1
332	Birc5	0	0	1	0	0	0	0	0						None	None	None	nan	nan	nan	nan	nan	nan	nan	nan	nan	nan	nan	nan	nan	nan	nan	nan	nan	nan	nan	nan	1
100042427	Gm3839	0	0	0	0	0	0	0	1	100042427	Gene_ID	M. musculus	100042427	M. musculus	Gm3839	glyceraldehyde-3-phosphate dehydrogenase pseudogene	GO:0006096 glycolytic process;GO:0006757 ATP generation from ADP;GO:0006754 ATP biosynthetic process	0.0	0.0	0.0	0.0	0.0	0.0	0.0	0.0	0.0	0.0	0.0	0.0	0.0	0.0	0.0	0.0	0.0	0.0	0.0	0.0	1
100046796	Gm14567	0	0	0	0	0	0	0	1	100046796	Gene_ID	M. musculus	100046796	M. musculus	Gm14567	polymerase (RNA) II (DNA directed) polypeptide K pseudogene		0.0	0.0	0.0	0.0	0.0	0.0	0.0	0.0	0.0	0.0	0.0	0.0	0.0	0.0	0.0	0.0	0.0	0.0	0.0	0.0	1
145553	Mdp1	0	0	0	0	1	0	0	0						None	None	None	nan	nan	nan	nan	nan	nan	nan	nan	nan	nan	nan	nan	nan	nan	nan	nan	nan	nan	nan	nan	1
8666	Eif3g	0	0	0	0	1	0	0	0						None	None	None	nan	nan	nan	nan	nan	nan	nan	nan	nan	nan	nan	nan	nan	nan	nan	nan	nan	nan	nan	nan	1
84916	Utp4	0	0	0	0	1	0	0	0						None	None	None	nan	nan	nan	nan	nan	nan	nan	nan	nan	nan	nan	nan	nan	nan	nan	nan	nan	nan	nan	nan	1
721	C4b	0	0	0	0	0	1	0	0						None	None	None	nan	nan	nan	nan	nan	nan	nan	nan	nan	nan	nan	nan	nan	nan	nan	nan	nan	nan	nan	nan	1
4713	Ndufb7	0	0	0	0	0	1	0	0						None	None	None	nan	nan	nan	nan	nan	nan	nan	nan	nan	nan	nan	nan	nan	nan	nan	nan	nan	nan	nan	nan	1
2683	B4galt1	0	0	0	0	0	1	0	0						None	None	None	nan	nan	nan	nan	nan	nan	nan	nan	nan	nan	nan	nan	nan	nan	nan	nan	nan	nan	nan	nan	1
208	Akt2	0	0	1	0	0	0	0	0						None	None	None	nan	nan	nan	nan	nan	nan	nan	nan	nan	nan	nan	nan	nan	nan	nan	nan	nan	nan	nan	nan	1
64645	Mfsd14a	0	0	0	0	1	0	0	0						None	None	None	nan	nan	nan	nan	nan	nan	nan	nan	nan	nan	nan	nan	nan	nan	nan	nan	nan	nan	nan	nan	1
125150	Zswim7	0	0	0	0	1	0	0	0						None	None	None	nan	nan	nan	nan	nan	nan	nan	nan	nan	nan	nan	nan	nan	nan	nan	nan	nan	nan	nan	nan	1
51742	Arid4b	0	0	1	0	0	0	0	0						None	None	None	nan	nan	nan	nan	nan	nan	nan	nan	nan	nan	nan	nan	nan	nan	nan	nan	nan	nan	nan	nan	1
606530	Gm13493	0	0	1	0	0	0	0	0	606530	Gene_ID	M. musculus	606530	M. musculus	Gm13493	peptidylprolyl isomerase A (Ppia) pseudogene 2_635.1		0.0	0.0	0.0	0.0	0.0	0.0	0.0	0.0	0.0	0.0	0.0	0.0	0.0	0.0	0.0	0.0	0.0	0.0	0.0	0.0	1
100041686	Gm15427	1	0	0	0	0	0	0	0	100041686	Gene_ID	M. musculus	100041686	M. musculus	Gm15427	predicted pseudogene 15427		0.0	0.0	0.0	0.0	0.0	0.0	0.0	0.0	0.0	0.0	0.0	0.0	0.0	0.0	0.0	0.0	0.0	0.0	0.0	0.0	1
5493	Ppl	0	0	0	0	1	0	0	0						None	None	None	nan	nan	nan	nan	nan	nan	nan	nan	nan	nan	nan	nan	nan	nan	nan	nan	nan	nan	nan	nan	1
56910	Stard7	1	0	0	0	0	0	0	0						None	None	None	nan	nan	nan	nan	nan	nan	nan	nan	nan	nan	nan	nan	nan	nan	nan	nan	nan	nan	nan	nan	1
64114	Tmbim1	0	0	0	0	0	1	0	0						None	None	None	nan	nan	nan	nan	nan	nan	nan	nan	nan	nan	nan	nan	nan	nan	nan	nan	nan	nan	nan	nan	1
692087	Snord49b	0	0	0	0	1	0	0	0						None	None	None	nan	nan	nan	nan	nan	nan	nan	nan	nan	nan	nan	nan	nan	nan	nan	nan	nan	nan	nan	nan	1
1039	Cdr2	0	0	0	0	0	1	0	0						None	None	None	nan	nan	nan	nan	nan	nan	nan	nan	nan	nan	nan	nan	nan	nan	nan	nan	nan	nan	nan	nan	1
100043806	Gm9816	1	0	0	0	0	0	0	0	100043806	Gene_ID	M. musculus	100043806	M. musculus	Gm9816	G protein pathway suppressor 1 pseudogene		0.0	0.0	0.0	0.0	0.0	0.0	0.0	0.0	0.0	0.0	0.0	0.0	0.0	0.0	0.0	0.0	0.0	0.0	0.0	0.0	1
55741	Edem2	0	0	0	0	1	0	0	0						None	None	None	nan	nan	nan	nan	nan	nan	nan	nan	nan	nan	nan	nan	nan	nan	nan	nan	nan	nan	nan	nan	1
4946	Oaz1	0	0	0	0	0	0	0	1						None	None	None	nan	nan	nan	nan	nan	nan	nan	nan	nan	nan	nan	nan	nan	nan	nan	nan	nan	nan	nan	nan	1
84435	Adgra1	0	0	0	0	1	0	0	0						None	None	None	nan	nan	nan	nan	nan	nan	nan	nan	nan	nan	nan	nan	nan	nan	nan	nan	nan	nan	nan	nan	1
58473	Plekhb1	0	0	1	0	0	0	0	0						None	None	None	nan	nan	nan	nan	nan	nan	nan	nan	nan	nan	nan	nan	nan	nan	nan	nan	nan	nan	nan	nan	1
79411	Glb1l	0	0	0	0	0	1	0	0						None	None	None	nan	nan	nan	nan	nan	nan	nan	nan	nan	nan	nan	nan	nan	nan	nan	nan	nan	nan	nan	nan	1
6714	Src	0	0	0	0	0	1	0	0						None	None	None	nan	nan	nan	nan	nan	nan	nan	nan	nan	nan	nan	nan	nan	nan	nan	nan	nan	nan	nan	nan	1
8406	Srpx	0	0	0	0	0	0	1	0						None	None	None	nan	nan	nan	nan	nan	nan	nan	nan	nan	nan	nan	nan	nan	nan	nan	nan	nan	nan	nan	nan	1
339105	Prss53	0	0	0	0	0	0	0	1						None	None	None	nan	nan	nan	nan	nan	nan	nan	nan	nan	nan	nan	nan	nan	nan	nan	nan	nan	nan	nan	nan	1
256472	Tmem151a	0	0	0	0	0	1	0	0						None	None	None	nan	nan	nan	nan	nan	nan	nan	nan	nan	nan	nan	nan	nan	nan	nan	nan	nan	nan	nan	nan	1
100034363	Tmsb15b2	0	0	0	0	0	1	0	0	100034363	Gene_ID	M. musculus	100034363	M. musculus	Tmsb15b2	thymosin beta 15b2	GO:0051497 negative regulation of stress fiber assembly;GO:0042989 sequestering of actin monomers;GO:0032232 negative regulation of actin filament bundle assembly	0.0	0.0	0.0	0.0	0.0	0.0	0.0	0.0	0.0	0.0	0.0	0.0	0.0	0.0	0.0	0.0	0.0	0.0	1.0	0.0	1
64841	Gnpnat1	0	0	0	1	0	0	0	0						None	None	None	nan	nan	nan	nan	nan	nan	nan	nan	nan	nan	nan	nan	nan	nan	nan	nan	nan	nan	nan	nan	1
100315693	D630036H23Rik	0	0	0	0	0	0	0	1	100315693	Gene_ID	M. musculus	100315693	M. musculus	D630036H23Rik	RIKEN cDNA D630036H23 gene	GO:0008150 biological_process	0.0	0.0	0.0	0.0	0.0	0.0	0.0	0.0	0.0	0.0	0.0	0.0	0.0	0.0	0.0	0.0	0.0	0.0	0.0	0.0	1
4665	Nab2	0	0	0	1	0	0	0	0						None	None	None	nan	nan	nan	nan	nan	nan	nan	nan	nan	nan	nan	nan	nan	nan	nan	nan	nan	nan	nan	nan	1
73571	1700096K18Rik	0	0	1	0	0	0	0	0	73571	Gene_ID	M. musculus	73571	M. musculus	1700096K18Rik	RIKEN cDNA 1700096K18 gene		0.0	0.0	0.0	0.0	0.0	0.0	0.0	0.0	0.0	0.0	0.0	0.0	0.0	0.0	0.0	0.0	0.0	0.0	0.0	0.0	1
83939	Eif2a	0	0	0	0	1	0	0	0						None	None	None	nan	nan	nan	nan	nan	nan	nan	nan	nan	nan	nan	nan	nan	nan	nan	nan	nan	nan	nan	nan	1
2302	Foxj1	0	0	0	0	1	0	0	0						None	None	None	nan	nan	nan	nan	nan	nan	nan	nan	nan	nan	nan	nan	nan	nan	nan	nan	nan	nan	nan	nan	1
56334	Tmed2	0	1	0	0	0	0	0	0	56334	Gene_ID	M. musculus	56334	M. musculus	Tmed2	transmembrane p24 trafficking protein 2	GO:0060716 labyrinthine layer blood vessel development;GO:0001843 neural tube closure;GO:0032525 somite rostral/caudal axis specification	0.0	0.0	0.0	0.0	0.0	0.0	0.0	0.0	0.0	0.0	0.0	0.0	0.0	0.0	0.0	0.0	0.0	0.0	0.0	0.0	1
9317	Pter	0	0	0	0	1	0	0	0						None	None	None	nan	nan	nan	nan	nan	nan	nan	nan	nan	nan	nan	nan	nan	nan	nan	nan	nan	nan	nan	nan	1
9181	Arhgef2	0	0	0	0	0	1	0	0						None	None	None	nan	nan	nan	nan	nan	nan	nan	nan	nan	nan	nan	nan	nan	nan	nan	nan	nan	nan	nan	nan	1
9961	Mvp	0	0	0	0	1	0	0	0						None	None	None	nan	nan	nan	nan	nan	nan	nan	nan	nan	nan	nan	nan	nan	nan	nan	nan	nan	nan	nan	nan	1
25927	Cnrip1	0	0	0	0	0	1	0	0						None	None	None	nan	nan	nan	nan	nan	nan	nan	nan	nan	nan	nan	nan	nan	nan	nan	nan	nan	nan	nan	nan	1
22821	Rasa3	0	0	0	0	0	1	0	0						None	None	None	nan	nan	nan	nan	nan	nan	nan	nan	nan	nan	nan	nan	nan	nan	nan	nan	nan	nan	nan	nan	1
85302	Fbf1	1	0	0	0	0	0	0	0						None	None	None	nan	nan	nan	nan	nan	nan	nan	nan	nan	nan	nan	nan	nan	nan	nan	nan	nan	nan	nan	nan	1
10406	Wfdc2	0	0	0	1	0	0	0	0						None	None	None	nan	nan	nan	nan	nan	nan	nan	nan	nan	nan	nan	nan	nan	nan	nan	nan	nan	nan	nan	nan	1
29911	Hook2	0	0	0	0	1	0	0	0						None	None	None	nan	nan	nan	nan	nan	nan	nan	nan	nan	nan	nan	nan	nan	nan	nan	nan	nan	nan	nan	nan	1
56996	Slc12a9	0	0	0	0	1	0	0	0						None	None	None	nan	nan	nan	nan	nan	nan	nan	nan	nan	nan	nan	nan	nan	nan	nan	nan	nan	nan	nan	nan	1
567	B2m	0	0	0	0	0	0	0	1						None	None	None	nan	nan	nan	nan	nan	nan	nan	nan	nan	nan	nan	nan	nan	nan	nan	nan	nan	nan	nan	nan	1
54893	Mtmr10	1	0	0	0	0	0	0	0						None	None	None	nan	nan	nan	nan	nan	nan	nan	nan	nan	nan	nan	nan	nan	nan	nan	nan	nan	nan	nan	nan	1
79647	Akirin1	0	0	0	0	1	0	0	0						None	None	None	nan	nan	nan	nan	nan	nan	nan	nan	nan	nan	nan	nan	nan	nan	nan	nan	nan	nan	nan	nan	1
10105	Ppif	0	0	0	1	0	0	0	0						None	None	None	nan	nan	nan	nan	nan	nan	nan	nan	nan	nan	nan	nan	nan	nan	nan	nan	nan	nan	nan	nan	1
11236	Rnf139	1	0	0	0	0	0	0	0						None	None	None	nan	nan	nan	nan	nan	nan	nan	nan	nan	nan	nan	nan	nan	nan	nan	nan	nan	nan	nan	nan	1
2531	Kdsr	1	0	0	0	0	0	0	0						None	None	None	nan	nan	nan	nan	nan	nan	nan	nan	nan	nan	nan	nan	nan	nan	nan	nan	nan	nan	nan	nan	1
84329	Hvcn1	0	0	0	0	0	0	1	0						None	None	None	nan	nan	nan	nan	nan	nan	nan	nan	nan	nan	nan	nan	nan	nan	nan	nan	nan	nan	nan	nan	1
1390	Crem	0	0	0	0	1	0	0	0						None	None	None	nan	nan	nan	nan	nan	nan	nan	nan	nan	nan	nan	nan	nan	nan	nan	nan	nan	nan	nan	nan	1
84904	Arhgef39	0	0	1	0	0	0	0	0						None	None	None	nan	nan	nan	nan	nan	nan	nan	nan	nan	nan	nan	nan	nan	nan	nan	nan	nan	nan	nan	nan	1
23133	Phf8	1	0	0	0	0	0	0	0						None	None	None	nan	nan	nan	nan	nan	nan	nan	nan	nan	nan	nan	nan	nan	nan	nan	nan	nan	nan	nan	nan	1
8633	Unc5c	0	0	0	0	0	0	1	0						None	None	None	nan	nan	nan	nan	nan	nan	nan	nan	nan	nan	nan	nan	nan	nan	nan	nan	nan	nan	nan	nan	1
11035	Ripk3	0	0	0	0	0	1	0	0						None	None	None	nan	nan	nan	nan	nan	nan	nan	nan	nan	nan	nan	nan	nan	nan	nan	nan	nan	nan	nan	nan	1
92211	Cdhr1	0	0	0	0	1	0	0	0						None	None	None	nan	nan	nan	nan	nan	nan	nan	nan	nan	nan	nan	nan	nan	nan	nan	nan	nan	nan	nan	nan	1
23122	Clasp2	0	0	0	0	0	1	0	0						None	None	None	nan	nan	nan	nan	nan	nan	nan	nan	nan	nan	nan	nan	nan	nan	nan	nan	nan	nan	nan	nan	1
78921	9130019O22Rik	0	0	0	0	1	0	0	0	78921	Gene_ID	M. musculus	78921	M. musculus	9130019O22Rik	RIKEN cDNA 9130019O22 gene		0.0	0.0	0.0	0.0	0.0	0.0	0.0	0.0	0.0	0.0	0.0	0.0	0.0	0.0	0.0	0.0	0.0	0.0	0.0	0.0	1
79639	Tmem53	0	0	0	0	0	1	0	0						None	None	None	nan	nan	nan	nan	nan	nan	nan	nan	nan	nan	nan	nan	nan	nan	nan	nan	nan	nan	nan	nan	1
170463	Ssbp4	0	0	0	0	0	1	0	0						None	None	None	nan	nan	nan	nan	nan	nan	nan	nan	nan	nan	nan	nan	nan	nan	nan	nan	nan	nan	nan	nan	1
5696	Psmb8	0	0	0	0	0	0	0	1						None	None	None	nan	nan	nan	nan	nan	nan	nan	nan	nan	nan	nan	nan	nan	nan	nan	nan	nan	nan	nan	nan	1
63893	Ube2o	0	0	0	0	1	0	0	0						None	None	None	nan	nan	nan	nan	nan	nan	nan	nan	nan	nan	nan	nan	nan	nan	nan	nan	nan	nan	nan	nan	1
80790	Cmip	0	0	0	0	0	0	1	0						None	None	None	nan	nan	nan	nan	nan	nan	nan	nan	nan	nan	nan	nan	nan	nan	nan	nan	nan	nan	nan	nan	1
23765	Il17ra	0	0	0	0	1	0	0	0						None	None	None	nan	nan	nan	nan	nan	nan	nan	nan	nan	nan	nan	nan	nan	nan	nan	nan	nan	nan	nan	nan	1
97114	Hist2h3c2	0	0	1	0	0	0	0	0	97114	Gene_ID	M. musculus	97114	M. musculus	H3c15	H3 clustered histone 15	GO:0006335 DNA replication-dependent nucleosome assembly;GO:0034723 DNA replication-dependent nucleosome organization;GO:0006334 nucleosome assembly	0.0	0.0	0.0	0.0	0.0	0.0	0.0	0.0	0.0	0.0	0.0	1.0	1.0	0.0	0.0	0.0	0.0	0.0	0.0	0.0	1
57082	Knl1	0	0	1	0	0	0	0	0						None	None	None	nan	nan	nan	nan	nan	nan	nan	nan	nan	nan	nan	nan	nan	nan	nan	nan	nan	nan	nan	nan	1
655	Bmp7	0	0	1	0	0	0	0	0						None	None	None	nan	nan	nan	nan	nan	nan	nan	nan	nan	nan	nan	nan	nan	nan	nan	nan	nan	nan	nan	nan	1
147040	Kctd11	0	0	0	0	1	0	0	0						None	None	None	nan	nan	nan	nan	nan	nan	nan	nan	nan	nan	nan	nan	nan	nan	nan	nan	nan	nan	nan	nan	1
74522	Morc2a	0	0	1	0	0	0	0	0	74522	Gene_ID	M. musculus	74522	M. musculus	Morc2a	microrchidia 2A	GO:0045869 negative regulation of single stranded viral RNA replication via double stranded DNA intermediate;GO:0045091 regulation of single stranded viral RNA replication via double stranded DNA intermediate;GO:0090309 positive regulation of methylation-dependent chromatin silencing	0.0	0.0	0.0	0.0	0.0	0.0	0.0	0.0	0.0	0.0	0.0	0.0	1.0	0.0	0.0	0.0	0.0	0.0	0.0	0.0	1
50908	C1s1	0	0	0	0	0	1	0	0	50908	Gene_ID	M. musculus	50908	M. musculus	C1s1	complement component 1, s subcomponent 1	GO:0006958 complement activation, classical pathway;GO:0002455 humoral immune response mediated by circulating immunoglobulin;GO:0006956 complement activation	0.0	0.0	0.0	0.0	0.0	0.0	0.0	0.0	0.0	0.0	0.0	0.0	1.0	0.0	0.0	0.0	0.0	0.0	0.0	0.0	1
11015	Kdelr3	0	0	0	0	0	1	0	0						None	None	None	nan	nan	nan	nan	nan	nan	nan	nan	nan	nan	nan	nan	nan	nan	nan	nan	nan	nan	nan	nan	1
51118	Utp11	0	0	0	1	0	0	0	0						None	None	None	nan	nan	nan	nan	nan	nan	nan	nan	nan	nan	nan	nan	nan	nan	nan	nan	nan	nan	nan	nan	1
26996	Gpr160	0	0	0	1	0	0	0	0						None	None	None	nan	nan	nan	nan	nan	nan	nan	nan	nan	nan	nan	nan	nan	nan	nan	nan	nan	nan	nan	nan	1
54934	Kansl2	0	0	0	0	0	1	0	0						None	None	None	nan	nan	nan	nan	nan	nan	nan	nan	nan	nan	nan	nan	nan	nan	nan	nan	nan	nan	nan	nan	1
133	Adm	0	0	0	0	0	1	0	0						None	None	None	nan	nan	nan	nan	nan	nan	nan	nan	nan	nan	nan	nan	nan	nan	nan	nan	nan	nan	nan	nan	1
55904	Kmt2e	0	0	1	0	0	0	0	0						None	None	None	nan	nan	nan	nan	nan	nan	nan	nan	nan	nan	nan	nan	nan	nan	nan	nan	nan	nan	nan	nan	1
6614	Siglec1	0	0	0	0	0	0	1	0						None	None	None	nan	nan	nan	nan	nan	nan	nan	nan	nan	nan	nan	nan	nan	nan	nan	nan	nan	nan	nan	nan	1
153768	Prelid2	0	0	0	0	0	1	0	0						None	None	None	nan	nan	nan	nan	nan	nan	nan	nan	nan	nan	nan	nan	nan	nan	nan	nan	nan	nan	nan	nan	1
9993	Dgcr2	1	0	0	0	0	0	0	0						None	None	None	nan	nan	nan	nan	nan	nan	nan	nan	nan	nan	nan	nan	nan	nan	nan	nan	nan	nan	nan	nan	1
8266	Ubl4a	0	0	0	1	0	0	0	0						None	None	None	nan	nan	nan	nan	nan	nan	nan	nan	nan	nan	nan	nan	nan	nan	nan	nan	nan	nan	nan	nan	1
8541	Ppfia3	0	0	1	0	0	0	0	0						None	None	None	nan	nan	nan	nan	nan	nan	nan	nan	nan	nan	nan	nan	nan	nan	nan	nan	nan	nan	nan	nan	1
57088	Plscr4	0	0	0	0	0	1	0	0						None	None	None	nan	nan	nan	nan	nan	nan	nan	nan	nan	nan	nan	nan	nan	nan	nan	nan	nan	nan	nan	nan	1
689	Btf3	0	0	1	0	0	0	0	0						None	None	None	nan	nan	nan	nan	nan	nan	nan	nan	nan	nan	nan	nan	nan	nan	nan	nan	nan	nan	nan	nan	1
120376	Colca2	0	0	1	0	0	0	0	0						None	None	None	nan	nan	nan	nan	nan	nan	nan	nan	nan	nan	nan	nan	nan	nan	nan	nan	nan	nan	nan	nan	1
68318	Aph1c	0	0	0	0	0	1	0	0	68318	Gene_ID	M. musculus	68318	M. musculus	Aph1c	aph1 homolog C, gamma secretase subunit	GO:0007220 Notch receptor processing;GO:0001656 metanephros development;GO:0001822 kidney development	0.0	0.0	0.0	0.0	0.0	0.0	0.0	0.0	0.0	0.0	0.0	0.0	0.0	0.0	0.0	0.0	0.0	0.0	0.0	0.0	1
382243	Gm10439	0	0	1	0	0	0	0	0	382243	Gene_ID	M. musculus	382243	M. musculus	Gm10439	predicted gene 10439	GO:0008150 biological_process	0.0	0.0	0.0	0.0	0.0	0.0	0.0	0.0	0.0	0.0	0.0	0.0	0.0	0.0	0.0	0.0	0.0	0.0	0.0	0.0	1
6615	Snai1	0	0	0	0	0	1	0	0						None	None	None	nan	nan	nan	nan	nan	nan	nan	nan	nan	nan	nan	nan	nan	nan	nan	nan	nan	nan	nan	nan	1
55435	Ap1ar	0	0	1	0	0	0	0	0						None	None	None	nan	nan	nan	nan	nan	nan	nan	nan	nan	nan	nan	nan	nan	nan	nan	nan	nan	nan	nan	nan	1
137695	Tmem68	0	0	0	0	1	0	0	0						None	None	None	nan	nan	nan	nan	nan	nan	nan	nan	nan	nan	nan	nan	nan	nan	nan	nan	nan	nan	nan	nan	1
122622	Adssl1	0	0	0	0	0	1	0	0						None	None	None	nan	nan	nan	nan	nan	nan	nan	nan	nan	nan	nan	nan	nan	nan	nan	nan	nan	nan	nan	nan	1
8365	Hist1h4h	1	0	0	0	0	0	0	0						None	None	None	nan	nan	nan	nan	nan	nan	nan	nan	nan	nan	nan	nan	nan	nan	nan	nan	nan	nan	nan	nan	1
27111	Sdcbp2	0	0	0	0	1	0	0	0						None	None	None	nan	nan	nan	nan	nan	nan	nan	nan	nan	nan	nan	nan	nan	nan	nan	nan	nan	nan	nan	nan	1
5463	Pou6f1	0	0	0	0	0	1	0	0						None	None	None	nan	nan	nan	nan	nan	nan	nan	nan	nan	nan	nan	nan	nan	nan	nan	nan	nan	nan	nan	nan	1
8722	Ctsf	0	0	0	0	0	1	0	0						None	None	None	nan	nan	nan	nan	nan	nan	nan	nan	nan	nan	nan	nan	nan	nan	nan	nan	nan	nan	nan	nan	1
6698	Sprr1a	1	0	0	0	0	0	0	0						None	None	None	nan	nan	nan	nan	nan	nan	nan	nan	nan	nan	nan	nan	nan	nan	nan	nan	nan	nan	nan	nan	1
84326	Mettl26	0	0	0	1	0	0	0	0						None	None	None	nan	nan	nan	nan	nan	nan	nan	nan	nan	nan	nan	nan	nan	nan	nan	nan	nan	nan	nan	nan	1
6403	Selp	0	0	0	1	0	0	0	0						None	None	None	nan	nan	nan	nan	nan	nan	nan	nan	nan	nan	nan	nan	nan	nan	nan	nan	nan	nan	nan	nan	1
2207	Fcer1g	0	0	0	0	0	0	1	0						None	None	None	nan	nan	nan	nan	nan	nan	nan	nan	nan	nan	nan	nan	nan	nan	nan	nan	nan	nan	nan	nan	1
144108	Spty2d1	0	0	0	0	1	0	0	0						None	None	None	nan	nan	nan	nan	nan	nan	nan	nan	nan	nan	nan	nan	nan	nan	nan	nan	nan	nan	nan	nan	1
2920	Cxcl2	0	0	0	1	0	0	0	0						None	None	None	nan	nan	nan	nan	nan	nan	nan	nan	nan	nan	nan	nan	nan	nan	nan	nan	nan	nan	nan	nan	1
170961	Ankrd24	0	0	0	0	0	1	0	0						None	None	None	nan	nan	nan	nan	nan	nan	nan	nan	nan	nan	nan	nan	nan	nan	nan	nan	nan	nan	nan	nan	1
3635	Inpp5d	0	0	0	0	0	0	1	0						None	None	None	nan	nan	nan	nan	nan	nan	nan	nan	nan	nan	nan	nan	nan	nan	nan	nan	nan	nan	nan	nan	1
79906	Morn1	0	0	0	0	1	0	0	0						None	None	None	nan	nan	nan	nan	nan	nan	nan	nan	nan	nan	nan	nan	nan	nan	nan	nan	nan	nan	nan	nan	1
51633	Otud6b	0	0	0	0	1	0	0	0						None	None	None	nan	nan	nan	nan	nan	nan	nan	nan	nan	nan	nan	nan	nan	nan	nan	nan	nan	nan	nan	nan	1
1318	Slc31a2	0	0	0	0	1	0	0	0						None	None	None	nan	nan	nan	nan	nan	nan	nan	nan	nan	nan	nan	nan	nan	nan	nan	nan	nan	nan	nan	nan	1
7477	Wnt7b	0	0	0	1	0	0	0	0						None	None	None	nan	nan	nan	nan	nan	nan	nan	nan	nan	nan	nan	nan	nan	nan	nan	nan	nan	nan	nan	nan	1
18	Abat	0	0	0	1	0	0	0	0						None	None	None	nan	nan	nan	nan	nan	nan	nan	nan	nan	nan	nan	nan	nan	nan	nan	nan	nan	nan	nan	nan	1
23555	Tspan15	0	0	1	0	0	0	0	0						None	None	None	nan	nan	nan	nan	nan	nan	nan	nan	nan	nan	nan	nan	nan	nan	nan	nan	nan	nan	nan	nan	1
216049	Zfp365	0	0	0	0	0	1	0	0	216049	Gene_ID	M. musculus	216049	M. musculus	Zfp365	zinc finger protein 365	GO:0021687 cerebellar molecular layer morphogenesis;GO:0110026 regulation of DNA strand resection involved in replication fork processing;GO:0021679 cerebellar molecular layer development	0.0	0.0	0.0	0.0	0.0	0.0	0.0	0.0	0.0	0.0	0.0	0.0	0.0	0.0	0.0	0.0	0.0	0.0	0.0	0.0	1
100504344	Gm20186	0	0	0	0	1	0	0	0	100504344	Gene_ID	M. musculus	100504344	M. musculus	Gm20186	predicted gene, 20186		0.0	0.0	0.0	0.0	0.0	0.0	0.0	0.0	0.0	0.0	0.0	0.0	0.0	0.0	0.0	0.0	0.0	0.0	0.0	0.0	1
9093	Dnaja3	0	0	0	0	1	0	0	0						None	None	None	nan	nan	nan	nan	nan	nan	nan	nan	nan	nan	nan	nan	nan	nan	nan	nan	nan	nan	nan	nan	1
100505806	Snhg18	0	0	0	0	0	1	0	0						None	None	None	nan	nan	nan	nan	nan	nan	nan	nan	nan	nan	nan	nan	nan	nan	nan	nan	nan	nan	nan	nan	1
4802	Nfyc	0	0	1	0	0	0	0	0						None	None	None	nan	nan	nan	nan	nan	nan	nan	nan	nan	nan	nan	nan	nan	nan	nan	nan	nan	nan	nan	nan	1
9957	Hs3st1	1	0	0	0	0	0	0	0						None	None	None	nan	nan	nan	nan	nan	nan	nan	nan	nan	nan	nan	nan	nan	nan	nan	nan	nan	nan	nan	nan	1
7167	Tpi1	0	0	0	0	0	0	0	1						None	None	None	nan	nan	nan	nan	nan	nan	nan	nan	nan	nan	nan	nan	nan	nan	nan	nan	nan	nan	nan	nan	1
17725	mt-Rnr2	1	0	0	0	0	0	0	0	17725	Gene_ID	M. musculus	17725	M. musculus	mt-Rnr2	16S ribosomal RNA	GO:0000027 ribosomal large subunit assembly;GO:0042255 ribosome assembly;GO:0042273 ribosomal large subunit biogenesis	0.0	0.0	0.0	0.0	0.0	0.0	0.0	0.0	0.0	0.0	0.0	0.0	0.0	0.0	0.0	0.0	0.0	0.0	0.0	0.0	1
3475	Ifrd1	0	0	0	0	0	1	0	0						None	None	None	nan	nan	nan	nan	nan	nan	nan	nan	nan	nan	nan	nan	nan	nan	nan	nan	nan	nan	nan	nan	1
5281	Pigf	0	0	0	0	1	0	0	0						None	None	None	nan	nan	nan	nan	nan	nan	nan	nan	nan	nan	nan	nan	nan	nan	nan	nan	nan	nan	nan	nan	1
54899	Pxk	0	0	0	0	0	1	0	0						None	None	None	nan	nan	nan	nan	nan	nan	nan	nan	nan	nan	nan	nan	nan	nan	nan	nan	nan	nan	nan	nan	1
333	Aplp1	0	0	0	0	0	1	0	0						None	None	None	nan	nan	nan	nan	nan	nan	nan	nan	nan	nan	nan	nan	nan	nan	nan	nan	nan	nan	nan	nan	1
151887	Ccdc80	0	0	0	0	0	1	0	0						None	None	None	nan	nan	nan	nan	nan	nan	nan	nan	nan	nan	nan	nan	nan	nan	nan	nan	nan	nan	nan	nan	1
83857	Tmtc1	0	0	0	0	0	1	0	0						None	None	None	nan	nan	nan	nan	nan	nan	nan	nan	nan	nan	nan	nan	nan	nan	nan	nan	nan	nan	nan	nan	1
5098	Pcdhgc3	1	0	0	0	0	0	0	0						None	None	None	nan	nan	nan	nan	nan	nan	nan	nan	nan	nan	nan	nan	nan	nan	nan	nan	nan	nan	nan	nan	1
51176	Lef1	0	0	0	0	0	0	0	1						None	None	None	nan	nan	nan	nan	nan	nan	nan	nan	nan	nan	nan	nan	nan	nan	nan	nan	nan	nan	nan	nan	1
64222	Tor3a	0	0	0	0	1	0	0	0						None	None	None	nan	nan	nan	nan	nan	nan	nan	nan	nan	nan	nan	nan	nan	nan	nan	nan	nan	nan	nan	nan	1
121355	Gtsf1	0	0	0	0	0	1	0	0						None	None	None	nan	nan	nan	nan	nan	nan	nan	nan	nan	nan	nan	nan	nan	nan	nan	nan	nan	nan	nan	nan	1
8702	B4galt4	0	0	0	0	1	0	0	0						None	None	None	nan	nan	nan	nan	nan	nan	nan	nan	nan	nan	nan	nan	nan	nan	nan	nan	nan	nan	nan	nan	1
380850	Gm5141	0	0	1	0	0	0	0	0	380850	Gene_ID	M. musculus	380850	M. musculus	Gm5141	predicted gene 5141		0.0	0.0	0.0	0.0	0.0	0.0	0.0	0.0	0.0	0.0	0.0	0.0	0.0	0.0	0.0	0.0	0.0	0.0	0.0	0.0	1
84836	Abhd14b	1	0	0	0	0	0	0	0						None	None	None	nan	nan	nan	nan	nan	nan	nan	nan	nan	nan	nan	nan	nan	nan	nan	nan	nan	nan	nan	nan	1
112483	Sat2	0	0	0	0	0	1	0	0						None	None	None	nan	nan	nan	nan	nan	nan	nan	nan	nan	nan	nan	nan	nan	nan	nan	nan	nan	nan	nan	nan	1
79443	Fyco1	1	0	0	0	0	0	0	0						None	None	None	nan	nan	nan	nan	nan	nan	nan	nan	nan	nan	nan	nan	nan	nan	nan	nan	nan	nan	nan	nan	1
9637	Fez2	0	0	0	0	0	1	0	0						None	None	None	nan	nan	nan	nan	nan	nan	nan	nan	nan	nan	nan	nan	nan	nan	nan	nan	nan	nan	nan	nan	1
9180	Osmr	0	0	0	0	0	1	0	0						None	None	None	nan	nan	nan	nan	nan	nan	nan	nan	nan	nan	nan	nan	nan	nan	nan	nan	nan	nan	nan	nan	1
4257	Mgst1	0	0	0	0	0	1	0	0						None	None	None	nan	nan	nan	nan	nan	nan	nan	nan	nan	nan	nan	nan	nan	nan	nan	nan	nan	nan	nan	nan	1
128218	Tmem125	0	0	0	0	1	0	0	0						None	None	None	nan	nan	nan	nan	nan	nan	nan	nan	nan	nan	nan	nan	nan	nan	nan	nan	nan	nan	nan	nan	1
56948	Sdr39u1	0	0	0	0	1	0	0	0						None	None	None	nan	nan	nan	nan	nan	nan	nan	nan	nan	nan	nan	nan	nan	nan	nan	nan	nan	nan	nan	nan	1
18811	Prl2c2	0	0	0	0	1	0	0	0	18811	Gene_ID	M. musculus	18811	M. musculus	Prl2c2	prolactin family 2, subfamily c, member 2	GO:0032534 regulation of microvillus assembly;GO:1903489 positive regulation of lactation;GO:0043536 positive regulation of blood vessel endothelial cell migration	1.0	0.0	0.0	0.0	1.0	0.0	0.0	0.0	0.0	0.0	1.0	0.0	0.0	0.0	0.0	1.0	0.0	0.0	0.0	0.0	1
2242	Fes	0	0	0	0	0	0	1	0						None	None	None	nan	nan	nan	nan	nan	nan	nan	nan	nan	nan	nan	nan	nan	nan	nan	nan	nan	nan	nan	nan	1
25780	Rasgrp3	0	0	0	0	0	1	0	0						None	None	None	nan	nan	nan	nan	nan	nan	nan	nan	nan	nan	nan	nan	nan	nan	nan	nan	nan	nan	nan	nan	1
23648	Ssbp3	1	0	0	0	0	0	0	0						None	None	None	nan	nan	nan	nan	nan	nan	nan	nan	nan	nan	nan	nan	nan	nan	nan	nan	nan	nan	nan	nan	1
57124	Cd248	0	0	0	0	0	0	1	0						None	None	None	nan	nan	nan	nan	nan	nan	nan	nan	nan	nan	nan	nan	nan	nan	nan	nan	nan	nan	nan	nan	1
55014	Stx17	0	0	0	0	1	0	0	0						None	None	None	nan	nan	nan	nan	nan	nan	nan	nan	nan	nan	nan	nan	nan	nan	nan	nan	nan	nan	nan	nan	1
214	Alcam	0	0	0	0	0	0	1	0						None	None	None	nan	nan	nan	nan	nan	nan	nan	nan	nan	nan	nan	nan	nan	nan	nan	nan	nan	nan	nan	nan	1
2589	Galnt1	0	0	0	0	0	1	0	0						None	None	None	nan	nan	nan	nan	nan	nan	nan	nan	nan	nan	nan	nan	nan	nan	nan	nan	nan	nan	nan	nan	1
64764	Creb3l2	0	0	0	0	0	1	0	0						None	None	None	nan	nan	nan	nan	nan	nan	nan	nan	nan	nan	nan	nan	nan	nan	nan	nan	nan	nan	nan	nan	1
81892	Slirp	0	0	0	0	1	0	0	0						None	None	None	nan	nan	nan	nan	nan	nan	nan	nan	nan	nan	nan	nan	nan	nan	nan	nan	nan	nan	nan	nan	1
2686	Ggt7	1	0	0	0	0	0	0	0						None	None	None	nan	nan	nan	nan	nan	nan	nan	nan	nan	nan	nan	nan	nan	nan	nan	nan	nan	nan	nan	nan	1
1191	Clu	0	0	0	0	1	0	0	0						None	None	None	nan	nan	nan	nan	nan	nan	nan	nan	nan	nan	nan	nan	nan	nan	nan	nan	nan	nan	nan	nan	1
10331	B3gnt3	0	0	0	0	1	0	0	0						None	None	None	nan	nan	nan	nan	nan	nan	nan	nan	nan	nan	nan	nan	nan	nan	nan	nan	nan	nan	nan	nan	1
55333	Synj2bp	0	0	0	0	1	0	0	0						None	None	None	nan	nan	nan	nan	nan	nan	nan	nan	nan	nan	nan	nan	nan	nan	nan	nan	nan	nan	nan	nan	1
1282	Col4a1	0	0	0	1	0	0	0	0						None	None	None	nan	nan	nan	nan	nan	nan	nan	nan	nan	nan	nan	nan	nan	nan	nan	nan	nan	nan	nan	nan	1
10365	Klf2	0	0	0	1	0	0	0	0						None	None	None	nan	nan	nan	nan	nan	nan	nan	nan	nan	nan	nan	nan	nan	nan	nan	nan	nan	nan	nan	nan	1
4689	Ncf4	0	0	0	0	0	0	1	0						None	None	None	nan	nan	nan	nan	nan	nan	nan	nan	nan	nan	nan	nan	nan	nan	nan	nan	nan	nan	nan	nan	1
83648	Fam167a	0	0	0	0	1	0	0	0						None	None	None	nan	nan	nan	nan	nan	nan	nan	nan	nan	nan	nan	nan	nan	nan	nan	nan	nan	nan	nan	nan	1
11345	Gabarapl2	0	0	0	0	1	0	0	0						None	None	None	nan	nan	nan	nan	nan	nan	nan	nan	nan	nan	nan	nan	nan	nan	nan	nan	nan	nan	nan	nan	1
9368	Slc9a3r1	0	0	0	0	1	0	0	0						None	None	None	nan	nan	nan	nan	nan	nan	nan	nan	nan	nan	nan	nan	nan	nan	nan	nan	nan	nan	nan	nan	1
8613	Plpp3	0	0	0	0	0	0	1	0						None	None	None	nan	nan	nan	nan	nan	nan	nan	nan	nan	nan	nan	nan	nan	nan	nan	nan	nan	nan	nan	nan	1
858	Cav2	0	0	0	0	1	0	0	0						None	None	None	nan	nan	nan	nan	nan	nan	nan	nan	nan	nan	nan	nan	nan	nan	nan	nan	nan	nan	nan	nan	1
158158	Rasef	0	0	0	0	1	0	0	0						None	None	None	nan	nan	nan	nan	nan	nan	nan	nan	nan	nan	nan	nan	nan	nan	nan	nan	nan	nan	nan	nan	1
9741	Laptm4a	1	0	0	0	0	0	0	0						None	None	None	nan	nan	nan	nan	nan	nan	nan	nan	nan	nan	nan	nan	nan	nan	nan	nan	nan	nan	nan	nan	1
27134	Tjp3	0	0	0	0	0	0	0	1						None	None	None	nan	nan	nan	nan	nan	nan	nan	nan	nan	nan	nan	nan	nan	nan	nan	nan	nan	nan	nan	nan	1
79801	Shcbp1	0	0	1	0	0	0	0	0						None	None	None	nan	nan	nan	nan	nan	nan	nan	nan	nan	nan	nan	nan	nan	nan	nan	nan	nan	nan	nan	nan	1
5606	Map2k3	0	0	0	0	1	0	0	0						None	None	None	nan	nan	nan	nan	nan	nan	nan	nan	nan	nan	nan	nan	nan	nan	nan	nan	nan	nan	nan	nan	1
9933	Pum3	0	0	0	0	1	0	0	0						None	None	None	nan	nan	nan	nan	nan	nan	nan	nan	nan	nan	nan	nan	nan	nan	nan	nan	nan	nan	nan	nan	1
347862	Gatd1	0	0	0	0	1	0	0	0						None	None	None	nan	nan	nan	nan	nan	nan	nan	nan	nan	nan	nan	nan	nan	nan	nan	nan	nan	nan	nan	nan	1
130951	M1ap	0	0	1	0	0	0	0	0						None	None	None	nan	nan	nan	nan	nan	nan	nan	nan	nan	nan	nan	nan	nan	nan	nan	nan	nan	nan	nan	nan	1
9997	Sco2	1	0	0	0	0	0	0	0						None	None	None	nan	nan	nan	nan	nan	nan	nan	nan	nan	nan	nan	nan	nan	nan	nan	nan	nan	nan	nan	nan	1
115488831	Gm25128	0	1	0	0	0	0	0	0	115488831	Gene_ID	M. musculus	115488831	M. musculus	Gm25128	predicted gene, 25128		0.0	0.0	0.0	0.0	0.0	0.0	0.0	0.0	0.0	0.0	0.0	0.0	0.0	0.0	0.0	0.0	0.0	0.0	0.0	0.0	1
9179	Ap4m1	0	0	0	0	1	0	0	0						None	None	None	nan	nan	nan	nan	nan	nan	nan	nan	nan	nan	nan	nan	nan	nan	nan	nan	nan	nan	nan	nan	1
6988	Tcta	0	0	0	0	0	1	0	0						None	None	None	nan	nan	nan	nan	nan	nan	nan	nan	nan	nan	nan	nan	nan	nan	nan	nan	nan	nan	nan	nan	1
100043330	Gm4366	0	0	1	0	0	0	0	0	100043330	Gene_ID	M. musculus	100043330	M. musculus	Gm4366	eukaryotic translation elongation factor 1 gamma pseudogene		0.0	0.0	0.0	0.0	0.0	0.0	0.0	0.0	0.0	0.0	0.0	0.0	0.0	0.0	0.0	0.0	0.0	0.0	0.0	0.0	1
94031	Htra3	0	0	0	0	0	1	0	0						None	None	None	nan	nan	nan	nan	nan	nan	nan	nan	nan	nan	nan	nan	nan	nan	nan	nan	nan	nan	nan	nan	1
11267	Snf8	0	0	1	0	0	0	0	0						None	None	None	nan	nan	nan	nan	nan	nan	nan	nan	nan	nan	nan	nan	nan	nan	nan	nan	nan	nan	nan	nan	1
571	Bach1	1	0	0	0	0	0	0	0						None	None	None	nan	nan	nan	nan	nan	nan	nan	nan	nan	nan	nan	nan	nan	nan	nan	nan	nan	nan	nan	nan	1
10398	Myl9	0	0	0	0	0	1	0	0						None	None	None	nan	nan	nan	nan	nan	nan	nan	nan	nan	nan	nan	nan	nan	nan	nan	nan	nan	nan	nan	nan	1
64769	Meaf6	0	0	0	1	0	0	0	0						None	None	None	nan	nan	nan	nan	nan	nan	nan	nan	nan	nan	nan	nan	nan	nan	nan	nan	nan	nan	nan	nan	1
10229	Coq7	0	0	0	0	0	0	0	1						None	None	None	nan	nan	nan	nan	nan	nan	nan	nan	nan	nan	nan	nan	nan	nan	nan	nan	nan	nan	nan	nan	1
26799	Snord50a	0	0	0	0	0	1	0	0						None	None	None	nan	nan	nan	nan	nan	nan	nan	nan	nan	nan	nan	nan	nan	nan	nan	nan	nan	nan	nan	nan	1
668435	Pgk1-rs7	0	1	0	0	0	0	0	0	668435	Gene_ID	M. musculus	668435	M. musculus	Pgk1-rs7	phosphoglycerate kinase-1, related sequence-7		0.0	0.0	0.0	0.0	0.0	0.0	0.0	0.0	0.0	0.0	0.0	0.0	0.0	0.0	0.0	0.0	0.0	0.0	0.0	0.0	1
115490087	Gm23287	0	0	1	0	0	0	0	0	115490087	Gene_ID	M. musculus	115490087	M. musculus	Gm23287	predicted gene, 23287		0.0	0.0	0.0	0.0	0.0	0.0	0.0	0.0	0.0	0.0	0.0	0.0	0.0	0.0	0.0	0.0	0.0	0.0	0.0	0.0	1
9185	Reps2	0	0	0	0	0	0	1	0						None	None	None	nan	nan	nan	nan	nan	nan	nan	nan	nan	nan	nan	nan	nan	nan	nan	nan	nan	nan	nan	nan	1
8826	Iqgap1	0	0	0	0	1	0	0	0						None	None	None	nan	nan	nan	nan	nan	nan	nan	nan	nan	nan	nan	nan	nan	nan	nan	nan	nan	nan	nan	nan	1
50915	Grb14	0	1	0	0	0	0	0	0	50915	Gene_ID	M. musculus	50915	M. musculus	Grb14	growth factor receptor bound protein 14	GO:1904145 negative regulation of meiotic cell cycle process involved in oocyte maturation;GO:1900194 negative regulation of oocyte maturation;GO:1903538 regulation of meiotic cell cycle process involved in oocyte maturation	0.0	0.0	0.0	0.0	0.0	0.0	0.0	0.0	0.0	0.0	0.0	0.0	0.0	0.0	0.0	0.0	0.0	0.0	0.0	0.0	1
57819	Lsm2	0	0	1	0	0	0	0	0						None	None	None	nan	nan	nan	nan	nan	nan	nan	nan	nan	nan	nan	nan	nan	nan	nan	nan	nan	nan	nan	nan	1
100039940	Gm12715	0	0	0	0	0	0	0	1	100039940	Gene_ID	M. musculus	100039940	M. musculus	Gm12715	actin, gamma, cytoplasmic 1 pseudogene		0.0	0.0	0.0	0.0	0.0	0.0	0.0	0.0	0.0	0.0	0.0	0.0	0.0	0.0	0.0	0.0	0.0	0.0	0.0	0.0	1
362	Aqp5	0	0	0	0	0	0	0	1						None	None	None	nan	nan	nan	nan	nan	nan	nan	nan	nan	nan	nan	nan	nan	nan	nan	nan	nan	nan	nan	nan	1
339366	Adamtsl5	0	0	0	0	0	0	1	0						None	None	None	nan	nan	nan	nan	nan	nan	nan	nan	nan	nan	nan	nan	nan	nan	nan	nan	nan	nan	nan	nan	1
127435	Podn	0	0	0	0	0	1	0	0						None	None	None	nan	nan	nan	nan	nan	nan	nan	nan	nan	nan	nan	nan	nan	nan	nan	nan	nan	nan	nan	nan	1
102633627	Gm7809	0	0	0	0	0	1	0	0	102633627	Gene_ID	M. musculus	102633627	M. musculus	Gm7809	tropomyosin 4, pseudogene		0.0	0.0	0.0	0.0	0.0	0.0	0.0	0.0	0.0	0.0	0.0	0.0	0.0	0.0	0.0	0.0	0.0	0.0	0.0	0.0	1
836	Casp3	0	0	1	0	0	0	0	0						None	None	None	nan	nan	nan	nan	nan	nan	nan	nan	nan	nan	nan	nan	nan	nan	nan	nan	nan	nan	nan	nan	1
3084	Nrg1	0	0	0	0	0	1	0	0						None	None	None	nan	nan	nan	nan	nan	nan	nan	nan	nan	nan	nan	nan	nan	nan	nan	nan	nan	nan	nan	nan	1
23400	Atp13a2	0	0	0	0	0	0	1	0						None	None	None	nan	nan	nan	nan	nan	nan	nan	nan	nan	nan	nan	nan	nan	nan	nan	nan	nan	nan	nan	nan	1
26585	Grem1	0	0	0	0	0	1	0	0						None	None	None	nan	nan	nan	nan	nan	nan	nan	nan	nan	nan	nan	nan	nan	nan	nan	nan	nan	nan	nan	nan	1
5169	Enpp3	0	0	0	0	0	0	0	1						None	None	None	nan	nan	nan	nan	nan	nan	nan	nan	nan	nan	nan	nan	nan	nan	nan	nan	nan	nan	nan	nan	1
7006	Tec	0	0	0	0	1	0	0	0						None	None	None	nan	nan	nan	nan	nan	nan	nan	nan	nan	nan	nan	nan	nan	nan	nan	nan	nan	nan	nan	nan	1
26289	Ak5	0	0	0	0	0	1	0	0						None	None	None	nan	nan	nan	nan	nan	nan	nan	nan	nan	nan	nan	nan	nan	nan	nan	nan	nan	nan	nan	nan	1
29907	Snx15	1	0	0	0	0	0	0	0						None	None	None	nan	nan	nan	nan	nan	nan	nan	nan	nan	nan	nan	nan	nan	nan	nan	nan	nan	nan	nan	nan	1
83642	Selenoo	0	0	0	0	0	1	0	0						None	None	None	nan	nan	nan	nan	nan	nan	nan	nan	nan	nan	nan	nan	nan	nan	nan	nan	nan	nan	nan	nan	1
311	Anxa11	0	0	0	1	0	0	0	0						None	None	None	nan	nan	nan	nan	nan	nan	nan	nan	nan	nan	nan	nan	nan	nan	nan	nan	nan	nan	nan	nan	1
84701	Cox4i2	0	0	0	0	0	0	1	0						None	None	None	nan	nan	nan	nan	nan	nan	nan	nan	nan	nan	nan	nan	nan	nan	nan	nan	nan	nan	nan	nan	1
284161	Gdpd1	0	0	0	0	0	0	0	1						None	None	None	nan	nan	nan	nan	nan	nan	nan	nan	nan	nan	nan	nan	nan	nan	nan	nan	nan	nan	nan	nan	1
5496	Ppm1g	0	0	1	0	0	0	0	0						None	None	None	nan	nan	nan	nan	nan	nan	nan	nan	nan	nan	nan	nan	nan	nan	nan	nan	nan	nan	nan	nan	1
4004	Lmo1	0	0	0	0	1	0	0	0						None	None	None	nan	nan	nan	nan	nan	nan	nan	nan	nan	nan	nan	nan	nan	nan	nan	nan	nan	nan	nan	nan	1
5538	Ppt1	0	0	0	0	1	0	0	0						None	None	None	nan	nan	nan	nan	nan	nan	nan	nan	nan	nan	nan	nan	nan	nan	nan	nan	nan	nan	nan	nan	1
3479	Igf1	0	0	0	0	0	1	0	0						None	None	None	nan	nan	nan	nan	nan	nan	nan	nan	nan	nan	nan	nan	nan	nan	nan	nan	nan	nan	nan	nan	1
58509	Cactin	0	0	0	0	0	1	0	0						None	None	None	nan	nan	nan	nan	nan	nan	nan	nan	nan	nan	nan	nan	nan	nan	nan	nan	nan	nan	nan	nan	1
285141	Erich2	0	0	0	0	1	0	0	0						None	None	None	nan	nan	nan	nan	nan	nan	nan	nan	nan	nan	nan	nan	nan	nan	nan	nan	nan	nan	nan	nan	1
11065	Ube2c	0	0	1	0	0	0	0	0						None	None	None	nan	nan	nan	nan	nan	nan	nan	nan	nan	nan	nan	nan	nan	nan	nan	nan	nan	nan	nan	nan	1
823	Capn1	0	0	0	0	0	1	0	0						None	None	None	nan	nan	nan	nan	nan	nan	nan	nan	nan	nan	nan	nan	nan	nan	nan	nan	nan	nan	nan	nan	1
7347	Uchl3	0	0	0	1	0	0	0	0						None	None	None	nan	nan	nan	nan	nan	nan	nan	nan	nan	nan	nan	nan	nan	nan	nan	nan	nan	nan	nan	nan	1
329735	4933431E20Rik	0	0	1	0	0	0	0	0	329735	Gene_ID	M. musculus	329735	M. musculus	4933431E20Rik	RIKEN cDNA 4933431E20 gene	GO:0008150 biological_process	0.0	0.0	0.0	0.0	0.0	0.0	0.0	0.0	0.0	0.0	0.0	0.0	0.0	0.0	0.0	0.0	0.0	0.0	0.0	0.0	1
253943	Ythdf3	0	0	0	0	1	0	0	0						None	None	None	nan	nan	nan	nan	nan	nan	nan	nan	nan	nan	nan	nan	nan	nan	nan	nan	nan	nan	nan	nan	1
100043489	1300002E11Rik	0	0	0	0	1	0	0	0	100043489	Gene_ID	M. musculus	100043489	M. musculus	1300002E11Rik	RIKEN cDNA 1300002E11 gene	GO:0008150 biological_process	0.0	0.0	0.0	0.0	0.0	0.0	0.0	0.0	0.0	0.0	0.0	0.0	0.0	0.0	0.0	0.0	0.0	0.0	0.0	0.0	1
11202	Klk8	0	0	0	0	1	0	0	0						None	None	None	nan	nan	nan	nan	nan	nan	nan	nan	nan	nan	nan	nan	nan	nan	nan	nan	nan	nan	nan	nan	1
29074	Mrpl18	0	0	0	0	0	1	0	0						None	None	None	nan	nan	nan	nan	nan	nan	nan	nan	nan	nan	nan	nan	nan	nan	nan	nan	nan	nan	nan	nan	1
25793	Fbxo7	0	0	0	0	0	0	0	1						None	None	None	nan	nan	nan	nan	nan	nan	nan	nan	nan	nan	nan	nan	nan	nan	nan	nan	nan	nan	nan	nan	1
2533	Fyb	0	0	0	0	0	0	1	0						None	None	None	nan	nan	nan	nan	nan	nan	nan	nan	nan	nan	nan	nan	nan	nan	nan	nan	nan	nan	nan	nan	1
8893	Eif2b5	0	0	0	0	0	1	0	0						None	None	None	nan	nan	nan	nan	nan	nan	nan	nan	nan	nan	nan	nan	nan	nan	nan	nan	nan	nan	nan	nan	1
101056163	Gm7850	0	0	0	0	1	0	0	0	101056163	Gene_ID	M. musculus	101056163	M. musculus	Gm7850	14-3-3 protein sigma-like		0.0	0.0	0.0	0.0	0.0	0.0	0.0	0.0	0.0	0.0	0.0	0.0	0.0	0.0	0.0	0.0	0.0	0.0	0.0	0.0	1
624438	Gm10819	0	0	0	0	0	0	0	1	624438	Gene_ID	M. musculus	624438	M. musculus	Gm10819	phosphatidylethanolamine-binding protein pseudogene		0.0	0.0	0.0	0.0	0.0	0.0	0.0	0.0	0.0	0.0	0.0	0.0	0.0	0.0	0.0	0.0	0.0	0.0	0.0	0.0	1
79674	Veph1	0	0	0	0	0	1	0	0						None	None	None	nan	nan	nan	nan	nan	nan	nan	nan	nan	nan	nan	nan	nan	nan	nan	nan	nan	nan	nan	nan	1
84629	Tnrc18	0	0	0	1	0	0	0	0						None	None	None	nan	nan	nan	nan	nan	nan	nan	nan	nan	nan	nan	nan	nan	nan	nan	nan	nan	nan	nan	nan	1
11167	Fstl1	0	0	0	0	0	1	0	0						None	None	None	nan	nan	nan	nan	nan	nan	nan	nan	nan	nan	nan	nan	nan	nan	nan	nan	nan	nan	nan	nan	1
252995	Fndc5	0	0	1	0	0	0	0	0						None	None	None	nan	nan	nan	nan	nan	nan	nan	nan	nan	nan	nan	nan	nan	nan	nan	nan	nan	nan	nan	nan	1
65992	Ddrgk1	1	0	0	0	0	0	0	0						None	None	None	nan	nan	nan	nan	nan	nan	nan	nan	nan	nan	nan	nan	nan	nan	nan	nan	nan	nan	nan	nan	1
100316810	Mir1894	0	0	1	0	0	0	0	0	100316810	Gene_ID	M. musculus	100316810	M. musculus	Mir1894	microRNA 1894	GO:0071230 cellular response to amino acid stimulus;GO:0043200 response to amino acid;GO:0071229 cellular response to acid chemical	0.0	0.0	0.0	0.0	0.0	0.0	0.0	0.0	0.0	0.0	0.0	0.0	0.0	0.0	0.0	0.0	0.0	0.0	0.0	0.0	1
219972	Mpeg1	0	0	0	0	0	0	1	0						None	None	None	nan	nan	nan	nan	nan	nan	nan	nan	nan	nan	nan	nan	nan	nan	nan	nan	nan	nan	nan	nan	1
5317	Pkp1	0	0	0	0	1	0	0	0						None	None	None	nan	nan	nan	nan	nan	nan	nan	nan	nan	nan	nan	nan	nan	nan	nan	nan	nan	nan	nan	nan	1
84888	Sppl2a	1	0	0	0	0	0	0	0						None	None	None	nan	nan	nan	nan	nan	nan	nan	nan	nan	nan	nan	nan	nan	nan	nan	nan	nan	nan	nan	nan	1
666937	Gm12892	0	0	0	0	0	0	1	0	666937	Gene_ID	M. musculus	666937	M. musculus	Gm12892	brain creatine kinase pseudogene		0.0	0.0	0.0	0.0	0.0	0.0	0.0	0.0	0.0	0.0	0.0	0.0	0.0	0.0	0.0	0.0	0.0	0.0	0.0	0.0	1
6760	Ss18	0	0	0	0	1	0	0	0						None	None	None	nan	nan	nan	nan	nan	nan	nan	nan	nan	nan	nan	nan	nan	nan	nan	nan	nan	nan	nan	nan	1
6727	Srp14	0	0	0	0	0	1	0	0						None	None	None	nan	nan	nan	nan	nan	nan	nan	nan	nan	nan	nan	nan	nan	nan	nan	nan	nan	nan	nan	nan	1
11313	Lypla2	0	0	0	0	1	0	0	0						None	None	None	nan	nan	nan	nan	nan	nan	nan	nan	nan	nan	nan	nan	nan	nan	nan	nan	nan	nan	nan	nan	1
5295	Pik3r1	0	0	1	0	0	0	0	0						None	None	None	nan	nan	nan	nan	nan	nan	nan	nan	nan	nan	nan	nan	nan	nan	nan	nan	nan	nan	nan	nan	1
56603	Cyp26b1	0	0	0	0	0	1	0	0						None	None	None	nan	nan	nan	nan	nan	nan	nan	nan	nan	nan	nan	nan	nan	nan	nan	nan	nan	nan	nan	nan	1
6764	St5	0	0	0	0	0	1	0	0						None	None	None	nan	nan	nan	nan	nan	nan	nan	nan	nan	nan	nan	nan	nan	nan	nan	nan	nan	nan	nan	nan	1
8737	Ripk1	0	0	0	0	0	1	0	0						None	None	None	nan	nan	nan	nan	nan	nan	nan	nan	nan	nan	nan	nan	nan	nan	nan	nan	nan	nan	nan	nan	1
26005	C2cd3	1	0	0	0	0	0	0	0						None	None	None	nan	nan	nan	nan	nan	nan	nan	nan	nan	nan	nan	nan	nan	nan	nan	nan	nan	nan	nan	nan	1
1634	Dcn	0	0	0	0	0	1	0	0						None	None	None	nan	nan	nan	nan	nan	nan	nan	nan	nan	nan	nan	nan	nan	nan	nan	nan	nan	nan	nan	nan	1
4644	Myo5a	0	0	1	0	0	0	0	0						None	None	None	nan	nan	nan	nan	nan	nan	nan	nan	nan	nan	nan	nan	nan	nan	nan	nan	nan	nan	nan	nan	1
2213	Fcgr2b	0	0	0	0	0	0	1	0						None	None	None	nan	nan	nan	nan	nan	nan	nan	nan	nan	nan	nan	nan	nan	nan	nan	nan	nan	nan	nan	nan	1
23189	Kank1	0	0	0	0	0	1	0	0						None	None	None	nan	nan	nan	nan	nan	nan	nan	nan	nan	nan	nan	nan	nan	nan	nan	nan	nan	nan	nan	nan	1
4016	Loxl1	0	0	0	0	0	1	0	0						None	None	None	nan	nan	nan	nan	nan	nan	nan	nan	nan	nan	nan	nan	nan	nan	nan	nan	nan	nan	nan	nan	1
900	Ccng1	0	0	0	1	0	0	0	0						None	None	None	nan	nan	nan	nan	nan	nan	nan	nan	nan	nan	nan	nan	nan	nan	nan	nan	nan	nan	nan	nan	1
30846	Ehd2	1	0	0	0	0	0	0	0						None	None	None	nan	nan	nan	nan	nan	nan	nan	nan	nan	nan	nan	nan	nan	nan	nan	nan	nan	nan	nan	nan	1
5092	Pcbd1	0	0	0	0	0	0	1	0						None	None	None	nan	nan	nan	nan	nan	nan	nan	nan	nan	nan	nan	nan	nan	nan	nan	nan	nan	nan	nan	nan	1
54187	Nans	0	0	0	0	1	0	0	0						None	None	None	nan	nan	nan	nan	nan	nan	nan	nan	nan	nan	nan	nan	nan	nan	nan	nan	nan	nan	nan	nan	1
1778	Dync1h1	0	0	0	0	1	0	0	0						None	None	None	nan	nan	nan	nan	nan	nan	nan	nan	nan	nan	nan	nan	nan	nan	nan	nan	nan	nan	nan	nan	1
80155	Naa15	0	0	0	0	0	1	0	0						None	None	None	nan	nan	nan	nan	nan	nan	nan	nan	nan	nan	nan	nan	nan	nan	nan	nan	nan	nan	nan	nan	1
374	Areg	0	0	0	0	1	0	0	0						None	None	None	nan	nan	nan	nan	nan	nan	nan	nan	nan	nan	nan	nan	nan	nan	nan	nan	nan	nan	nan	nan	1
10424	Pgrmc2	0	0	0	0	0	1	0	0						None	None	None	nan	nan	nan	nan	nan	nan	nan	nan	nan	nan	nan	nan	nan	nan	nan	nan	nan	nan	nan	nan	1
51309	Armcx1	0	0	0	0	0	1	0	0						None	None	None	nan	nan	nan	nan	nan	nan	nan	nan	nan	nan	nan	nan	nan	nan	nan	nan	nan	nan	nan	nan	1
100362450	Wfdc17	0	0	0	0	0	0	1	0						None	None	None	nan	nan	nan	nan	nan	nan	nan	nan	nan	nan	nan	nan	nan	nan	nan	nan	nan	nan	nan	nan	1
54841	Bivm	0	0	0	0	1	0	0	0						None	None	None	nan	nan	nan	nan	nan	nan	nan	nan	nan	nan	nan	nan	nan	nan	nan	nan	nan	nan	nan	nan	1
64400	Aktip	0	0	0	0	0	1	0	0						None	None	None	nan	nan	nan	nan	nan	nan	nan	nan	nan	nan	nan	nan	nan	nan	nan	nan	nan	nan	nan	nan	1
11168	Psip1	0	0	1	0	0	0	0	0						None	None	None	nan	nan	nan	nan	nan	nan	nan	nan	nan	nan	nan	nan	nan	nan	nan	nan	nan	nan	nan	nan	1
6652	Sord	0	0	0	0	0	0	0	1						None	None	None	nan	nan	nan	nan	nan	nan	nan	nan	nan	nan	nan	nan	nan	nan	nan	nan	nan	nan	nan	nan	1
2583	B4galnt1	0	0	0	0	1	0	0	0						None	None	None	nan	nan	nan	nan	nan	nan	nan	nan	nan	nan	nan	nan	nan	nan	nan	nan	nan	nan	nan	nan	1
85013	Tmem128	0	0	0	0	1	0	0	0						None	None	None	nan	nan	nan	nan	nan	nan	nan	nan	nan	nan	nan	nan	nan	nan	nan	nan	nan	nan	nan	nan	1
116113	Foxp4	0	0	1	0	0	0	0	0						None	None	None	nan	nan	nan	nan	nan	nan	nan	nan	nan	nan	nan	nan	nan	nan	nan	nan	nan	nan	nan	nan	1
55157	Dars2	0	0	0	0	1	0	0	0						None	None	None	nan	nan	nan	nan	nan	nan	nan	nan	nan	nan	nan	nan	nan	nan	nan	nan	nan	nan	nan	nan	1
9446	Gsto1	0	0	0	0	1	0	0	0						None	None	None	nan	nan	nan	nan	nan	nan	nan	nan	nan	nan	nan	nan	nan	nan	nan	nan	nan	nan	nan	nan	1
5613	Prkx	0	0	0	0	1	0	0	0						None	None	None	nan	nan	nan	nan	nan	nan	nan	nan	nan	nan	nan	nan	nan	nan	nan	nan	nan	nan	nan	nan	1
4086	Smad1	0	0	0	0	0	1	0	0						None	None	None	nan	nan	nan	nan	nan	nan	nan	nan	nan	nan	nan	nan	nan	nan	nan	nan	nan	nan	nan	nan	1
171558	Ptcra	0	0	1	0	0	0	0	0						None	None	None	nan	nan	nan	nan	nan	nan	nan	nan	nan	nan	nan	nan	nan	nan	nan	nan	nan	nan	nan	nan	1
23446	Slc44a1	0	0	0	1	0	0	0	0						None	None	None	nan	nan	nan	nan	nan	nan	nan	nan	nan	nan	nan	nan	nan	nan	nan	nan	nan	nan	nan	nan	1
55858	Tmem165	0	0	0	0	0	1	0	0						None	None	None	nan	nan	nan	nan	nan	nan	nan	nan	nan	nan	nan	nan	nan	nan	nan	nan	nan	nan	nan	nan	1
5699	Psmb10	0	0	0	0	0	0	0	1						None	None	None	nan	nan	nan	nan	nan	nan	nan	nan	nan	nan	nan	nan	nan	nan	nan	nan	nan	nan	nan	nan	1
138050	Hgsnat	0	0	0	0	1	0	0	0						None	None	None	nan	nan	nan	nan	nan	nan	nan	nan	nan	nan	nan	nan	nan	nan	nan	nan	nan	nan	nan	nan	1
1903	S1pr3	0	0	0	0	0	0	1	0						None	None	None	nan	nan	nan	nan	nan	nan	nan	nan	nan	nan	nan	nan	nan	nan	nan	nan	nan	nan	nan	nan	1
2585	Galk2	0	0	0	0	0	1	0	0						None	None	None	nan	nan	nan	nan	nan	nan	nan	nan	nan	nan	nan	nan	nan	nan	nan	nan	nan	nan	nan	nan	1
8382	Nme5	0	0	0	0	1	0	0	0						None	None	None	nan	nan	nan	nan	nan	nan	nan	nan	nan	nan	nan	nan	nan	nan	nan	nan	nan	nan	nan	nan	1
10981	Rab32	0	0	0	0	1	0	0	0						None	None	None	nan	nan	nan	nan	nan	nan	nan	nan	nan	nan	nan	nan	nan	nan	nan	nan	nan	nan	nan	nan	1
55917	Cttnbp2nl	0	0	0	1	0	0	0	0						None	None	None	nan	nan	nan	nan	nan	nan	nan	nan	nan	nan	nan	nan	nan	nan	nan	nan	nan	nan	nan	nan	1
55151	Tmem38b	0	0	0	1	0	0	0	0						None	None	None	nan	nan	nan	nan	nan	nan	nan	nan	nan	nan	nan	nan	nan	nan	nan	nan	nan	nan	nan	nan	1
127281	Fam213b	0	0	0	0	0	1	0	0						None	None	None	nan	nan	nan	nan	nan	nan	nan	nan	nan	nan	nan	nan	nan	nan	nan	nan	nan	nan	nan	nan	1
8425	Ltbp4	0	0	0	0	0	0	1	0						None	None	None	nan	nan	nan	nan	nan	nan	nan	nan	nan	nan	nan	nan	nan	nan	nan	nan	nan	nan	nan	nan	1
26147	Phf19	0	0	1	0	0	0	0	0						None	None	None	nan	nan	nan	nan	nan	nan	nan	nan	nan	nan	nan	nan	nan	nan	nan	nan	nan	nan	nan	nan	1
722	C4bp	0	0	0	0	0	1	0	0						None	None	None	nan	nan	nan	nan	nan	nan	nan	nan	nan	nan	nan	nan	nan	nan	nan	nan	nan	nan	nan	nan	1
664862	Gpr137b-ps	0	0	0	1	0	0	0	0	664862	Gene_ID	M. musculus	664862	M. musculus	Gpr137b-ps	G protein-coupled receptor 137B, pseudogene		0.0	0.0	0.0	0.0	0.0	0.0	0.0	0.0	0.0	0.0	0.0	0.0	0.0	0.0	0.0	0.0	0.0	0.0	0.0	0.0	1
5064	Palm	0	0	0	0	0	1	0	0						None	None	None	nan	nan	nan	nan	nan	nan	nan	nan	nan	nan	nan	nan	nan	nan	nan	nan	nan	nan	nan	nan	1
25976	Tiparp	0	0	0	0	1	0	0	0						None	None	None	nan	nan	nan	nan	nan	nan	nan	nan	nan	nan	nan	nan	nan	nan	nan	nan	nan	nan	nan	nan	1
101056240	Gm13430	0	0	0	0	0	0	0	1	101056240	Gene_ID	M. musculus	101056240	M. musculus	Gm13430	small ubiquitin-related modifier 2 pseudogene		0.0	0.0	0.0	0.0	0.0	0.0	0.0	0.0	0.0	0.0	0.0	0.0	0.0	0.0	0.0	0.0	0.0	0.0	0.0	0.0	1
6035	Rnase1	1	0	0	0	0	0	0	0						None	None	None	nan	nan	nan	nan	nan	nan	nan	nan	nan	nan	nan	nan	nan	nan	nan	nan	nan	nan	nan	nan	1
84792	Fam220a	0	0	0	1	0	0	0	0						None	None	None	nan	nan	nan	nan	nan	nan	nan	nan	nan	nan	nan	nan	nan	nan	nan	nan	nan	nan	nan	nan	1
7162	Tpbg	0	0	0	0	0	1	0	0						None	None	None	nan	nan	nan	nan	nan	nan	nan	nan	nan	nan	nan	nan	nan	nan	nan	nan	nan	nan	nan	nan	1
5515	Ppp2ca	0	0	0	0	0	1	0	0						None	None	None	nan	nan	nan	nan	nan	nan	nan	nan	nan	nan	nan	nan	nan	nan	nan	nan	nan	nan	nan	nan	1
79846	Cfap69	0	0	0	0	1	0	0	0						None	None	None	nan	nan	nan	nan	nan	nan	nan	nan	nan	nan	nan	nan	nan	nan	nan	nan	nan	nan	nan	nan	1
130120	Reg3g	0	0	0	0	0	0	1	0						None	None	None	nan	nan	nan	nan	nan	nan	nan	nan	nan	nan	nan	nan	nan	nan	nan	nan	nan	nan	nan	nan	1
440400	Rnasek	0	0	0	1	0	0	0	0						None	None	None	nan	nan	nan	nan	nan	nan	nan	nan	nan	nan	nan	nan	nan	nan	nan	nan	nan	nan	nan	nan	1
54	Acp5	0	0	0	0	0	0	1	0						None	None	None	nan	nan	nan	nan	nan	nan	nan	nan	nan	nan	nan	nan	nan	nan	nan	nan	nan	nan	nan	nan	1
23061	Tbc1d9b	1	0	0	0	0	0	0	0						None	None	None	nan	nan	nan	nan	nan	nan	nan	nan	nan	nan	nan	nan	nan	nan	nan	nan	nan	nan	nan	nan	1
9801	Mrpl19	0	0	0	1	0	0	0	0						None	None	None	nan	nan	nan	nan	nan	nan	nan	nan	nan	nan	nan	nan	nan	nan	nan	nan	nan	nan	nan	nan	1
23016	Exosc7	0	0	0	0	1	0	0	0						None	None	None	nan	nan	nan	nan	nan	nan	nan	nan	nan	nan	nan	nan	nan	nan	nan	nan	nan	nan	nan	nan	1
1785	Dnm2	0	0	0	1	0	0	0	0						None	None	None	nan	nan	nan	nan	nan	nan	nan	nan	nan	nan	nan	nan	nan	nan	nan	nan	nan	nan	nan	nan	1
2987	Guk1	0	0	0	1	0	0	0	0						None	None	None	nan	nan	nan	nan	nan	nan	nan	nan	nan	nan	nan	nan	nan	nan	nan	nan	nan	nan	nan	nan	1
8764	Tnfrsf14	0	0	0	0	0	1	0	0						None	None	None	nan	nan	nan	nan	nan	nan	nan	nan	nan	nan	nan	nan	nan	nan	nan	nan	nan	nan	nan	nan	1
10549	Prdx4	0	0	0	0	0	1	0	0						None	None	None	nan	nan	nan	nan	nan	nan	nan	nan	nan	nan	nan	nan	nan	nan	nan	nan	nan	nan	nan	nan	1
201266	Slc39a11	0	0	0	0	1	0	0	0						None	None	None	nan	nan	nan	nan	nan	nan	nan	nan	nan	nan	nan	nan	nan	nan	nan	nan	nan	nan	nan	nan	1
286	Ank	0	0	1	0	0	0	0	0						None	None	None	nan	nan	nan	nan	nan	nan	nan	nan	nan	nan	nan	nan	nan	nan	nan	nan	nan	nan	nan	nan	1
77106	Tmem181a	0	0	0	1	0	0	0	0	77106	Gene_ID	M. musculus	77106	M. musculus	Tmem181a	transmembrane protein 181A	GO:0009405 pathogenesis;GO:0044419 interspecies interaction between organisms;GO:0051704 multi-organism process	0.0	0.0	0.0	0.0	0.0	0.0	0.0	0.0	0.0	0.0	0.0	0.0	0.0	0.0	0.0	0.0	0.0	0.0	0.0	0.0	1
23708	Gspt2	0	0	0	0	1	0	0	0						None	None	None	nan	nan	nan	nan	nan	nan	nan	nan	nan	nan	nan	nan	nan	nan	nan	nan	nan	nan	nan	nan	1
6653	Sorl1	0	0	0	0	1	0	0	0						None	None	None	nan	nan	nan	nan	nan	nan	nan	nan	nan	nan	nan	nan	nan	nan	nan	nan	nan	nan	nan	nan	1
1947	Efnb1	0	0	1	0	0	0	0	0						None	None	None	nan	nan	nan	nan	nan	nan	nan	nan	nan	nan	nan	nan	nan	nan	nan	nan	nan	nan	nan	nan	1
10054	Uba2	0	0	1	0	0	0	0	0						None	None	None	nan	nan	nan	nan	nan	nan	nan	nan	nan	nan	nan	nan	nan	nan	nan	nan	nan	nan	nan	nan	1
2114	Ets2	0	0	0	1	0	0	0	0						None	None	None	nan	nan	nan	nan	nan	nan	nan	nan	nan	nan	nan	nan	nan	nan	nan	nan	nan	nan	nan	nan	1
81788	Nuak2	1	0	0	0	0	0	0	0						None	None	None	nan	nan	nan	nan	nan	nan	nan	nan	nan	nan	nan	nan	nan	nan	nan	nan	nan	nan	nan	nan	1
3098	Hk1	0	0	0	0	0	1	0	0						None	None	None	nan	nan	nan	nan	nan	nan	nan	nan	nan	nan	nan	nan	nan	nan	nan	nan	nan	nan	nan	nan	1
9507	Adamts4	0	0	0	0	0	0	0	1						None	None	None	nan	nan	nan	nan	nan	nan	nan	nan	nan	nan	nan	nan	nan	nan	nan	nan	nan	nan	nan	nan	1
6576	Slc25a1	0	0	0	0	0	1	0	0						None	None	None	nan	nan	nan	nan	nan	nan	nan	nan	nan	nan	nan	nan	nan	nan	nan	nan	nan	nan	nan	nan	1
68918	1190005I06Rik	0	0	1	0	0	0	0	0	68918	Gene_ID	M. musculus	68918	M. musculus	1190005I06Rik	RIKEN cDNA 1190005I06 gene	GO:0008150 biological_process	0.0	0.0	0.0	0.0	0.0	0.0	0.0	0.0	0.0	0.0	0.0	0.0	0.0	0.0	0.0	0.0	0.0	0.0	0.0	0.0	1
6612	Sumo3	0	0	0	0	0	0	0	1						None	None	None	nan	nan	nan	nan	nan	nan	nan	nan	nan	nan	nan	nan	nan	nan	nan	nan	nan	nan	nan	nan	1
50507	Nox4	1	0	0	0	0	0	0	0						None	None	None	nan	nan	nan	nan	nan	nan	nan	nan	nan	nan	nan	nan	nan	nan	nan	nan	nan	nan	nan	nan	1
6809	Stx3	0	0	0	1	0	0	0	0						None	None	None	nan	nan	nan	nan	nan	nan	nan	nan	nan	nan	nan	nan	nan	nan	nan	nan	nan	nan	nan	nan	1
100039656	Gm12918	0	0	1	0	0	0	0	0	100039656	Gene_ID	M. musculus	100039656	M. musculus	Gm12918	ribosomal protein L13 pseudogene		0.0	0.0	0.0	0.0	0.0	0.0	0.0	0.0	0.0	0.0	0.0	0.0	0.0	0.0	0.0	0.0	0.0	0.0	0.0	0.0	1
644943	Rassf10	0	0	0	0	0	0	0	1						None	None	None	nan	nan	nan	nan	nan	nan	nan	nan	nan	nan	nan	nan	nan	nan	nan	nan	nan	nan	nan	nan	1
7139	Tnnt2	0	0	0	1	0	0	0	0						None	None	None	nan	nan	nan	nan	nan	nan	nan	nan	nan	nan	nan	nan	nan	nan	nan	nan	nan	nan	nan	nan	1
2551	Gabpa	0	0	0	0	1	0	0	0						None	None	None	nan	nan	nan	nan	nan	nan	nan	nan	nan	nan	nan	nan	nan	nan	nan	nan	nan	nan	nan	nan	1
120071	Large2	0	0	0	1	0	0	0	0						None	None	None	nan	nan	nan	nan	nan	nan	nan	nan	nan	nan	nan	nan	nan	nan	nan	nan	nan	nan	nan	nan	1
170942	Gm21887	0	0	0	0	1	0	0	0	170942	Gene_ID	M. musculus	170942	M. musculus	Erdr1	erythroid differentiation regulator 1	GO:0035019 somatic stem cell population maintenance;GO:0030336 negative regulation of cell migration;GO:0019827 stem cell population maintenance	0.0	0.0	0.0	0.0	0.0	0.0	0.0	0.0	0.0	0.0	0.0	0.0	0.0	0.0	0.0	0.0	0.0	0.0	0.0	0.0	1
6876	Tagln	0	0	0	0	0	1	0	0						None	None	None	nan	nan	nan	nan	nan	nan	nan	nan	nan	nan	nan	nan	nan	nan	nan	nan	nan	nan	nan	nan	1
2149	F2r	0	0	0	0	0	1	0	0						None	None	None	nan	nan	nan	nan	nan	nan	nan	nan	nan	nan	nan	nan	nan	nan	nan	nan	nan	nan	nan	nan	1
8882	Zpr1	0	0	0	0	1	0	0	0						None	None	None	nan	nan	nan	nan	nan	nan	nan	nan	nan	nan	nan	nan	nan	nan	nan	nan	nan	nan	nan	nan	1
5865	Rab3b	0	0	0	0	0	1	0	0						None	None	None	nan	nan	nan	nan	nan	nan	nan	nan	nan	nan	nan	nan	nan	nan	nan	nan	nan	nan	nan	nan	1
26751	Sh3yl1	0	0	0	0	1	0	0	0						None	None	None	nan	nan	nan	nan	nan	nan	nan	nan	nan	nan	nan	nan	nan	nan	nan	nan	nan	nan	nan	nan	1
4170	Mcl1	1	0	0	0	0	0	0	0						None	None	None	nan	nan	nan	nan	nan	nan	nan	nan	nan	nan	nan	nan	nan	nan	nan	nan	nan	nan	nan	nan	1
23052	Endod1	0	0	0	0	1	0	0	0						None	None	None	nan	nan	nan	nan	nan	nan	nan	nan	nan	nan	nan	nan	nan	nan	nan	nan	nan	nan	nan	nan	1
9315	Nrep	0	0	0	0	0	0	1	0						None	None	None	nan	nan	nan	nan	nan	nan	nan	nan	nan	nan	nan	nan	nan	nan	nan	nan	nan	nan	nan	nan	1
55349	Chdh	0	0	0	0	1	0	0	0						None	None	None	nan	nan	nan	nan	nan	nan	nan	nan	nan	nan	nan	nan	nan	nan	nan	nan	nan	nan	nan	nan	1
3929	Lbp	0	0	0	0	0	0	0	1						None	None	None	nan	nan	nan	nan	nan	nan	nan	nan	nan	nan	nan	nan	nan	nan	nan	nan	nan	nan	nan	nan	1
22936	Ell2	0	0	0	0	0	1	0	0						None	None	None	nan	nan	nan	nan	nan	nan	nan	nan	nan	nan	nan	nan	nan	nan	nan	nan	nan	nan	nan	nan	1
667803	H2-T-ps	1	0	0	0	0	0	0	0	667803	Gene_ID	M. musculus	667803	M. musculus	H2-T-ps	histocompatibility 2, T region locus, pseudogene		0.0	0.0	0.0	0.0	0.0	0.0	0.0	0.0	0.0	0.0	0.0	0.0	0.0	0.0	0.0	0.0	0.0	0.0	0.0	0.0	1
80028	Fbxl18	0	0	0	0	1	0	0	0						None	None	None	nan	nan	nan	nan	nan	nan	nan	nan	nan	nan	nan	nan	nan	nan	nan	nan	nan	nan	nan	nan	1
5329	Plaur	0	0	0	0	1	0	0	0						None	None	None	nan	nan	nan	nan	nan	nan	nan	nan	nan	nan	nan	nan	nan	nan	nan	nan	nan	nan	nan	nan	1
25851	Tecpr1	0	0	0	0	1	0	0	0						None	None	None	nan	nan	nan	nan	nan	nan	nan	nan	nan	nan	nan	nan	nan	nan	nan	nan	nan	nan	nan	nan	1
5660	Psap	0	0	0	0	0	0	1	0						None	None	None	nan	nan	nan	nan	nan	nan	nan	nan	nan	nan	nan	nan	nan	nan	nan	nan	nan	nan	nan	nan	1
1025	Cdk9	0	0	0	0	0	1	0	0						None	None	None	nan	nan	nan	nan	nan	nan	nan	nan	nan	nan	nan	nan	nan	nan	nan	nan	nan	nan	nan	nan	1
10360	Npm3	0	0	1	0	0	0	0	0						None	None	None	nan	nan	nan	nan	nan	nan	nan	nan	nan	nan	nan	nan	nan	nan	nan	nan	nan	nan	nan	nan	1
64284	Rab17	0	0	0	0	0	0	0	1						None	None	None	nan	nan	nan	nan	nan	nan	nan	nan	nan	nan	nan	nan	nan	nan	nan	nan	nan	nan	nan	nan	1
60481	Elovl5	0	0	0	0	0	1	0	0						None	None	None	nan	nan	nan	nan	nan	nan	nan	nan	nan	nan	nan	nan	nan	nan	nan	nan	nan	nan	nan	nan	1
653519	Gpr89	0	0	0	0	1	0	0	0						None	None	None	nan	nan	nan	nan	nan	nan	nan	nan	nan	nan	nan	nan	nan	nan	nan	nan	nan	nan	nan	nan	1
4782	Nfic	0	0	0	0	0	1	0	0						None	None	None	nan	nan	nan	nan	nan	nan	nan	nan	nan	nan	nan	nan	nan	nan	nan	nan	nan	nan	nan	nan	1
9550	Atp6v1g1	0	0	0	0	1	0	0	0						None	None	None	nan	nan	nan	nan	nan	nan	nan	nan	nan	nan	nan	nan	nan	nan	nan	nan	nan	nan	nan	nan	1
23421	Itgb3bp	0	0	0	1	0	0	0	0						None	None	None	nan	nan	nan	nan	nan	nan	nan	nan	nan	nan	nan	nan	nan	nan	nan	nan	nan	nan	nan	nan	1
55257	Mrgbp	0	0	1	0	0	0	0	0						None	None	None	nan	nan	nan	nan	nan	nan	nan	nan	nan	nan	nan	nan	nan	nan	nan	nan	nan	nan	nan	nan	1
14187	Akr1b8	0	0	0	0	0	1	0	0	14187	Gene_ID	M. musculus	14187	M. musculus	Akr1b8	aldo-keto reductase family 1, member B8	GO:0016488 farnesol catabolic process;GO:0016107 sesquiterpenoid catabolic process;GO:0016487 farnesol metabolic process	0.0	0.0	0.0	0.0	0.0	0.0	0.0	0.0	0.0	0.0	0.0	0.0	0.0	0.0	0.0	0.0	0.0	0.0	0.0	0.0	1
9915	Arnt2	0	0	0	0	0	1	0	0						None	None	None	nan	nan	nan	nan	nan	nan	nan	nan	nan	nan	nan	nan	nan	nan	nan	nan	nan	nan	nan	nan	1
103949	Rn7s2	0	0	0	0	0	0	0	1	103949	Gene_ID	M. musculus	103949	M. musculus	Rn7s2	7S RNA 2		0.0	0.0	0.0	0.0	0.0	0.0	0.0	0.0	0.0	0.0	0.0	0.0	0.0	0.0	0.0	0.0	0.0	0.0	0.0	0.0	1
4209	Mef2d	0	0	0	0	0	1	0	0						None	None	None	nan	nan	nan	nan	nan	nan	nan	nan	nan	nan	nan	nan	nan	nan	nan	nan	nan	nan	nan	nan	1
3032	Hadhb	1	0	0	0	0	0	0	0						None	None	None	nan	nan	nan	nan	nan	nan	nan	nan	nan	nan	nan	nan	nan	nan	nan	nan	nan	nan	nan	nan	1
79722	Ankrd55	0	0	0	0	0	1	0	0						None	None	None	nan	nan	nan	nan	nan	nan	nan	nan	nan	nan	nan	nan	nan	nan	nan	nan	nan	nan	nan	nan	1
1030	Cdkn2b	0	0	0	1	0	0	0	0						None	None	None	nan	nan	nan	nan	nan	nan	nan	nan	nan	nan	nan	nan	nan	nan	nan	nan	nan	nan	nan	nan	1
640370	Gm7292	1	0	0	0	0	0	0	0	640370	Gene_ID	M. musculus	640370	M. musculus	Gm7292	predicted gene 7292	GO:0008150 biological_process	0.0	0.0	0.0	0.0	0.0	0.0	0.0	0.0	0.0	0.0	0.0	0.0	0.0	0.0	0.0	0.0	0.0	0.0	0.0	0.0	1
3200	Hoxa3	0	0	0	0	0	1	0	0						None	None	None	nan	nan	nan	nan	nan	nan	nan	nan	nan	nan	nan	nan	nan	nan	nan	nan	nan	nan	nan	nan	1
116254	Ginm1	0	0	0	0	0	1	0	0						None	None	None	nan	nan	nan	nan	nan	nan	nan	nan	nan	nan	nan	nan	nan	nan	nan	nan	nan	nan	nan	nan	1
8714	Abcc3	0	0	0	0	0	0	1	0						None	None	None	nan	nan	nan	nan	nan	nan	nan	nan	nan	nan	nan	nan	nan	nan	nan	nan	nan	nan	nan	nan	1
54957	Txnl4b	0	0	0	0	0	1	0	0						None	None	None	nan	nan	nan	nan	nan	nan	nan	nan	nan	nan	nan	nan	nan	nan	nan	nan	nan	nan	nan	nan	1
118429	Antxr2	0	0	0	0	1	0	0	0						None	None	None	nan	nan	nan	nan	nan	nan	nan	nan	nan	nan	nan	nan	nan	nan	nan	nan	nan	nan	nan	nan	1
672381	Gm13690	0	0	1	0	0	0	0	0	672381	Gene_ID	M. musculus	672381	M. musculus	Gm13690	SMT3 suppressor of mif two 3 homolog 2 pseudogene		0.0	0.0	0.0	0.0	0.0	0.0	0.0	0.0	0.0	0.0	0.0	0.0	0.0	0.0	0.0	0.0	0.0	0.0	0.0	0.0	1
7857	Scg2	1	0	0	0	0	0	0	0						None	None	None	nan	nan	nan	nan	nan	nan	nan	nan	nan	nan	nan	nan	nan	nan	nan	nan	nan	nan	nan	nan	1
9563	H6pd	0	0	0	0	0	1	0	0						None	None	None	nan	nan	nan	nan	nan	nan	nan	nan	nan	nan	nan	nan	nan	nan	nan	nan	nan	nan	nan	nan	1
29997	Nop53	1	0	0	0	0	0	0	0						None	None	None	nan	nan	nan	nan	nan	nan	nan	nan	nan	nan	nan	nan	nan	nan	nan	nan	nan	nan	nan	nan	1
1388	Atf6b	0	0	0	0	0	1	0	0						None	None	None	nan	nan	nan	nan	nan	nan	nan	nan	nan	nan	nan	nan	nan	nan	nan	nan	nan	nan	nan	nan	1
8933	Rtl8c	0	0	0	0	0	1	0	0						None	None	None	nan	nan	nan	nan	nan	nan	nan	nan	nan	nan	nan	nan	nan	nan	nan	nan	nan	nan	nan	nan	1
1440	Csf3	0	0	0	1	0	0	0	0						None	None	None	nan	nan	nan	nan	nan	nan	nan	nan	nan	nan	nan	nan	nan	nan	nan	nan	nan	nan	nan	nan	1
10376	Tuba1b	0	0	1	0	0	0	0	0						None	None	None	nan	nan	nan	nan	nan	nan	nan	nan	nan	nan	nan	nan	nan	nan	nan	nan	nan	nan	nan	nan	1
10657	Khdrbs1	0	0	1	0	0	0	0	0						None	None	None	nan	nan	nan	nan	nan	nan	nan	nan	nan	nan	nan	nan	nan	nan	nan	nan	nan	nan	nan	nan	1
439	Asna1	0	0	0	1	0	0	0	0						None	None	None	nan	nan	nan	nan	nan	nan	nan	nan	nan	nan	nan	nan	nan	nan	nan	nan	nan	nan	nan	nan	1
78988	Mrpl57	0	0	0	1	0	0	0	0						None	None	None	nan	nan	nan	nan	nan	nan	nan	nan	nan	nan	nan	nan	nan	nan	nan	nan	nan	nan	nan	nan	1
27115	Pde7b	0	0	0	0	0	0	1	0						None	None	None	nan	nan	nan	nan	nan	nan	nan	nan	nan	nan	nan	nan	nan	nan	nan	nan	nan	nan	nan	nan	1
115490184	Gm42427	0	0	1	0	0	0	0	0	115490184	Gene_ID	M. musculus	115490184	M. musculus	Gm42427	predicted gene 42427		0.0	0.0	0.0	0.0	0.0	0.0	0.0	0.0	0.0	0.0	0.0	0.0	0.0	0.0	0.0	0.0	0.0	0.0	0.0	0.0	1
23550	Psd4	0	0	0	0	0	1	0	0						None	None	None	nan	nan	nan	nan	nan	nan	nan	nan	nan	nan	nan	nan	nan	nan	nan	nan	nan	nan	nan	nan	1
54741	Leprot	0	0	0	1	0	0	0	0						None	None	None	nan	nan	nan	nan	nan	nan	nan	nan	nan	nan	nan	nan	nan	nan	nan	nan	nan	nan	nan	nan	1
1327	Cox4i1	0	0	1	0	0	0	0	0						None	None	None	nan	nan	nan	nan	nan	nan	nan	nan	nan	nan	nan	nan	nan	nan	nan	nan	nan	nan	nan	nan	1
23240	Tmem131l	0	0	0	0	1	0	0	0						None	None	None	nan	nan	nan	nan	nan	nan	nan	nan	nan	nan	nan	nan	nan	nan	nan	nan	nan	nan	nan	nan	1
7805	Laptm5	0	0	0	0	0	0	1	0						None	None	None	nan	nan	nan	nan	nan	nan	nan	nan	nan	nan	nan	nan	nan	nan	nan	nan	nan	nan	nan	nan	1
79791	Fbxo31	0	0	0	0	0	1	0	0						None	None	None	nan	nan	nan	nan	nan	nan	nan	nan	nan	nan	nan	nan	nan	nan	nan	nan	nan	nan	nan	nan	1
6050	Rnh1	0	0	0	0	1	0	0	0						None	None	None	nan	nan	nan	nan	nan	nan	nan	nan	nan	nan	nan	nan	nan	nan	nan	nan	nan	nan	nan	nan	1
54845	Esrp1	0	0	0	1	0	0	0	0						None	None	None	nan	nan	nan	nan	nan	nan	nan	nan	nan	nan	nan	nan	nan	nan	nan	nan	nan	nan	nan	nan	1
8412	Bcar3	0	0	1	0	0	0	0	0						None	None	None	nan	nan	nan	nan	nan	nan	nan	nan	nan	nan	nan	nan	nan	nan	nan	nan	nan	nan	nan	nan	1
253143	Prr14l	1	0	0	0	0	0	0	0						None	None	None	nan	nan	nan	nan	nan	nan	nan	nan	nan	nan	nan	nan	nan	nan	nan	nan	nan	nan	nan	nan	1
76261	0610040J01Rik	0	0	0	0	0	0	0	1	76261	Gene_ID	M. musculus	76261	M. musculus	0610040J01Rik	RIKEN cDNA 0610040J01 gene	GO:0008150 biological_process	0.0	0.0	0.0	0.0	0.0	0.0	0.0	0.0	0.0	0.0	0.0	0.0	0.0	0.0	0.0	0.0	0.0	0.0	0.0	0.0	1
83444	Ino80b	0	0	0	0	0	1	0	0						None	None	None	nan	nan	nan	nan	nan	nan	nan	nan	nan	nan	nan	nan	nan	nan	nan	nan	nan	nan	nan	nan	1
55266	Tmem19	0	0	0	0	1	0	0	0						None	None	None	nan	nan	nan	nan	nan	nan	nan	nan	nan	nan	nan	nan	nan	nan	nan	nan	nan	nan	nan	nan	1
23767	Flrt3	0	0	0	0	0	0	1	0						None	None	None	nan	nan	nan	nan	nan	nan	nan	nan	nan	nan	nan	nan	nan	nan	nan	nan	nan	nan	nan	nan	1
283991	Ubald2	0	0	1	0	0	0	0	0						None	None	None	nan	nan	nan	nan	nan	nan	nan	nan	nan	nan	nan	nan	nan	nan	nan	nan	nan	nan	nan	nan	1
57674	Rnf213	1	0	0	0	0	0	0	0						None	None	None	nan	nan	nan	nan	nan	nan	nan	nan	nan	nan	nan	nan	nan	nan	nan	nan	nan	nan	nan	nan	1
4085	Mad2l1	0	0	1	0	0	0	0	0						None	None	None	nan	nan	nan	nan	nan	nan	nan	nan	nan	nan	nan	nan	nan	nan	nan	nan	nan	nan	nan	nan	1
8490	Rgs5	0	0	0	0	0	0	1	0						None	None	None	nan	nan	nan	nan	nan	nan	nan	nan	nan	nan	nan	nan	nan	nan	nan	nan	nan	nan	nan	nan	1
9209	Lrrfip2	0	0	0	0	0	1	0	0						None	None	None	nan	nan	nan	nan	nan	nan	nan	nan	nan	nan	nan	nan	nan	nan	nan	nan	nan	nan	nan	nan	1
100039668	Gm12397	0	0	0	0	1	0	0	0	100039668	Gene_ID	M. musculus	100039668	M. musculus	Gm12397	lysine (K)-specific demethylase 2B pseudogene		0.0	0.0	0.0	0.0	0.0	0.0	0.0	0.0	0.0	0.0	0.0	0.0	0.0	0.0	0.0	0.0	0.0	0.0	0.0	0.0	1
5336	Plcg2	0	0	0	0	0	0	0	1						None	None	None	nan	nan	nan	nan	nan	nan	nan	nan	nan	nan	nan	nan	nan	nan	nan	nan	nan	nan	nan	nan	1
170601	mt-Tv	1	0	0	0	0	0	0	0						None	None	None	nan	nan	nan	nan	nan	nan	nan	nan	nan	nan	nan	nan	nan	nan	nan	nan	nan	nan	nan	nan	1
653361	Ncf1	0	0	0	0	0	0	1	0						None	None	None	nan	nan	nan	nan	nan	nan	nan	nan	nan	nan	nan	nan	nan	nan	nan	nan	nan	nan	nan	nan	1
6924	Eloa	0	0	0	0	1	0	0	0						None	None	None	nan	nan	nan	nan	nan	nan	nan	nan	nan	nan	nan	nan	nan	nan	nan	nan	nan	nan	nan	nan	1
8848	Tsc22d1	0	0	0	1	0	0	0	0						None	None	None	nan	nan	nan	nan	nan	nan	nan	nan	nan	nan	nan	nan	nan	nan	nan	nan	nan	nan	nan	nan	1
2107	Etf1	0	0	0	0	1	0	0	0						None	None	None	nan	nan	nan	nan	nan	nan	nan	nan	nan	nan	nan	nan	nan	nan	nan	nan	nan	nan	nan	nan	1
6004	Rgs16	0	0	0	0	1	0	0	0						None	None	None	nan	nan	nan	nan	nan	nan	nan	nan	nan	nan	nan	nan	nan	nan	nan	nan	nan	nan	nan	nan	1
51304	Zdhhc3	0	0	0	0	1	0	0	0						None	None	None	nan	nan	nan	nan	nan	nan	nan	nan	nan	nan	nan	nan	nan	nan	nan	nan	nan	nan	nan	nan	1
154141	Mboat1	0	0	0	0	1	0	0	0						None	None	None	nan	nan	nan	nan	nan	nan	nan	nan	nan	nan	nan	nan	nan	nan	nan	nan	nan	nan	nan	nan	1
238393	Serpina3f	0	0	0	1	0	0	0	0	238393	Gene_ID	M. musculus	238393	M. musculus	Serpina3f	serine (or cysteine) peptidase inhibitor, clade A, member 3F	GO:0010951 negative regulation of endopeptidase activity;GO:0010466 negative regulation of peptidase activity;GO:0045861 negative regulation of proteolysis	0.0	0.0	0.0	0.0	0.0	0.0	0.0	0.0	0.0	0.0	0.0	0.0	0.0	0.0	0.0	0.0	0.0	0.0	0.0	0.0	1
6878	Taf6	0	0	0	0	1	0	0	0						None	None	None	nan	nan	nan	nan	nan	nan	nan	nan	nan	nan	nan	nan	nan	nan	nan	nan	nan	nan	nan	nan	1
211	Alas1	0	0	0	1	0	0	0	0						None	None	None	nan	nan	nan	nan	nan	nan	nan	nan	nan	nan	nan	nan	nan	nan	nan	nan	nan	nan	nan	nan	1
8795	Tnfrsf10b	0	0	0	0	1	0	0	0						None	None	None	nan	nan	nan	nan	nan	nan	nan	nan	nan	nan	nan	nan	nan	nan	nan	nan	nan	nan	nan	nan	1
414108	9230114K14Rik	0	0	0	1	0	0	0	0	414108	Gene_ID	M. musculus	414108	M. musculus	9230114K14Rik	RIKEN cDNA 9230114K14 gene	GO:0008150 biological_process	0.0	0.0	0.0	0.0	0.0	0.0	0.0	0.0	0.0	0.0	0.0	0.0	0.0	0.0	0.0	0.0	0.0	0.0	0.0	0.0	1
171059	Wfdc18	0	0	0	0	0	0	0	1						None	None	None	nan	nan	nan	nan	nan	nan	nan	nan	nan	nan	nan	nan	nan	nan	nan	nan	nan	nan	nan	nan	1
6624	Fscn1	0	0	0	1	0	0	0	0						None	None	None	nan	nan	nan	nan	nan	nan	nan	nan	nan	nan	nan	nan	nan	nan	nan	nan	nan	nan	nan	nan	1
7798	Luzp1	0	0	0	0	0	1	0	0						None	None	None	nan	nan	nan	nan	nan	nan	nan	nan	nan	nan	nan	nan	nan	nan	nan	nan	nan	nan	nan	nan	1
23646	Pld3	0	0	0	1	0	0	0	0						None	None	None	nan	nan	nan	nan	nan	nan	nan	nan	nan	nan	nan	nan	nan	nan	nan	nan	nan	nan	nan	nan	1
8576	Stk16	0	0	0	0	1	0	0	0						None	None	None	nan	nan	nan	nan	nan	nan	nan	nan	nan	nan	nan	nan	nan	nan	nan	nan	nan	nan	nan	nan	1
150290	Dusp18	0	0	0	0	1	0	0	0						None	None	None	nan	nan	nan	nan	nan	nan	nan	nan	nan	nan	nan	nan	nan	nan	nan	nan	nan	nan	nan	nan	1
9229	Dlgap1	0	0	0	0	0	0	0	1						None	None	None	nan	nan	nan	nan	nan	nan	nan	nan	nan	nan	nan	nan	nan	nan	nan	nan	nan	nan	nan	nan	1
5819	Nectin2	0	0	0	0	1	0	0	0						None	None	None	nan	nan	nan	nan	nan	nan	nan	nan	nan	nan	nan	nan	nan	nan	nan	nan	nan	nan	nan	nan	1
5118	Pcolce	0	0	0	0	0	1	0	0						None	None	None	nan	nan	nan	nan	nan	nan	nan	nan	nan	nan	nan	nan	nan	nan	nan	nan	nan	nan	nan	nan	1
7102	Tspan7	0	0	0	0	1	0	0	0						None	None	None	nan	nan	nan	nan	nan	nan	nan	nan	nan	nan	nan	nan	nan	nan	nan	nan	nan	nan	nan	nan	1
80318	Gkap1	0	0	1	0	0	0	0	0						None	None	None	nan	nan	nan	nan	nan	nan	nan	nan	nan	nan	nan	nan	nan	nan	nan	nan	nan	nan	nan	nan	1
13207	Ddx5	0	1	0	0	0	0	0	0	13207	Gene_ID	M. musculus	13207	M. musculus	Ddx5	DEAD (Asp-Glu-Ala-Asp) box polypeptide 5	GO:1903800 positive regulation of production of miRNAs involved in gene silencing by miRNA;GO:0060765 regulation of androgen receptor signaling pathway;GO:1903798 regulation of production of miRNAs involved in gene silencing by miRNA	0.0	0.0	0.0	0.0	0.0	0.0	0.0	0.0	1.0	0.0	0.0	0.0	0.0	1.0	1.0	0.0	0.0	0.0	0.0	1.0	1
67891	Rpl4	0	1	0	0	0	0	0	0	67891	Gene_ID	M. musculus	67891	M. musculus	Rpl4	ribosomal protein L4	GO:0045773 positive regulation of axon extension;GO:0050772 positive regulation of axonogenesis;GO:0030516 regulation of axon extension	0.0	0.0	0.0	0.0	0.0	0.0	0.0	0.0	0.0	0.0	0.0	0.0	0.0	0.0	0.0	0.0	0.0	0.0	0.0	0.0	1
2618	Gart	0	0	0	0	1	0	0	0						None	None	None	nan	nan	nan	nan	nan	nan	nan	nan	nan	nan	nan	nan	nan	nan	nan	nan	nan	nan	nan	nan	1
64780	Mical1	0	0	0	0	0	1	0	0						None	None	None	nan	nan	nan	nan	nan	nan	nan	nan	nan	nan	nan	nan	nan	nan	nan	nan	nan	nan	nan	nan	1
219699	Unc5b	0	0	0	0	0	1	0	0						None	None	None	nan	nan	nan	nan	nan	nan	nan	nan	nan	nan	nan	nan	nan	nan	nan	nan	nan	nan	nan	nan	1
467	Atf3	0	0	0	1	0	0	0	0						None	None	None	nan	nan	nan	nan	nan	nan	nan	nan	nan	nan	nan	nan	nan	nan	nan	nan	nan	nan	nan	nan	1
26298	Ehf	0	0	0	0	0	0	0	1						None	None	None	nan	nan	nan	nan	nan	nan	nan	nan	nan	nan	nan	nan	nan	nan	nan	nan	nan	nan	nan	nan	1
5136	Pde1a	0	0	0	0	0	1	0	0						None	None	None	nan	nan	nan	nan	nan	nan	nan	nan	nan	nan	nan	nan	nan	nan	nan	nan	nan	nan	nan	nan	1
29899	Gpsm2	0	0	1	0	0	0	0	0						None	None	None	nan	nan	nan	nan	nan	nan	nan	nan	nan	nan	nan	nan	nan	nan	nan	nan	nan	nan	nan	nan	1
124935	Slc43a2	1	0	0	0	0	0	0	0						None	None	None	nan	nan	nan	nan	nan	nan	nan	nan	nan	nan	nan	nan	nan	nan	nan	nan	nan	nan	nan	nan	1
8534	Chst1	1	0	0	0	0	0	0	0						None	None	None	nan	nan	nan	nan	nan	nan	nan	nan	nan	nan	nan	nan	nan	nan	nan	nan	nan	nan	nan	nan	1
153830	Rnf145	0	0	1	0	0	0	0	0						None	None	None	nan	nan	nan	nan	nan	nan	nan	nan	nan	nan	nan	nan	nan	nan	nan	nan	nan	nan	nan	nan	1
2553	Gabpb1	0	0	1	0	0	0	0	0						None	None	None	nan	nan	nan	nan	nan	nan	nan	nan	nan	nan	nan	nan	nan	nan	nan	nan	nan	nan	nan	nan	1
55357	Tbc1d2	0	0	0	0	1	0	0	0						None	None	None	nan	nan	nan	nan	nan	nan	nan	nan	nan	nan	nan	nan	nan	nan	nan	nan	nan	nan	nan	nan	1
54997	Tesc	0	0	1	0	0	0	0	0						None	None	None	nan	nan	nan	nan	nan	nan	nan	nan	nan	nan	nan	nan	nan	nan	nan	nan	nan	nan	nan	nan	1
26098	Edrf1	0	0	0	0	1	0	0	0						None	None	None	nan	nan	nan	nan	nan	nan	nan	nan	nan	nan	nan	nan	nan	nan	nan	nan	nan	nan	nan	nan	1
10371	Sema3a	0	0	0	0	0	1	0	0						None	None	None	nan	nan	nan	nan	nan	nan	nan	nan	nan	nan	nan	nan	nan	nan	nan	nan	nan	nan	nan	nan	1
220074	Lrrc51	0	0	0	0	1	0	0	0						None	None	None	nan	nan	nan	nan	nan	nan	nan	nan	nan	nan	nan	nan	nan	nan	nan	nan	nan	nan	nan	nan	1
3551	Ikbkb	0	0	0	0	1	0	0	0						None	None	None	nan	nan	nan	nan	nan	nan	nan	nan	nan	nan	nan	nan	nan	nan	nan	nan	nan	nan	nan	nan	1
11258	Dctn3	0	0	0	1	0	0	0	0						None	None	None	nan	nan	nan	nan	nan	nan	nan	nan	nan	nan	nan	nan	nan	nan	nan	nan	nan	nan	nan	nan	1
243219	2900026A02Rik	0	0	0	0	1	0	0	0	243219	Gene_ID	M. musculus	243219	M. musculus	2900026A02Rik	RIKEN cDNA 2900026A02 gene	GO:0008150 biological_process	0.0	0.0	0.0	0.0	0.0	0.0	0.0	0.0	0.0	0.0	0.0	0.0	0.0	0.0	0.0	0.0	0.0	0.0	0.0	0.0	1
1535	Cyba	0	0	0	0	0	1	0	0						None	None	None	nan	nan	nan	nan	nan	nan	nan	nan	nan	nan	nan	nan	nan	nan	nan	nan	nan	nan	nan	nan	1
57111	Rab25	0	0	0	0	1	0	0	0						None	None	None	nan	nan	nan	nan	nan	nan	nan	nan	nan	nan	nan	nan	nan	nan	nan	nan	nan	nan	nan	nan	1
29948	Osgin1	0	0	0	1	0	0	0	0						None	None	None	nan	nan	nan	nan	nan	nan	nan	nan	nan	nan	nan	nan	nan	nan	nan	nan	nan	nan	nan	nan	1
406217	Bex4	0	1	0	0	0	0	0	0	406217	Gene_ID	M. musculus	406217	M. musculus	Bex4	brain expressed X-linked 4	GO:1904428 negative regulation of tubulin deacetylation;GO:0090043 regulation of tubulin deacetylation;GO:0090042 tubulin deacetylation	0.0	0.0	0.0	0.0	0.0	0.0	0.0	0.0	0.0	0.0	0.0	0.0	0.0	0.0	0.0	0.0	0.0	0.0	0.0	0.0	1
835	Casp2	1	0	0	0	0	0	0	0						None	None	None	nan	nan	nan	nan	nan	nan	nan	nan	nan	nan	nan	nan	nan	nan	nan	nan	nan	nan	nan	nan	1
2277	Vegfd	0	0	0	0	0	1	0	0						None	None	None	nan	nan	nan	nan	nan	nan	nan	nan	nan	nan	nan	nan	nan	nan	nan	nan	nan	nan	nan	nan	1
64423	Inf2	0	0	0	0	0	1	0	0						None	None	None	nan	nan	nan	nan	nan	nan	nan	nan	nan	nan	nan	nan	nan	nan	nan	nan	nan	nan	nan	nan	1
23764	Maff	0	0	0	0	0	1	0	0						None	None	None	nan	nan	nan	nan	nan	nan	nan	nan	nan	nan	nan	nan	nan	nan	nan	nan	nan	nan	nan	nan	1
80221	Acsf2	0	0	0	0	0	1	0	0						None	None	None	nan	nan	nan	nan	nan	nan	nan	nan	nan	nan	nan	nan	nan	nan	nan	nan	nan	nan	nan	nan	1
22848	Aak1	0	0	1	0	0	0	0	0						None	None	None	nan	nan	nan	nan	nan	nan	nan	nan	nan	nan	nan	nan	nan	nan	nan	nan	nan	nan	nan	nan	1
23213	Sulf1	0	0	0	0	0	1	0	0						None	None	None	nan	nan	nan	nan	nan	nan	nan	nan	nan	nan	nan	nan	nan	nan	nan	nan	nan	nan	nan	nan	1
4898	Nrd1	0	0	0	1	0	0	0	0						None	None	None	nan	nan	nan	nan	nan	nan	nan	nan	nan	nan	nan	nan	nan	nan	nan	nan	nan	nan	nan	nan	1
22913	Raly	0	0	1	0	0	0	0	0						None	None	None	nan	nan	nan	nan	nan	nan	nan	nan	nan	nan	nan	nan	nan	nan	nan	nan	nan	nan	nan	nan	1
3880	Krt19	0	0	0	0	0	0	1	0						None	None	None	nan	nan	nan	nan	nan	nan	nan	nan	nan	nan	nan	nan	nan	nan	nan	nan	nan	nan	nan	nan	1
147007	Tmem199	0	0	0	0	1	0	0	0						None	None	None	nan	nan	nan	nan	nan	nan	nan	nan	nan	nan	nan	nan	nan	nan	nan	nan	nan	nan	nan	nan	1
9926	Lpgat1	0	0	0	1	0	0	0	0						None	None	None	nan	nan	nan	nan	nan	nan	nan	nan	nan	nan	nan	nan	nan	nan	nan	nan	nan	nan	nan	nan	1
1810	Dr1	0	0	0	0	1	0	0	0						None	None	None	nan	nan	nan	nan	nan	nan	nan	nan	nan	nan	nan	nan	nan	nan	nan	nan	nan	nan	nan	nan	1
5236	Pgm1	0	0	0	0	0	0	0	1						None	None	None	nan	nan	nan	nan	nan	nan	nan	nan	nan	nan	nan	nan	nan	nan	nan	nan	nan	nan	nan	nan	1
57650	Cip2a	0	0	1	0	0	0	0	0						None	None	None	nan	nan	nan	nan	nan	nan	nan	nan	nan	nan	nan	nan	nan	nan	nan	nan	nan	nan	nan	nan	1
64118	Dus1l	0	0	0	0	1	0	0	0						None	None	None	nan	nan	nan	nan	nan	nan	nan	nan	nan	nan	nan	nan	nan	nan	nan	nan	nan	nan	nan	nan	1
9751	Snph	0	0	1	0	0	0	0	0						None	None	None	nan	nan	nan	nan	nan	nan	nan	nan	nan	nan	nan	nan	nan	nan	nan	nan	nan	nan	nan	nan	1
396	Arhgdia	0	0	0	0	1	0	0	0						None	None	None	nan	nan	nan	nan	nan	nan	nan	nan	nan	nan	nan	nan	nan	nan	nan	nan	nan	nan	nan	nan	1
9265	Cyth3	0	0	0	0	1	0	0	0						None	None	None	nan	nan	nan	nan	nan	nan	nan	nan	nan	nan	nan	nan	nan	nan	nan	nan	nan	nan	nan	nan	1
55559	Haus7	0	0	0	0	0	0	0	1						None	None	None	nan	nan	nan	nan	nan	nan	nan	nan	nan	nan	nan	nan	nan	nan	nan	nan	nan	nan	nan	nan	1
103948	Rn7s1	0	0	0	0	0	0	0	1	103948	Gene_ID	M. musculus	103948	M. musculus	Rn7s1	7S RNA 1		0.0	0.0	0.0	0.0	0.0	0.0	0.0	0.0	0.0	0.0	0.0	0.0	0.0	0.0	0.0	0.0	0.0	0.0	0.0	0.0	1
102634437	Ywhaq-ps3	0	1	0	0	0	0	0	0	102634437	Gene_ID	M. musculus	102634437	M. musculus	Ywhaq-ps3	tyrosine 3-monooxygenase/tryptophan 5-monooxygenase activation protein theta, pseudogene 3		0.0	0.0	0.0	0.0	0.0	0.0	0.0	0.0	0.0	0.0	0.0	0.0	0.0	0.0	0.0	0.0	0.0	0.0	0.0	0.0	1
83658	Dynlrb1	0	0	0	0	0	1	0	0						None	None	None	nan	nan	nan	nan	nan	nan	nan	nan	nan	nan	nan	nan	nan	nan	nan	nan	nan	nan	nan	nan	1
2571	Gad1	1	0	0	0	0	0	0	0						None	None	None	nan	nan	nan	nan	nan	nan	nan	nan	nan	nan	nan	nan	nan	nan	nan	nan	nan	nan	nan	nan	1
84942	Wdr73	0	0	0	0	1	0	0	0						None	None	None	nan	nan	nan	nan	nan	nan	nan	nan	nan	nan	nan	nan	nan	nan	nan	nan	nan	nan	nan	nan	1
16157	Il11ra1	1	0	0	0	0	0	0	0	16157	Gene_ID	M. musculus	16157	M. musculus	Il11ra1	interleukin 11 receptor, alpha chain 1	GO:0046697 decidualization;GO:0001779 natural killer cell differentiation;GO:0001893 maternal placenta development	0.0	0.0	0.0	0.0	0.0	0.0	0.0	0.0	0.0	0.0	0.0	0.0	0.0	0.0	0.0	0.0	0.0	0.0	0.0	0.0	1
4751	Nek2	0	0	1	0	0	0	0	0						None	None	None	nan	nan	nan	nan	nan	nan	nan	nan	nan	nan	nan	nan	nan	nan	nan	nan	nan	nan	nan	nan	1
93986	Foxp2	0	0	0	0	0	1	0	0						None	None	None	nan	nan	nan	nan	nan	nan	nan	nan	nan	nan	nan	nan	nan	nan	nan	nan	nan	nan	nan	nan	1
10924	Smpdl3a	0	0	0	0	0	1	0	0						None	None	None	nan	nan	nan	nan	nan	nan	nan	nan	nan	nan	nan	nan	nan	nan	nan	nan	nan	nan	nan	nan	1
116540	Mrpl53	0	0	0	1	0	0	0	0						None	None	None	nan	nan	nan	nan	nan	nan	nan	nan	nan	nan	nan	nan	nan	nan	nan	nan	nan	nan	nan	nan	1
100302601	Snord83b	0	1	0	0	0	0	0	0	100302601	Gene_ID	M. musculus	100302601	M. musculus	Snord83b	small nucleolar RNA, C/D box 83B	GO:0008150 biological_process	0.0	0.0	0.0	0.0	0.0	0.0	0.0	0.0	0.0	0.0	0.0	0.0	0.0	0.0	0.0	0.0	0.0	0.0	0.0	0.0	1
317	Apaf1	0	0	0	1	0	0	0	0						None	None	None	nan	nan	nan	nan	nan	nan	nan	nan	nan	nan	nan	nan	nan	nan	nan	nan	nan	nan	nan	nan	1
2014	Emp3	0	0	0	0	0	1	0	0						None	None	None	nan	nan	nan	nan	nan	nan	nan	nan	nan	nan	nan	nan	nan	nan	nan	nan	nan	nan	nan	nan	1
10280	Sigmar1	0	0	0	0	0	1	0	0						None	None	None	nan	nan	nan	nan	nan	nan	nan	nan	nan	nan	nan	nan	nan	nan	nan	nan	nan	nan	nan	nan	1
3373	Hyal1	0	0	0	0	0	0	0	1						None	None	None	nan	nan	nan	nan	nan	nan	nan	nan	nan	nan	nan	nan	nan	nan	nan	nan	nan	nan	nan	nan	1
5318	Pkp2	0	0	1	0	0	0	0	0						None	None	None	nan	nan	nan	nan	nan	nan	nan	nan	nan	nan	nan	nan	nan	nan	nan	nan	nan	nan	nan	nan	1
4739	Nedd9	1	0	0	0	0	0	0	0						None	None	None	nan	nan	nan	nan	nan	nan	nan	nan	nan	nan	nan	nan	nan	nan	nan	nan	nan	nan	nan	nan	1
102157402	Ak6	0	0	1	0	0	0	0	0						None	None	None	nan	nan	nan	nan	nan	nan	nan	nan	nan	nan	nan	nan	nan	nan	nan	nan	nan	nan	nan	nan	1
594839	Snora33	0	0	0	0	0	0	0	1						None	None	None	nan	nan	nan	nan	nan	nan	nan	nan	nan	nan	nan	nan	nan	nan	nan	nan	nan	nan	nan	nan	1
6821	Suox	0	0	0	0	0	1	0	0						None	None	None	nan	nan	nan	nan	nan	nan	nan	nan	nan	nan	nan	nan	nan	nan	nan	nan	nan	nan	nan	nan	1
67912	1600012H06Rik	0	0	0	0	1	0	0	0	67912	Gene_ID	M. musculus	67912	M. musculus	1600012H06Rik	RIKEN cDNA 1600012H06 gene	GO:0006915 apoptotic process;GO:0012501 programmed cell death;GO:0008219 cell death	0.0	0.0	0.0	0.0	0.0	0.0	0.0	0.0	0.0	0.0	0.0	0.0	0.0	0.0	0.0	0.0	0.0	0.0	0.0	0.0	1
710	Serping1	0	0	0	0	0	0	1	0						None	None	None	nan	nan	nan	nan	nan	nan	nan	nan	nan	nan	nan	nan	nan	nan	nan	nan	nan	nan	nan	nan	1
3675	Itga3	1	0	0	0	0	0	0	0						None	None	None	nan	nan	nan	nan	nan	nan	nan	nan	nan	nan	nan	nan	nan	nan	nan	nan	nan	nan	nan	nan	1
6195	Rps6ka1	0	0	0	0	0	0	1	0						None	None	None	nan	nan	nan	nan	nan	nan	nan	nan	nan	nan	nan	nan	nan	nan	nan	nan	nan	nan	nan	nan	1
10808	Hsph1	0	0	0	0	0	1	0	0						None	None	None	nan	nan	nan	nan	nan	nan	nan	nan	nan	nan	nan	nan	nan	nan	nan	nan	nan	nan	nan	nan	1
75504	1700013F07Rik	0	0	0	0	1	0	0	0	75504	Gene_ID	M. musculus	75504	M. musculus	1700013F07Rik	RIKEN cDNA 1700013F07 gene		0.0	0.0	0.0	0.0	0.0	0.0	0.0	0.0	0.0	0.0	0.0	0.0	0.0	0.0	0.0	0.0	0.0	0.0	0.0	0.0	1
108168103	Gm46432	0	0	0	0	0	0	0	1	108168103	Gene_ID	M. musculus	108168103	M. musculus	Gm46432	predicted gene, 46432		0.0	0.0	0.0	0.0	0.0	0.0	0.0	0.0	0.0	0.0	0.0	0.0	0.0	0.0	0.0	0.0	0.0	0.0	0.0	0.0	1
26472	Ppp1r14b	0	0	1	0	0	0	0	0						None	None	None	nan	nan	nan	nan	nan	nan	nan	nan	nan	nan	nan	nan	nan	nan	nan	nan	nan	nan	nan	nan	1
100316680	Mir1903	0	0	0	0	1	0	0	0	100316680	Gene_ID	M. musculus	100316680	M. musculus	Mir1903	microRNA 1903		0.0	0.0	0.0	0.0	0.0	0.0	0.0	0.0	0.0	0.0	0.0	0.0	0.0	0.0	0.0	0.0	0.0	0.0	0.0	0.0	1
51094	Adipor1	0	0	0	0	0	1	0	0						None	None	None	nan	nan	nan	nan	nan	nan	nan	nan	nan	nan	nan	nan	nan	nan	nan	nan	nan	nan	nan	nan	1
85480	Tslp	0	0	1	0	0	0	0	0						None	None	None	nan	nan	nan	nan	nan	nan	nan	nan	nan	nan	nan	nan	nan	nan	nan	nan	nan	nan	nan	nan	1
10950	Btg3	0	0	0	0	0	1	0	0						None	None	None	nan	nan	nan	nan	nan	nan	nan	nan	nan	nan	nan	nan	nan	nan	nan	nan	nan	nan	nan	nan	1
4925	Nucb2	0	0	0	0	1	0	0	0						None	None	None	nan	nan	nan	nan	nan	nan	nan	nan	nan	nan	nan	nan	nan	nan	nan	nan	nan	nan	nan	nan	1
3688	Itgb1	0	0	0	1	0	0	0	0						None	None	None	nan	nan	nan	nan	nan	nan	nan	nan	nan	nan	nan	nan	nan	nan	nan	nan	nan	nan	nan	nan	1
1647	Gadd45a	0	0	0	0	0	1	0	0						None	None	None	nan	nan	nan	nan	nan	nan	nan	nan	nan	nan	nan	nan	nan	nan	nan	nan	nan	nan	nan	nan	1
5780	Ptpn9	0	0	0	0	0	1	0	0						None	None	None	nan	nan	nan	nan	nan	nan	nan	nan	nan	nan	nan	nan	nan	nan	nan	nan	nan	nan	nan	nan	1
6688	Spi1	0	0	0	0	0	0	1	0						None	None	None	nan	nan	nan	nan	nan	nan	nan	nan	nan	nan	nan	nan	nan	nan	nan	nan	nan	nan	nan	nan	1
105349	Akr1c18	0	0	0	0	0	0	1	0	105349	Gene_ID	M. musculus	105349	M. musculus	Akr1c18	aldo-keto reductase family 1, member C18	GO:1900053 negative regulation of retinoic acid biosynthetic process;GO:0006709 progesterone catabolic process;GO:1900052 regulation of retinoic acid biosynthetic process	0.0	0.0	0.0	0.0	0.0	1.0	0.0	0.0	1.0	0.0	0.0	0.0	0.0	0.0	1.0	0.0	0.0	0.0	0.0	0.0	1
358	Aqp1	0	0	0	0	0	0	1	0						None	None	None	nan	nan	nan	nan	nan	nan	nan	nan	nan	nan	nan	nan	nan	nan	nan	nan	nan	nan	nan	nan	1
5887	Rad23b	0	0	0	0	0	1	0	0						None	None	None	nan	nan	nan	nan	nan	nan	nan	nan	nan	nan	nan	nan	nan	nan	nan	nan	nan	nan	nan	nan	1
26808	Snord42b	0	0	0	0	1	0	0	0						None	None	None	nan	nan	nan	nan	nan	nan	nan	nan	nan	nan	nan	nan	nan	nan	nan	nan	nan	nan	nan	nan	1
402	Arl2	0	0	1	0	0	0	0	0						None	None	None	nan	nan	nan	nan	nan	nan	nan	nan	nan	nan	nan	nan	nan	nan	nan	nan	nan	nan	nan	nan	1
55644	Osgep	1	0	0	0	0	0	0	0						None	None	None	nan	nan	nan	nan	nan	nan	nan	nan	nan	nan	nan	nan	nan	nan	nan	nan	nan	nan	nan	nan	1
6530	Slc6a2	1	0	0	0	0	0	0	0						None	None	None	nan	nan	nan	nan	nan	nan	nan	nan	nan	nan	nan	nan	nan	nan	nan	nan	nan	nan	nan	nan	1
51650	Mrps33	0	0	0	0	0	1	0	0						None	None	None	nan	nan	nan	nan	nan	nan	nan	nan	nan	nan	nan	nan	nan	nan	nan	nan	nan	nan	nan	nan	1
171586	Abhd3	0	0	0	0	1	0	0	0						None	None	None	nan	nan	nan	nan	nan	nan	nan	nan	nan	nan	nan	nan	nan	nan	nan	nan	nan	nan	nan	nan	1
112970	Kti12	0	0	0	0	1	0	0	0						None	None	None	nan	nan	nan	nan	nan	nan	nan	nan	nan	nan	nan	nan	nan	nan	nan	nan	nan	nan	nan	nan	1
3187	Hnrnph1	0	0	1	0	0	0	0	0						None	None	None	nan	nan	nan	nan	nan	nan	nan	nan	nan	nan	nan	nan	nan	nan	nan	nan	nan	nan	nan	nan	1
6902	Tbca	0	0	1	0	0	0	0	0						None	None	None	nan	nan	nan	nan	nan	nan	nan	nan	nan	nan	nan	nan	nan	nan	nan	nan	nan	nan	nan	nan	1
57561	Arrdc3	1	0	0	0	0	0	0	0						None	None	None	nan	nan	nan	nan	nan	nan	nan	nan	nan	nan	nan	nan	nan	nan	nan	nan	nan	nan	nan	nan	1
9672	Sdc3	0	0	0	0	0	0	1	0						None	None	None	nan	nan	nan	nan	nan	nan	nan	nan	nan	nan	nan	nan	nan	nan	nan	nan	nan	nan	nan	nan	1
51523	Cxxc5	0	0	0	0	0	1	0	0						None	None	None	nan	nan	nan	nan	nan	nan	nan	nan	nan	nan	nan	nan	nan	nan	nan	nan	nan	nan	nan	nan	1
100039624	Gm12166	0	0	0	1	0	0	0	0	100039624	Gene_ID	M. musculus	100039624	M. musculus	Gm12166	SFT2 domain containing 1 pseudogene	GO:0008150 biological_process	0.0	0.0	0.0	0.0	0.0	0.0	0.0	0.0	0.0	0.0	0.0	0.0	0.0	0.0	0.0	0.0	0.0	0.0	0.0	0.0	1
382	Arf6	0	0	1	0	0	0	0	0						None	None	None	nan	nan	nan	nan	nan	nan	nan	nan	nan	nan	nan	nan	nan	nan	nan	nan	nan	nan	nan	nan	1
110183	Gm42418	0	0	1	0	0	0	0	0	110183	Gene_ID	M. musculus	110183	M. musculus	Rn18s-rs5	18s RNA, related sequence 5	GO:0008150 biological_process	0.0	0.0	0.0	0.0	0.0	0.0	0.0	0.0	0.0	0.0	0.0	0.0	0.0	0.0	0.0	0.0	0.0	0.0	0.0	0.0	1
84071	Armc2	0	0	0	0	1	0	0	0						None	None	None	nan	nan	nan	nan	nan	nan	nan	nan	nan	nan	nan	nan	nan	nan	nan	nan	nan	nan	nan	nan	1
90139	Tspan18	0	0	0	0	0	0	0	1						None	None	None	nan	nan	nan	nan	nan	nan	nan	nan	nan	nan	nan	nan	nan	nan	nan	nan	nan	nan	nan	nan	1
100041766	Gm9762	0	0	0	0	0	1	0	0	100041766	Gene_ID	M. musculus	100041766	M. musculus	Gm9762	ubiquitin-conjugating enzyme E2D 2 pseudogene		0.0	0.0	0.0	0.0	0.0	0.0	0.0	0.0	0.0	0.0	0.0	0.0	0.0	0.0	0.0	0.0	0.0	0.0	0.0	0.0	1
1632	Eci1	1	0	0	0	0	0	0	0						None	None	None	nan	nan	nan	nan	nan	nan	nan	nan	nan	nan	nan	nan	nan	nan	nan	nan	nan	nan	nan	nan	1
619562	Snora3	0	0	1	0	0	0	0	0						None	None	None	nan	nan	nan	nan	nan	nan	nan	nan	nan	nan	nan	nan	nan	nan	nan	nan	nan	nan	nan	nan	1
79575	Abhd8	1	0	0	0	0	0	0	0						None	None	None	nan	nan	nan	nan	nan	nan	nan	nan	nan	nan	nan	nan	nan	nan	nan	nan	nan	nan	nan	nan	1
1183	Clcn4	1	0	0	0	0	0	0	0						None	None	None	nan	nan	nan	nan	nan	nan	nan	nan	nan	nan	nan	nan	nan	nan	nan	nan	nan	nan	nan	nan	1
259173	Als2cl	0	0	0	0	1	0	0	0						None	None	None	nan	nan	nan	nan	nan	nan	nan	nan	nan	nan	nan	nan	nan	nan	nan	nan	nan	nan	nan	nan	1
55856	Acot13	0	0	0	1	0	0	0	0						None	None	None	nan	nan	nan	nan	nan	nan	nan	nan	nan	nan	nan	nan	nan	nan	nan	nan	nan	nan	nan	nan	1
4775	Nfatc3	0	0	1	0	0	0	0	0						None	None	None	nan	nan	nan	nan	nan	nan	nan	nan	nan	nan	nan	nan	nan	nan	nan	nan	nan	nan	nan	nan	1
2162	F13a1	0	0	0	0	0	0	1	0						None	None	None	nan	nan	nan	nan	nan	nan	nan	nan	nan	nan	nan	nan	nan	nan	nan	nan	nan	nan	nan	nan	1
84624	Fndc1	0	0	0	0	0	0	1	0						None	None	None	nan	nan	nan	nan	nan	nan	nan	nan	nan	nan	nan	nan	nan	nan	nan	nan	nan	nan	nan	nan	1
23476	Brd4	0	0	1	0	0	0	0	0						None	None	None	nan	nan	nan	nan	nan	nan	nan	nan	nan	nan	nan	nan	nan	nan	nan	nan	nan	nan	nan	nan	1
115490316	Gm24407	0	0	0	0	0	0	0	1	115490316	Gene_ID	M. musculus	115490316	M. musculus	Gm24407	predicted gene, 24407		0.0	0.0	0.0	0.0	0.0	0.0	0.0	0.0	0.0	0.0	0.0	0.0	0.0	0.0	0.0	0.0	0.0	0.0	0.0	0.0	1
389558	Fam180a	0	0	0	0	0	0	1	0						None	None	None	nan	nan	nan	nan	nan	nan	nan	nan	nan	nan	nan	nan	nan	nan	nan	nan	nan	nan	nan	nan	1
606736	C920009B18Rik	0	0	0	0	0	1	0	0	606736	Gene_ID	M. musculus	606736	M. musculus	C920009B18Rik	RIKEN cDNA C920009B18 gene		0.0	0.0	0.0	0.0	0.0	0.0	0.0	0.0	0.0	0.0	0.0	0.0	0.0	0.0	0.0	0.0	0.0	0.0	0.0	0.0	1
90161	Hs6st2	0	0	0	0	0	0	1	0						None	None	None	nan	nan	nan	nan	nan	nan	nan	nan	nan	nan	nan	nan	nan	nan	nan	nan	nan	nan	nan	nan	1
8200	Gdf5	0	0	0	0	0	0	0	1						None	None	None	nan	nan	nan	nan	nan	nan	nan	nan	nan	nan	nan	nan	nan	nan	nan	nan	nan	nan	nan	nan	1
10402	St3gal6	0	0	0	0	0	1	0	0						None	None	None	nan	nan	nan	nan	nan	nan	nan	nan	nan	nan	nan	nan	nan	nan	nan	nan	nan	nan	nan	nan	1
2975	Gtf3c1	1	0	0	0	0	0	0	0						None	None	None	nan	nan	nan	nan	nan	nan	nan	nan	nan	nan	nan	nan	nan	nan	nan	nan	nan	nan	nan	nan	1
4841	Nono	1	0	0	0	0	0	0	0						None	None	None	nan	nan	nan	nan	nan	nan	nan	nan	nan	nan	nan	nan	nan	nan	nan	nan	nan	nan	nan	nan	1
23624	Cblc	0	0	0	0	1	0	0	0						None	None	None	nan	nan	nan	nan	nan	nan	nan	nan	nan	nan	nan	nan	nan	nan	nan	nan	nan	nan	nan	nan	1
2395	Fxn	0	0	1	0	0	0	0	0						None	None	None	nan	nan	nan	nan	nan	nan	nan	nan	nan	nan	nan	nan	nan	nan	nan	nan	nan	nan	nan	nan	1
10425	Arih2	0	0	0	0	1	0	0	0						None	None	None	nan	nan	nan	nan	nan	nan	nan	nan	nan	nan	nan	nan	nan	nan	nan	nan	nan	nan	nan	nan	1
79982	Dnajb14	0	0	0	1	0	0	0	0						None	None	None	nan	nan	nan	nan	nan	nan	nan	nan	nan	nan	nan	nan	nan	nan	nan	nan	nan	nan	nan	nan	1
2286	Fkbp2	0	0	1	0	0	0	0	0						None	None	None	nan	nan	nan	nan	nan	nan	nan	nan	nan	nan	nan	nan	nan	nan	nan	nan	nan	nan	nan	nan	1
800	Cald1	0	0	0	0	0	1	0	0						None	None	None	nan	nan	nan	nan	nan	nan	nan	nan	nan	nan	nan	nan	nan	nan	nan	nan	nan	nan	nan	nan	1
7163	Tpd52	0	0	0	0	1	0	0	0						None	None	None	nan	nan	nan	nan	nan	nan	nan	nan	nan	nan	nan	nan	nan	nan	nan	nan	nan	nan	nan	nan	1
729967	Morn2	0	0	0	0	1	0	0	0						None	None	None	nan	nan	nan	nan	nan	nan	nan	nan	nan	nan	nan	nan	nan	nan	nan	nan	nan	nan	nan	nan	1
7005	Tead3	0	0	0	0	0	1	0	0						None	None	None	nan	nan	nan	nan	nan	nan	nan	nan	nan	nan	nan	nan	nan	nan	nan	nan	nan	nan	nan	nan	1
80823	Bhlhb9	0	0	1	0	0	0	0	0						None	None	None	nan	nan	nan	nan	nan	nan	nan	nan	nan	nan	nan	nan	nan	nan	nan	nan	nan	nan	nan	nan	1
83759	Rbm4b	1	0	0	0	0	0	0	0						None	None	None	nan	nan	nan	nan	nan	nan	nan	nan	nan	nan	nan	nan	nan	nan	nan	nan	nan	nan	nan	nan	1
115490088	Gm23143	0	0	1	0	0	0	0	0	115490088	Gene_ID	M. musculus	115490088	M. musculus	Gm23143	predicted gene, 23143		0.0	0.0	0.0	0.0	0.0	0.0	0.0	0.0	0.0	0.0	0.0	0.0	0.0	0.0	0.0	0.0	0.0	0.0	0.0	0.0	1
83850	Esyt3	0	0	0	0	1	0	0	0						None	None	None	nan	nan	nan	nan	nan	nan	nan	nan	nan	nan	nan	nan	nan	nan	nan	nan	nan	nan	nan	nan	1
124512	Mettl23	0	0	0	0	1	0	0	0						None	None	None	nan	nan	nan	nan	nan	nan	nan	nan	nan	nan	nan	nan	nan	nan	nan	nan	nan	nan	nan	nan	1
8553	Bhlhe40	0	0	0	1	0	0	0	0						None	None	None	nan	nan	nan	nan	nan	nan	nan	nan	nan	nan	nan	nan	nan	nan	nan	nan	nan	nan	nan	nan	1
9306	Socs6	1	0	0	0	0	0	0	0						None	None	None	nan	nan	nan	nan	nan	nan	nan	nan	nan	nan	nan	nan	nan	nan	nan	nan	nan	nan	nan	nan	1
3489	Igfbp6	0	0	0	0	0	0	1	0						None	None	None	nan	nan	nan	nan	nan	nan	nan	nan	nan	nan	nan	nan	nan	nan	nan	nan	nan	nan	nan	nan	1
51762	Rab8b	0	0	0	1	0	0	0	0						None	None	None	nan	nan	nan	nan	nan	nan	nan	nan	nan	nan	nan	nan	nan	nan	nan	nan	nan	nan	nan	nan	1
51192	Cklf	0	0	0	1	0	0	0	0						None	None	None	nan	nan	nan	nan	nan	nan	nan	nan	nan	nan	nan	nan	nan	nan	nan	nan	nan	nan	nan	nan	1
124402	Ubald1	0	0	0	0	0	1	0	0						None	None	None	nan	nan	nan	nan	nan	nan	nan	nan	nan	nan	nan	nan	nan	nan	nan	nan	nan	nan	nan	nan	1
84706	Gpt2	0	0	0	0	0	1	0	0						None	None	None	nan	nan	nan	nan	nan	nan	nan	nan	nan	nan	nan	nan	nan	nan	nan	nan	nan	nan	nan	nan	1
11108	Prdm4	0	0	0	0	0	1	0	0						None	None	None	nan	nan	nan	nan	nan	nan	nan	nan	nan	nan	nan	nan	nan	nan	nan	nan	nan	nan	nan	nan	1
90102	Phldb2	0	0	0	0	0	1	0	0						None	None	None	nan	nan	nan	nan	nan	nan	nan	nan	nan	nan	nan	nan	nan	nan	nan	nan	nan	nan	nan	nan	1
26136	Tes	0	0	0	0	0	1	0	0						None	None	None	nan	nan	nan	nan	nan	nan	nan	nan	nan	nan	nan	nan	nan	nan	nan	nan	nan	nan	nan	nan	1
8544	Pir	0	0	0	0	0	1	0	0						None	None	None	nan	nan	nan	nan	nan	nan	nan	nan	nan	nan	nan	nan	nan	nan	nan	nan	nan	nan	nan	nan	1
134728	Irak1bp1	0	0	0	0	1	0	0	0						None	None	None	nan	nan	nan	nan	nan	nan	nan	nan	nan	nan	nan	nan	nan	nan	nan	nan	nan	nan	nan	nan	1
3692	Eif6	0	0	0	0	1	0	0	0						None	None	None	nan	nan	nan	nan	nan	nan	nan	nan	nan	nan	nan	nan	nan	nan	nan	nan	nan	nan	nan	nan	1
129787	Tmem18	0	0	0	0	1	0	0	0						None	None	None	nan	nan	nan	nan	nan	nan	nan	nan	nan	nan	nan	nan	nan	nan	nan	nan	nan	nan	nan	nan	1
100040617	Wincr1	0	0	0	0	1	0	0	0	100040617	Gene_ID	M. musculus	100040617	M. musculus	Wincr1	WNT induced non-coding RNA 1	GO:0016477 cell migration;GO:0048870 cell motility;GO:0051674 localization of cell	0.0	0.0	0.0	0.0	0.0	0.0	0.0	0.0	0.0	0.0	0.0	0.0	0.0	0.0	0.0	0.0	0.0	0.0	0.0	0.0	1
1476	Cstb	0	0	0	0	1	0	0	0						None	None	None	nan	nan	nan	nan	nan	nan	nan	nan	nan	nan	nan	nan	nan	nan	nan	nan	nan	nan	nan	nan	1
57333	Rcn3	0	0	0	0	0	1	0	0						None	None	None	nan	nan	nan	nan	nan	nan	nan	nan	nan	nan	nan	nan	nan	nan	nan	nan	nan	nan	nan	nan	1
3066	Hdac2	0	0	1	0	0	0	0	0						None	None	None	nan	nan	nan	nan	nan	nan	nan	nan	nan	nan	nan	nan	nan	nan	nan	nan	nan	nan	nan	nan	1
10285	Smndc1	0	0	1	0	0	0	0	0						None	None	None	nan	nan	nan	nan	nan	nan	nan	nan	nan	nan	nan	nan	nan	nan	nan	nan	nan	nan	nan	nan	1
338382	Rab7b	0	0	0	0	0	1	0	0						None	None	None	nan	nan	nan	nan	nan	nan	nan	nan	nan	nan	nan	nan	nan	nan	nan	nan	nan	nan	nan	nan	1
79882	Zc3h14	0	0	0	0	0	1	0	0						None	None	None	nan	nan	nan	nan	nan	nan	nan	nan	nan	nan	nan	nan	nan	nan	nan	nan	nan	nan	nan	nan	1
28992	Macrod1	0	0	0	0	0	1	0	0						None	None	None	nan	nan	nan	nan	nan	nan	nan	nan	nan	nan	nan	nan	nan	nan	nan	nan	nan	nan	nan	nan	1
58494	Jam2	0	0	0	0	0	1	0	0						None	None	None	nan	nan	nan	nan	nan	nan	nan	nan	nan	nan	nan	nan	nan	nan	nan	nan	nan	nan	nan	nan	1
22974	Tpx2	0	0	1	0	0	0	0	0						None	None	None	nan	nan	nan	nan	nan	nan	nan	nan	nan	nan	nan	nan	nan	nan	nan	nan	nan	nan	nan	nan	1
3840	Kpna4	0	0	0	0	0	1	0	0						None	None	None	nan	nan	nan	nan	nan	nan	nan	nan	nan	nan	nan	nan	nan	nan	nan	nan	nan	nan	nan	nan	1
83959	Slc4a11	0	0	0	0	1	0	0	0						None	None	None	nan	nan	nan	nan	nan	nan	nan	nan	nan	nan	nan	nan	nan	nan	nan	nan	nan	nan	nan	nan	1
10667	Fars2	1	0	0	0	0	0	0	0						None	None	None	nan	nan	nan	nan	nan	nan	nan	nan	nan	nan	nan	nan	nan	nan	nan	nan	nan	nan	nan	nan	1
22818	Copz1	0	0	0	0	0	1	0	0						None	None	None	nan	nan	nan	nan	nan	nan	nan	nan	nan	nan	nan	nan	nan	nan	nan	nan	nan	nan	nan	nan	1
4091	Smad6	0	0	0	0	0	1	0	0						None	None	None	nan	nan	nan	nan	nan	nan	nan	nan	nan	nan	nan	nan	nan	nan	nan	nan	nan	nan	nan	nan	1
22903	Btbd3	0	0	1	0	0	0	0	0						None	None	None	nan	nan	nan	nan	nan	nan	nan	nan	nan	nan	nan	nan	nan	nan	nan	nan	nan	nan	nan	nan	1
2186	Bptf	1	0	0	0	0	0	0	0						None	None	None	nan	nan	nan	nan	nan	nan	nan	nan	nan	nan	nan	nan	nan	nan	nan	nan	nan	nan	nan	nan	1
249	Alpl	0	0	0	0	0	0	0	1						None	None	None	nan	nan	nan	nan	nan	nan	nan	nan	nan	nan	nan	nan	nan	nan	nan	nan	nan	nan	nan	nan	1
285	Ang2	1	0	0	0	0	0	0	0						None	None	None	nan	nan	nan	nan	nan	nan	nan	nan	nan	nan	nan	nan	nan	nan	nan	nan	nan	nan	nan	nan	1
56994	Chpt1	0	0	0	0	0	1	0	0						None	None	None	nan	nan	nan	nan	nan	nan	nan	nan	nan	nan	nan	nan	nan	nan	nan	nan	nan	nan	nan	nan	1
54780	Nsmce4a	0	0	1	0	0	0	0	0						None	None	None	nan	nan	nan	nan	nan	nan	nan	nan	nan	nan	nan	nan	nan	nan	nan	nan	nan	nan	nan	nan	1
91179	Scarf2	0	0	0	0	0	1	0	0						None	None	None	nan	nan	nan	nan	nan	nan	nan	nan	nan	nan	nan	nan	nan	nan	nan	nan	nan	nan	nan	nan	1
54732	Tmed9	1	0	0	0	0	0	0	0						None	None	None	nan	nan	nan	nan	nan	nan	nan	nan	nan	nan	nan	nan	nan	nan	nan	nan	nan	nan	nan	nan	1
11030	Rbpms	0	0	0	0	0	1	0	0						None	None	None	nan	nan	nan	nan	nan	nan	nan	nan	nan	nan	nan	nan	nan	nan	nan	nan	nan	nan	nan	nan	1
84067	Fam160a2	0	0	0	0	1	0	0	0						None	None	None	nan	nan	nan	nan	nan	nan	nan	nan	nan	nan	nan	nan	nan	nan	nan	nan	nan	nan	nan	nan	1
27131	Snx5	0	0	0	0	1	0	0	0						None	None	None	nan	nan	nan	nan	nan	nan	nan	nan	nan	nan	nan	nan	nan	nan	nan	nan	nan	nan	nan	nan	1
10174	Sorbs3	1	0	0	0	0	0	0	0						None	None	None	nan	nan	nan	nan	nan	nan	nan	nan	nan	nan	nan	nan	nan	nan	nan	nan	nan	nan	nan	nan	1
6236	Rrad	0	0	0	0	1	0	0	0						None	None	None	nan	nan	nan	nan	nan	nan	nan	nan	nan	nan	nan	nan	nan	nan	nan	nan	nan	nan	nan	nan	1
23492	Cbx7	0	0	0	0	0	1	0	0						None	None	None	nan	nan	nan	nan	nan	nan	nan	nan	nan	nan	nan	nan	nan	nan	nan	nan	nan	nan	nan	nan	1
6464	Shc1	0	0	0	0	0	1	0	0						None	None	None	nan	nan	nan	nan	nan	nan	nan	nan	nan	nan	nan	nan	nan	nan	nan	nan	nan	nan	nan	nan	1
399591	Tmsb15l	0	0	0	0	0	1	0	0	399591	Gene_ID	M. musculus	399591	M. musculus	Tmsb15l	thymosin beta 15b like	GO:0051497 negative regulation of stress fiber assembly;GO:0042989 sequestering of actin monomers;GO:0032232 negative regulation of actin filament bundle assembly	0.0	0.0	0.0	0.0	0.0	0.0	0.0	0.0	0.0	0.0	0.0	0.0	0.0	0.0	0.0	0.0	0.0	0.0	1.0	0.0	1
9057	Slc7a6	0	0	0	0	1	0	0	0						None	None	None	nan	nan	nan	nan	nan	nan	nan	nan	nan	nan	nan	nan	nan	nan	nan	nan	nan	nan	nan	nan	1
57446	Ndrg3	1	0	0	0	0	0	0	0						None	None	None	nan	nan	nan	nan	nan	nan	nan	nan	nan	nan	nan	nan	nan	nan	nan	nan	nan	nan	nan	nan	1
111365222	Gm26619	0	0	0	0	0	0	0	1	111365222	Gene_ID	M. musculus	111365222	M. musculus	Rps18-ps4	ribosomal protein S18, pseudogene 4		0.0	0.0	0.0	0.0	0.0	0.0	0.0	0.0	0.0	0.0	0.0	0.0	0.0	0.0	0.0	0.0	0.0	0.0	0.0	0.0	1
9827	Rgp1	0	0	0	1	0	0	0	0						None	None	None	nan	nan	nan	nan	nan	nan	nan	nan	nan	nan	nan	nan	nan	nan	nan	nan	nan	nan	nan	nan	1
7296	Txnrd1	0	0	0	0	0	1	0	0						None	None	None	nan	nan	nan	nan	nan	nan	nan	nan	nan	nan	nan	nan	nan	nan	nan	nan	nan	nan	nan	nan	1
55152	Dalrd3	0	0	0	0	1	0	0	0						None	None	None	nan	nan	nan	nan	nan	nan	nan	nan	nan	nan	nan	nan	nan	nan	nan	nan	nan	nan	nan	nan	1
26272	Fbxo4	0	0	0	0	0	1	0	0						None	None	None	nan	nan	nan	nan	nan	nan	nan	nan	nan	nan	nan	nan	nan	nan	nan	nan	nan	nan	nan	nan	1
10159	Atp6ap2	0	0	0	0	1	0	0	0						None	None	None	nan	nan	nan	nan	nan	nan	nan	nan	nan	nan	nan	nan	nan	nan	nan	nan	nan	nan	nan	nan	1
83667	Sesn2	0	0	0	1	0	0	0	0						None	None	None	nan	nan	nan	nan	nan	nan	nan	nan	nan	nan	nan	nan	nan	nan	nan	nan	nan	nan	nan	nan	1
9056	Slc7a7	0	0	0	0	0	0	1	0						None	None	None	nan	nan	nan	nan	nan	nan	nan	nan	nan	nan	nan	nan	nan	nan	nan	nan	nan	nan	nan	nan	1
114990	Vasn	0	0	1	0	0	0	0	0						None	None	None	nan	nan	nan	nan	nan	nan	nan	nan	nan	nan	nan	nan	nan	nan	nan	nan	nan	nan	nan	nan	1
6697	Spr	0	0	0	0	1	0	0	0						None	None	None	nan	nan	nan	nan	nan	nan	nan	nan	nan	nan	nan	nan	nan	nan	nan	nan	nan	nan	nan	nan	1
54108	Chrac1	0	0	0	0	0	0	0	1						None	None	None	nan	nan	nan	nan	nan	nan	nan	nan	nan	nan	nan	nan	nan	nan	nan	nan	nan	nan	nan	nan	1
7485	Wrb	0	0	0	0	1	0	0	0						None	None	None	nan	nan	nan	nan	nan	nan	nan	nan	nan	nan	nan	nan	nan	nan	nan	nan	nan	nan	nan	nan	1
51477	Isyna1	0	0	0	0	0	0	1	0						None	None	None	nan	nan	nan	nan	nan	nan	nan	nan	nan	nan	nan	nan	nan	nan	nan	nan	nan	nan	nan	nan	1
140735	Dynll2	0	0	1	0	0	0	0	0						None	None	None	nan	nan	nan	nan	nan	nan	nan	nan	nan	nan	nan	nan	nan	nan	nan	nan	nan	nan	nan	nan	1
114569	Mal2	0	0	0	0	1	0	0	0						None	None	None	nan	nan	nan	nan	nan	nan	nan	nan	nan	nan	nan	nan	nan	nan	nan	nan	nan	nan	nan	nan	1
83439	Tcf7l1	0	0	1	0	0	0	0	0						None	None	None	nan	nan	nan	nan	nan	nan	nan	nan	nan	nan	nan	nan	nan	nan	nan	nan	nan	nan	nan	nan	1
37	Acadvl	0	0	0	0	1	0	0	0						None	None	None	nan	nan	nan	nan	nan	nan	nan	nan	nan	nan	nan	nan	nan	nan	nan	nan	nan	nan	nan	nan	1
5074	Pawr	0	0	0	0	0	1	0	0						None	None	None	nan	nan	nan	nan	nan	nan	nan	nan	nan	nan	nan	nan	nan	nan	nan	nan	nan	nan	nan	nan	1
1893	Ecm1	0	0	0	0	0	1	0	0						None	None	None	nan	nan	nan	nan	nan	nan	nan	nan	nan	nan	nan	nan	nan	nan	nan	nan	nan	nan	nan	nan	1
4811	Nid1	0	0	0	0	0	1	0	0						None	None	None	nan	nan	nan	nan	nan	nan	nan	nan	nan	nan	nan	nan	nan	nan	nan	nan	nan	nan	nan	nan	1
5866	Rab3il1	0	0	0	0	0	0	1	0						None	None	None	nan	nan	nan	nan	nan	nan	nan	nan	nan	nan	nan	nan	nan	nan	nan	nan	nan	nan	nan	nan	1
51530	Zc3hc1	0	0	0	0	0	0	0	1						None	None	None	nan	nan	nan	nan	nan	nan	nan	nan	nan	nan	nan	nan	nan	nan	nan	nan	nan	nan	nan	nan	1
51022	Glrx2	0	0	0	1	0	0	0	0						None	None	None	nan	nan	nan	nan	nan	nan	nan	nan	nan	nan	nan	nan	nan	nan	nan	nan	nan	nan	nan	nan	1
29127	Racgap1	0	0	1	0	0	0	0	0						None	None	None	nan	nan	nan	nan	nan	nan	nan	nan	nan	nan	nan	nan	nan	nan	nan	nan	nan	nan	nan	nan	1
217	Aldh2	0	0	0	0	0	0	0	1						None	None	None	nan	nan	nan	nan	nan	nan	nan	nan	nan	nan	nan	nan	nan	nan	nan	nan	nan	nan	nan	nan	1
93058	Coq10a	0	0	0	0	0	1	0	0						None	None	None	nan	nan	nan	nan	nan	nan	nan	nan	nan	nan	nan	nan	nan	nan	nan	nan	nan	nan	nan	nan	1
56104	Pcdhgb1	0	0	0	0	0	0	0	1						None	None	None	nan	nan	nan	nan	nan	nan	nan	nan	nan	nan	nan	nan	nan	nan	nan	nan	nan	nan	nan	nan	1
116983	Acap3	0	0	0	0	0	1	0	0						None	None	None	nan	nan	nan	nan	nan	nan	nan	nan	nan	nan	nan	nan	nan	nan	nan	nan	nan	nan	nan	nan	1
8611	Plpp1	0	0	0	0	0	1	0	0						None	None	None	nan	nan	nan	nan	nan	nan	nan	nan	nan	nan	nan	nan	nan	nan	nan	nan	nan	nan	nan	nan	1
27244	Sesn1	0	0	0	0	0	1	0	0						None	None	None	nan	nan	nan	nan	nan	nan	nan	nan	nan	nan	nan	nan	nan	nan	nan	nan	nan	nan	nan	nan	1
284207	Metrnl	0	0	1	0	0	0	0	0						None	None	None	nan	nan	nan	nan	nan	nan	nan	nan	nan	nan	nan	nan	nan	nan	nan	nan	nan	nan	nan	nan	1
10982	Mapre2	0	0	0	0	1	0	0	0						None	None	None	nan	nan	nan	nan	nan	nan	nan	nan	nan	nan	nan	nan	nan	nan	nan	nan	nan	nan	nan	nan	1
29952	Dpp7	0	0	0	0	0	0	1	0						None	None	None	nan	nan	nan	nan	nan	nan	nan	nan	nan	nan	nan	nan	nan	nan	nan	nan	nan	nan	nan	nan	1
126364	Lrrc25	0	0	0	0	0	0	1	0						None	None	None	nan	nan	nan	nan	nan	nan	nan	nan	nan	nan	nan	nan	nan	nan	nan	nan	nan	nan	nan	nan	1
389658	Alkal1	0	0	0	0	0	1	0	0						None	None	None	nan	nan	nan	nan	nan	nan	nan	nan	nan	nan	nan	nan	nan	nan	nan	nan	nan	nan	nan	nan	1
10694	Cct8	0	0	0	0	1	0	0	0						None	None	None	nan	nan	nan	nan	nan	nan	nan	nan	nan	nan	nan	nan	nan	nan	nan	nan	nan	nan	nan	nan	1
624	Bdkrb2	0	0	0	1	0	0	0	0						None	None	None	nan	nan	nan	nan	nan	nan	nan	nan	nan	nan	nan	nan	nan	nan	nan	nan	nan	nan	nan	nan	1
100043600	Gm4544	0	0	0	0	0	0	0	1	100043600	Gene_ID	M. musculus	100043600	M. musculus	Gm4544	predicted gene 4544		0.0	0.0	0.0	0.0	0.0	0.0	0.0	0.0	0.0	0.0	0.0	0.0	0.0	0.0	0.0	0.0	0.0	0.0	0.0	0.0	1
79158	Gnptab	0	0	0	0	0	1	0	0						None	None	None	nan	nan	nan	nan	nan	nan	nan	nan	nan	nan	nan	nan	nan	nan	nan	nan	nan	nan	nan	nan	1
3775	Kcnk1	0	0	0	1	0	0	0	0						None	None	None	nan	nan	nan	nan	nan	nan	nan	nan	nan	nan	nan	nan	nan	nan	nan	nan	nan	nan	nan	nan	1
23288	Iqce	0	0	0	0	1	0	0	0						None	None	None	nan	nan	nan	nan	nan	nan	nan	nan	nan	nan	nan	nan	nan	nan	nan	nan	nan	nan	nan	nan	1
4615	Myd88	0	0	0	0	0	1	0	0						None	None	None	nan	nan	nan	nan	nan	nan	nan	nan	nan	nan	nan	nan	nan	nan	nan	nan	nan	nan	nan	nan	1
2327	Fmo2	0	0	0	0	0	0	1	0						None	None	None	nan	nan	nan	nan	nan	nan	nan	nan	nan	nan	nan	nan	nan	nan	nan	nan	nan	nan	nan	nan	1
8076	Mfap5	0	0	0	0	0	1	0	0						None	None	None	nan	nan	nan	nan	nan	nan	nan	nan	nan	nan	nan	nan	nan	nan	nan	nan	nan	nan	nan	nan	1
23114	Nfasc	0	0	0	0	0	0	1	0						None	None	None	nan	nan	nan	nan	nan	nan	nan	nan	nan	nan	nan	nan	nan	nan	nan	nan	nan	nan	nan	nan	1
6586	Slit3	0	0	0	0	0	0	1	0						None	None	None	nan	nan	nan	nan	nan	nan	nan	nan	nan	nan	nan	nan	nan	nan	nan	nan	nan	nan	nan	nan	1
60675	Prok2	0	0	0	0	0	0	1	0						None	None	None	nan	nan	nan	nan	nan	nan	nan	nan	nan	nan	nan	nan	nan	nan	nan	nan	nan	nan	nan	nan	1
85236	Hist1h2bk	0	0	1	0	0	0	0	0						None	None	None	nan	nan	nan	nan	nan	nan	nan	nan	nan	nan	nan	nan	nan	nan	nan	nan	nan	nan	nan	nan	1
84263	Hsdl2	0	0	0	1	0	0	0	0						None	None	None	nan	nan	nan	nan	nan	nan	nan	nan	nan	nan	nan	nan	nan	nan	nan	nan	nan	nan	nan	nan	1
10632	Atp5l	0	0	1	0	0	0	0	0						None	None	None	nan	nan	nan	nan	nan	nan	nan	nan	nan	nan	nan	nan	nan	nan	nan	nan	nan	nan	nan	nan	1
2121	Evc	0	0	0	0	0	1	0	0						None	None	None	nan	nan	nan	nan	nan	nan	nan	nan	nan	nan	nan	nan	nan	nan	nan	nan	nan	nan	nan	nan	1
77032	Tstd3	0	0	0	0	1	0	0	0	77032	Gene_ID	M. musculus	77032	M. musculus	Tstd3	thiosulfate sulfurtransferase (rhodanese)-like domain containing 3	GO:0008150 biological_process	0.0	0.0	0.0	0.0	0.0	0.0	0.0	0.0	0.0	0.0	0.0	0.0	0.0	0.0	0.0	0.0	0.0	0.0	0.0	0.0	1
9094	Unc119	0	0	0	0	0	1	0	0						None	None	None	nan	nan	nan	nan	nan	nan	nan	nan	nan	nan	nan	nan	nan	nan	nan	nan	nan	nan	nan	nan	1
404037	Hapln4	0	0	0	0	0	1	0	0						None	None	None	nan	nan	nan	nan	nan	nan	nan	nan	nan	nan	nan	nan	nan	nan	nan	nan	nan	nan	nan	nan	1
115489487	Gm14200	0	0	0	1	0	0	0	0	115489487	Gene_ID	M. musculus	115489487	M. musculus	Gm14200	translation machinery-associated protein 7 pseudogene		0.0	0.0	0.0	0.0	0.0	0.0	0.0	0.0	0.0	0.0	0.0	0.0	0.0	0.0	0.0	0.0	0.0	0.0	0.0	0.0	1
79589	Rnf128	0	0	0	0	1	0	0	0						None	None	None	nan	nan	nan	nan	nan	nan	nan	nan	nan	nan	nan	nan	nan	nan	nan	nan	nan	nan	nan	nan	1
83607	Ammecr1l	0	0	0	0	1	0	0	0						None	None	None	nan	nan	nan	nan	nan	nan	nan	nan	nan	nan	nan	nan	nan	nan	nan	nan	nan	nan	nan	nan	1
10109	Arpc2	0	0	0	1	0	0	0	0						None	None	None	nan	nan	nan	nan	nan	nan	nan	nan	nan	nan	nan	nan	nan	nan	nan	nan	nan	nan	nan	nan	1
80381	Cd276	0	0	0	1	0	0	0	0						None	None	None	nan	nan	nan	nan	nan	nan	nan	nan	nan	nan	nan	nan	nan	nan	nan	nan	nan	nan	nan	nan	1
100042670	Rpl28-ps1	0	0	1	0	0	0	0	0	100042670	Gene_ID	M. musculus	100042670	M. musculus	Rpl28-ps1	ribosomal protein L28, pseudogene 1		0.0	0.0	0.0	0.0	0.0	0.0	0.0	0.0	0.0	0.0	0.0	0.0	0.0	0.0	0.0	0.0	0.0	0.0	0.0	0.0	1
84259	Dcun1d5	0	0	1	0	0	0	0	0						None	None	None	nan	nan	nan	nan	nan	nan	nan	nan	nan	nan	nan	nan	nan	nan	nan	nan	nan	nan	nan	nan	1
100042812	Rps26-ps1	0	0	0	0	0	0	0	1	100042812	Gene_ID	M. musculus	100042812	M. musculus	Rps26-ps1	ribosomal protein S26, pseudogene 1		0.0	0.0	0.0	0.0	0.0	0.0	0.0	0.0	0.0	0.0	0.0	0.0	0.0	0.0	0.0	0.0	0.0	0.0	0.0	0.0	1
115487325	Gm25313	0	0	0	0	0	0	0	1	115487325	Gene_ID	M. musculus	115487325	M. musculus	Gm25313	predicted gene, 25313		0.0	0.0	0.0	0.0	0.0	0.0	0.0	0.0	0.0	0.0	0.0	0.0	0.0	0.0	0.0	0.0	0.0	0.0	0.0	0.0	1
51582	Azin1	0	0	0	1	0	0	0	0						None	None	None	nan	nan	nan	nan	nan	nan	nan	nan	nan	nan	nan	nan	nan	nan	nan	nan	nan	nan	nan	nan	1
6772	Stat1	0	0	0	1	0	0	0	0						None	None	None	nan	nan	nan	nan	nan	nan	nan	nan	nan	nan	nan	nan	nan	nan	nan	nan	nan	nan	nan	nan	1
441024	Mthfd2l	0	0	1	0	0	0	0	0						None	None	None	nan	nan	nan	nan	nan	nan	nan	nan	nan	nan	nan	nan	nan	nan	nan	nan	nan	nan	nan	nan	1
3399	Id3	0	0	0	0	0	1	0	0						None	None	None	nan	nan	nan	nan	nan	nan	nan	nan	nan	nan	nan	nan	nan	nan	nan	nan	nan	nan	nan	nan	1
127700	Oscp1	0	0	0	0	1	0	0	0						None	None	None	nan	nan	nan	nan	nan	nan	nan	nan	nan	nan	nan	nan	nan	nan	nan	nan	nan	nan	nan	nan	1
84897	Tbrg1	0	0	0	0	1	0	0	0						None	None	None	nan	nan	nan	nan	nan	nan	nan	nan	nan	nan	nan	nan	nan	nan	nan	nan	nan	nan	nan	nan	1
67808	Tprgl	0	0	0	0	0	1	0	0	67808	Gene_ID	M. musculus	67808	M. musculus	Tprgl	transformation related protein 63 regulated like	GO:0051966 regulation of synaptic transmission, glutamatergic;GO:0035249 synaptic transmission, glutamatergic;GO:0050804 modulation of chemical synaptic transmission	0.0	0.0	0.0	0.0	0.0	0.0	0.0	0.0	0.0	0.0	0.0	0.0	0.0	0.0	0.0	0.0	0.0	0.0	0.0	0.0	1
21822	Tgtp1	0	0	0	1	0	0	0	0	21822	Gene_ID	M. musculus	21822	M. musculus	Tgtp1	T cell specific GTPase 1	GO:0035458 cellular response to interferon-beta;GO:0035455 response to interferon-alpha;GO:0035456 response to interferon-beta	0.0	0.0	0.0	0.0	0.0	0.0	0.0	0.0	0.0	0.0	0.0	0.0	0.0	0.0	0.0	0.0	0.0	0.0	0.0	0.0	1
7184	Hsp90b1	0	0	0	0	0	1	0	0						None	None	None	nan	nan	nan	nan	nan	nan	nan	nan	nan	nan	nan	nan	nan	nan	nan	nan	nan	nan	nan	nan	1
51011	Fahd2a	0	0	0	0	1	0	0	0						None	None	None	nan	nan	nan	nan	nan	nan	nan	nan	nan	nan	nan	nan	nan	nan	nan	nan	nan	nan	nan	nan	1
115487307	Gm24289	0	0	1	0	0	0	0	0	115487307	Gene_ID	M. musculus	115487307	M. musculus	Gm24289	predicted gene, 24289		0.0	0.0	0.0	0.0	0.0	0.0	0.0	0.0	0.0	0.0	0.0	0.0	0.0	0.0	0.0	0.0	0.0	0.0	0.0	0.0	1
4430	Myo1b	0	0	1	0	0	0	0	0						None	None	None	nan	nan	nan	nan	nan	nan	nan	nan	nan	nan	nan	nan	nan	nan	nan	nan	nan	nan	nan	nan	1
105387	Akr1c14	0	1	0	0	0	0	0	0	105387	Gene_ID	M. musculus	105387	M. musculus	Akr1c14	aldo-keto reductase family 1, member C14	GO:0044597 daunorubicin metabolic process;GO:0042448 progesterone metabolic process;GO:0006693 prostaglandin metabolic process	0.0	0.0	0.0	0.0	0.0	0.0	0.0	0.0	0.0	0.0	0.0	0.0	0.0	0.0	0.0	0.0	0.0	0.0	0.0	0.0	1
5641	Lgmn	0	0	0	0	0	1	0	0						None	None	None	nan	nan	nan	nan	nan	nan	nan	nan	nan	nan	nan	nan	nan	nan	nan	nan	nan	nan	nan	nan	1
7533	Ywhah	0	0	1	0	0	0	0	0						None	None	None	nan	nan	nan	nan	nan	nan	nan	nan	nan	nan	nan	nan	nan	nan	nan	nan	nan	nan	nan	nan	1
5549	Prelp	0	0	0	0	0	1	0	0						None	None	None	nan	nan	nan	nan	nan	nan	nan	nan	nan	nan	nan	nan	nan	nan	nan	nan	nan	nan	nan	nan	1
83543	Aif1l	0	0	1	0	0	0	0	0						None	None	None	nan	nan	nan	nan	nan	nan	nan	nan	nan	nan	nan	nan	nan	nan	nan	nan	nan	nan	nan	nan	1
108037	Shmt2	0	1	0	0	0	0	0	0	108037	Gene_ID	M. musculus	108037	M. musculus	Shmt2	serine hydroxymethyltransferase 2 (mitochondrial)	GO:0019264 glycine biosynthetic process from serine;GO:0006565 L-serine catabolic process;GO:0006564 L-serine biosynthetic process	0.0	0.0	0.0	0.0	0.0	0.0	0.0	0.0	1.0	0.0	0.0	0.0	0.0	0.0	0.0	0.0	0.0	0.0	0.0	0.0	1
55143	Cdca8	0	0	1	0	0	0	0	0						None	None	None	nan	nan	nan	nan	nan	nan	nan	nan	nan	nan	nan	nan	nan	nan	nan	nan	nan	nan	nan	nan	1
54039	Pcbp3	0	0	0	0	0	1	0	0						None	None	None	nan	nan	nan	nan	nan	nan	nan	nan	nan	nan	nan	nan	nan	nan	nan	nan	nan	nan	nan	nan	1
26469	Ptpn18	0	0	0	1	0	0	0	0						None	None	None	nan	nan	nan	nan	nan	nan	nan	nan	nan	nan	nan	nan	nan	nan	nan	nan	nan	nan	nan	nan	1
66222	Serpinb1a	0	0	0	0	0	1	0	0	66222	Gene_ID	M. musculus	66222	M. musculus	Serpinb1a	serine (or cysteine) peptidase inhibitor, clade B, member 1a	GO:0050713 negative regulation of interleukin-1 beta secretion;GO:0050711 negative regulation of interleukin-1 secretion;GO:0050706 regulation of interleukin-1 beta secretion	0.0	0.0	0.0	1.0	1.0	0.0	0.0	0.0	0.0	1.0	0.0	0.0	0.0	0.0	0.0	0.0	0.0	1.0	0.0	0.0	1
6883	Taf12	0	0	0	0	1	0	0	0						None	None	None	nan	nan	nan	nan	nan	nan	nan	nan	nan	nan	nan	nan	nan	nan	nan	nan	nan	nan	nan	nan	1
586	Bcat1	0	0	0	0	0	0	1	0						None	None	None	nan	nan	nan	nan	nan	nan	nan	nan	nan	nan	nan	nan	nan	nan	nan	nan	nan	nan	nan	nan	1
10865	Arid5a	0	0	0	0	1	0	0	0						None	None	None	nan	nan	nan	nan	nan	nan	nan	nan	nan	nan	nan	nan	nan	nan	nan	nan	nan	nan	nan	nan	1
6520	Slc3a2	1	0	0	0	0	0	0	0						None	None	None	nan	nan	nan	nan	nan	nan	nan	nan	nan	nan	nan	nan	nan	nan	nan	nan	nan	nan	nan	nan	1
23677	Sh3bp4	1	0	0	0	0	0	0	0						None	None	None	nan	nan	nan	nan	nan	nan	nan	nan	nan	nan	nan	nan	nan	nan	nan	nan	nan	nan	nan	nan	1
83985	Spns1	0	0	0	0	1	0	0	0						None	None	None	nan	nan	nan	nan	nan	nan	nan	nan	nan	nan	nan	nan	nan	nan	nan	nan	nan	nan	nan	nan	1
2885	Grb2	0	0	1	0	0	0	0	0						None	None	None	nan	nan	nan	nan	nan	nan	nan	nan	nan	nan	nan	nan	nan	nan	nan	nan	nan	nan	nan	nan	1
5501	Ppp1cc	0	0	1	0	0	0	0	0						None	None	None	nan	nan	nan	nan	nan	nan	nan	nan	nan	nan	nan	nan	nan	nan	nan	nan	nan	nan	nan	nan	1
57139	Rgl3	0	0	0	0	1	0	0	0						None	None	None	nan	nan	nan	nan	nan	nan	nan	nan	nan	nan	nan	nan	nan	nan	nan	nan	nan	nan	nan	nan	1
2730	Gclm	0	0	1	0	0	0	0	0						None	None	None	nan	nan	nan	nan	nan	nan	nan	nan	nan	nan	nan	nan	nan	nan	nan	nan	nan	nan	nan	nan	1
344148	Nckap5	0	0	1	0	0	0	0	0						None	None	None	nan	nan	nan	nan	nan	nan	nan	nan	nan	nan	nan	nan	nan	nan	nan	nan	nan	nan	nan	nan	1
14455	Mir5117	0	0	1	0	0	0	0	0	14455	Gene_ID	M. musculus	14455	M. musculus	Gas5	growth arrest specific 5	GO:0009617 response to bacterium;GO:0051707 response to other organism;GO:0043207 response to external biotic stimulus	0.0	0.0	0.0	0.0	0.0	0.0	0.0	0.0	0.0	0.0	0.0	0.0	0.0	0.0	0.0	0.0	0.0	0.0	0.0	0.0	1
8601	Rgs20	1	0	0	0	0	0	0	0						None	None	None	nan	nan	nan	nan	nan	nan	nan	nan	nan	nan	nan	nan	nan	nan	nan	nan	nan	nan	nan	nan	1
54739	Xaf1	0	0	0	1	0	0	0	0						None	None	None	nan	nan	nan	nan	nan	nan	nan	nan	nan	nan	nan	nan	nan	nan	nan	nan	nan	nan	nan	nan	1
6730	Srp68	0	0	0	0	0	0	0	1						None	None	None	nan	nan	nan	nan	nan	nan	nan	nan	nan	nan	nan	nan	nan	nan	nan	nan	nan	nan	nan	nan	1
3265	Hras	0	0	1	0	0	0	0	0						None	None	None	nan	nan	nan	nan	nan	nan	nan	nan	nan	nan	nan	nan	nan	nan	nan	nan	nan	nan	nan	nan	1
9383	Tsix	0	0	0	0	1	0	0	0						None	None	None	nan	nan	nan	nan	nan	nan	nan	nan	nan	nan	nan	nan	nan	nan	nan	nan	nan	nan	nan	nan	1
727936	Gxylt2	0	0	1	0	0	0	0	0						None	None	None	nan	nan	nan	nan	nan	nan	nan	nan	nan	nan	nan	nan	nan	nan	nan	nan	nan	nan	nan	nan	1
400916	Chchd10	0	0	1	0	0	0	0	0						None	None	None	nan	nan	nan	nan	nan	nan	nan	nan	nan	nan	nan	nan	nan	nan	nan	nan	nan	nan	nan	nan	1
5700	Psmc1	0	0	0	0	1	0	0	0						None	None	None	nan	nan	nan	nan	nan	nan	nan	nan	nan	nan	nan	nan	nan	nan	nan	nan	nan	nan	nan	nan	1
23210	Jmjd6	0	0	0	0	1	0	0	0						None	None	None	nan	nan	nan	nan	nan	nan	nan	nan	nan	nan	nan	nan	nan	nan	nan	nan	nan	nan	nan	nan	1
668045	Pgam1-ps2	0	0	0	0	0	1	0	0	668045	Gene_ID	M. musculus	668045	M. musculus	Pgam1-ps2	phosphoglycerate mutase 1, pseudogene 2		0.0	0.0	0.0	0.0	0.0	0.0	0.0	0.0	0.0	0.0	0.0	0.0	0.0	0.0	0.0	0.0	0.0	0.0	0.0	0.0	1
7107	Gpr137b	0	0	0	0	1	0	0	0						None	None	None	nan	nan	nan	nan	nan	nan	nan	nan	nan	nan	nan	nan	nan	nan	nan	nan	nan	nan	nan	nan	1
29970	Schip1	0	0	0	0	1	0	0	0						None	None	None	nan	nan	nan	nan	nan	nan	nan	nan	nan	nan	nan	nan	nan	nan	nan	nan	nan	nan	nan	nan	1
2990	Gusb	0	0	0	0	1	0	0	0						None	None	None	nan	nan	nan	nan	nan	nan	nan	nan	nan	nan	nan	nan	nan	nan	nan	nan	nan	nan	nan	nan	1
10907	Txnl4a	0	0	0	0	1	0	0	0						None	None	None	nan	nan	nan	nan	nan	nan	nan	nan	nan	nan	nan	nan	nan	nan	nan	nan	nan	nan	nan	nan	1
401494	Hacd4	0	0	0	0	0	1	0	0						None	None	None	nan	nan	nan	nan	nan	nan	nan	nan	nan	nan	nan	nan	nan	nan	nan	nan	nan	nan	nan	nan	1
12028	Bax	0	1	0	0	0	0	0	0	12028	Gene_ID	M. musculus	12028	M. musculus	Bax	BCL2-associated X protein	GO:0051281 positive regulation of release of sequestered calcium ion into cytosol;GO:1990117 B cell receptor apoptotic signaling pathway;GO:0060058 positive regulation of apoptotic process involved in mammary gland involution	1.0	1.0	0.0	0.0	0.0	1.0	1.0	0.0	0.0	1.0	1.0	0.0	1.0	1.0	0.0	1.0	0.0	1.0	0.0	1.0	1
84251	Sgip1	0	0	0	0	0	0	0	1						None	None	None	nan	nan	nan	nan	nan	nan	nan	nan	nan	nan	nan	nan	nan	nan	nan	nan	nan	nan	nan	nan	1
100039585	Gm14819	0	0	0	0	0	1	0	0	100039585	Gene_ID	M. musculus	100039585	M. musculus	Gm14819	predicted gene 14819		0.0	0.0	0.0	0.0	0.0	0.0	0.0	0.0	0.0	0.0	0.0	0.0	0.0	0.0	0.0	0.0	0.0	0.0	0.0	0.0	1
57045	Twsg1	0	0	0	0	0	1	0	0						None	None	None	nan	nan	nan	nan	nan	nan	nan	nan	nan	nan	nan	nan	nan	nan	nan	nan	nan	nan	nan	nan	1
23022	Palld	0	0	0	0	0	1	0	0						None	None	None	nan	nan	nan	nan	nan	nan	nan	nan	nan	nan	nan	nan	nan	nan	nan	nan	nan	nan	nan	nan	1
374569	Aspg	0	0	0	0	0	0	1	0						None	None	None	nan	nan	nan	nan	nan	nan	nan	nan	nan	nan	nan	nan	nan	nan	nan	nan	nan	nan	nan	nan	1
6347	Ccl2	0	0	0	1	0	0	0	0						None	None	None	nan	nan	nan	nan	nan	nan	nan	nan	nan	nan	nan	nan	nan	nan	nan	nan	nan	nan	nan	nan	1
58155	Ptbp2	0	0	1	0	0	0	0	0						None	None	None	nan	nan	nan	nan	nan	nan	nan	nan	nan	nan	nan	nan	nan	nan	nan	nan	nan	nan	nan	nan	1
302	Anxa2	0	0	0	1	0	0	0	0						None	None	None	nan	nan	nan	nan	nan	nan	nan	nan	nan	nan	nan	nan	nan	nan	nan	nan	nan	nan	nan	nan	1
72061	2010111I01Rik	0	0	0	0	0	0	0	1	72061	Gene_ID	M. musculus	72061	M. musculus	Aopep	aminopeptidase O	GO:0006508 proteolysis;GO:0019538 protein metabolic process;GO:1901564 organonitrogen compound metabolic process	0.0	0.0	0.0	0.0	0.0	0.0	0.0	0.0	0.0	0.0	0.0	0.0	0.0	0.0	0.0	0.0	0.0	0.0	0.0	0.0	1
4953	Odc1	0	0	0	0	0	1	0	0						None	None	None	nan	nan	nan	nan	nan	nan	nan	nan	nan	nan	nan	nan	nan	nan	nan	nan	nan	nan	nan	nan	1
6788	Stk3	1	0	0	0	0	0	0	0						None	None	None	nan	nan	nan	nan	nan	nan	nan	nan	nan	nan	nan	nan	nan	nan	nan	nan	nan	nan	nan	nan	1
619715	Gm6093	0	0	0	0	0	1	0	0	619715	Gene_ID	M. musculus	619715	M. musculus	Gm6093	predicted gene 6093	GO:0008150 biological_process	0.0	0.0	0.0	0.0	0.0	0.0	0.0	0.0	0.0	0.0	0.0	0.0	0.0	0.0	0.0	0.0	0.0	0.0	0.0	0.0	1
64326	Cop1	0	0	0	1	0	0	0	0						None	None	None	nan	nan	nan	nan	nan	nan	nan	nan	nan	nan	nan	nan	nan	nan	nan	nan	nan	nan	nan	nan	1
9123	Slc16a3	0	0	0	0	0	1	0	0						None	None	None	nan	nan	nan	nan	nan	nan	nan	nan	nan	nan	nan	nan	nan	nan	nan	nan	nan	nan	nan	nan	1
5770	Ptpn1	0	0	0	0	1	0	0	0						None	None	None	nan	nan	nan	nan	nan	nan	nan	nan	nan	nan	nan	nan	nan	nan	nan	nan	nan	nan	nan	nan	1
6223	Rps19	0	0	0	0	0	0	0	1						None	None	None	nan	nan	nan	nan	nan	nan	nan	nan	nan	nan	nan	nan	nan	nan	nan	nan	nan	nan	nan	nan	1
57698	Shtn1	0	0	0	1	0	0	0	0						None	None	None	nan	nan	nan	nan	nan	nan	nan	nan	nan	nan	nan	nan	nan	nan	nan	nan	nan	nan	nan	nan	1
102639566	Ptgs2os2	0	0	0	0	0	0	0	1	102639566	Gene_ID	M. musculus	102639566	M. musculus	Ptgs2os2	prostaglandin-endoperoxide synthase 2, opposite strand 2	GO:0010468 regulation of gene expression;GO:0060255 regulation of macromolecule metabolic process;GO:0019222 regulation of metabolic process	0.0	0.0	0.0	0.0	0.0	0.0	0.0	0.0	0.0	0.0	0.0	0.0	0.0	0.0	0.0	0.0	0.0	0.0	0.0	0.0	1
5230	Pgk1	0	0	0	0	0	0	0	1						None	None	None	nan	nan	nan	nan	nan	nan	nan	nan	nan	nan	nan	nan	nan	nan	nan	nan	nan	nan	nan	nan	1
140497	Cd300c2	0	0	0	0	0	0	1	0	140497	Gene_ID	M. musculus	140497	M. musculus	Cd300c2	CD300C molecule 2	GO:0050715 positive regulation of cytokine secretion;GO:0050707 regulation of cytokine secretion;GO:0050714 positive regulation of protein secretion	0.0	0.0	0.0	0.0	1.0	0.0	0.0	0.0	0.0	0.0	0.0	0.0	0.0	0.0	0.0	0.0	0.0	0.0	0.0	0.0	1
3795	Khk	1	0	0	0	0	0	0	0						None	None	None	nan	nan	nan	nan	nan	nan	nan	nan	nan	nan	nan	nan	nan	nan	nan	nan	nan	nan	nan	nan	1
5527	Ppp2r5c	0	0	0	0	1	0	0	0						None	None	None	nan	nan	nan	nan	nan	nan	nan	nan	nan	nan	nan	nan	nan	nan	nan	nan	nan	nan	nan	nan	1
100503199	5430416N02Rik	0	0	1	0	0	0	0	0	100503199	Gene_ID	M. musculus	100503199	M. musculus	5430416N02Rik	RIKEN cDNA 5430416N02 gene	GO:0009611 response to wounding;GO:0006950 response to stress;GO:0050896 response to stimulus	0.0	0.0	0.0	0.0	0.0	0.0	0.0	0.0	0.0	0.0	0.0	0.0	0.0	0.0	0.0	0.0	0.0	0.0	0.0	0.0	1
51371	Pomp	0	0	0	0	1	0	0	0						None	None	None	nan	nan	nan	nan	nan	nan	nan	nan	nan	nan	nan	nan	nan	nan	nan	nan	nan	nan	nan	nan	1
1069	Cetn2	0	0	0	0	1	0	0	0						None	None	None	nan	nan	nan	nan	nan	nan	nan	nan	nan	nan	nan	nan	nan	nan	nan	nan	nan	nan	nan	nan	1
666737	4632427E13Rik	0	0	1	0	0	0	0	0	666737	Gene_ID	M. musculus	666737	M. musculus	4632427E13Rik	RIKEN cDNA 4632427E13 gene	GO:0008150 biological_process	0.0	0.0	0.0	0.0	0.0	0.0	0.0	0.0	0.0	0.0	0.0	0.0	0.0	0.0	0.0	0.0	0.0	0.0	0.0	0.0	1
84342	Cog8	0	0	0	0	1	0	0	0						None	None	None	nan	nan	nan	nan	nan	nan	nan	nan	nan	nan	nan	nan	nan	nan	nan	nan	nan	nan	nan	nan	1
50650	Arhgef3	0	0	0	0	1	0	0	0						None	None	None	nan	nan	nan	nan	nan	nan	nan	nan	nan	nan	nan	nan	nan	nan	nan	nan	nan	nan	nan	nan	1
9569	Gtf2ird1	0	0	0	0	0	1	0	0						None	None	None	nan	nan	nan	nan	nan	nan	nan	nan	nan	nan	nan	nan	nan	nan	nan	nan	nan	nan	nan	nan	1
258010	Svip	0	0	0	0	0	0	0	1						None	None	None	nan	nan	nan	nan	nan	nan	nan	nan	nan	nan	nan	nan	nan	nan	nan	nan	nan	nan	nan	nan	1
122618	Pld4	0	0	0	0	0	0	1	0						None	None	None	nan	nan	nan	nan	nan	nan	nan	nan	nan	nan	nan	nan	nan	nan	nan	nan	nan	nan	nan	nan	1
443	Aspa	0	0	0	0	0	0	0	1						None	None	None	nan	nan	nan	nan	nan	nan	nan	nan	nan	nan	nan	nan	nan	nan	nan	nan	nan	nan	nan	nan	1
57205	Atp10d	0	0	0	0	0	1	0	0						None	None	None	nan	nan	nan	nan	nan	nan	nan	nan	nan	nan	nan	nan	nan	nan	nan	nan	nan	nan	nan	nan	1
338339	Clec4d	0	0	0	0	0	0	1	0						None	None	None	nan	nan	nan	nan	nan	nan	nan	nan	nan	nan	nan	nan	nan	nan	nan	nan	nan	nan	nan	nan	1
5048	Pafah1b1	0	0	0	0	0	1	0	0						None	None	None	nan	nan	nan	nan	nan	nan	nan	nan	nan	nan	nan	nan	nan	nan	nan	nan	nan	nan	nan	nan	1
25932	Clic4	0	0	0	1	0	0	0	0						None	None	None	nan	nan	nan	nan	nan	nan	nan	nan	nan	nan	nan	nan	nan	nan	nan	nan	nan	nan	nan	nan	1
79602	Adipor2	0	0	0	0	0	1	0	0						None	None	None	nan	nan	nan	nan	nan	nan	nan	nan	nan	nan	nan	nan	nan	nan	nan	nan	nan	nan	nan	nan	1
57799	Rab40c	0	0	0	1	0	0	0	0						None	None	None	nan	nan	nan	nan	nan	nan	nan	nan	nan	nan	nan	nan	nan	nan	nan	nan	nan	nan	nan	nan	1
5359	Plscr1	0	0	0	0	0	0	0	1						None	None	None	nan	nan	nan	nan	nan	nan	nan	nan	nan	nan	nan	nan	nan	nan	nan	nan	nan	nan	nan	nan	1
353310	Zfp703	0	0	0	0	0	0	1	0	353310	Gene_ID	M. musculus	353310	M. musculus	Zfp703	zinc finger protein 703	GO:0033601 positive regulation of mammary gland epithelial cell proliferation;GO:0033599 regulation of mammary gland epithelial cell proliferation;GO:0034111 negative regulation of homotypic cell-cell adhesion	1.0	1.0	0.0	0.0	0.0	0.0	0.0	0.0	1.0	0.0	1.0	0.0	1.0	0.0	1.0	1.0	0.0	1.0	0.0	0.0	1
4015	Lox	0	0	0	0	0	1	0	0						None	None	None	nan	nan	nan	nan	nan	nan	nan	nan	nan	nan	nan	nan	nan	nan	nan	nan	nan	nan	nan	nan	1
84364	Arfgap2	0	0	0	0	1	0	0	0						None	None	None	nan	nan	nan	nan	nan	nan	nan	nan	nan	nan	nan	nan	nan	nan	nan	nan	nan	nan	nan	nan	1
11224	Rpl35	0	0	1	0	0	0	0	0						None	None	None	nan	nan	nan	nan	nan	nan	nan	nan	nan	nan	nan	nan	nan	nan	nan	nan	nan	nan	nan	nan	1
9723	Sema3e	1	0	0	0	0	0	0	0						None	None	None	nan	nan	nan	nan	nan	nan	nan	nan	nan	nan	nan	nan	nan	nan	nan	nan	nan	nan	nan	nan	1
100042266	Gm3756	0	0	1	0	0	0	0	0	100042266	Gene_ID	M. musculus	100042266	M. musculus	Gm3756	tubulin, alpha 1B pseudogene		0.0	0.0	0.0	0.0	0.0	0.0	0.0	0.0	0.0	0.0	0.0	0.0	0.0	0.0	0.0	0.0	0.0	0.0	0.0	0.0	1
9080	Cldn9	0	0	1	0	0	0	0	0						None	None	None	nan	nan	nan	nan	nan	nan	nan	nan	nan	nan	nan	nan	nan	nan	nan	nan	nan	nan	nan	nan	1
9837	Gins1	0	0	1	0	0	0	0	0						None	None	None	nan	nan	nan	nan	nan	nan	nan	nan	nan	nan	nan	nan	nan	nan	nan	nan	nan	nan	nan	nan	1
286077	Fam83h	0	0	0	0	1	0	0	0						None	None	None	nan	nan	nan	nan	nan	nan	nan	nan	nan	nan	nan	nan	nan	nan	nan	nan	nan	nan	nan	nan	1
3875	Krt18	0	0	0	0	1	0	0	0						None	None	None	nan	nan	nan	nan	nan	nan	nan	nan	nan	nan	nan	nan	nan	nan	nan	nan	nan	nan	nan	nan	1
3976	Lif	0	0	0	0	1	0	0	0						None	None	None	nan	nan	nan	nan	nan	nan	nan	nan	nan	nan	nan	nan	nan	nan	nan	nan	nan	nan	nan	nan	1
440335	Smim22	0	0	0	0	1	0	0	0						None	None	None	nan	nan	nan	nan	nan	nan	nan	nan	nan	nan	nan	nan	nan	nan	nan	nan	nan	nan	nan	nan	1
51313	Fam198b	0	0	0	0	0	1	0	0						None	None	None	nan	nan	nan	nan	nan	nan	nan	nan	nan	nan	nan	nan	nan	nan	nan	nan	nan	nan	nan	nan	1
108096	Slco1a5	0	0	0	0	0	1	0	0	108096	Gene_ID	M. musculus	108096	M. musculus	Slco1a5	solute carrier organic anion transporter family, member 1a5	GO:0015721 bile acid and bile salt transport;GO:0043252 sodium-independent organic anion transport;GO:0050892 intestinal absorption	0.0	0.0	0.0	0.0	0.0	0.0	0.0	0.0	0.0	0.0	0.0	0.0	0.0	0.0	0.0	0.0	0.0	0.0	0.0	0.0	1
7965	Aimp2	0	0	0	0	1	0	0	0						None	None	None	nan	nan	nan	nan	nan	nan	nan	nan	nan	nan	nan	nan	nan	nan	nan	nan	nan	nan	nan	nan	1
84720	Pigo	0	0	0	0	1	0	0	0						None	None	None	nan	nan	nan	nan	nan	nan	nan	nan	nan	nan	nan	nan	nan	nan	nan	nan	nan	nan	nan	nan	1
9911	Tmcc2	0	0	0	0	0	0	0	1						None	None	None	nan	nan	nan	nan	nan	nan	nan	nan	nan	nan	nan	nan	nan	nan	nan	nan	nan	nan	nan	nan	1
10695	Cnpy3	0	0	0	0	0	0	0	1						None	None	None	nan	nan	nan	nan	nan	nan	nan	nan	nan	nan	nan	nan	nan	nan	nan	nan	nan	nan	nan	nan	1
2091	Fbl	0	0	1	0	0	0	0	0						None	None	None	nan	nan	nan	nan	nan	nan	nan	nan	nan	nan	nan	nan	nan	nan	nan	nan	nan	nan	nan	nan	1
3339	Hspg2	0	0	0	0	0	1	0	0						None	None	None	nan	nan	nan	nan	nan	nan	nan	nan	nan	nan	nan	nan	nan	nan	nan	nan	nan	nan	nan	nan	1
1521	Ctsw	0	0	0	0	1	0	0	0						None	None	None	nan	nan	nan	nan	nan	nan	nan	nan	nan	nan	nan	nan	nan	nan	nan	nan	nan	nan	nan	nan	1
957	Entpd5	0	0	0	0	1	0	0	0						None	None	None	nan	nan	nan	nan	nan	nan	nan	nan	nan	nan	nan	nan	nan	nan	nan	nan	nan	nan	nan	nan	1
55577	Nagk	0	0	0	0	1	0	0	0						None	None	None	nan	nan	nan	nan	nan	nan	nan	nan	nan	nan	nan	nan	nan	nan	nan	nan	nan	nan	nan	nan	1
2052	Ephx1	0	0	0	0	0	1	0	0						None	None	None	nan	nan	nan	nan	nan	nan	nan	nan	nan	nan	nan	nan	nan	nan	nan	nan	nan	nan	nan	nan	1
10460	Tacc3	0	0	1	0	0	0	0	0						None	None	None	nan	nan	nan	nan	nan	nan	nan	nan	nan	nan	nan	nan	nan	nan	nan	nan	nan	nan	nan	nan	1
3013	Hist1h2ad	0	0	1	0	0	0	0	0						None	None	None	nan	nan	nan	nan	nan	nan	nan	nan	nan	nan	nan	nan	nan	nan	nan	nan	nan	nan	nan	nan	1
170954	Ppp1r18	0	0	0	0	0	1	0	0						None	None	None	nan	nan	nan	nan	nan	nan	nan	nan	nan	nan	nan	nan	nan	nan	nan	nan	nan	nan	nan	nan	1
55236	Uba6	0	0	0	0	1	0	0	0						None	None	None	nan	nan	nan	nan	nan	nan	nan	nan	nan	nan	nan	nan	nan	nan	nan	nan	nan	nan	nan	nan	1
3182	Hnrnpab	0	0	1	0	0	0	0	0						None	None	None	nan	nan	nan	nan	nan	nan	nan	nan	nan	nan	nan	nan	nan	nan	nan	nan	nan	nan	nan	nan	1
2688	Gh	0	0	0	0	0	0	1	0						None	None	None	nan	nan	nan	nan	nan	nan	nan	nan	nan	nan	nan	nan	nan	nan	nan	nan	nan	nan	nan	nan	1
22808	Mras	0	0	0	0	0	1	0	0						None	None	None	nan	nan	nan	nan	nan	nan	nan	nan	nan	nan	nan	nan	nan	nan	nan	nan	nan	nan	nan	nan	1
6781	Stc1	0	0	0	0	0	1	0	0						None	None	None	nan	nan	nan	nan	nan	nan	nan	nan	nan	nan	nan	nan	nan	nan	nan	nan	nan	nan	nan	nan	1
64320	Rnf25	0	0	0	0	0	1	0	0						None	None	None	nan	nan	nan	nan	nan	nan	nan	nan	nan	nan	nan	nan	nan	nan	nan	nan	nan	nan	nan	nan	1
3965	Lgals9	0	0	0	0	0	1	0	0						None	None	None	nan	nan	nan	nan	nan	nan	nan	nan	nan	nan	nan	nan	nan	nan	nan	nan	nan	nan	nan	nan	1
26292	Mycbp	0	0	0	1	0	0	0	0						None	None	None	nan	nan	nan	nan	nan	nan	nan	nan	nan	nan	nan	nan	nan	nan	nan	nan	nan	nan	nan	nan	1
16589	4930500M09Rik	0	0	0	0	0	1	0	0	16589	Gene_ID	M. musculus	16589	M. musculus	Uhmk1	U2AF homology motif (UHM) kinase 1	GO:0046825 regulation of protein export from nucleus;GO:0045948 positive regulation of translational initiation;GO:0006446 regulation of translational initiation	0.0	0.0	0.0	0.0	1.0	0.0	0.0	0.0	0.0	0.0	0.0	0.0	1.0	0.0	0.0	0.0	0.0	0.0	0.0	0.0	1
3217	Hoxb7	0	0	0	0	0	1	0	0						None	None	None	nan	nan	nan	nan	nan	nan	nan	nan	nan	nan	nan	nan	nan	nan	nan	nan	nan	nan	nan	nan	1
50	Aco2	1	0	0	0	0	0	0	0						None	None	None	nan	nan	nan	nan	nan	nan	nan	nan	nan	nan	nan	nan	nan	nan	nan	nan	nan	nan	nan	nan	1
10103	Tspan1	0	0	0	0	0	0	0	1						None	None	None	nan	nan	nan	nan	nan	nan	nan	nan	nan	nan	nan	nan	nan	nan	nan	nan	nan	nan	nan	nan	1
5019	Oxct1	0	0	0	0	0	0	0	1						None	None	None	nan	nan	nan	nan	nan	nan	nan	nan	nan	nan	nan	nan	nan	nan	nan	nan	nan	nan	nan	nan	1
51081	Mrps7	0	0	0	0	0	0	0	1						None	None	None	nan	nan	nan	nan	nan	nan	nan	nan	nan	nan	nan	nan	nan	nan	nan	nan	nan	nan	nan	nan	1
23787	Mtch1	0	0	0	0	0	1	0	0						None	None	None	nan	nan	nan	nan	nan	nan	nan	nan	nan	nan	nan	nan	nan	nan	nan	nan	nan	nan	nan	nan	1
8543	Lmo4	0	0	0	0	0	1	0	0						None	None	None	nan	nan	nan	nan	nan	nan	nan	nan	nan	nan	nan	nan	nan	nan	nan	nan	nan	nan	nan	nan	1
23362	Psd3	0	0	0	1	0	0	0	0						None	None	None	nan	nan	nan	nan	nan	nan	nan	nan	nan	nan	nan	nan	nan	nan	nan	nan	nan	nan	nan	nan	1
3897	L1cam	0	0	0	1	0	0	0	0						None	None	None	nan	nan	nan	nan	nan	nan	nan	nan	nan	nan	nan	nan	nan	nan	nan	nan	nan	nan	nan	nan	1
116225	Zmynd19	0	0	0	0	0	1	0	0						None	None	None	nan	nan	nan	nan	nan	nan	nan	nan	nan	nan	nan	nan	nan	nan	nan	nan	nan	nan	nan	nan	1
203054	Adck5	1	0	0	0	0	0	0	0						None	None	None	nan	nan	nan	nan	nan	nan	nan	nan	nan	nan	nan	nan	nan	nan	nan	nan	nan	nan	nan	nan	1
6480	St6gal1	0	0	0	1	0	0	0	0						None	None	None	nan	nan	nan	nan	nan	nan	nan	nan	nan	nan	nan	nan	nan	nan	nan	nan	nan	nan	nan	nan	1
3673	Itga2	0	0	0	0	0	1	0	0						None	None	None	nan	nan	nan	nan	nan	nan	nan	nan	nan	nan	nan	nan	nan	nan	nan	nan	nan	nan	nan	nan	1
9367	Rab9	0	0	1	0	0	0	0	0						None	None	None	nan	nan	nan	nan	nan	nan	nan	nan	nan	nan	nan	nan	nan	nan	nan	nan	nan	nan	nan	nan	1
84940	Coro6	1	0	0	0	0	0	0	0						None	None	None	nan	nan	nan	nan	nan	nan	nan	nan	nan	nan	nan	nan	nan	nan	nan	nan	nan	nan	nan	nan	1
26071	Rtl8a	0	0	0	0	0	1	0	0						None	None	None	nan	nan	nan	nan	nan	nan	nan	nan	nan	nan	nan	nan	nan	nan	nan	nan	nan	nan	nan	nan	1
3212	Hoxb2	0	0	0	0	0	1	0	0						None	None	None	nan	nan	nan	nan	nan	nan	nan	nan	nan	nan	nan	nan	nan	nan	nan	nan	nan	nan	nan	nan	1
6494	Sipa1	0	0	0	1	0	0	0	0						None	None	None	nan	nan	nan	nan	nan	nan	nan	nan	nan	nan	nan	nan	nan	nan	nan	nan	nan	nan	nan	nan	1
7360	Ugp2	0	0	0	0	0	0	0	1						None	None	None	nan	nan	nan	nan	nan	nan	nan	nan	nan	nan	nan	nan	nan	nan	nan	nan	nan	nan	nan	nan	1
161	Ap2a2	0	0	0	0	1	0	0	0						None	None	None	nan	nan	nan	nan	nan	nan	nan	nan	nan	nan	nan	nan	nan	nan	nan	nan	nan	nan	nan	nan	1
51547	Sirt7	0	0	0	0	1	0	0	0						None	None	None	nan	nan	nan	nan	nan	nan	nan	nan	nan	nan	nan	nan	nan	nan	nan	nan	nan	nan	nan	nan	1
13024	Ctla2a	0	0	0	0	0	1	0	0	13024	Gene_ID	M. musculus	13024	M. musculus	Ctla2a	cytotoxic T lymphocyte-associated protein 2 alpha	GO:0045589 regulation of regulatory T cell differentiation;GO:0045066 regulatory T cell differentiation;GO:0010955 negative regulation of protein processing	0.0	1.0	0.0	1.0	0.0	0.0	0.0	0.0	0.0	0.0	0.0	0.0	0.0	0.0	0.0	0.0	0.0	0.0	0.0	0.0	1
57211	Adgrg6	0	0	0	0	1	0	0	0						None	None	None	nan	nan	nan	nan	nan	nan	nan	nan	nan	nan	nan	nan	nan	nan	nan	nan	nan	nan	nan	nan	1
73827	Tmem198b	0	0	0	0	0	1	0	0	73827	Gene_ID	M. musculus	73827	M. musculus	Tmem198b	transmembrane protein 198b	GO:0090263 positive regulation of canonical Wnt signaling pathway;GO:0030177 positive regulation of Wnt signaling pathway;GO:0060828 regulation of canonical Wnt signaling pathway	0.0	0.0	0.0	0.0	0.0	0.0	0.0	0.0	0.0	0.0	0.0	0.0	0.0	0.0	0.0	0.0	0.0	0.0	0.0	0.0	1
23094	Sipa1l3	0	0	1	0	0	0	0	0						None	None	None	nan	nan	nan	nan	nan	nan	nan	nan	nan	nan	nan	nan	nan	nan	nan	nan	nan	nan	nan	nan	1
1284	Col4a2	0	0	0	0	0	1	0	0						None	None	None	nan	nan	nan	nan	nan	nan	nan	nan	nan	nan	nan	nan	nan	nan	nan	nan	nan	nan	nan	nan	1
2957	Gtf2a1	1	0	0	0	0	0	0	0						None	None	None	nan	nan	nan	nan	nan	nan	nan	nan	nan	nan	nan	nan	nan	nan	nan	nan	nan	nan	nan	nan	1
497028	Gm5776	0	0	0	0	0	1	0	0	497028	Gene_ID	M. musculus	497028	M. musculus	Gm5776	Mrps33 pseudogene		0.0	0.0	0.0	0.0	0.0	0.0	0.0	0.0	0.0	0.0	0.0	0.0	0.0	0.0	0.0	0.0	0.0	0.0	0.0	0.0	1
8881	Cdc16	0	0	0	0	0	1	0	0						None	None	None	nan	nan	nan	nan	nan	nan	nan	nan	nan	nan	nan	nan	nan	nan	nan	nan	nan	nan	nan	nan	1
81622	Unc93b1	0	0	0	0	0	0	1	0						None	None	None	nan	nan	nan	nan	nan	nan	nan	nan	nan	nan	nan	nan	nan	nan	nan	nan	nan	nan	nan	nan	1
10678	B3gnt2	0	0	0	0	0	1	0	0						None	None	None	nan	nan	nan	nan	nan	nan	nan	nan	nan	nan	nan	nan	nan	nan	nan	nan	nan	nan	nan	nan	1
22898	Dennd3	0	0	1	0	0	0	0	0						None	None	None	nan	nan	nan	nan	nan	nan	nan	nan	nan	nan	nan	nan	nan	nan	nan	nan	nan	nan	nan	nan	1
6732	Srpk1	0	0	0	0	1	0	0	0						None	None	None	nan	nan	nan	nan	nan	nan	nan	nan	nan	nan	nan	nan	nan	nan	nan	nan	nan	nan	nan	nan	1
2962	Gtf2f1	0	0	0	0	1	0	0	0						None	None	None	nan	nan	nan	nan	nan	nan	nan	nan	nan	nan	nan	nan	nan	nan	nan	nan	nan	nan	nan	nan	1
77034	2510039O18Rik	0	0	0	0	0	1	0	0	77034	Gene_ID	M. musculus	77034	M. musculus	2510039O18Rik	RIKEN cDNA 2510039O18 gene	GO:0008150 biological_process	0.0	0.0	0.0	0.0	0.0	0.0	0.0	0.0	0.0	0.0	0.0	0.0	0.0	0.0	0.0	0.0	0.0	0.0	0.0	0.0	1
93674	Nat8f3	0	0	0	0	0	1	0	0	93674	Gene_ID	M. musculus	93674	M. musculus	Nat8f3	N-acetyltransferase 8 (GCN5-related) family member 3	GO:0001702 gastrulation with mouth forming second;GO:0003401 axis elongation;GO:0016573 histone acetylation	0.0	1.0	0.0	0.0	0.0	0.0	0.0	0.0	0.0	0.0	0.0	0.0	0.0	0.0	0.0	0.0	0.0	0.0	0.0	0.0	1
2313	Fli1	0	0	0	0	0	1	0	0						None	None	None	nan	nan	nan	nan	nan	nan	nan	nan	nan	nan	nan	nan	nan	nan	nan	nan	nan	nan	nan	nan	1
5046	Pcsk6	0	0	0	0	0	1	0	0						None	None	None	nan	nan	nan	nan	nan	nan	nan	nan	nan	nan	nan	nan	nan	nan	nan	nan	nan	nan	nan	nan	1
22826	Dnajc8	0	0	0	1	0	0	0	0						None	None	None	nan	nan	nan	nan	nan	nan	nan	nan	nan	nan	nan	nan	nan	nan	nan	nan	nan	nan	nan	nan	1
71776	Tha1	0	0	0	0	0	0	0	1	71776	Gene_ID	M. musculus	71776	M. musculus	Tha1	threonine aldolase 1	GO:0006567 threonine catabolic process;GO:0006545 glycine biosynthetic process;GO:0006566 threonine metabolic process	0.0	0.0	0.0	0.0	0.0	0.0	0.0	0.0	0.0	0.0	0.0	0.0	0.0	0.0	0.0	0.0	0.0	0.0	0.0	0.0	1
81847	Rnf146	1	0	0	0	0	0	0	0						None	None	None	nan	nan	nan	nan	nan	nan	nan	nan	nan	nan	nan	nan	nan	nan	nan	nan	nan	nan	nan	nan	1
10447	Fam3c	0	0	0	1	0	0	0	0						None	None	None	nan	nan	nan	nan	nan	nan	nan	nan	nan	nan	nan	nan	nan	nan	nan	nan	nan	nan	nan	nan	1
27077	B9d1	0	0	0	0	1	0	0	0						None	None	None	nan	nan	nan	nan	nan	nan	nan	nan	nan	nan	nan	nan	nan	nan	nan	nan	nan	nan	nan	nan	1
381633	Gm1673	0	0	0	1	0	0	0	0	381633	Gene_ID	M. musculus	381633	M. musculus	Gm1673	predicted gene 1673	GO:0008150 biological_process	0.0	0.0	0.0	0.0	0.0	0.0	0.0	0.0	0.0	0.0	0.0	0.0	0.0	0.0	0.0	0.0	0.0	0.0	0.0	0.0	1
56270	Wdr45b	0	0	1	0	0	0	0	0						None	None	None	nan	nan	nan	nan	nan	nan	nan	nan	nan	nan	nan	nan	nan	nan	nan	nan	nan	nan	nan	nan	1
10589	Drap1	0	0	1	0	0	0	0	0						None	None	None	nan	nan	nan	nan	nan	nan	nan	nan	nan	nan	nan	nan	nan	nan	nan	nan	nan	nan	nan	nan	1
6443	Sgcb	0	0	0	0	1	0	0	0						None	None	None	nan	nan	nan	nan	nan	nan	nan	nan	nan	nan	nan	nan	nan	nan	nan	nan	nan	nan	nan	nan	1
80228	Orai2	0	0	0	0	1	0	0	0						None	None	None	nan	nan	nan	nan	nan	nan	nan	nan	nan	nan	nan	nan	nan	nan	nan	nan	nan	nan	nan	nan	1
124790	Hexim2	0	0	0	0	0	1	0	0						None	None	None	nan	nan	nan	nan	nan	nan	nan	nan	nan	nan	nan	nan	nan	nan	nan	nan	nan	nan	nan	nan	1
83442	Sh3bgrl3	0	0	0	1	0	0	0	0						None	None	None	nan	nan	nan	nan	nan	nan	nan	nan	nan	nan	nan	nan	nan	nan	nan	nan	nan	nan	nan	nan	1
55905	Rnf114	1	0	0	0	0	0	0	0						None	None	None	nan	nan	nan	nan	nan	nan	nan	nan	nan	nan	nan	nan	nan	nan	nan	nan	nan	nan	nan	nan	1
115488997	Gm23301	0	1	0	0	0	0	0	0	115488997	Gene_ID	M. musculus	115488997	M. musculus	Gm23301	predicted gene, 23301		0.0	0.0	0.0	0.0	0.0	0.0	0.0	0.0	0.0	0.0	0.0	0.0	0.0	0.0	0.0	0.0	0.0	0.0	0.0	0.0	1
3955	Lfng	0	0	0	0	1	0	0	0						None	None	None	nan	nan	nan	nan	nan	nan	nan	nan	nan	nan	nan	nan	nan	nan	nan	nan	nan	nan	nan	nan	1
23603	Coro1c	0	0	1	0	0	0	0	0						None	None	None	nan	nan	nan	nan	nan	nan	nan	nan	nan	nan	nan	nan	nan	nan	nan	nan	nan	nan	nan	nan	1
54381	Cpq	0	1	0	0	0	0	0	0	54381	Gene_ID	M. musculus	54381	M. musculus	Cpq	carboxypeptidase Q	GO:0006590 thyroid hormone generation;GO:0042403 thyroid hormone metabolic process;GO:0043171 peptide catabolic process	0.0	0.0	0.0	0.0	0.0	0.0	0.0	0.0	0.0	0.0	0.0	0.0	0.0	0.0	0.0	0.0	0.0	0.0	0.0	0.0	1
6834	Surf1	0	0	0	1	0	0	0	0						None	None	None	nan	nan	nan	nan	nan	nan	nan	nan	nan	nan	nan	nan	nan	nan	nan	nan	nan	nan	nan	nan	1
4335	Mnt	0	0	0	0	0	1	0	0						None	None	None	nan	nan	nan	nan	nan	nan	nan	nan	nan	nan	nan	nan	nan	nan	nan	nan	nan	nan	nan	nan	1
64425	Polr1e	0	0	0	0	1	0	0	0						None	None	None	nan	nan	nan	nan	nan	nan	nan	nan	nan	nan	nan	nan	nan	nan	nan	nan	nan	nan	nan	nan	1
7108	Tm7sf2	0	0	0	1	0	0	0	0						None	None	None	nan	nan	nan	nan	nan	nan	nan	nan	nan	nan	nan	nan	nan	nan	nan	nan	nan	nan	nan	nan	1
65991	Fundc2	0	0	0	0	0	1	0	0						None	None	None	nan	nan	nan	nan	nan	nan	nan	nan	nan	nan	nan	nan	nan	nan	nan	nan	nan	nan	nan	nan	1
1163	Cks1b	0	0	1	0	0	0	0	0						None	None	None	nan	nan	nan	nan	nan	nan	nan	nan	nan	nan	nan	nan	nan	nan	nan	nan	nan	nan	nan	nan	1
10867	Tspan9	0	0	0	0	1	0	0	0						None	None	None	nan	nan	nan	nan	nan	nan	nan	nan	nan	nan	nan	nan	nan	nan	nan	nan	nan	nan	nan	nan	1
6574	Slc20a1	0	0	0	0	1	0	0	0						None	None	None	nan	nan	nan	nan	nan	nan	nan	nan	nan	nan	nan	nan	nan	nan	nan	nan	nan	nan	nan	nan	1
23179	Rgl1	0	0	0	0	0	1	0	0						None	None	None	nan	nan	nan	nan	nan	nan	nan	nan	nan	nan	nan	nan	nan	nan	nan	nan	nan	nan	nan	nan	1
70772	Ggnbp1	1	0	0	0	0	0	0	0	70772	Gene_ID	M. musculus	70772	M. musculus	Ggnbp1	gametogenetin binding protein 1	GO:0000266 mitochondrial fission;GO:0007283 spermatogenesis;GO:0048232 male gamete generation	0.0	0.0	0.0	0.0	0.0	0.0	0.0	0.0	0.0	0.0	0.0	0.0	0.0	0.0	0.0	0.0	0.0	0.0	0.0	0.0	1
112399	Egln3	0	0	0	0	0	0	0	1						None	None	None	nan	nan	nan	nan	nan	nan	nan	nan	nan	nan	nan	nan	nan	nan	nan	nan	nan	nan	nan	nan	1
60676	Pappa2	1	0	0	0	0	0	0	0						None	None	None	nan	nan	nan	nan	nan	nan	nan	nan	nan	nan	nan	nan	nan	nan	nan	nan	nan	nan	nan	nan	1
676253	Gm14648	0	0	0	0	0	0	0	1	676253	Gene_ID	M. musculus	676253	M. musculus	Gm14648	ribosomal protein L21 pseudogene		0.0	0.0	0.0	0.0	0.0	0.0	0.0	0.0	0.0	0.0	0.0	0.0	0.0	0.0	0.0	0.0	0.0	0.0	0.0	0.0	1
130340	Ap1s3	1	0	0	0	0	0	0	0						None	None	None	nan	nan	nan	nan	nan	nan	nan	nan	nan	nan	nan	nan	nan	nan	nan	nan	nan	nan	nan	nan	1
23291	Fbxw11	0	0	0	0	0	1	0	0						None	None	None	nan	nan	nan	nan	nan	nan	nan	nan	nan	nan	nan	nan	nan	nan	nan	nan	nan	nan	nan	nan	1
165	Aebp1	1	0	0	0	0	0	0	0						None	None	None	nan	nan	nan	nan	nan	nan	nan	nan	nan	nan	nan	nan	nan	nan	nan	nan	nan	nan	nan	nan	1
7979	Sem1	0	0	1	0	0	0	0	0						None	None	None	nan	nan	nan	nan	nan	nan	nan	nan	nan	nan	nan	nan	nan	nan	nan	nan	nan	nan	nan	nan	1
3843	Ipo5	0	0	0	0	1	0	0	0						None	None	None	nan	nan	nan	nan	nan	nan	nan	nan	nan	nan	nan	nan	nan	nan	nan	nan	nan	nan	nan	nan	1
2184	Fah	0	0	0	0	0	1	0	0						None	None	None	nan	nan	nan	nan	nan	nan	nan	nan	nan	nan	nan	nan	nan	nan	nan	nan	nan	nan	nan	nan	1
9406	Zranb2	0	0	0	0	0	1	0	0						None	None	None	nan	nan	nan	nan	nan	nan	nan	nan	nan	nan	nan	nan	nan	nan	nan	nan	nan	nan	nan	nan	1
3845	Kras	0	0	1	0	0	0	0	0						None	None	None	nan	nan	nan	nan	nan	nan	nan	nan	nan	nan	nan	nan	nan	nan	nan	nan	nan	nan	nan	nan	1
949	Scarb1	0	0	1	0	0	0	0	0						None	None	None	nan	nan	nan	nan	nan	nan	nan	nan	nan	nan	nan	nan	nan	nan	nan	nan	nan	nan	nan	nan	1
94005	Pigs	0	0	0	0	1	0	0	0						None	None	None	nan	nan	nan	nan	nan	nan	nan	nan	nan	nan	nan	nan	nan	nan	nan	nan	nan	nan	nan	nan	1
2622	Gas8	0	0	0	0	1	0	0	0						None	None	None	nan	nan	nan	nan	nan	nan	nan	nan	nan	nan	nan	nan	nan	nan	nan	nan	nan	nan	nan	nan	1
201965	Rwdd4a	0	0	0	1	0	0	0	0						None	None	None	nan	nan	nan	nan	nan	nan	nan	nan	nan	nan	nan	nan	nan	nan	nan	nan	nan	nan	nan	nan	1
501	Aldh7a1	0	0	0	1	0	0	0	0						None	None	None	nan	nan	nan	nan	nan	nan	nan	nan	nan	nan	nan	nan	nan	nan	nan	nan	nan	nan	nan	nan	1
123103	Klhl33	1	0	0	0	0	0	0	0						None	None	None	nan	nan	nan	nan	nan	nan	nan	nan	nan	nan	nan	nan	nan	nan	nan	nan	nan	nan	nan	nan	1
25994	Higd1a	0	0	0	0	0	1	0	0						None	None	None	nan	nan	nan	nan	nan	nan	nan	nan	nan	nan	nan	nan	nan	nan	nan	nan	nan	nan	nan	nan	1
10053	Ap1m2	0	0	0	0	1	0	0	0						None	None	None	nan	nan	nan	nan	nan	nan	nan	nan	nan	nan	nan	nan	nan	nan	nan	nan	nan	nan	nan	nan	1
29813	Zfp385a	0	0	0	0	0	1	0	0	29813	Gene_ID	M. musculus	29813	M. musculus	Zfp385a	zinc finger protein 385A	GO:1902164 positive regulation of DNA damage response, signal transduction by p53 class mediator resulting in transcription of p21 class mediator;GO:1902162 regulation of DNA damage response, signal transduction by p53 class mediator resulting in transcription of p21 class mediator;GO:1902166 negative regulation of intrinsic apoptotic signaling pathway in response to DNA damage by p53 class media…	0.0	0.0	0.0	0.0	0.0	0.0	0.0	0.0	0.0	1.0	0.0	0.0	1.0	1.0	0.0	1.0	0.0	0.0	0.0	1.0	1
8622	Pde8b	0	0	0	0	0	1	0	0						None	None	None	nan	nan	nan	nan	nan	nan	nan	nan	nan	nan	nan	nan	nan	nan	nan	nan	nan	nan	nan	nan	1
81605	Urm1	0	0	0	0	0	1	0	0						None	None	None	nan	nan	nan	nan	nan	nan	nan	nan	nan	nan	nan	nan	nan	nan	nan	nan	nan	nan	nan	nan	1
1743	Dlst	0	0	0	0	1	0	0	0						None	None	None	nan	nan	nan	nan	nan	nan	nan	nan	nan	nan	nan	nan	nan	nan	nan	nan	nan	nan	nan	nan	1
1295	Col8a1	0	0	0	0	0	1	0	0						None	None	None	nan	nan	nan	nan	nan	nan	nan	nan	nan	nan	nan	nan	nan	nan	nan	nan	nan	nan	nan	nan	1
619564	Snord72	1	0	0	0	0	0	0	0						None	None	None	nan	nan	nan	nan	nan	nan	nan	nan	nan	nan	nan	nan	nan	nan	nan	nan	nan	nan	nan	nan	1
5833	Pcyt2	0	0	0	0	1	0	0	0						None	None	None	nan	nan	nan	nan	nan	nan	nan	nan	nan	nan	nan	nan	nan	nan	nan	nan	nan	nan	nan	nan	1
55715	Dok4	0	0	0	0	1	0	0	0						None	None	None	nan	nan	nan	nan	nan	nan	nan	nan	nan	nan	nan	nan	nan	nan	nan	nan	nan	nan	nan	nan	1
64581	Clec7a	0	0	0	0	0	0	1	0						None	None	None	nan	nan	nan	nan	nan	nan	nan	nan	nan	nan	nan	nan	nan	nan	nan	nan	nan	nan	nan	nan	1
400745	Sh2d5	0	0	0	0	1	0	0	0						None	None	None	nan	nan	nan	nan	nan	nan	nan	nan	nan	nan	nan	nan	nan	nan	nan	nan	nan	nan	nan	nan	1
100043546	Gm15542	0	0	0	0	1	0	0	0	100043546	Gene_ID	M. musculus	100043546	M. musculus	Gm15542	DnaJ (Hsp40) homolog, subfamily A, member 1 pseudogene		0.0	0.0	0.0	0.0	0.0	0.0	0.0	0.0	0.0	0.0	0.0	0.0	0.0	0.0	0.0	0.0	0.0	0.0	0.0	0.0	1
55768	Ngly1	1	0	0	0	0	0	0	0						None	None	None	nan	nan	nan	nan	nan	nan	nan	nan	nan	nan	nan	nan	nan	nan	nan	nan	nan	nan	nan	nan	1
4321	Mmp12	0	0	0	0	0	0	1	0						None	None	None	nan	nan	nan	nan	nan	nan	nan	nan	nan	nan	nan	nan	nan	nan	nan	nan	nan	nan	nan	nan	1
112574	Snx18	0	0	0	0	0	1	0	0						None	None	None	nan	nan	nan	nan	nan	nan	nan	nan	nan	nan	nan	nan	nan	nan	nan	nan	nan	nan	nan	nan	1
431707	Lhx8	0	0	0	0	0	0	1	0						None	None	None	nan	nan	nan	nan	nan	nan	nan	nan	nan	nan	nan	nan	nan	nan	nan	nan	nan	nan	nan	nan	1
90459	Eri1	0	0	1	0	0	0	0	0						None	None	None	nan	nan	nan	nan	nan	nan	nan	nan	nan	nan	nan	nan	nan	nan	nan	nan	nan	nan	nan	nan	1
100502742	1700007L15Rik	0	0	1	0	0	0	0	0	100502742	Gene_ID	M. musculus	100502742	M. musculus	1700007L15Rik	RIKEN cDNA 1700007L15 gene		0.0	0.0	0.0	0.0	0.0	0.0	0.0	0.0	0.0	0.0	0.0	0.0	0.0	0.0	0.0	0.0	0.0	0.0	0.0	0.0	1
33	Acadl	0	0	0	0	1	0	0	0						None	None	None	nan	nan	nan	nan	nan	nan	nan	nan	nan	nan	nan	nan	nan	nan	nan	nan	nan	nan	nan	nan	1
91860	Calml4	0	0	0	0	0	1	0	0						None	None	None	nan	nan	nan	nan	nan	nan	nan	nan	nan	nan	nan	nan	nan	nan	nan	nan	nan	nan	nan	nan	1
57282	Slc4a10	0	0	0	0	0	0	1	0						None	None	None	nan	nan	nan	nan	nan	nan	nan	nan	nan	nan	nan	nan	nan	nan	nan	nan	nan	nan	nan	nan	1
1522	Ctsz	0	0	0	1	0	0	0	0						None	None	None	nan	nan	nan	nan	nan	nan	nan	nan	nan	nan	nan	nan	nan	nan	nan	nan	nan	nan	nan	nan	1
9282	Med14	0	0	1	0	0	0	0	0						None	None	None	nan	nan	nan	nan	nan	nan	nan	nan	nan	nan	nan	nan	nan	nan	nan	nan	nan	nan	nan	nan	1
6613	Sumo2	0	0	1	0	0	0	0	0						None	None	None	nan	nan	nan	nan	nan	nan	nan	nan	nan	nan	nan	nan	nan	nan	nan	nan	nan	nan	nan	nan	1
12984	Csf2rb2	0	0	0	0	0	0	1	0	12984	Gene_ID	M. musculus	12984	M. musculus	Csf2rb2	colony stimulating factor 2 receptor, beta 2, low-affinity (granulocyte-macrophage)	GO:0019221 cytokine-mediated signaling pathway;GO:0071345 cellular response to cytokine stimulus;GO:0034097 response to cytokine	0.0	0.0	0.0	0.0	0.0	0.0	0.0	0.0	0.0	0.0	0.0	0.0	0.0	0.0	0.0	0.0	0.0	0.0	0.0	0.0	1
3075	Cfh	0	0	0	0	0	1	0	0						None	None	None	nan	nan	nan	nan	nan	nan	nan	nan	nan	nan	nan	nan	nan	nan	nan	nan	nan	nan	nan	nan	1
100133941	Cd24a	0	0	0	0	0	1	0	0						None	None	None	nan	nan	nan	nan	nan	nan	nan	nan	nan	nan	nan	nan	nan	nan	nan	nan	nan	nan	nan	nan	1
1829	Dsg2	0	0	0	0	1	0	0	0						None	None	None	nan	nan	nan	nan	nan	nan	nan	nan	nan	nan	nan	nan	nan	nan	nan	nan	nan	nan	nan	nan	1
64115	Vsir	1	0	0	0	0	0	0	0						None	None	None	nan	nan	nan	nan	nan	nan	nan	nan	nan	nan	nan	nan	nan	nan	nan	nan	nan	nan	nan	nan	1
91947	Arrdc4	0	0	0	0	0	1	0	0						None	None	None	nan	nan	nan	nan	nan	nan	nan	nan	nan	nan	nan	nan	nan	nan	nan	nan	nan	nan	nan	nan	1
692073	Snora16a	0	0	1	0	0	0	0	0						None	None	None	nan	nan	nan	nan	nan	nan	nan	nan	nan	nan	nan	nan	nan	nan	nan	nan	nan	nan	nan	nan	1
670	Bphl	0	0	0	1	0	0	0	0						None	None	None	nan	nan	nan	nan	nan	nan	nan	nan	nan	nan	nan	nan	nan	nan	nan	nan	nan	nan	nan	nan	1
5716	Psmd10	0	0	0	0	1	0	0	0						None	None	None	nan	nan	nan	nan	nan	nan	nan	nan	nan	nan	nan	nan	nan	nan	nan	nan	nan	nan	nan	nan	1
8525	Dgkz	1	0	0	0	0	0	0	0						None	None	None	nan	nan	nan	nan	nan	nan	nan	nan	nan	nan	nan	nan	nan	nan	nan	nan	nan	nan	nan	nan	1
55108	Bsdc1	0	0	0	0	0	1	0	0						None	None	None	nan	nan	nan	nan	nan	nan	nan	nan	nan	nan	nan	nan	nan	nan	nan	nan	nan	nan	nan	nan	1
4982	Tnfrsf11b	1	0	0	0	0	0	0	0						None	None	None	nan	nan	nan	nan	nan	nan	nan	nan	nan	nan	nan	nan	nan	nan	nan	nan	nan	nan	nan	nan	1
84314	Tmem107	0	0	0	0	1	0	0	0						None	None	None	nan	nan	nan	nan	nan	nan	nan	nan	nan	nan	nan	nan	nan	nan	nan	nan	nan	nan	nan	nan	1
5328	Plau	0	0	0	0	0	0	1	0						None	None	None	nan	nan	nan	nan	nan	nan	nan	nan	nan	nan	nan	nan	nan	nan	nan	nan	nan	nan	nan	nan	1
9903	Klhl21	0	0	0	0	1	0	0	0						None	None	None	nan	nan	nan	nan	nan	nan	nan	nan	nan	nan	nan	nan	nan	nan	nan	nan	nan	nan	nan	nan	1
27102	Eif2ak1	0	0	0	0	1	0	0	0						None	None	None	nan	nan	nan	nan	nan	nan	nan	nan	nan	nan	nan	nan	nan	nan	nan	nan	nan	nan	nan	nan	1
714	C1qc	0	0	0	0	0	0	1	0						None	None	None	nan	nan	nan	nan	nan	nan	nan	nan	nan	nan	nan	nan	nan	nan	nan	nan	nan	nan	nan	nan	1
2109	Etfb	1	0	0	0	0	0	0	0						None	None	None	nan	nan	nan	nan	nan	nan	nan	nan	nan	nan	nan	nan	nan	nan	nan	nan	nan	nan	nan	nan	1
57402	S100a14	0	0	0	0	0	0	1	0						None	None	None	nan	nan	nan	nan	nan	nan	nan	nan	nan	nan	nan	nan	nan	nan	nan	nan	nan	nan	nan	nan	1
10445	Mcrs1	0	0	0	0	0	0	0	1						None	None	None	nan	nan	nan	nan	nan	nan	nan	nan	nan	nan	nan	nan	nan	nan	nan	nan	nan	nan	nan	nan	1
54675	Crls1	0	0	0	0	0	1	0	0						None	None	None	nan	nan	nan	nan	nan	nan	nan	nan	nan	nan	nan	nan	nan	nan	nan	nan	nan	nan	nan	nan	1
5723	Psph	0	0	0	0	0	1	0	0						None	None	None	nan	nan	nan	nan	nan	nan	nan	nan	nan	nan	nan	nan	nan	nan	nan	nan	nan	nan	nan	nan	1
8671	Slc4a4	1	0	0	0	0	0	0	0						None	None	None	nan	nan	nan	nan	nan	nan	nan	nan	nan	nan	nan	nan	nan	nan	nan	nan	nan	nan	nan	nan	1
55608	Ankrd10	1	0	0	0	0	0	0	0						None	None	None	nan	nan	nan	nan	nan	nan	nan	nan	nan	nan	nan	nan	nan	nan	nan	nan	nan	nan	nan	nan	1
81037	Clptm1l	0	0	0	0	0	1	0	0						None	None	None	nan	nan	nan	nan	nan	nan	nan	nan	nan	nan	nan	nan	nan	nan	nan	nan	nan	nan	nan	nan	1
20014	Rpn2	0	1	0	0	0	0	0	0	20014	Gene_ID	M. musculus	20014	M. musculus	Rpn2	ribophorin II	GO:0006487 protein N-linked glycosylation;GO:0006486 protein glycosylation;GO:0043413 macromolecule glycosylation	0.0	0.0	0.0	0.0	0.0	0.0	0.0	0.0	0.0	0.0	0.0	0.0	0.0	0.0	0.0	0.0	0.0	0.0	0.0	0.0	1
7008	Tef	0	0	1	0	0	0	0	0						None	None	None	nan	nan	nan	nan	nan	nan	nan	nan	nan	nan	nan	nan	nan	nan	nan	nan	nan	nan	nan	nan	1
11018	Tmed1	1	0	0	0	0	0	0	0						None	None	None	nan	nan	nan	nan	nan	nan	nan	nan	nan	nan	nan	nan	nan	nan	nan	nan	nan	nan	nan	nan	1
10476	Atp5h	1	0	0	0	0	0	0	0						None	None	None	nan	nan	nan	nan	nan	nan	nan	nan	nan	nan	nan	nan	nan	nan	nan	nan	nan	nan	nan	nan	1
2119	Etv5	0	0	1	0	0	0	0	0						None	None	None	nan	nan	nan	nan	nan	nan	nan	nan	nan	nan	nan	nan	nan	nan	nan	nan	nan	nan	nan	nan	1
7077	Timp2	0	0	1	0	0	0	0	0						None	None	None	nan	nan	nan	nan	nan	nan	nan	nan	nan	nan	nan	nan	nan	nan	nan	nan	nan	nan	nan	nan	1
319188	Hist1h2bp	0	0	0	0	0	0	0	1	319188	Gene_ID	M. musculus	319188	M. musculus	H2bc22	H2B clustered histone 22	GO:0006334 nucleosome assembly;GO:0031497 chromatin assembly;GO:0034728 nucleosome organization	0.0	0.0	0.0	0.0	0.0	0.0	0.0	0.0	0.0	0.0	0.0	0.0	1.0	0.0	0.0	0.0	0.0	0.0	0.0	0.0	1
55075	Uaca	0	0	0	0	0	0	1	0						None	None	None	nan	nan	nan	nan	nan	nan	nan	nan	nan	nan	nan	nan	nan	nan	nan	nan	nan	nan	nan	nan	1
84656	Glyr1	0	0	0	0	1	0	0	0						None	None	None	nan	nan	nan	nan	nan	nan	nan	nan	nan	nan	nan	nan	nan	nan	nan	nan	nan	nan	nan	nan	1
83594	Nudt12	0	0	0	0	1	0	0	0						None	None	None	nan	nan	nan	nan	nan	nan	nan	nan	nan	nan	nan	nan	nan	nan	nan	nan	nan	nan	nan	nan	1
813	Calu	0	0	0	0	0	0	0	1						None	None	None	nan	nan	nan	nan	nan	nan	nan	nan	nan	nan	nan	nan	nan	nan	nan	nan	nan	nan	nan	nan	1
8436	Cavin2	1	0	0	0	0	0	0	0						None	None	None	nan	nan	nan	nan	nan	nan	nan	nan	nan	nan	nan	nan	nan	nan	nan	nan	nan	nan	nan	nan	1
64711	Hs3st6	1	0	0	0	0	0	0	0						None	None	None	nan	nan	nan	nan	nan	nan	nan	nan	nan	nan	nan	nan	nan	nan	nan	nan	nan	nan	nan	nan	1
8836	Ggh	0	0	0	0	1	0	0	0						None	None	None	nan	nan	nan	nan	nan	nan	nan	nan	nan	nan	nan	nan	nan	nan	nan	nan	nan	nan	nan	nan	1
7268	Ttc4	0	0	0	1	0	0	0	0						None	None	None	nan	nan	nan	nan	nan	nan	nan	nan	nan	nan	nan	nan	nan	nan	nan	nan	nan	nan	nan	nan	1
9260	Pdlim7	0	0	0	0	1	0	0	0						None	None	None	nan	nan	nan	nan	nan	nan	nan	nan	nan	nan	nan	nan	nan	nan	nan	nan	nan	nan	nan	nan	1
3202	Hoxa5	0	0	0	0	0	1	0	0						None	None	None	nan	nan	nan	nan	nan	nan	nan	nan	nan	nan	nan	nan	nan	nan	nan	nan	nan	nan	nan	nan	1
9564	Bcar1	0	0	0	1	0	0	0	0						None	None	None	nan	nan	nan	nan	nan	nan	nan	nan	nan	nan	nan	nan	nan	nan	nan	nan	nan	nan	nan	nan	1
6354	Ccl7	0	0	0	0	0	0	1	0						None	None	None	nan	nan	nan	nan	nan	nan	nan	nan	nan	nan	nan	nan	nan	nan	nan	nan	nan	nan	nan	nan	1
51573	Gde1	1	0	0	0	0	0	0	0						None	None	None	nan	nan	nan	nan	nan	nan	nan	nan	nan	nan	nan	nan	nan	nan	nan	nan	nan	nan	nan	nan	1
267	Amfr	0	0	0	0	0	1	0	0						None	None	None	nan	nan	nan	nan	nan	nan	nan	nan	nan	nan	nan	nan	nan	nan	nan	nan	nan	nan	nan	nan	1
25853	Dcaf12	0	0	0	0	1	0	0	0						None	None	None	nan	nan	nan	nan	nan	nan	nan	nan	nan	nan	nan	nan	nan	nan	nan	nan	nan	nan	nan	nan	1
84896	Atad1	0	0	0	0	1	0	0	0						None	None	None	nan	nan	nan	nan	nan	nan	nan	nan	nan	nan	nan	nan	nan	nan	nan	nan	nan	nan	nan	nan	1
8556	Cdc14a	0	0	0	0	1	0	0	0						None	None	None	nan	nan	nan	nan	nan	nan	nan	nan	nan	nan	nan	nan	nan	nan	nan	nan	nan	nan	nan	nan	1
9792	Sertad2	0	0	1	0	0	0	0	0						None	None	None	nan	nan	nan	nan	nan	nan	nan	nan	nan	nan	nan	nan	nan	nan	nan	nan	nan	nan	nan	nan	1
20091	Rps3a1	0	0	1	0	0	0	0	0	20091	Gene_ID	M. musculus	20091	M. musculus	Rps3a1	ribosomal protein S3A1	GO:0048146 positive regulation of fibroblast proliferation;GO:0048145 regulation of fibroblast proliferation;GO:0045727 positive regulation of translation	0.0	0.0	0.0	0.0	0.0	0.0	0.0	0.0	0.0	0.0	0.0	0.0	0.0	0.0	0.0	0.0	0.0	0.0	0.0	0.0	1
73212	3110082I17Rik	0	0	0	0	1	0	0	0	73212	Gene_ID	M. musculus	73212	M. musculus	3110082I17Rik	RIKEN cDNA 3110082I17 gene	GO:0008150 biological_process	0.0	0.0	0.0	0.0	0.0	0.0	0.0	0.0	0.0	0.0	0.0	0.0	0.0	0.0	0.0	0.0	0.0	0.0	0.0	0.0	1
84256	Flywch1	0	0	0	0	0	1	0	0						None	None	None	nan	nan	nan	nan	nan	nan	nan	nan	nan	nan	nan	nan	nan	nan	nan	nan	nan	nan	nan	nan	1
153572	Irx2	0	0	1	0	0	0	0	0						None	None	None	nan	nan	nan	nan	nan	nan	nan	nan	nan	nan	nan	nan	nan	nan	nan	nan	nan	nan	nan	nan	1
12070	Bex3	0	1	0	0	0	0	0	0	12070	Gene_ID	M. musculus	12070	M. musculus	Bex3	brain expressed X-linked 3	GO:0008625 extrinsic apoptotic signaling pathway via death domain receptors;GO:0097191 extrinsic apoptotic signaling pathway;GO:0097190 apoptotic signaling pathway	0.0	0.0	0.0	0.0	0.0	0.0	0.0	0.0	0.0	0.0	0.0	0.0	0.0	0.0	0.0	0.0	0.0	0.0	0.0	0.0	1
320544	D930030I03Rik	0	0	1	0	0	0	0	0	320544	Gene_ID	M. musculus	320544	M. musculus	D930030I03Rik	RIKEN cDNA D930030I03 gene		0.0	0.0	0.0	0.0	0.0	0.0	0.0	0.0	0.0	0.0	0.0	0.0	0.0	0.0	0.0	0.0	0.0	0.0	0.0	0.0	1
66520	2610001J05Rik	0	0	1	0	0	0	0	0	66520	Gene_ID	M. musculus	66520	M. musculus	2610001J05Rik	RIKEN cDNA 2610001J05 gene	GO:0008150 biological_process	0.0	0.0	0.0	0.0	0.0	0.0	0.0	0.0	0.0	0.0	0.0	0.0	0.0	0.0	0.0	0.0	0.0	0.0	0.0	0.0	1
2309	Foxo3	0	0	0	0	0	1	0	0						None	None	None	nan	nan	nan	nan	nan	nan	nan	nan	nan	nan	nan	nan	nan	nan	nan	nan	nan	nan	nan	nan	1
55790	Csgalnact1	0	0	0	0	0	0	0	1						None	None	None	nan	nan	nan	nan	nan	nan	nan	nan	nan	nan	nan	nan	nan	nan	nan	nan	nan	nan	nan	nan	1
79962	Dnajc22	0	0	0	0	0	0	0	1						None	None	None	nan	nan	nan	nan	nan	nan	nan	nan	nan	nan	nan	nan	nan	nan	nan	nan	nan	nan	nan	nan	1
4544	Mt2	0	0	0	0	0	0	1	0						None	None	None	nan	nan	nan	nan	nan	nan	nan	nan	nan	nan	nan	nan	nan	nan	nan	nan	nan	nan	nan	nan	1
10552	Arpc1a	0	0	0	1	0	0	0	0						None	None	None	nan	nan	nan	nan	nan	nan	nan	nan	nan	nan	nan	nan	nan	nan	nan	nan	nan	nan	nan	nan	1
1436	Csf1r	0	0	0	0	0	0	1	0						None	None	None	nan	nan	nan	nan	nan	nan	nan	nan	nan	nan	nan	nan	nan	nan	nan	nan	nan	nan	nan	nan	1
57508	Ints2	0	0	0	0	1	0	0	0						None	None	None	nan	nan	nan	nan	nan	nan	nan	nan	nan	nan	nan	nan	nan	nan	nan	nan	nan	nan	nan	nan	1
84898	Plxdc2	0	0	0	0	0	1	0	0						None	None	None	nan	nan	nan	nan	nan	nan	nan	nan	nan	nan	nan	nan	nan	nan	nan	nan	nan	nan	nan	nan	1
26115	Tanc2	1	0	0	0	0	0	0	0						None	None	None	nan	nan	nan	nan	nan	nan	nan	nan	nan	nan	nan	nan	nan	nan	nan	nan	nan	nan	nan	nan	1
202915	Tmem184a	0	0	0	0	1	0	0	0						None	None	None	nan	nan	nan	nan	nan	nan	nan	nan	nan	nan	nan	nan	nan	nan	nan	nan	nan	nan	nan	nan	1
7476	Wnt7a	0	0	0	0	1	0	0	0						None	None	None	nan	nan	nan	nan	nan	nan	nan	nan	nan	nan	nan	nan	nan	nan	nan	nan	nan	nan	nan	nan	1
284996	Rnf149	0	0	0	0	0	1	0	0						None	None	None	nan	nan	nan	nan	nan	nan	nan	nan	nan	nan	nan	nan	nan	nan	nan	nan	nan	nan	nan	nan	1
4017	Loxl2	0	0	0	0	0	0	1	0						None	None	None	nan	nan	nan	nan	nan	nan	nan	nan	nan	nan	nan	nan	nan	nan	nan	nan	nan	nan	nan	nan	1
285590	Sh3pxd2b	0	0	0	0	0	1	0	0						None	None	None	nan	nan	nan	nan	nan	nan	nan	nan	nan	nan	nan	nan	nan	nan	nan	nan	nan	nan	nan	nan	1
976	Adgre5	0	0	0	0	0	1	0	0						None	None	None	nan	nan	nan	nan	nan	nan	nan	nan	nan	nan	nan	nan	nan	nan	nan	nan	nan	nan	nan	nan	1
52683	Ncaph2	0	1	0	0	0	0	0	0	52683	Gene_ID	M. musculus	52683	M. musculus	Ncaph2	non-SMC condensin II complex, subunit H2	GO:0051309 female meiosis chromosome separation;GO:0016321 female meiosis chromosome segregation;GO:0010032 meiotic chromosome condensation	0.0	0.0	0.0	0.0	0.0	0.0	0.0	0.0	0.0	0.0	0.0	0.0	0.0	0.0	0.0	0.0	0.0	0.0	0.0	0.0	1
2992	Gyg	0	0	0	0	0	1	0	0						None	None	None	nan	nan	nan	nan	nan	nan	nan	nan	nan	nan	nan	nan	nan	nan	nan	nan	nan	nan	nan	nan	1
2348	Folr1	0	0	0	0	0	0	1	0						None	None	None	nan	nan	nan	nan	nan	nan	nan	nan	nan	nan	nan	nan	nan	nan	nan	nan	nan	nan	nan	nan	1
147015	Dhrs13	0	0	0	0	1	0	0	0						None	None	None	nan	nan	nan	nan	nan	nan	nan	nan	nan	nan	nan	nan	nan	nan	nan	nan	nan	nan	nan	nan	1
79876	Uba5	0	0	0	0	0	1	0	0						None	None	None	nan	nan	nan	nan	nan	nan	nan	nan	nan	nan	nan	nan	nan	nan	nan	nan	nan	nan	nan	nan	1
147841	Spc24	0	0	1	0	0	0	0	0						None	None	None	nan	nan	nan	nan	nan	nan	nan	nan	nan	nan	nan	nan	nan	nan	nan	nan	nan	nan	nan	nan	1
29058	Tmem230	0	0	0	0	1	0	0	0						None	None	None	nan	nan	nan	nan	nan	nan	nan	nan	nan	nan	nan	nan	nan	nan	nan	nan	nan	nan	nan	nan	1
3914	Lamb3	0	0	0	0	1	0	0	0						None	None	None	nan	nan	nan	nan	nan	nan	nan	nan	nan	nan	nan	nan	nan	nan	nan	nan	nan	nan	nan	nan	1
11245	Gpr176	0	0	0	0	0	1	0	0						None	None	None	nan	nan	nan	nan	nan	nan	nan	nan	nan	nan	nan	nan	nan	nan	nan	nan	nan	nan	nan	nan	1
1497	Ctns	1	0	0	0	0	0	0	0						None	None	None	nan	nan	nan	nan	nan	nan	nan	nan	nan	nan	nan	nan	nan	nan	nan	nan	nan	nan	nan	nan	1
54065	Smim11	0	0	0	1	0	0	0	0						None	None	None	nan	nan	nan	nan	nan	nan	nan	nan	nan	nan	nan	nan	nan	nan	nan	nan	nan	nan	nan	nan	1
59339	Plekha2	0	0	0	0	0	1	0	0						None	None	None	nan	nan	nan	nan	nan	nan	nan	nan	nan	nan	nan	nan	nan	nan	nan	nan	nan	nan	nan	nan	1
51441	Ythdf2	0	0	0	1	0	0	0	0						None	None	None	nan	nan	nan	nan	nan	nan	nan	nan	nan	nan	nan	nan	nan	nan	nan	nan	nan	nan	nan	nan	1
22921	Msrb2	1	0	0	0	0	0	0	0						None	None	None	nan	nan	nan	nan	nan	nan	nan	nan	nan	nan	nan	nan	nan	nan	nan	nan	nan	nan	nan	nan	1
14961	H2-Ab1	0	0	0	0	0	0	1	0	14961	Gene_ID	M. musculus	14961	M. musculus	H2-Ab1	histocompatibility 2, class II antigen A, beta 1	GO:0002344 B cell affinity maturation;GO:0002343 peripheral B cell selection;GO:0002339 B cell selection	0.0	1.0	0.0	0.0	0.0	0.0	1.0	0.0	0.0	0.0	0.0	0.0	1.0	0.0	0.0	0.0	0.0	0.0	0.0	0.0	1
10763	Nes	0	0	1	0	0	0	0	0						None	None	None	nan	nan	nan	nan	nan	nan	nan	nan	nan	nan	nan	nan	nan	nan	nan	nan	nan	nan	nan	nan	1
2077	Erf	0	0	1	0	0	0	0	0						None	None	None	nan	nan	nan	nan	nan	nan	nan	nan	nan	nan	nan	nan	nan	nan	nan	nan	nan	nan	nan	nan	1
9830	Trim14	0	0	0	1	0	0	0	0						None	None	None	nan	nan	nan	nan	nan	nan	nan	nan	nan	nan	nan	nan	nan	nan	nan	nan	nan	nan	nan	nan	1
7321	Ube2d1	0	0	0	1	0	0	0	0						None	None	None	nan	nan	nan	nan	nan	nan	nan	nan	nan	nan	nan	nan	nan	nan	nan	nan	nan	nan	nan	nan	1
4860	Pnp	0	0	0	0	1	0	0	0						None	None	None	nan	nan	nan	nan	nan	nan	nan	nan	nan	nan	nan	nan	nan	nan	nan	nan	nan	nan	nan	nan	1
11067	Depp1	1	0	0	0	0	0	0	0						None	None	None	nan	nan	nan	nan	nan	nan	nan	nan	nan	nan	nan	nan	nan	nan	nan	nan	nan	nan	nan	nan	1
26160	Ift172	1	0	0	0	0	0	0	0						None	None	None	nan	nan	nan	nan	nan	nan	nan	nan	nan	nan	nan	nan	nan	nan	nan	nan	nan	nan	nan	nan	1
105244402	Gm14444	0	0	1	0	0	0	0	0	105244402	Gene_ID	M. musculus	105244402	M. musculus	Gm14444	predicted gene 14444	GO:0006357 regulation of transcription by RNA polymerase II;GO:0006366 transcription by RNA polymerase II;GO:0006355 regulation of transcription, DNA-templated	0.0	0.0	0.0	0.0	0.0	0.0	0.0	0.0	0.0	0.0	0.0	0.0	0.0	0.0	0.0	0.0	0.0	0.0	0.0	0.0	1
3164	Nr4a1	0	0	0	0	0	1	0	0						None	None	None	nan	nan	nan	nan	nan	nan	nan	nan	nan	nan	nan	nan	nan	nan	nan	nan	nan	nan	nan	nan	1
5155	Pdgfb	0	0	0	0	1	0	0	0						None	None	None	nan	nan	nan	nan	nan	nan	nan	nan	nan	nan	nan	nan	nan	nan	nan	nan	nan	nan	nan	nan	1
140482	Zfp358	0	0	1	0	0	0	0	0	140482	Gene_ID	M. musculus	140482	M. musculus	Zfp358	zinc finger protein 358	GO:0010468 regulation of gene expression;GO:0060255 regulation of macromolecule metabolic process;GO:0019222 regulation of metabolic process	0.0	0.0	0.0	0.0	0.0	0.0	0.0	0.0	0.0	0.0	0.0	0.0	0.0	0.0	0.0	0.0	0.0	0.0	0.0	0.0	1
5471	Ppat	0	0	0	0	1	0	0	0						None	None	None	nan	nan	nan	nan	nan	nan	nan	nan	nan	nan	nan	nan	nan	nan	nan	nan	nan	nan	nan	nan	1
201163	Flcn	1	0	0	0	0	0	0	0						None	None	None	nan	nan	nan	nan	nan	nan	nan	nan	nan	nan	nan	nan	nan	nan	nan	nan	nan	nan	nan	nan	1
1267	Cnp	0	0	0	0	1	0	0	0						None	None	None	nan	nan	nan	nan	nan	nan	nan	nan	nan	nan	nan	nan	nan	nan	nan	nan	nan	nan	nan	nan	1
3663	Irf5	0	0	0	0	0	0	1	0						None	None	None	nan	nan	nan	nan	nan	nan	nan	nan	nan	nan	nan	nan	nan	nan	nan	nan	nan	nan	nan	nan	1
134	Adora1	0	0	0	0	0	0	1	0						None	None	None	nan	nan	nan	nan	nan	nan	nan	nan	nan	nan	nan	nan	nan	nan	nan	nan	nan	nan	nan	nan	1
84255	Slc37a3	0	0	0	1	0	0	0	0						None	None	None	nan	nan	nan	nan	nan	nan	nan	nan	nan	nan	nan	nan	nan	nan	nan	nan	nan	nan	nan	nan	1
66960	Mindy3	0	1	0	0	0	0	0	0	66960	Gene_ID	M. musculus	66960	M. musculus	Mindy3	MINDY lysine 48 deubiquitinase 3	GO:0006915 apoptotic process;GO:0012501 programmed cell death;GO:0008219 cell death	0.0	0.0	0.0	0.0	0.0	0.0	0.0	0.0	0.0	0.0	0.0	0.0	0.0	0.0	0.0	0.0	0.0	0.0	0.0	0.0	1
4163	Mcc	1	0	0	0	0	0	0	0						None	None	None	nan	nan	nan	nan	nan	nan	nan	nan	nan	nan	nan	nan	nan	nan	nan	nan	nan	nan	nan	nan	1
3012	Hist1h2ae	0	0	0	0	0	0	0	1						None	None	None	nan	nan	nan	nan	nan	nan	nan	nan	nan	nan	nan	nan	nan	nan	nan	nan	nan	nan	nan	nan	1
1465	Csrp1	0	0	0	0	0	1	0	0						None	None	None	nan	nan	nan	nan	nan	nan	nan	nan	nan	nan	nan	nan	nan	nan	nan	nan	nan	nan	nan	nan	1
1278	Col1a2	0	0	0	0	0	1	0	0						None	None	None	nan	nan	nan	nan	nan	nan	nan	nan	nan	nan	nan	nan	nan	nan	nan	nan	nan	nan	nan	nan	1
10579	Tacc2	0	0	0	0	1	0	0	0						None	None	None	nan	nan	nan	nan	nan	nan	nan	nan	nan	nan	nan	nan	nan	nan	nan	nan	nan	nan	nan	nan	1
150383	Cdpf1	0	0	0	1	0	0	0	0						None	None	None	nan	nan	nan	nan	nan	nan	nan	nan	nan	nan	nan	nan	nan	nan	nan	nan	nan	nan	nan	nan	1
104303	Arl1	0	1	0	0	0	0	0	0	104303	Gene_ID	M. musculus	104303	M. musculus	Arl1	ADP-ribosylation factor-like 1	GO:0031584 activation of phospholipase D activity;GO:0010518 positive regulation of phospholipase activity;GO:0034067 protein localization to Golgi apparatus	0.0	0.0	0.0	0.0	0.0	0.0	0.0	0.0	0.0	0.0	0.0	0.0	0.0	0.0	0.0	0.0	0.0	0.0	0.0	0.0	1
29895	Mylpf	0	0	0	1	0	0	0	0						None	None	None	nan	nan	nan	nan	nan	nan	nan	nan	nan	nan	nan	nan	nan	nan	nan	nan	nan	nan	nan	nan	1
329575	Gm14325	0	0	0	0	1	0	0	0	329575	Gene_ID	M. musculus	329575	M. musculus	Gm14325	predicted gene 14325		0.0	0.0	0.0	0.0	0.0	0.0	0.0	0.0	0.0	0.0	0.0	0.0	0.0	0.0	0.0	0.0	0.0	0.0	0.0	0.0	1
196500	Pianp	0	0	0	0	0	1	0	0						None	None	None	nan	nan	nan	nan	nan	nan	nan	nan	nan	nan	nan	nan	nan	nan	nan	nan	nan	nan	nan	nan	1
29946	Sertad3	1	0	0	0	0	0	0	0						None	None	None	nan	nan	nan	nan	nan	nan	nan	nan	nan	nan	nan	nan	nan	nan	nan	nan	nan	nan	nan	nan	1
2273	Fhl1	0	0	0	0	0	1	0	0						None	None	None	nan	nan	nan	nan	nan	nan	nan	nan	nan	nan	nan	nan	nan	nan	nan	nan	nan	nan	nan	nan	1
79693	Yrdc	0	0	1	0	0	0	0	0						None	None	None	nan	nan	nan	nan	nan	nan	nan	nan	nan	nan	nan	nan	nan	nan	nan	nan	nan	nan	nan	nan	1
115488175	Gm11336	0	0	0	0	0	0	0	1	115488175	Gene_ID	M. musculus	115488175	M. musculus	H2ac5-ps	H2A clustered histone 5, pseudogene		0.0	0.0	0.0	0.0	0.0	0.0	0.0	0.0	0.0	0.0	0.0	0.0	0.0	0.0	0.0	0.0	0.0	0.0	0.0	0.0	1
80314	Epc1	1	0	0	0	0	0	0	0						None	None	None	nan	nan	nan	nan	nan	nan	nan	nan	nan	nan	nan	nan	nan	nan	nan	nan	nan	nan	nan	nan	1
85015	Usp45	1	0	0	0	0	0	0	0						None	None	None	nan	nan	nan	nan	nan	nan	nan	nan	nan	nan	nan	nan	nan	nan	nan	nan	nan	nan	nan	nan	1
5308	Pitx2	0	0	0	0	0	0	1	0						None	None	None	nan	nan	nan	nan	nan	nan	nan	nan	nan	nan	nan	nan	nan	nan	nan	nan	nan	nan	nan	nan	1
84230	Lrrc8c	0	0	0	1	0	0	0	0						None	None	None	nan	nan	nan	nan	nan	nan	nan	nan	nan	nan	nan	nan	nan	nan	nan	nan	nan	nan	nan	nan	1
113026	Plcd3	1	0	0	0	0	0	0	0						None	None	None	nan	nan	nan	nan	nan	nan	nan	nan	nan	nan	nan	nan	nan	nan	nan	nan	nan	nan	nan	nan	1
1756	Dmd	0	0	0	0	1	0	0	0						None	None	None	nan	nan	nan	nan	nan	nan	nan	nan	nan	nan	nan	nan	nan	nan	nan	nan	nan	nan	nan	nan	1
10362	Hmg20b	0	0	0	0	0	1	0	0						None	None	None	nan	nan	nan	nan	nan	nan	nan	nan	nan	nan	nan	nan	nan	nan	nan	nan	nan	nan	nan	nan	1
670717	Gm10108	0	1	0	0	0	0	0	0	670717	Gene_ID	M. musculus	670717	M. musculus	Gm10108	cytochrome c, somatic pseudogene		0.0	0.0	0.0	0.0	0.0	0.0	0.0	0.0	0.0	0.0	0.0	0.0	0.0	0.0	0.0	0.0	0.0	0.0	0.0	0.0	1
55110	Magohb	0	0	1	0	0	0	0	0						None	None	None	nan	nan	nan	nan	nan	nan	nan	nan	nan	nan	nan	nan	nan	nan	nan	nan	nan	nan	nan	nan	1
4035	Lrp1	0	0	0	0	0	1	0	0						None	None	None	nan	nan	nan	nan	nan	nan	nan	nan	nan	nan	nan	nan	nan	nan	nan	nan	nan	nan	nan	nan	1
10890	Rab10	0	0	1	0	0	0	0	0						None	None	None	nan	nan	nan	nan	nan	nan	nan	nan	nan	nan	nan	nan	nan	nan	nan	nan	nan	nan	nan	nan	1
10983	Ccni	0	0	0	0	0	1	0	0						None	None	None	nan	nan	nan	nan	nan	nan	nan	nan	nan	nan	nan	nan	nan	nan	nan	nan	nan	nan	nan	nan	1
28956	Lamtor2	0	0	0	1	0	0	0	0						None	None	None	nan	nan	nan	nan	nan	nan	nan	nan	nan	nan	nan	nan	nan	nan	nan	nan	nan	nan	nan	nan	1
58986	Tmem8	0	0	0	0	0	0	1	0						None	None	None	nan	nan	nan	nan	nan	nan	nan	nan	nan	nan	nan	nan	nan	nan	nan	nan	nan	nan	nan	nan	1
50999	Tmed5	0	0	0	0	1	0	0	0						None	None	None	nan	nan	nan	nan	nan	nan	nan	nan	nan	nan	nan	nan	nan	nan	nan	nan	nan	nan	nan	nan	1
27125	Aff4	0	0	0	0	0	1	0	0						None	None	None	nan	nan	nan	nan	nan	nan	nan	nan	nan	nan	nan	nan	nan	nan	nan	nan	nan	nan	nan	nan	1
9144	Syngr2	0	0	0	0	0	0	0	1						None	None	None	nan	nan	nan	nan	nan	nan	nan	nan	nan	nan	nan	nan	nan	nan	nan	nan	nan	nan	nan	nan	1
11091	Wdr5	0	0	0	0	1	0	0	0						None	None	None	nan	nan	nan	nan	nan	nan	nan	nan	nan	nan	nan	nan	nan	nan	nan	nan	nan	nan	nan	nan	1
50807	Asap1	0	0	0	0	0	1	0	0						None	None	None	nan	nan	nan	nan	nan	nan	nan	nan	nan	nan	nan	nan	nan	nan	nan	nan	nan	nan	nan	nan	1
54796	Bnc2	0	0	0	0	0	1	0	0						None	None	None	nan	nan	nan	nan	nan	nan	nan	nan	nan	nan	nan	nan	nan	nan	nan	nan	nan	nan	nan	nan	1
56650	Cldnd1	0	0	0	1	0	0	0	0						None	None	None	nan	nan	nan	nan	nan	nan	nan	nan	nan	nan	nan	nan	nan	nan	nan	nan	nan	nan	nan	nan	1
58506	Scaf1	0	0	1	0	0	0	0	0						None	None	None	nan	nan	nan	nan	nan	nan	nan	nan	nan	nan	nan	nan	nan	nan	nan	nan	nan	nan	nan	nan	1
23363	Obsl1	0	0	1	0	0	0	0	0						None	None	None	nan	nan	nan	nan	nan	nan	nan	nan	nan	nan	nan	nan	nan	nan	nan	nan	nan	nan	nan	nan	1
115265	Ddit4l	0	0	0	0	0	1	0	0						None	None	None	nan	nan	nan	nan	nan	nan	nan	nan	nan	nan	nan	nan	nan	nan	nan	nan	nan	nan	nan	nan	1
10466	Cog5	1	0	0	0	0	0	0	0						None	None	None	nan	nan	nan	nan	nan	nan	nan	nan	nan	nan	nan	nan	nan	nan	nan	nan	nan	nan	nan	nan	1
6560	Slc12a4	1	0	0	0	0	0	0	0						None	None	None	nan	nan	nan	nan	nan	nan	nan	nan	nan	nan	nan	nan	nan	nan	nan	nan	nan	nan	nan	nan	1
407019	Mir27b	0	0	0	0	0	1	0	0						None	None	None	nan	nan	nan	nan	nan	nan	nan	nan	nan	nan	nan	nan	nan	nan	nan	nan	nan	nan	nan	nan	1
667370	Ifit3b	0	0	0	0	0	1	0	0	667370	Gene_ID	M. musculus	667370	M. musculus	Ifit3b	interferon-induced protein with tetratricopeptide repeats 3B	GO:0051607 defense response to virus;GO:0009615 response to virus;GO:0098542 defense response to other organism	0.0	0.0	0.0	0.0	0.0	0.0	0.0	0.0	0.0	0.0	0.0	0.0	0.0	0.0	0.0	0.0	0.0	0.0	0.0	0.0	1
3312	Hspa8	0	0	0	0	0	0	0	1						None	None	None	nan	nan	nan	nan	nan	nan	nan	nan	nan	nan	nan	nan	nan	nan	nan	nan	nan	nan	nan	nan	1
7082	Tjp1	1	0	0	0	0	0	0	0						None	None	None	nan	nan	nan	nan	nan	nan	nan	nan	nan	nan	nan	nan	nan	nan	nan	nan	nan	nan	nan	nan	1
5376	Pmp22	0	0	0	0	0	1	0	0						None	None	None	nan	nan	nan	nan	nan	nan	nan	nan	nan	nan	nan	nan	nan	nan	nan	nan	nan	nan	nan	nan	1
27068	Ppa2	0	0	0	0	0	0	0	1						None	None	None	nan	nan	nan	nan	nan	nan	nan	nan	nan	nan	nan	nan	nan	nan	nan	nan	nan	nan	nan	nan	1
51142	Chchd2	1	0	0	0	0	0	0	0						None	None	None	nan	nan	nan	nan	nan	nan	nan	nan	nan	nan	nan	nan	nan	nan	nan	nan	nan	nan	nan	nan	1
146	Adra1d	0	0	0	0	0	1	0	0						None	None	None	nan	nan	nan	nan	nan	nan	nan	nan	nan	nan	nan	nan	nan	nan	nan	nan	nan	nan	nan	nan	1
196	Ahr	0	0	0	0	0	1	0	0						None	None	None	nan	nan	nan	nan	nan	nan	nan	nan	nan	nan	nan	nan	nan	nan	nan	nan	nan	nan	nan	nan	1
100503366	Gm19658	0	0	1	0	0	0	0	0	100503366	Gene_ID	M. musculus	100503366	M. musculus	Gm19658	predicted gene, 19658		0.0	0.0	0.0	0.0	0.0	0.0	0.0	0.0	0.0	0.0	0.0	0.0	0.0	0.0	0.0	0.0	0.0	0.0	0.0	0.0	1
5364	Plxnb1	0	0	1	0	0	0	0	0						None	None	None	nan	nan	nan	nan	nan	nan	nan	nan	nan	nan	nan	nan	nan	nan	nan	nan	nan	nan	nan	nan	1
201292	Trim65	1	0	0	0	0	0	0	0						None	None	None	nan	nan	nan	nan	nan	nan	nan	nan	nan	nan	nan	nan	nan	nan	nan	nan	nan	nan	nan	nan	1
11096	Adamts5	0	0	0	0	0	1	0	0						None	None	None	nan	nan	nan	nan	nan	nan	nan	nan	nan	nan	nan	nan	nan	nan	nan	nan	nan	nan	nan	nan	1
29015	Slc43a3	0	0	0	0	0	1	0	0						None	None	None	nan	nan	nan	nan	nan	nan	nan	nan	nan	nan	nan	nan	nan	nan	nan	nan	nan	nan	nan	nan	1
1041	Cdsn	1	0	0	0	0	0	0	0						None	None	None	nan	nan	nan	nan	nan	nan	nan	nan	nan	nan	nan	nan	nan	nan	nan	nan	nan	nan	nan	nan	1
107181356	Gm26566	0	0	0	0	0	1	0	0	107181356	Gene_ID	M. musculus	107181356	M. musculus	Gm26566	predicted gene, 26566		0.0	0.0	0.0	0.0	0.0	0.0	0.0	0.0	0.0	0.0	0.0	0.0	0.0	0.0	0.0	0.0	0.0	0.0	0.0	0.0	1
100217460	Snord85	0	1	0	0	0	0	0	0	100217460	Gene_ID	M. musculus	100217460	M. musculus	Snord85	small nucleolar RNA, C/D box 85	GO:0008150 biological_process	0.0	0.0	0.0	0.0	0.0	0.0	0.0	0.0	0.0	0.0	0.0	0.0	0.0	0.0	0.0	0.0	0.0	0.0	0.0	0.0	1
666244	Tmsb15b1	0	0	0	0	0	1	0	0	666244	Gene_ID	M. musculus	666244	M. musculus	Tmsb15b1	thymosin beta 15b1	GO:0042989 sequestering of actin monomers;GO:0030837 negative regulation of actin filament polymerization;GO:0032272 negative regulation of protein polymerization	0.0	0.0	0.0	0.0	0.0	0.0	0.0	0.0	0.0	0.0	0.0	0.0	0.0	0.0	0.0	0.0	0.0	0.0	1.0	0.0	1
23201	Fam168a	0	0	0	0	0	1	0	0						None	None	None	nan	nan	nan	nan	nan	nan	nan	nan	nan	nan	nan	nan	nan	nan	nan	nan	nan	nan	nan	nan	1
23357	Angel1	0	0	0	0	1	0	0	0						None	None	None	nan	nan	nan	nan	nan	nan	nan	nan	nan	nan	nan	nan	nan	nan	nan	nan	nan	nan	nan	nan	1
51599	Lsr	0	0	0	0	1	0	0	0						None	None	None	nan	nan	nan	nan	nan	nan	nan	nan	nan	nan	nan	nan	nan	nan	nan	nan	nan	nan	nan	nan	1
79953	Syndig1	0	0	0	0	0	0	1	0						None	None	None	nan	nan	nan	nan	nan	nan	nan	nan	nan	nan	nan	nan	nan	nan	nan	nan	nan	nan	nan	nan	1
140606	Selenom	0	0	0	0	0	1	0	0						None	None	None	nan	nan	nan	nan	nan	nan	nan	nan	nan	nan	nan	nan	nan	nan	nan	nan	nan	nan	nan	nan	1
8732	Rngtt	0	0	0	0	1	0	0	0						None	None	None	nan	nan	nan	nan	nan	nan	nan	nan	nan	nan	nan	nan	nan	nan	nan	nan	nan	nan	nan	nan	1
5238	Pgm3	0	0	0	0	1	0	0	0						None	None	None	nan	nan	nan	nan	nan	nan	nan	nan	nan	nan	nan	nan	nan	nan	nan	nan	nan	nan	nan	nan	1
10994	Ilvbl	0	0	0	0	1	0	0	0						None	None	None	nan	nan	nan	nan	nan	nan	nan	nan	nan	nan	nan	nan	nan	nan	nan	nan	nan	nan	nan	nan	1
26173	Ints1	0	0	0	0	1	0	0	0						None	None	None	nan	nan	nan	nan	nan	nan	nan	nan	nan	nan	nan	nan	nan	nan	nan	nan	nan	nan	nan	nan	1
9353	Slit2	0	0	0	0	0	1	0	0						None	None	None	nan	nan	nan	nan	nan	nan	nan	nan	nan	nan	nan	nan	nan	nan	nan	nan	nan	nan	nan	nan	1
92906	Hnrnpll	0	0	1	0	0	0	0	0						None	None	None	nan	nan	nan	nan	nan	nan	nan	nan	nan	nan	nan	nan	nan	nan	nan	nan	nan	nan	nan	nan	1
10733	Plk4	0	0	1	0	0	0	0	0						None	None	None	nan	nan	nan	nan	nan	nan	nan	nan	nan	nan	nan	nan	nan	nan	nan	nan	nan	nan	nan	nan	1
51429	Snx9	0	0	0	0	0	1	0	0						None	None	None	nan	nan	nan	nan	nan	nan	nan	nan	nan	nan	nan	nan	nan	nan	nan	nan	nan	nan	nan	nan	1
20282	Scp2-ps2	0	0	0	0	0	1	0	0	20282	Gene_ID	M. musculus	20282	M. musculus	Scp2-ps2	sterol carrier protein 2, pseudogene 2		0.0	0.0	0.0	0.0	0.0	0.0	0.0	0.0	0.0	0.0	0.0	0.0	0.0	0.0	0.0	0.0	0.0	0.0	0.0	0.0	1
221092	Hnrnpul2	0	0	1	0	0	0	0	0						None	None	None	nan	nan	nan	nan	nan	nan	nan	nan	nan	nan	nan	nan	nan	nan	nan	nan	nan	nan	nan	nan	1
1315	Copb1	0	0	0	0	1	0	0	0						None	None	None	nan	nan	nan	nan	nan	nan	nan	nan	nan	nan	nan	nan	nan	nan	nan	nan	nan	nan	nan	nan	1
203228	C9orf72	0	0	0	0	1	0	0	0						None	None	None	nan	nan	nan	nan	nan	nan	nan	nan	nan	nan	nan	nan	nan	nan	nan	nan	nan	nan	nan	nan	1
83990	Brip1	0	0	0	0	1	0	0	0						None	None	None	nan	nan	nan	nan	nan	nan	nan	nan	nan	nan	nan	nan	nan	nan	nan	nan	nan	nan	nan	nan	1
79631	Efl1	0	0	0	0	1	0	0	0						None	None	None	nan	nan	nan	nan	nan	nan	nan	nan	nan	nan	nan	nan	nan	nan	nan	nan	nan	nan	nan	nan	1
69549	2310009B15Rik	0	0	0	1	0	0	0	0	69549	Gene_ID	M. musculus	69549	M. musculus	2310009B15Rik	RIKEN cDNA 2310009B15 gene	GO:0008150 biological_process	0.0	0.0	0.0	0.0	0.0	0.0	0.0	0.0	0.0	0.0	0.0	0.0	0.0	0.0	0.0	0.0	0.0	0.0	0.0	0.0	1
50937	Cdon	1	0	0	0	0	0	0	0						None	None	None	nan	nan	nan	nan	nan	nan	nan	nan	nan	nan	nan	nan	nan	nan	nan	nan	nan	nan	nan	nan	1
144110	Tmem86a	1	0	0	0	0	0	0	0						None	None	None	nan	nan	nan	nan	nan	nan	nan	nan	nan	nan	nan	nan	nan	nan	nan	nan	nan	nan	nan	nan	1
1379	Cr1l	0	0	0	0	1	0	0	0						None	None	None	nan	nan	nan	nan	nan	nan	nan	nan	nan	nan	nan	nan	nan	nan	nan	nan	nan	nan	nan	nan	1
348093	Rbpms2	0	0	0	0	0	1	0	0						None	None	None	nan	nan	nan	nan	nan	nan	nan	nan	nan	nan	nan	nan	nan	nan	nan	nan	nan	nan	nan	nan	1
230099	Car9	0	0	0	0	1	0	0	0	230099	Gene_ID	M. musculus	230099	M. musculus	Car9	carbonic anhydrase 9	GO:0002009 morphogenesis of an epithelium;GO:0048729 tissue morphogenesis;GO:0046903 secretion	0.0	0.0	0.0	0.0	0.0	0.0	0.0	0.0	0.0	0.0	0.0	0.0	0.0	0.0	0.0	0.0	0.0	0.0	0.0	0.0	1
254552	Nudt8	0	0	0	0	1	0	0	0						None	None	None	nan	nan	nan	nan	nan	nan	nan	nan	nan	nan	nan	nan	nan	nan	nan	nan	nan	nan	nan	nan	1
5283	Pigh	0	0	0	0	1	0	0	0						None	None	None	nan	nan	nan	nan	nan	nan	nan	nan	nan	nan	nan	nan	nan	nan	nan	nan	nan	nan	nan	nan	1
23275	Pofut2	0	0	0	0	0	1	0	0						None	None	None	nan	nan	nan	nan	nan	nan	nan	nan	nan	nan	nan	nan	nan	nan	nan	nan	nan	nan	nan	nan	1
257177	Cfap126	0	0	0	0	1	0	0	0						None	None	None	nan	nan	nan	nan	nan	nan	nan	nan	nan	nan	nan	nan	nan	nan	nan	nan	nan	nan	nan	nan	1
652	Bmp4	0	0	0	0	0	1	0	0						None	None	None	nan	nan	nan	nan	nan	nan	nan	nan	nan	nan	nan	nan	nan	nan	nan	nan	nan	nan	nan	nan	1
10609	P3h4	0	0	0	0	0	1	0	0						None	None	None	nan	nan	nan	nan	nan	nan	nan	nan	nan	nan	nan	nan	nan	nan	nan	nan	nan	nan	nan	nan	1
1029	Cdkn2a	0	0	0	0	0	0	1	0						None	None	None	nan	nan	nan	nan	nan	nan	nan	nan	nan	nan	nan	nan	nan	nan	nan	nan	nan	nan	nan	nan	1
54873	Palmd	1	0	0	0	0	0	0	0						None	None	None	nan	nan	nan	nan	nan	nan	nan	nan	nan	nan	nan	nan	nan	nan	nan	nan	nan	nan	nan	nan	1
54941	Rnf125	0	0	0	0	0	0	0	1						None	None	None	nan	nan	nan	nan	nan	nan	nan	nan	nan	nan	nan	nan	nan	nan	nan	nan	nan	nan	nan	nan	1
10961	Erp29	1	0	0	0	0	0	0	0						None	None	None	nan	nan	nan	nan	nan	nan	nan	nan	nan	nan	nan	nan	nan	nan	nan	nan	nan	nan	nan	nan	1
9334	B4galt5	1	0	0	0	0	0	0	0						None	None	None	nan	nan	nan	nan	nan	nan	nan	nan	nan	nan	nan	nan	nan	nan	nan	nan	nan	nan	nan	nan	1
3557	Il1rn	0	0	0	0	0	0	0	1						None	None	None	nan	nan	nan	nan	nan	nan	nan	nan	nan	nan	nan	nan	nan	nan	nan	nan	nan	nan	nan	nan	1
128414	Nkain4	0	0	0	0	0	1	0	0						None	None	None	nan	nan	nan	nan	nan	nan	nan	nan	nan	nan	nan	nan	nan	nan	nan	nan	nan	nan	nan	nan	1
74120	Zfp263	1	0	0	0	0	0	0	0	74120	Gene_ID	M. musculus	74120	M. musculus	Zfp263	zinc finger protein 263	GO:0000122 negative regulation of transcription by RNA polymerase II;GO:0045892 negative regulation of transcription, DNA-templated;GO:1903507 negative regulation of nucleic acid-templated transcription	0.0	0.0	0.0	0.0	0.0	0.0	0.0	0.0	0.0	0.0	0.0	0.0	0.0	0.0	0.0	0.0	0.0	0.0	0.0	0.0	1
7022	Tfap2c	0	0	1	0	0	0	0	0						None	None	None	nan	nan	nan	nan	nan	nan	nan	nan	nan	nan	nan	nan	nan	nan	nan	nan	nan	nan	nan	nan	1
23301	Ehbp1	0	0	0	0	0	1	0	0						None	None	None	nan	nan	nan	nan	nan	nan	nan	nan	nan	nan	nan	nan	nan	nan	nan	nan	nan	nan	nan	nan	1
100042348	Gm10221	0	0	0	0	0	0	0	1	100042348	Gene_ID	M. musculus	100042348	M. musculus	Gm10221	ATP synthase, H+ transporting, mitochondrial F0 complex, subunit g pseudogene		0.0	0.0	0.0	0.0	0.0	0.0	0.0	0.0	0.0	0.0	0.0	0.0	0.0	0.0	0.0	0.0	0.0	0.0	0.0	0.0	1
84272	Yipf4	0	0	0	0	0	1	0	0						None	None	None	nan	nan	nan	nan	nan	nan	nan	nan	nan	nan	nan	nan	nan	nan	nan	nan	nan	nan	nan	nan	1
9124	Pdlim1	0	0	0	0	0	1	0	0						None	None	None	nan	nan	nan	nan	nan	nan	nan	nan	nan	nan	nan	nan	nan	nan	nan	nan	nan	nan	nan	nan	1
151393	Rmdn2	0	0	0	0	0	1	0	0						None	None	None	nan	nan	nan	nan	nan	nan	nan	nan	nan	nan	nan	nan	nan	nan	nan	nan	nan	nan	nan	nan	1
79019	Cenpm	0	0	1	0	0	0	0	0						None	None	None	nan	nan	nan	nan	nan	nan	nan	nan	nan	nan	nan	nan	nan	nan	nan	nan	nan	nan	nan	nan	1
92949	Adamtsl1	0	0	0	0	0	0	1	0						None	None	None	nan	nan	nan	nan	nan	nan	nan	nan	nan	nan	nan	nan	nan	nan	nan	nan	nan	nan	nan	nan	1
54585	Lztfl1	0	0	0	0	1	0	0	0						None	None	None	nan	nan	nan	nan	nan	nan	nan	nan	nan	nan	nan	nan	nan	nan	nan	nan	nan	nan	nan	nan	1
51299	Nrn1	0	0	0	0	0	1	0	0						None	None	None	nan	nan	nan	nan	nan	nan	nan	nan	nan	nan	nan	nan	nan	nan	nan	nan	nan	nan	nan	nan	1
50619	Def6	0	0	0	0	0	1	0	0						None	None	None	nan	nan	nan	nan	nan	nan	nan	nan	nan	nan	nan	nan	nan	nan	nan	nan	nan	nan	nan	nan	1
2059	Eps8	0	0	1	0	0	0	0	0						None	None	None	nan	nan	nan	nan	nan	nan	nan	nan	nan	nan	nan	nan	nan	nan	nan	nan	nan	nan	nan	nan	1
55297	Ccdc91	0	0	0	0	1	0	0	0						None	None	None	nan	nan	nan	nan	nan	nan	nan	nan	nan	nan	nan	nan	nan	nan	nan	nan	nan	nan	nan	nan	1
5908	Rap1b	0	0	0	0	0	1	0	0						None	None	None	nan	nan	nan	nan	nan	nan	nan	nan	nan	nan	nan	nan	nan	nan	nan	nan	nan	nan	nan	nan	1
64098	Parvg	0	0	0	0	0	0	1	0						None	None	None	nan	nan	nan	nan	nan	nan	nan	nan	nan	nan	nan	nan	nan	nan	nan	nan	nan	nan	nan	nan	1
4660	Ppp1r12b	0	0	0	1	0	0	0	0						None	None	None	nan	nan	nan	nan	nan	nan	nan	nan	nan	nan	nan	nan	nan	nan	nan	nan	nan	nan	nan	nan	1
81035	Colec12	0	0	0	0	0	1	0	0						None	None	None	nan	nan	nan	nan	nan	nan	nan	nan	nan	nan	nan	nan	nan	nan	nan	nan	nan	nan	nan	nan	1
84102	Slc41a2	0	0	0	0	0	1	0	0						None	None	None	nan	nan	nan	nan	nan	nan	nan	nan	nan	nan	nan	nan	nan	nan	nan	nan	nan	nan	nan	nan	1
347735	Serinc2	0	0	0	0	1	0	0	0						None	None	None	nan	nan	nan	nan	nan	nan	nan	nan	nan	nan	nan	nan	nan	nan	nan	nan	nan	nan	nan	nan	1
6992	Ppp1r11	0	0	0	1	0	0	0	0						None	None	None	nan	nan	nan	nan	nan	nan	nan	nan	nan	nan	nan	nan	nan	nan	nan	nan	nan	nan	nan	nan	1
55362	Tmem63b	0	0	1	0	0	0	0	0						None	None	None	nan	nan	nan	nan	nan	nan	nan	nan	nan	nan	nan	nan	nan	nan	nan	nan	nan	nan	nan	nan	1
7103	Tspan8	0	0	0	0	0	0	0	1						None	None	None	nan	nan	nan	nan	nan	nan	nan	nan	nan	nan	nan	nan	nan	nan	nan	nan	nan	nan	nan	nan	1
1656	Ddx6	1	0	0	0	0	0	0	0						None	None	None	nan	nan	nan	nan	nan	nan	nan	nan	nan	nan	nan	nan	nan	nan	nan	nan	nan	nan	nan	nan	1
10640	Exoc5	0	0	0	0	1	0	0	0						None	None	None	nan	nan	nan	nan	nan	nan	nan	nan	nan	nan	nan	nan	nan	nan	nan	nan	nan	nan	nan	nan	1
90407	Tmem41a	0	0	0	0	1	0	0	0						None	None	None	nan	nan	nan	nan	nan	nan	nan	nan	nan	nan	nan	nan	nan	nan	nan	nan	nan	nan	nan	nan	1
23731	Tmem245	0	0	0	0	0	1	0	0						None	None	None	nan	nan	nan	nan	nan	nan	nan	nan	nan	nan	nan	nan	nan	nan	nan	nan	nan	nan	nan	nan	1
55630	Slc39a4	0	0	0	0	0	0	0	1						None	None	None	nan	nan	nan	nan	nan	nan	nan	nan	nan	nan	nan	nan	nan	nan	nan	nan	nan	nan	nan	nan	1
23344	Esyt1	0	0	0	1	0	0	0	0						None	None	None	nan	nan	nan	nan	nan	nan	nan	nan	nan	nan	nan	nan	nan	nan	nan	nan	nan	nan	nan	nan	1
54544	Crct1	0	0	0	0	0	1	0	0						None	None	None	nan	nan	nan	nan	nan	nan	nan	nan	nan	nan	nan	nan	nan	nan	nan	nan	nan	nan	nan	nan	1
84952	Cgnl1	0	0	0	0	0	1	0	0						None	None	None	nan	nan	nan	nan	nan	nan	nan	nan	nan	nan	nan	nan	nan	nan	nan	nan	nan	nan	nan	nan	1
9766	Susd6	0	0	0	0	0	1	0	0						None	None	None	nan	nan	nan	nan	nan	nan	nan	nan	nan	nan	nan	nan	nan	nan	nan	nan	nan	nan	nan	nan	1
11037	Ston1	0	0	0	0	0	1	0	0						None	None	None	nan	nan	nan	nan	nan	nan	nan	nan	nan	nan	nan	nan	nan	nan	nan	nan	nan	nan	nan	nan	1
6452	Sh3bp2	1	0	0	0	0	0	0	0						None	None	None	nan	nan	nan	nan	nan	nan	nan	nan	nan	nan	nan	nan	nan	nan	nan	nan	nan	nan	nan	nan	1
18812	Prl2c3	0	0	0	0	1	0	0	0	18812	Gene_ID	M. musculus	18812	M. musculus	Prl2c3	prolactin family 2, subfamily c, member 3	GO:1903489 positive regulation of lactation;GO:1903487 regulation of lactation;GO:0046427 positive regulation of JAK-STAT cascade	0.0	0.0	0.0	0.0	0.0	0.0	0.0	0.0	0.0	0.0	0.0	0.0	0.0	0.0	0.0	0.0	0.0	0.0	0.0	0.0	1
116535	Mrgprf	0	0	0	0	0	0	0	1						None	None	None	nan	nan	nan	nan	nan	nan	nan	nan	nan	nan	nan	nan	nan	nan	nan	nan	nan	nan	nan	nan	1
127534	Gjb4	0	0	0	0	1	0	0	0						None	None	None	nan	nan	nan	nan	nan	nan	nan	nan	nan	nan	nan	nan	nan	nan	nan	nan	nan	nan	nan	nan	1
253832	Zdhhc20	0	0	0	0	0	1	0	0						None	None	None	nan	nan	nan	nan	nan	nan	nan	nan	nan	nan	nan	nan	nan	nan	nan	nan	nan	nan	nan	nan	1
331	Xiap	0	0	1	0	0	0	0	0						None	None	None	nan	nan	nan	nan	nan	nan	nan	nan	nan	nan	nan	nan	nan	nan	nan	nan	nan	nan	nan	nan	1
15000	H2-DMb2	0	0	0	0	0	0	0	1	15000	Gene_ID	M. musculus	15000	M. musculus	H2-DMb2	histocompatibility 2, class II, locus Mb2	GO:0019886 antigen processing and presentation of exogenous peptide antigen via MHC class II;GO:0002495 antigen processing and presentation of peptide antigen via MHC class II;GO:0051085 chaperone cofactor-dependent protein refolding	0.0	0.0	0.0	0.0	0.0	0.0	0.0	0.0	0.0	0.0	0.0	0.0	1.0	0.0	0.0	0.0	0.0	0.0	0.0	0.0	1
11135	Cdc42ep1	0	0	1	0	0	0	0	0						None	None	None	nan	nan	nan	nan	nan	nan	nan	nan	nan	nan	nan	nan	nan	nan	nan	nan	nan	nan	nan	nan	1
2185	Ptk2b	0	0	0	0	1	0	0	0						None	None	None	nan	nan	nan	nan	nan	nan	nan	nan	nan	nan	nan	nan	nan	nan	nan	nan	nan	nan	nan	nan	1
283254	Harbi1	1	0	0	0	0	0	0	0						None	None	None	nan	nan	nan	nan	nan	nan	nan	nan	nan	nan	nan	nan	nan	nan	nan	nan	nan	nan	nan	nan	1
27248	Erlec1	0	0	0	0	0	1	0	0						None	None	None	nan	nan	nan	nan	nan	nan	nan	nan	nan	nan	nan	nan	nan	nan	nan	nan	nan	nan	nan	nan	1
6541	Slc7a1	0	0	0	0	1	0	0	0						None	None	None	nan	nan	nan	nan	nan	nan	nan	nan	nan	nan	nan	nan	nan	nan	nan	nan	nan	nan	nan	nan	1
1307	Col16a1	0	0	0	0	0	0	1	0						None	None	None	nan	nan	nan	nan	nan	nan	nan	nan	nan	nan	nan	nan	nan	nan	nan	nan	nan	nan	nan	nan	1
328258	Slc25a48	0	0	0	0	1	0	0	0	328258	Gene_ID	M. musculus	328258	M. musculus	Slc25a48	solute carrier family 25, member 48	GO:0006844 acyl carnitine transport;GO:0015697 quaternary ammonium group transport;GO:0015695 organic cation transport	0.0	0.0	0.0	0.0	0.0	0.0	0.0	0.0	0.0	0.0	0.0	0.0	0.0	0.0	0.0	0.0	0.0	0.0	0.0	0.0	1
29956	Cers2	1	0	0	0	0	0	0	0						None	None	None	nan	nan	nan	nan	nan	nan	nan	nan	nan	nan	nan	nan	nan	nan	nan	nan	nan	nan	nan	nan	1
667281	H60b	0	0	0	0	0	1	0	0	667281	Gene_ID	M. musculus	667281	M. musculus	H60b	histocompatibility 60b	GO:0042267 natural killer cell mediated cytotoxicity;GO:0002228 natural killer cell mediated immunity;GO:0001909 leukocyte mediated cytotoxicity	0.0	0.0	0.0	0.0	0.0	0.0	0.0	0.0	0.0	0.0	0.0	0.0	0.0	0.0	0.0	0.0	0.0	0.0	0.0	0.0	1
951	Cd37	0	0	0	0	0	0	1	0						None	None	None	nan	nan	nan	nan	nan	nan	nan	nan	nan	nan	nan	nan	nan	nan	nan	nan	nan	nan	nan	nan	1
79651	Rhbdf2	0	0	0	0	1	0	0	0						None	None	None	nan	nan	nan	nan	nan	nan	nan	nan	nan	nan	nan	nan	nan	nan	nan	nan	nan	nan	nan	nan	1
10904	Blcap	0	0	0	0	1	0	0	0						None	None	None	nan	nan	nan	nan	nan	nan	nan	nan	nan	nan	nan	nan	nan	nan	nan	nan	nan	nan	nan	nan	1
953	Entpd1	0	0	0	0	0	0	1	0						None	None	None	nan	nan	nan	nan	nan	nan	nan	nan	nan	nan	nan	nan	nan	nan	nan	nan	nan	nan	nan	nan	1
64225	Atl2	0	0	1	0	0	0	0	0						None	None	None	nan	nan	nan	nan	nan	nan	nan	nan	nan	nan	nan	nan	nan	nan	nan	nan	nan	nan	nan	nan	1
374395	Tmem179b	0	0	0	1	0	0	0	0						None	None	None	nan	nan	nan	nan	nan	nan	nan	nan	nan	nan	nan	nan	nan	nan	nan	nan	nan	nan	nan	nan	1
3671	Islr	0	0	0	0	0	1	0	0						None	None	None	nan	nan	nan	nan	nan	nan	nan	nan	nan	nan	nan	nan	nan	nan	nan	nan	nan	nan	nan	nan	1
5611	Dnajc3	0	0	0	1	0	0	0	0						None	None	None	nan	nan	nan	nan	nan	nan	nan	nan	nan	nan	nan	nan	nan	nan	nan	nan	nan	nan	nan	nan	1
115490089	Gm25099	0	0	0	0	0	0	0	1	115490089	Gene_ID	M. musculus	115490089	M. musculus	Gm25099	predicted gene, 25099		0.0	0.0	0.0	0.0	0.0	0.0	0.0	0.0	0.0	0.0	0.0	0.0	0.0	0.0	0.0	0.0	0.0	0.0	0.0	0.0	1
6640	Snta1	0	0	1	0	0	0	0	0						None	None	None	nan	nan	nan	nan	nan	nan	nan	nan	nan	nan	nan	nan	nan	nan	nan	nan	nan	nan	nan	nan	1
226	Aldoa	0	0	0	0	0	0	0	1						None	None	None	nan	nan	nan	nan	nan	nan	nan	nan	nan	nan	nan	nan	nan	nan	nan	nan	nan	nan	nan	nan	1
8665	Eif3f	0	0	0	1	0	0	0	0						None	None	None	nan	nan	nan	nan	nan	nan	nan	nan	nan	nan	nan	nan	nan	nan	nan	nan	nan	nan	nan	nan	1
3486	Igfbp3	0	0	0	0	0	0	1	0						None	None	None	nan	nan	nan	nan	nan	nan	nan	nan	nan	nan	nan	nan	nan	nan	nan	nan	nan	nan	nan	nan	1
5028	P2ry1	0	0	0	0	1	0	0	0						None	None	None	nan	nan	nan	nan	nan	nan	nan	nan	nan	nan	nan	nan	nan	nan	nan	nan	nan	nan	nan	nan	1
64798	Deptor	0	0	0	0	0	0	0	1						None	None	None	nan	nan	nan	nan	nan	nan	nan	nan	nan	nan	nan	nan	nan	nan	nan	nan	nan	nan	nan	nan	1
1536	Cybb	0	0	0	0	0	0	1	0						None	None	None	nan	nan	nan	nan	nan	nan	nan	nan	nan	nan	nan	nan	nan	nan	nan	nan	nan	nan	nan	nan	1
79157	Mfsd11	0	0	0	0	1	0	0	0						None	None	None	nan	nan	nan	nan	nan	nan	nan	nan	nan	nan	nan	nan	nan	nan	nan	nan	nan	nan	nan	nan	1
3696	Itgb8	0	0	1	0	0	0	0	0						None	None	None	nan	nan	nan	nan	nan	nan	nan	nan	nan	nan	nan	nan	nan	nan	nan	nan	nan	nan	nan	nan	1
55074	Oxr1	0	0	1	0	0	0	0	0						None	None	None	nan	nan	nan	nan	nan	nan	nan	nan	nan	nan	nan	nan	nan	nan	nan	nan	nan	nan	nan	nan	1
10232	Msln	0	0	0	0	1	0	0	0						None	None	None	nan	nan	nan	nan	nan	nan	nan	nan	nan	nan	nan	nan	nan	nan	nan	nan	nan	nan	nan	nan	1
7494	Xbp1	0	0	0	0	0	0	0	1						None	None	None	nan	nan	nan	nan	nan	nan	nan	nan	nan	nan	nan	nan	nan	nan	nan	nan	nan	nan	nan	nan	1
8175	Sf3a2	0	0	1	0	0	0	0	0						None	None	None	nan	nan	nan	nan	nan	nan	nan	nan	nan	nan	nan	nan	nan	nan	nan	nan	nan	nan	nan	nan	1
7991	Tusc3	0	0	0	1	0	0	0	0						None	None	None	nan	nan	nan	nan	nan	nan	nan	nan	nan	nan	nan	nan	nan	nan	nan	nan	nan	nan	nan	nan	1
6295	Sag	0	0	1	0	0	0	0	0						None	None	None	nan	nan	nan	nan	nan	nan	nan	nan	nan	nan	nan	nan	nan	nan	nan	nan	nan	nan	nan	nan	1
56995	Tulp4	0	0	0	0	0	1	0	0						None	None	None	nan	nan	nan	nan	nan	nan	nan	nan	nan	nan	nan	nan	nan	nan	nan	nan	nan	nan	nan	nan	1
6015	Ring1	0	0	1	0	0	0	0	0						None	None	None	nan	nan	nan	nan	nan	nan	nan	nan	nan	nan	nan	nan	nan	nan	nan	nan	nan	nan	nan	nan	1
1879	Ebf1	1	0	0	0	0	0	0	0						None	None	None	nan	nan	nan	nan	nan	nan	nan	nan	nan	nan	nan	nan	nan	nan	nan	nan	nan	nan	nan	nan	1
26263	Fbxo22	0	0	0	0	1	0	0	0						None	None	None	nan	nan	nan	nan	nan	nan	nan	nan	nan	nan	nan	nan	nan	nan	nan	nan	nan	nan	nan	nan	1
51306	Fam13b	0	0	0	0	1	0	0	0						None	None	None	nan	nan	nan	nan	nan	nan	nan	nan	nan	nan	nan	nan	nan	nan	nan	nan	nan	nan	nan	nan	1
8038	Adam12	0	0	0	0	0	0	1	0						None	None	None	nan	nan	nan	nan	nan	nan	nan	nan	nan	nan	nan	nan	nan	nan	nan	nan	nan	nan	nan	nan	1
7390	Uros	0	0	0	0	1	0	0	0						None	None	None	nan	nan	nan	nan	nan	nan	nan	nan	nan	nan	nan	nan	nan	nan	nan	nan	nan	nan	nan	nan	1
890	Ccna2	0	0	1	0	0	0	0	0						None	None	None	nan	nan	nan	nan	nan	nan	nan	nan	nan	nan	nan	nan	nan	nan	nan	nan	nan	nan	nan	nan	1
55332	Dram1	0	0	0	0	0	1	0	0						None	None	None	nan	nan	nan	nan	nan	nan	nan	nan	nan	nan	nan	nan	nan	nan	nan	nan	nan	nan	nan	nan	1
195827	Aaed1	0	0	0	0	1	0	0	0						None	None	None	nan	nan	nan	nan	nan	nan	nan	nan	nan	nan	nan	nan	nan	nan	nan	nan	nan	nan	nan	nan	1
8358	Hist1h3b	0	0	1	0	0	0	0	0						None	None	None	nan	nan	nan	nan	nan	nan	nan	nan	nan	nan	nan	nan	nan	nan	nan	nan	nan	nan	nan	nan	1
9320	Trip12	0	0	0	0	1	0	0	0						None	None	None	nan	nan	nan	nan	nan	nan	nan	nan	nan	nan	nan	nan	nan	nan	nan	nan	nan	nan	nan	nan	1
15951	Ifi204	0	0	0	0	0	1	0	0	15951	Gene_ID	M. musculus	15951	M. musculus	Ifi204	interferon activated gene 204	GO:0035457 cellular response to interferon-alpha;GO:0042771 intrinsic apoptotic signaling pathway in response to DNA damage by p53 class mediator;GO:0032731 positive regulation of interleukin-1 beta production	0.0	0.0	0.0	1.0	1.0	0.0	0.0	0.0	0.0	0.0	0.0	0.0	0.0	1.0	0.0	0.0	0.0	0.0	0.0	0.0	1
64097	Epb41l4a	0	0	0	0	1	0	0	0						None	None	None	nan	nan	nan	nan	nan	nan	nan	nan	nan	nan	nan	nan	nan	nan	nan	nan	nan	nan	nan	nan	1
9249	Dhrs3	0	0	0	0	0	0	1	0						None	None	None	nan	nan	nan	nan	nan	nan	nan	nan	nan	nan	nan	nan	nan	nan	nan	nan	nan	nan	nan	nan	1
1777	Dnase2a	0	0	0	1	0	0	0	0						None	None	None	nan	nan	nan	nan	nan	nan	nan	nan	nan	nan	nan	nan	nan	nan	nan	nan	nan	nan	nan	nan	1
5179	Penk	0	0	0	0	0	0	1	0						None	None	None	nan	nan	nan	nan	nan	nan	nan	nan	nan	nan	nan	nan	nan	nan	nan	nan	nan	nan	nan	nan	1
3561	Il2rg	0	0	0	0	0	0	1	0						None	None	None	nan	nan	nan	nan	nan	nan	nan	nan	nan	nan	nan	nan	nan	nan	nan	nan	nan	nan	nan	nan	1
4904	Ybx1	0	0	1	0	0	0	0	0						None	None	None	nan	nan	nan	nan	nan	nan	nan	nan	nan	nan	nan	nan	nan	nan	nan	nan	nan	nan	nan	nan	1
7291	Twist1	0	0	0	1	0	0	0	0						None	None	None	nan	nan	nan	nan	nan	nan	nan	nan	nan	nan	nan	nan	nan	nan	nan	nan	nan	nan	nan	nan	1
53834	Fgfrl1	0	0	0	0	0	0	0	1						None	None	None	nan	nan	nan	nan	nan	nan	nan	nan	nan	nan	nan	nan	nan	nan	nan	nan	nan	nan	nan	nan	1
20544	Mir5122	0	0	0	1	0	0	0	0	20544	Gene_ID	M. musculus	20544	M. musculus	Slc9a1	solute carrier family 9 (sodium/hydrogen exchanger), member 1	GO:1903281 positive regulation of calcium:sodium antiporter activity;GO:1903279 regulation of calcium:sodium antiporter activity;GO:0086092 regulation of the force of heart contraction by cardiac conduction	0.0	0.0	0.0	0.0	0.0	1.0	0.0	0.0	1.0	0.0	0.0	0.0	0.0	0.0	0.0	0.0	0.0	0.0	0.0	0.0	1
84236	Rhbdd1	1	0	0	0	0	0	0	0						None	None	None	nan	nan	nan	nan	nan	nan	nan	nan	nan	nan	nan	nan	nan	nan	nan	nan	nan	nan	nan	nan	1
132789	Gnpda2	0	0	0	0	1	0	0	0						None	None	None	nan	nan	nan	nan	nan	nan	nan	nan	nan	nan	nan	nan	nan	nan	nan	nan	nan	nan	nan	nan	1
692086	Snord17	0	0	1	0	0	0	0	0						None	None	None	nan	nan	nan	nan	nan	nan	nan	nan	nan	nan	nan	nan	nan	nan	nan	nan	nan	nan	nan	nan	1
392636	Agmo	0	0	1	0	0	0	0	0						None	None	None	nan	nan	nan	nan	nan	nan	nan	nan	nan	nan	nan	nan	nan	nan	nan	nan	nan	nan	nan	nan	1
28969	Bzw2	0	0	0	0	0	0	0	1						None	None	None	nan	nan	nan	nan	nan	nan	nan	nan	nan	nan	nan	nan	nan	nan	nan	nan	nan	nan	nan	nan	1
10412	Nsa2	0	0	0	0	1	0	0	0						None	None	None	nan	nan	nan	nan	nan	nan	nan	nan	nan	nan	nan	nan	nan	nan	nan	nan	nan	nan	nan	nan	1
657	Bmpr1a	0	0	0	0	0	1	0	0						None	None	None	nan	nan	nan	nan	nan	nan	nan	nan	nan	nan	nan	nan	nan	nan	nan	nan	nan	nan	nan	nan	1
331416	Gm773	0	0	1	0	0	0	0	0	331416	Gene_ID	M. musculus	331416	M. musculus	Gm773	predicted gene 773	GO:0007286 spermatid development;GO:0048515 spermatid differentiation;GO:0007283 spermatogenesis	0.0	0.0	0.0	0.0	0.0	0.0	0.0	0.0	0.0	0.0	0.0	0.0	0.0	0.0	0.0	0.0	0.0	0.0	0.0	0.0	1
3628	Inpp1	0	0	1	0	0	0	0	0						None	None	None	nan	nan	nan	nan	nan	nan	nan	nan	nan	nan	nan	nan	nan	nan	nan	nan	nan	nan	nan	nan	1
57153	Slc44a2	0	0	0	1	0	0	0	0						None	None	None	nan	nan	nan	nan	nan	nan	nan	nan	nan	nan	nan	nan	nan	nan	nan	nan	nan	nan	nan	nan	1
9429	Abcg2	0	0	0	0	0	1	0	0						None	None	None	nan	nan	nan	nan	nan	nan	nan	nan	nan	nan	nan	nan	nan	nan	nan	nan	nan	nan	nan	nan	1
83999	Kremen1	0	0	0	1	0	0	0	0						None	None	None	nan	nan	nan	nan	nan	nan	nan	nan	nan	nan	nan	nan	nan	nan	nan	nan	nan	nan	nan	nan	1
1462	Vcan	0	0	0	1	0	0	0	0						None	None	None	nan	nan	nan	nan	nan	nan	nan	nan	nan	nan	nan	nan	nan	nan	nan	nan	nan	nan	nan	nan	1
6361	Ccl17	0	0	0	0	0	0	0	1						None	None	None	nan	nan	nan	nan	nan	nan	nan	nan	nan	nan	nan	nan	nan	nan	nan	nan	nan	nan	nan	nan	1
23143	Lrch1	0	0	1	0	0	0	0	0						None	None	None	nan	nan	nan	nan	nan	nan	nan	nan	nan	nan	nan	nan	nan	nan	nan	nan	nan	nan	nan	nan	1
2004	Elk3	0	0	0	0	1	0	0	0						None	None	None	nan	nan	nan	nan	nan	nan	nan	nan	nan	nan	nan	nan	nan	nan	nan	nan	nan	nan	nan	nan	1
92689	Fam114a1	0	0	0	0	0	1	0	0						None	None	None	nan	nan	nan	nan	nan	nan	nan	nan	nan	nan	nan	nan	nan	nan	nan	nan	nan	nan	nan	nan	1
11142	Pkig	0	0	0	0	0	1	0	0						None	None	None	nan	nan	nan	nan	nan	nan	nan	nan	nan	nan	nan	nan	nan	nan	nan	nan	nan	nan	nan	nan	1
203547	Vma21	0	0	0	1	0	0	0	0						None	None	None	nan	nan	nan	nan	nan	nan	nan	nan	nan	nan	nan	nan	nan	nan	nan	nan	nan	nan	nan	nan	1
5306	Pitpna	0	0	0	0	0	1	0	0						None	None	None	nan	nan	nan	nan	nan	nan	nan	nan	nan	nan	nan	nan	nan	nan	nan	nan	nan	nan	nan	nan	1
148523	Ciart	1	0	0	0	0	0	0	0						None	None	None	nan	nan	nan	nan	nan	nan	nan	nan	nan	nan	nan	nan	nan	nan	nan	nan	nan	nan	nan	nan	1
345611	Irgm1	1	0	0	0	0	0	0	0						None	None	None	nan	nan	nan	nan	nan	nan	nan	nan	nan	nan	nan	nan	nan	nan	nan	nan	nan	nan	nan	nan	1
100042319	Gm3788	0	0	0	0	0	0	0	1	100042319	Gene_ID	M. musculus	100042319	M. musculus	Gm3788	thymosin, beta 10 pseudogene		0.0	0.0	0.0	0.0	0.0	0.0	0.0	0.0	0.0	0.0	0.0	0.0	0.0	0.0	0.0	0.0	0.0	0.0	0.0	0.0	1
667152	Gm8483	0	0	0	0	0	0	0	1	667152	Gene_ID	M. musculus	667152	M. musculus	Gm8483	enolase 1, alpha non-neuron pseudogene		0.0	0.0	0.0	0.0	0.0	0.0	0.0	0.0	0.0	0.0	0.0	0.0	0.0	0.0	0.0	0.0	0.0	0.0	0.0	0.0	1
57571	Carns1	0	0	0	0	0	0	0	1						None	None	None	nan	nan	nan	nan	nan	nan	nan	nan	nan	nan	nan	nan	nan	nan	nan	nan	nan	nan	nan	nan	1
105243360	Gm39307	0	0	0	0	0	1	0	0	105243360	Gene_ID	M. musculus	105243360	M. musculus	Gm39307	predicted gene, 39307		0.0	0.0	0.0	0.0	0.0	0.0	0.0	0.0	0.0	0.0	0.0	0.0	0.0	0.0	0.0	0.0	0.0	0.0	0.0	0.0	1
6717	Sri	0	0	0	0	1	0	0	0						None	None	None	nan	nan	nan	nan	nan	nan	nan	nan	nan	nan	nan	nan	nan	nan	nan	nan	nan	nan	nan	nan	1
9882	Tbc1d4	0	0	0	0	0	0	0	1						None	None	None	nan	nan	nan	nan	nan	nan	nan	nan	nan	nan	nan	nan	nan	nan	nan	nan	nan	nan	nan	nan	1
26905	Eif2s3x	0	0	0	0	1	0	0	0	26905	Gene_ID	M. musculus	26905	M. musculus	Eif2s3x	eukaryotic translation initiation factor 2, subunit 3, structural gene X-linked	GO:0045903 positive regulation of translational fidelity;GO:0001731 formation of translation preinitiation complex;GO:0002183 cytoplasmic translational initiation	0.0	0.0	0.0	0.0	0.0	0.0	0.0	0.0	0.0	0.0	0.0	0.0	0.0	0.0	0.0	0.0	0.0	0.0	0.0	0.0	1
100043462	Nutf2-ps1	0	0	1	0	0	0	0	0	100043462	Gene_ID	M. musculus	100043462	M. musculus	Nutf2-ps1	nuclear transport factor 2, pseudogene 1		0.0	0.0	0.0	0.0	0.0	0.0	0.0	0.0	0.0	0.0	0.0	0.0	0.0	0.0	0.0	0.0	0.0	0.0	0.0	0.0	1
23328	Sash1	0	0	0	0	0	1	0	0						None	None	None	nan	nan	nan	nan	nan	nan	nan	nan	nan	nan	nan	nan	nan	nan	nan	nan	nan	nan	nan	nan	1
52521	Zfp622	0	0	1	0	0	0	0	0	52521	Gene_ID	M. musculus	52521	M. musculus	Zfp622	zinc finger protein 622	GO:0046330 positive regulation of JNK cascade;GO:0008631 intrinsic apoptotic signaling pathway in response to oxidative stress;GO:0032874 positive regulation of stress-activated MAPK cascade	0.0	0.0	0.0	0.0	0.0	0.0	0.0	0.0	0.0	0.0	0.0	0.0	0.0	0.0	0.0	0.0	0.0	0.0	0.0	0.0	1
719	C3ar1	0	0	0	0	0	0	1	0						None	None	None	nan	nan	nan	nan	nan	nan	nan	nan	nan	nan	nan	nan	nan	nan	nan	nan	nan	nan	nan	nan	1
1371	Cpox	0	0	0	0	0	1	0	0						None	None	None	nan	nan	nan	nan	nan	nan	nan	nan	nan	nan	nan	nan	nan	nan	nan	nan	nan	nan	nan	nan	1
2697	Gja1	0	0	0	0	0	0	1	0						None	None	None	nan	nan	nan	nan	nan	nan	nan	nan	nan	nan	nan	nan	nan	nan	nan	nan	nan	nan	nan	nan	1
84623	Kirrel3	0	0	0	0	0	1	0	0						None	None	None	nan	nan	nan	nan	nan	nan	nan	nan	nan	nan	nan	nan	nan	nan	nan	nan	nan	nan	nan	nan	1
84069	Plekhn1	0	0	0	1	0	0	0	0						None	None	None	nan	nan	nan	nan	nan	nan	nan	nan	nan	nan	nan	nan	nan	nan	nan	nan	nan	nan	nan	nan	1
66202	1110059G10Rik	0	0	0	0	1	0	0	0	66202	Gene_ID	M. musculus	66202	M. musculus	1110059G10Rik	RIKEN cDNA 1110059G10 gene	GO:0008150 biological_process	0.0	0.0	0.0	0.0	0.0	0.0	0.0	0.0	0.0	0.0	0.0	0.0	0.0	0.0	0.0	0.0	0.0	0.0	0.0	0.0	1
25972	Unc50	0	0	0	0	1	0	0	0						None	None	None	nan	nan	nan	nan	nan	nan	nan	nan	nan	nan	nan	nan	nan	nan	nan	nan	nan	nan	nan	nan	1
85027	Smim3	0	0	0	0	0	1	0	0						None	None	None	nan	nan	nan	nan	nan	nan	nan	nan	nan	nan	nan	nan	nan	nan	nan	nan	nan	nan	nan	nan	1
389	Rhoc	0	0	0	0	0	1	0	0						None	None	None	nan	nan	nan	nan	nan	nan	nan	nan	nan	nan	nan	nan	nan	nan	nan	nan	nan	nan	nan	nan	1
6376	Cx3cl1	0	0	0	0	0	0	0	1						None	None	None	nan	nan	nan	nan	nan	nan	nan	nan	nan	nan	nan	nan	nan	nan	nan	nan	nan	nan	nan	nan	1
5341	Plek	0	0	0	0	0	0	1	0						None	None	None	nan	nan	nan	nan	nan	nan	nan	nan	nan	nan	nan	nan	nan	nan	nan	nan	nan	nan	nan	nan	1
29978	Ubqln2	0	0	0	0	0	1	0	0						None	None	None	nan	nan	nan	nan	nan	nan	nan	nan	nan	nan	nan	nan	nan	nan	nan	nan	nan	nan	nan	nan	1
66523	2810004N23Rik	0	0	0	1	0	0	0	0	66523	Gene_ID	M. musculus	66523	M. musculus	2810004N23Rik	RIKEN cDNA 2810004N23 gene	GO:0008150 biological_process	0.0	0.0	0.0	0.0	0.0	0.0	0.0	0.0	0.0	0.0	0.0	0.0	0.0	0.0	0.0	0.0	0.0	0.0	0.0	0.0	1
6643	Snx2	0	0	0	0	1	0	0	0						None	None	None	nan	nan	nan	nan	nan	nan	nan	nan	nan	nan	nan	nan	nan	nan	nan	nan	nan	nan	nan	nan	1
53918	Pelo	0	0	0	0	0	1	0	0						None	None	None	nan	nan	nan	nan	nan	nan	nan	nan	nan	nan	nan	nan	nan	nan	nan	nan	nan	nan	nan	nan	1
255374	Mblac1	0	0	0	0	1	0	0	0						None	None	None	nan	nan	nan	nan	nan	nan	nan	nan	nan	nan	nan	nan	nan	nan	nan	nan	nan	nan	nan	nan	1
23019	Cnot1	0	0	0	0	1	0	0	0						None	None	None	nan	nan	nan	nan	nan	nan	nan	nan	nan	nan	nan	nan	nan	nan	nan	nan	nan	nan	nan	nan	1
126393	Hspb6	0	0	0	0	0	0	0	1						None	None	None	nan	nan	nan	nan	nan	nan	nan	nan	nan	nan	nan	nan	nan	nan	nan	nan	nan	nan	nan	nan	1
23642	Snhg1	0	0	1	0	0	0	0	0						None	None	None	nan	nan	nan	nan	nan	nan	nan	nan	nan	nan	nan	nan	nan	nan	nan	nan	nan	nan	nan	nan	1
6678	Sparc	0	0	0	0	0	1	0	0						None	None	None	nan	nan	nan	nan	nan	nan	nan	nan	nan	nan	nan	nan	nan	nan	nan	nan	nan	nan	nan	nan	1
11014	Kdelr2	0	0	0	0	1	0	0	0						None	None	None	nan	nan	nan	nan	nan	nan	nan	nan	nan	nan	nan	nan	nan	nan	nan	nan	nan	nan	nan	nan	1
6603	Smarcd2	0	0	1	0	0	0	0	0						None	None	None	nan	nan	nan	nan	nan	nan	nan	nan	nan	nan	nan	nan	nan	nan	nan	nan	nan	nan	nan	nan	1
125228	Fam210a	0	0	0	0	1	0	0	0						None	None	None	nan	nan	nan	nan	nan	nan	nan	nan	nan	nan	nan	nan	nan	nan	nan	nan	nan	nan	nan	nan	1
56834	Gpr137	0	0	0	0	1	0	0	0						None	None	None	nan	nan	nan	nan	nan	nan	nan	nan	nan	nan	nan	nan	nan	nan	nan	nan	nan	nan	nan	nan	1
8910	Sgce	0	0	0	0	0	1	0	0						None	None	None	nan	nan	nan	nan	nan	nan	nan	nan	nan	nan	nan	nan	nan	nan	nan	nan	nan	nan	nan	nan	1
2058	Qars	1	0	0	0	0	0	0	0						None	None	None	nan	nan	nan	nan	nan	nan	nan	nan	nan	nan	nan	nan	nan	nan	nan	nan	nan	nan	nan	nan	1
10555	Agpat2	0	0	0	1	0	0	0	0						None	None	None	nan	nan	nan	nan	nan	nan	nan	nan	nan	nan	nan	nan	nan	nan	nan	nan	nan	nan	nan	nan	1
60492	Ccdc90b	0	0	0	0	1	0	0	0						None	None	None	nan	nan	nan	nan	nan	nan	nan	nan	nan	nan	nan	nan	nan	nan	nan	nan	nan	nan	nan	nan	1
1798	Dpagt1	0	0	0	0	0	1	0	0						None	None	None	nan	nan	nan	nan	nan	nan	nan	nan	nan	nan	nan	nan	nan	nan	nan	nan	nan	nan	nan	nan	1
5293	Pik3cd	0	0	0	0	0	0	1	0						None	None	None	nan	nan	nan	nan	nan	nan	nan	nan	nan	nan	nan	nan	nan	nan	nan	nan	nan	nan	nan	nan	1
114799	Esco1	0	0	0	0	1	0	0	0						None	None	None	nan	nan	nan	nan	nan	nan	nan	nan	nan	nan	nan	nan	nan	nan	nan	nan	nan	nan	nan	nan	1
100529076	Snord42a	0	1	0	0	0	0	0	0	100529076	Gene_ID	M. musculus	100529076	M. musculus	Snord42a	small nucleolar RNA, C/D box 42A	GO:0008150 biological_process	0.0	0.0	0.0	0.0	0.0	0.0	0.0	0.0	0.0	0.0	0.0	0.0	0.0	0.0	0.0	0.0	0.0	0.0	0.0	0.0	1
5037	Pebp1	0	0	0	0	0	0	0	1						None	None	None	nan	nan	nan	nan	nan	nan	nan	nan	nan	nan	nan	nan	nan	nan	nan	nan	nan	nan	nan	nan	1
114876	Osbpl1a	0	0	0	0	0	1	0	0						None	None	None	nan	nan	nan	nan	nan	nan	nan	nan	nan	nan	nan	nan	nan	nan	nan	nan	nan	nan	nan	nan	1
22838	Rnf44	0	0	0	0	0	1	0	0						None	None	None	nan	nan	nan	nan	nan	nan	nan	nan	nan	nan	nan	nan	nan	nan	nan	nan	nan	nan	nan	nan	1
9016	Slc25a14	0	0	0	1	0	0	0	0						None	None	None	nan	nan	nan	nan	nan	nan	nan	nan	nan	nan	nan	nan	nan	nan	nan	nan	nan	nan	nan	nan	1
8034	Slc25a16	0	0	0	0	0	1	0	0						None	None	None	nan	nan	nan	nan	nan	nan	nan	nan	nan	nan	nan	nan	nan	nan	nan	nan	nan	nan	nan	nan	1
7041	Tgfb1i1	0	0	0	0	0	1	0	0						None	None	None	nan	nan	nan	nan	nan	nan	nan	nan	nan	nan	nan	nan	nan	nan	nan	nan	nan	nan	nan	nan	1
23568	Arl2bp	0	0	1	0	0	0	0	0						None	None	None	nan	nan	nan	nan	nan	nan	nan	nan	nan	nan	nan	nan	nan	nan	nan	nan	nan	nan	nan	nan	1
126321	Mfsd12	0	0	0	0	0	0	1	0						None	None	None	nan	nan	nan	nan	nan	nan	nan	nan	nan	nan	nan	nan	nan	nan	nan	nan	nan	nan	nan	nan	1
2591	Galnt3	0	0	0	1	0	0	0	0						None	None	None	nan	nan	nan	nan	nan	nan	nan	nan	nan	nan	nan	nan	nan	nan	nan	nan	nan	nan	nan	nan	1
11340	Exosc8	0	0	1	0	0	0	0	0						None	None	None	nan	nan	nan	nan	nan	nan	nan	nan	nan	nan	nan	nan	nan	nan	nan	nan	nan	nan	nan	nan	1
3925	Stmn1	0	0	0	0	0	0	0	1						None	None	None	nan	nan	nan	nan	nan	nan	nan	nan	nan	nan	nan	nan	nan	nan	nan	nan	nan	nan	nan	nan	1
1912	Phc2	0	0	0	0	1	0	0	0						None	None	None	nan	nan	nan	nan	nan	nan	nan	nan	nan	nan	nan	nan	nan	nan	nan	nan	nan	nan	nan	nan	1
4013	Vwa5a	0	0	0	0	1	0	0	0						None	None	None	nan	nan	nan	nan	nan	nan	nan	nan	nan	nan	nan	nan	nan	nan	nan	nan	nan	nan	nan	nan	1
27303	Rbms3	0	0	0	0	0	1	0	0						None	None	None	nan	nan	nan	nan	nan	nan	nan	nan	nan	nan	nan	nan	nan	nan	nan	nan	nan	nan	nan	nan	1
57396	Clk4	1	0	0	0	0	0	0	0						None	None	None	nan	nan	nan	nan	nan	nan	nan	nan	nan	nan	nan	nan	nan	nan	nan	nan	nan	nan	nan	nan	1
8891	Eif2b3	0	0	0	0	1	0	0	0						None	None	None	nan	nan	nan	nan	nan	nan	nan	nan	nan	nan	nan	nan	nan	nan	nan	nan	nan	nan	nan	nan	1
57332	Cbx8	0	0	1	0	0	0	0	0						None	None	None	nan	nan	nan	nan	nan	nan	nan	nan	nan	nan	nan	nan	nan	nan	nan	nan	nan	nan	nan	nan	1
434233	Ppp1ccb	0	0	1	0	0	0	0	0	434233	Gene_ID	M. musculus	434233	M. musculus	Ppp1ccb	protein phosphatase 1 catalytic subunit gamma B		0.0	0.0	0.0	0.0	0.0	0.0	0.0	0.0	0.0	0.0	0.0	0.0	1.0	0.0	0.0	0.0	0.0	0.0	0.0	0.0	1
12364	Casp12	1	0	0	0	0	0	0	0	12364	Gene_ID	M. musculus	12364	M. musculus	Casp12	caspase 12	GO:0010663 positive regulation of striated muscle cell apoptotic process;GO:0006919 activation of cysteine-type endopeptidase activity involved in apoptotic process;GO:0010661 positive regulation of muscle cell apoptotic process	0.0	0.0	0.0	0.0	0.0	0.0	0.0	0.0	0.0	0.0	0.0	0.0	0.0	0.0	0.0	0.0	0.0	0.0	0.0	0.0	1
666274	Rps10-ps2	0	0	0	0	0	0	0	1	666274	Gene_ID	M. musculus	666274	M. musculus	Rps10-ps2	ribosomal protein S10, pseudogene 2		0.0	0.0	0.0	0.0	0.0	0.0	0.0	0.0	0.0	0.0	0.0	0.0	0.0	0.0	0.0	0.0	0.0	0.0	0.0	0.0	1
79603	Cers4	0	0	0	0	0	1	0	0						None	None	None	nan	nan	nan	nan	nan	nan	nan	nan	nan	nan	nan	nan	nan	nan	nan	nan	nan	nan	nan	nan	1
143872	Arhgap42	1	0	0	0	0	0	0	0						None	None	None	nan	nan	nan	nan	nan	nan	nan	nan	nan	nan	nan	nan	nan	nan	nan	nan	nan	nan	nan	nan	1
80274	Scube1	0	0	0	0	0	0	1	0						None	None	None	nan	nan	nan	nan	nan	nan	nan	nan	nan	nan	nan	nan	nan	nan	nan	nan	nan	nan	nan	nan	1
1073	Cfl2	0	0	0	0	0	0	0	1						None	None	None	nan	nan	nan	nan	nan	nan	nan	nan	nan	nan	nan	nan	nan	nan	nan	nan	nan	nan	nan	nan	1
138428	Ptrh1	0	0	0	0	1	0	0	0						None	None	None	nan	nan	nan	nan	nan	nan	nan	nan	nan	nan	nan	nan	nan	nan	nan	nan	nan	nan	nan	nan	1
57419	Slc24a3	1	0	0	0	0	0	0	0						None	None	None	nan	nan	nan	nan	nan	nan	nan	nan	nan	nan	nan	nan	nan	nan	nan	nan	nan	nan	nan	nan	1
10544	Procr	0	0	0	0	0	1	0	0						None	None	None	nan	nan	nan	nan	nan	nan	nan	nan	nan	nan	nan	nan	nan	nan	nan	nan	nan	nan	nan	nan	1
10581	Ifitm2	0	0	0	0	0	0	0	1						None	None	None	nan	nan	nan	nan	nan	nan	nan	nan	nan	nan	nan	nan	nan	nan	nan	nan	nan	nan	nan	nan	1
3303	Hspa1a	0	0	0	0	1	0	0	0						None	None	None	nan	nan	nan	nan	nan	nan	nan	nan	nan	nan	nan	nan	nan	nan	nan	nan	nan	nan	nan	nan	1
6606	Smn1	0	0	0	0	0	1	0	0						None	None	None	nan	nan	nan	nan	nan	nan	nan	nan	nan	nan	nan	nan	nan	nan	nan	nan	nan	nan	nan	nan	1
10082	Gpc6	0	0	0	0	0	0	1	0						None	None	None	nan	nan	nan	nan	nan	nan	nan	nan	nan	nan	nan	nan	nan	nan	nan	nan	nan	nan	nan	nan	1
4323	Mmp14	0	0	0	0	0	1	0	0						None	None	None	nan	nan	nan	nan	nan	nan	nan	nan	nan	nan	nan	nan	nan	nan	nan	nan	nan	nan	nan	nan	1
6793	Stk10	0	0	0	0	1	0	0	0						None	None	None	nan	nan	nan	nan	nan	nan	nan	nan	nan	nan	nan	nan	nan	nan	nan	nan	nan	nan	nan	nan	1
539	Atp5o	0	0	0	0	0	1	0	0						None	None	None	nan	nan	nan	nan	nan	nan	nan	nan	nan	nan	nan	nan	nan	nan	nan	nan	nan	nan	nan	nan	1
26137	Zbtb20	0	0	0	0	0	1	0	0						None	None	None	nan	nan	nan	nan	nan	nan	nan	nan	nan	nan	nan	nan	nan	nan	nan	nan	nan	nan	nan	nan	1
8741	Tnfsf13	0	0	1	0	0	0	0	0						None	None	None	nan	nan	nan	nan	nan	nan	nan	nan	nan	nan	nan	nan	nan	nan	nan	nan	nan	nan	nan	nan	1
55971	Baiap2l1	0	0	0	0	1	0	0	0						None	None	None	nan	nan	nan	nan	nan	nan	nan	nan	nan	nan	nan	nan	nan	nan	nan	nan	nan	nan	nan	nan	1
163590	Tor1aip2	0	0	0	0	1	0	0	0						None	None	None	nan	nan	nan	nan	nan	nan	nan	nan	nan	nan	nan	nan	nan	nan	nan	nan	nan	nan	nan	nan	1
73989	4930452G13Rik	0	0	1	0	0	0	0	0	73989	Gene_ID	M. musculus	73989	M. musculus	4930452G13Rik	RIKEN cDNA 4930452G13 gene		0.0	0.0	0.0	0.0	0.0	0.0	0.0	0.0	0.0	0.0	0.0	0.0	0.0	0.0	0.0	0.0	0.0	0.0	0.0	0.0	1
64601	Vps16	1	0	0	0	0	0	0	0						None	None	None	nan	nan	nan	nan	nan	nan	nan	nan	nan	nan	nan	nan	nan	nan	nan	nan	nan	nan	nan	nan	1
22887	Foxj3	0	0	0	0	0	1	0	0						None	None	None	nan	nan	nan	nan	nan	nan	nan	nan	nan	nan	nan	nan	nan	nan	nan	nan	nan	nan	nan	nan	1
9217	Vapb	0	0	0	0	0	1	0	0						None	None	None	nan	nan	nan	nan	nan	nan	nan	nan	nan	nan	nan	nan	nan	nan	nan	nan	nan	nan	nan	nan	1
100885838	Mir5625	0	0	0	0	0	0	0	1	100885838	Gene_ID	M. musculus	100885838	M. musculus	Mir5625	microRNA 5625		0.0	0.0	0.0	0.0	0.0	0.0	0.0	0.0	0.0	0.0	0.0	0.0	0.0	0.0	0.0	0.0	0.0	0.0	0.0	0.0	1
115487683	Gm26287	0	0	1	0	0	0	0	0	115487683	Gene_ID	M. musculus	115487683	M. musculus	Gm26287	predicted gene, 26287		0.0	0.0	0.0	0.0	0.0	0.0	0.0	0.0	0.0	0.0	0.0	0.0	0.0	0.0	0.0	0.0	0.0	0.0	0.0	0.0	1
139221	Mum1l1	0	0	0	1	0	0	0	0						None	None	None	nan	nan	nan	nan	nan	nan	nan	nan	nan	nan	nan	nan	nan	nan	nan	nan	nan	nan	nan	nan	1
30061	Slc40a1	0	0	0	0	0	0	1	0						None	None	None	nan	nan	nan	nan	nan	nan	nan	nan	nan	nan	nan	nan	nan	nan	nan	nan	nan	nan	nan	nan	1
4330	Mn1	1	0	0	0	0	0	0	0						None	None	None	nan	nan	nan	nan	nan	nan	nan	nan	nan	nan	nan	nan	nan	nan	nan	nan	nan	nan	nan	nan	1
9049	Aip	0	0	0	0	0	0	0	1						None	None	None	nan	nan	nan	nan	nan	nan	nan	nan	nan	nan	nan	nan	nan	nan	nan	nan	nan	nan	nan	nan	1
9021	Socs3	0	0	0	0	0	1	0	0						None	None	None	nan	nan	nan	nan	nan	nan	nan	nan	nan	nan	nan	nan	nan	nan	nan	nan	nan	nan	nan	nan	1
2495	Fth1	0	0	0	0	0	1	0	0						None	None	None	nan	nan	nan	nan	nan	nan	nan	nan	nan	nan	nan	nan	nan	nan	nan	nan	nan	nan	nan	nan	1
80308	Flad1	0	0	0	0	1	0	0	0						None	None	None	nan	nan	nan	nan	nan	nan	nan	nan	nan	nan	nan	nan	nan	nan	nan	nan	nan	nan	nan	nan	1
80019	Ubtd1	0	0	1	0	0	0	0	0						None	None	None	nan	nan	nan	nan	nan	nan	nan	nan	nan	nan	nan	nan	nan	nan	nan	nan	nan	nan	nan	nan	1
64651	Csrnp1	0	0	0	0	1	0	0	0						None	None	None	nan	nan	nan	nan	nan	nan	nan	nan	nan	nan	nan	nan	nan	nan	nan	nan	nan	nan	nan	nan	1
57658	Calcoco1	0	0	0	0	0	1	0	0						None	None	None	nan	nan	nan	nan	nan	nan	nan	nan	nan	nan	nan	nan	nan	nan	nan	nan	nan	nan	nan	nan	1
56913	C1galt1	1	0	0	0	0	0	0	0						None	None	None	nan	nan	nan	nan	nan	nan	nan	nan	nan	nan	nan	nan	nan	nan	nan	nan	nan	nan	nan	nan	1
57180	Actr3b	0	0	1	0	0	0	0	0						None	None	None	nan	nan	nan	nan	nan	nan	nan	nan	nan	nan	nan	nan	nan	nan	nan	nan	nan	nan	nan	nan	1
51291	Gmip	0	0	0	0	1	0	0	0						None	None	None	nan	nan	nan	nan	nan	nan	nan	nan	nan	nan	nan	nan	nan	nan	nan	nan	nan	nan	nan	nan	1
9782	Matr3	1	0	0	0	0	0	0	0						None	None	None	nan	nan	nan	nan	nan	nan	nan	nan	nan	nan	nan	nan	nan	nan	nan	nan	nan	nan	nan	nan	1
23284	Adgrl3	0	0	1	0	0	0	0	0						None	None	None	nan	nan	nan	nan	nan	nan	nan	nan	nan	nan	nan	nan	nan	nan	nan	nan	nan	nan	nan	nan	1
10370	Cited2	0	0	0	0	0	1	0	0						None	None	None	nan	nan	nan	nan	nan	nan	nan	nan	nan	nan	nan	nan	nan	nan	nan	nan	nan	nan	nan	nan	1
14133	Fcna	0	0	0	0	0	0	1	0	14133	Gene_ID	M. musculus	14133	M. musculus	Fcna	ficolin A	GO:0001867 complement activation, lectin pathway;GO:0006956 complement activation;GO:0072376 protein activation cascade	0.0	0.0	0.0	0.0	0.0	0.0	0.0	0.0	0.0	0.0	0.0	0.0	0.0	0.0	0.0	0.0	0.0	0.0	0.0	0.0	1
11061	Cnmd	0	0	1	0	0	0	0	0						None	None	None	nan	nan	nan	nan	nan	nan	nan	nan	nan	nan	nan	nan	nan	nan	nan	nan	nan	nan	nan	nan	1
1105	Chd1	0	0	1	0	0	0	0	0						None	None	None	nan	nan	nan	nan	nan	nan	nan	nan	nan	nan	nan	nan	nan	nan	nan	nan	nan	nan	nan	nan	1
10477	Ube2e3	0	0	1	0	0	0	0	0						None	None	None	nan	nan	nan	nan	nan	nan	nan	nan	nan	nan	nan	nan	nan	nan	nan	nan	nan	nan	nan	nan	1
26499	Plek2	0	0	0	0	1	0	0	0						None	None	None	nan	nan	nan	nan	nan	nan	nan	nan	nan	nan	nan	nan	nan	nan	nan	nan	nan	nan	nan	nan	1
10463	Slc30a9	0	0	0	0	0	1	0	0						None	None	None	nan	nan	nan	nan	nan	nan	nan	nan	nan	nan	nan	nan	nan	nan	nan	nan	nan	nan	nan	nan	1
245240	9930111J21Rik2	0	0	0	0	0	1	0	0	245240	Gene_ID	M. musculus	245240	M. musculus	9930111J21Rik2	RIKEN cDNA 9930111J21 gene 2	GO:0008150 biological_process	0.0	0.0	0.0	0.0	0.0	0.0	0.0	0.0	0.0	0.0	0.0	0.0	0.0	0.0	0.0	0.0	0.0	0.0	0.0	0.0	1
347	Apod	0	0	0	0	0	0	1	0						None	None	None	nan	nan	nan	nan	nan	nan	nan	nan	nan	nan	nan	nan	nan	nan	nan	nan	nan	nan	nan	nan	1
735274	Mir684-1	0	0	0	0	1	0	0	0	735274	Gene_ID	M. musculus	735274	M. musculus	Mir684-1	microRNA 684-1		0.0	0.0	0.0	0.0	0.0	0.0	0.0	0.0	0.0	0.0	0.0	0.0	0.0	0.0	0.0	0.0	0.0	0.0	0.0	0.0	1
5552	Srgn	0	0	0	0	0	0	1	0						None	None	None	nan	nan	nan	nan	nan	nan	nan	nan	nan	nan	nan	nan	nan	nan	nan	nan	nan	nan	nan	nan	1
26524	Lats2	0	0	0	0	0	1	0	0						None	None	None	nan	nan	nan	nan	nan	nan	nan	nan	nan	nan	nan	nan	nan	nan	nan	nan	nan	nan	nan	nan	1
4301	Afdn	0	0	1	0	0	0	0	0						None	None	None	nan	nan	nan	nan	nan	nan	nan	nan	nan	nan	nan	nan	nan	nan	nan	nan	nan	nan	nan	nan	1
117177	Rab3ip	0	0	1	0	0	0	0	0						None	None	None	nan	nan	nan	nan	nan	nan	nan	nan	nan	nan	nan	nan	nan	nan	nan	nan	nan	nan	nan	nan	1
69442	1700023H06Rik	0	0	1	0	0	0	0	0	69442	Gene_ID	M. musculus	69442	M. musculus	1700023H06Rik	RIKEN cDNA 1700023H06 gene		0.0	0.0	0.0	0.0	0.0	0.0	0.0	0.0	0.0	0.0	0.0	0.0	0.0	0.0	0.0	0.0	0.0	0.0	0.0	0.0	1
202052	Dnajc18	1	0	0	0	0	0	0	0						None	None	None	nan	nan	nan	nan	nan	nan	nan	nan	nan	nan	nan	nan	nan	nan	nan	nan	nan	nan	nan	nan	1
54868	Tmem104	0	0	0	0	1	0	0	0						None	None	None	nan	nan	nan	nan	nan	nan	nan	nan	nan	nan	nan	nan	nan	nan	nan	nan	nan	nan	nan	nan	1
19850	Rnu3a	0	0	1	0	0	0	0	0	19850	Gene_ID	M. musculus	19850	M. musculus	Rnu3a	U3A small nuclear RNA	GO:0009617 response to bacterium;GO:0051707 response to other organism;GO:0043207 response to external biotic stimulus	0.0	0.0	0.0	0.0	0.0	0.0	0.0	0.0	0.0	0.0	0.0	0.0	0.0	0.0	0.0	0.0	0.0	0.0	0.0	0.0	1
2804	Golgb1	0	0	0	0	0	1	0	0						None	None	None	nan	nan	nan	nan	nan	nan	nan	nan	nan	nan	nan	nan	nan	nan	nan	nan	nan	nan	nan	nan	1
6660	Sox5	0	0	1	0	0	0	0	0						None	None	None	nan	nan	nan	nan	nan	nan	nan	nan	nan	nan	nan	nan	nan	nan	nan	nan	nan	nan	nan	nan	1
51529	Anapc11	0	0	0	0	1	0	0	0						None	None	None	nan	nan	nan	nan	nan	nan	nan	nan	nan	nan	nan	nan	nan	nan	nan	nan	nan	nan	nan	nan	1
203260	Ccdc107	0	0	0	0	1	0	0	0						None	None	None	nan	nan	nan	nan	nan	nan	nan	nan	nan	nan	nan	nan	nan	nan	nan	nan	nan	nan	nan	nan	1
60386	Slc25a19	1	0	0	0	0	0	0	0						None	None	None	nan	nan	nan	nan	nan	nan	nan	nan	nan	nan	nan	nan	nan	nan	nan	nan	nan	nan	nan	nan	1
57572	Dock6	0	0	1	0	0	0	0	0						None	None	None	nan	nan	nan	nan	nan	nan	nan	nan	nan	nan	nan	nan	nan	nan	nan	nan	nan	nan	nan	nan	1
55069	Tmem248	0	0	0	0	0	1	0	0						None	None	None	nan	nan	nan	nan	nan	nan	nan	nan	nan	nan	nan	nan	nan	nan	nan	nan	nan	nan	nan	nan	1
56127	Pcdhb9	1	0	0	0	0	0	0	0						None	None	None	nan	nan	nan	nan	nan	nan	nan	nan	nan	nan	nan	nan	nan	nan	nan	nan	nan	nan	nan	nan	1
6570	Slc18a1	0	0	0	0	1	0	0	0						None	None	None	nan	nan	nan	nan	nan	nan	nan	nan	nan	nan	nan	nan	nan	nan	nan	nan	nan	nan	nan	nan	1
9322	Trip10	0	0	0	0	1	0	0	0						None	None	None	nan	nan	nan	nan	nan	nan	nan	nan	nan	nan	nan	nan	nan	nan	nan	nan	nan	nan	nan	nan	1
26608	Tbl2	0	0	1	0	0	0	0	0						None	None	None	nan	nan	nan	nan	nan	nan	nan	nan	nan	nan	nan	nan	nan	nan	nan	nan	nan	nan	nan	nan	1
1164	Cks2	0	0	1	0	0	0	0	0						None	None	None	nan	nan	nan	nan	nan	nan	nan	nan	nan	nan	nan	nan	nan	nan	nan	nan	nan	nan	nan	nan	1
84935	Medag	0	0	0	0	0	1	0	0						None	None	None	nan	nan	nan	nan	nan	nan	nan	nan	nan	nan	nan	nan	nan	nan	nan	nan	nan	nan	nan	nan	1
2192	Fbln1	0	0	0	0	0	1	0	0						None	None	None	nan	nan	nan	nan	nan	nan	nan	nan	nan	nan	nan	nan	nan	nan	nan	nan	nan	nan	nan	nan	1
170618	mt-Th	0	0	0	0	0	1	0	0						None	None	None	nan	nan	nan	nan	nan	nan	nan	nan	nan	nan	nan	nan	nan	nan	nan	nan	nan	nan	nan	nan	1
53339	Btbd1	0	0	0	0	0	1	0	0						None	None	None	nan	nan	nan	nan	nan	nan	nan	nan	nan	nan	nan	nan	nan	nan	nan	nan	nan	nan	nan	nan	1
476	Atp1a1	0	0	1	0	0	0	0	0						None	None	None	nan	nan	nan	nan	nan	nan	nan	nan	nan	nan	nan	nan	nan	nan	nan	nan	nan	nan	nan	nan	1
51322	Wac	0	0	1	0	0	0	0	0						None	None	None	nan	nan	nan	nan	nan	nan	nan	nan	nan	nan	nan	nan	nan	nan	nan	nan	nan	nan	nan	nan	1
51282	Scand1	0	0	1	0	0	0	0	0						None	None	None	nan	nan	nan	nan	nan	nan	nan	nan	nan	nan	nan	nan	nan	nan	nan	nan	nan	nan	nan	nan	1
81532	Mob2	1	0	0	0	0	0	0	0						None	None	None	nan	nan	nan	nan	nan	nan	nan	nan	nan	nan	nan	nan	nan	nan	nan	nan	nan	nan	nan	nan	1
10158	Pdzk1ip1	0	0	0	0	0	0	1	0						None	None	None	nan	nan	nan	nan	nan	nan	nan	nan	nan	nan	nan	nan	nan	nan	nan	nan	nan	nan	nan	nan	1
283989	Tsen54	0	0	1	0	0	0	0	0						None	None	None	nan	nan	nan	nan	nan	nan	nan	nan	nan	nan	nan	nan	nan	nan	nan	nan	nan	nan	nan	nan	1
64805	P2ry12	0	0	0	0	1	0	0	0						None	None	None	nan	nan	nan	nan	nan	nan	nan	nan	nan	nan	nan	nan	nan	nan	nan	nan	nan	nan	nan	nan	1
56889	Tm9sf3	0	0	0	0	0	1	0	0						None	None	None	nan	nan	nan	nan	nan	nan	nan	nan	nan	nan	nan	nan	nan	nan	nan	nan	nan	nan	nan	nan	1
10471	Pfdn6	0	0	0	0	1	0	0	0						None	None	None	nan	nan	nan	nan	nan	nan	nan	nan	nan	nan	nan	nan	nan	nan	nan	nan	nan	nan	nan	nan	1
4843	Nos2	0	0	0	0	0	0	0	1						None	None	None	nan	nan	nan	nan	nan	nan	nan	nan	nan	nan	nan	nan	nan	nan	nan	nan	nan	nan	nan	nan	1
2015	Adgre1	0	0	0	0	0	0	1	0						None	None	None	nan	nan	nan	nan	nan	nan	nan	nan	nan	nan	nan	nan	nan	nan	nan	nan	nan	nan	nan	nan	1
10085	Edil3	0	0	0	0	0	0	1	0						None	None	None	nan	nan	nan	nan	nan	nan	nan	nan	nan	nan	nan	nan	nan	nan	nan	nan	nan	nan	nan	nan	1
10262	Sf3b4	0	0	0	1	0	0	0	0						None	None	None	nan	nan	nan	nan	nan	nan	nan	nan	nan	nan	nan	nan	nan	nan	nan	nan	nan	nan	nan	nan	1
128580	Rps4l	0	0	0	0	0	0	1	0						None	None	None	nan	nan	nan	nan	nan	nan	nan	nan	nan	nan	nan	nan	nan	nan	nan	nan	nan	nan	nan	nan	1
6608	Smo	0	0	1	0	0	0	0	0						None	None	None	nan	nan	nan	nan	nan	nan	nan	nan	nan	nan	nan	nan	nan	nan	nan	nan	nan	nan	nan	nan	1
22824	Hspa4l	1	0	0	0	0	0	0	0						None	None	None	nan	nan	nan	nan	nan	nan	nan	nan	nan	nan	nan	nan	nan	nan	nan	nan	nan	nan	nan	nan	1
3190	Hnrnpk	0	0	0	0	0	0	0	1						None	None	None	nan	nan	nan	nan	nan	nan	nan	nan	nan	nan	nan	nan	nan	nan	nan	nan	nan	nan	nan	nan	1
692088	Snord50b	1	0	0	0	0	0	0	0						None	None	None	nan	nan	nan	nan	nan	nan	nan	nan	nan	nan	nan	nan	nan	nan	nan	nan	nan	nan	nan	nan	1
1902	Lpar1	0	0	0	0	0	1	0	0						None	None	None	nan	nan	nan	nan	nan	nan	nan	nan	nan	nan	nan	nan	nan	nan	nan	nan	nan	nan	nan	nan	1
23530	Nnt	1	0	0	0	0	0	0	0						None	None	None	nan	nan	nan	nan	nan	nan	nan	nan	nan	nan	nan	nan	nan	nan	nan	nan	nan	nan	nan	nan	1
4117	Mak	0	0	0	0	1	0	0	0						None	None	None	nan	nan	nan	nan	nan	nan	nan	nan	nan	nan	nan	nan	nan	nan	nan	nan	nan	nan	nan	nan	1
66208	Nenf	0	1	0	0	0	0	0	0	66208	Gene_ID	M. musculus	66208	M. musculus	Nenf	neuron derived neurotrophic factor	GO:0032099 negative regulation of appetite;GO:0032096 negative regulation of response to food;GO:0032108 negative regulation of response to nutrient levels	0.0	0.0	0.0	0.0	0.0	0.0	0.0	0.0	0.0	0.0	0.0	0.0	0.0	0.0	0.0	0.0	0.0	0.0	0.0	0.0	1
64748	Plppr2	0	0	0	0	0	1	0	0						None	None	None	nan	nan	nan	nan	nan	nan	nan	nan	nan	nan	nan	nan	nan	nan	nan	nan	nan	nan	nan	nan	1
665622	Hist1h2br	0	0	1	0	0	0	0	0	665622	Gene_ID	M. musculus	665622	M. musculus	H4bc24	H2B clustered histone 24	GO:0008150 biological_process	0.0	0.0	0.0	0.0	0.0	0.0	0.0	0.0	0.0	0.0	0.0	0.0	1.0	0.0	0.0	0.0	0.0	0.0	0.0	0.0	1
7866	Ifrd2	0	0	0	0	1	0	0	0						None	None	None	nan	nan	nan	nan	nan	nan	nan	nan	nan	nan	nan	nan	nan	nan	nan	nan	nan	nan	nan	nan	1
3485	Igfbp2	0	0	0	0	0	0	1	0						None	None	None	nan	nan	nan	nan	nan	nan	nan	nan	nan	nan	nan	nan	nan	nan	nan	nan	nan	nan	nan	nan	1
10291	Sf3a1	0	0	0	1	0	0	0	0						None	None	None	nan	nan	nan	nan	nan	nan	nan	nan	nan	nan	nan	nan	nan	nan	nan	nan	nan	nan	nan	nan	1
515	Atp5f1	0	0	0	0	0	0	0	1						None	None	None	nan	nan	nan	nan	nan	nan	nan	nan	nan	nan	nan	nan	nan	nan	nan	nan	nan	nan	nan	nan	1
60681	Fkbp10	0	0	0	0	0	1	0	0						None	None	None	nan	nan	nan	nan	nan	nan	nan	nan	nan	nan	nan	nan	nan	nan	nan	nan	nan	nan	nan	nan	1
5834	Pygb	0	0	0	0	0	0	1	0						None	None	None	nan	nan	nan	nan	nan	nan	nan	nan	nan	nan	nan	nan	nan	nan	nan	nan	nan	nan	nan	nan	1
9420	Cyp7b1	0	0	0	0	0	0	1	0						None	None	None	nan	nan	nan	nan	nan	nan	nan	nan	nan	nan	nan	nan	nan	nan	nan	nan	nan	nan	nan	nan	1
89853	Mvb12b	0	0	0	0	0	1	0	0						None	None	None	nan	nan	nan	nan	nan	nan	nan	nan	nan	nan	nan	nan	nan	nan	nan	nan	nan	nan	nan	nan	1
107771	Bmyc	0	0	0	0	1	0	0	0	107771	Gene_ID	M. musculus	107771	M. musculus	Bmyc	brain expressed myelocytomatosis oncogene	GO:0006355 regulation of transcription, DNA-templated;GO:1903506 regulation of nucleic acid-templated transcription;GO:0006351 transcription, DNA-templated	0.0	0.0	0.0	0.0	0.0	0.0	0.0	0.0	0.0	0.0	0.0	0.0	0.0	0.0	0.0	0.0	0.0	0.0	0.0	0.0	1
100043636	AI662270	0	0	1	0	0	0	0	0	100043636	Gene_ID	M. musculus	100043636	M. musculus	AI662270	expressed sequence AI662270		0.0	0.0	0.0	0.0	0.0	0.0	0.0	0.0	0.0	0.0	0.0	0.0	0.0	0.0	0.0	0.0	0.0	0.0	0.0	0.0	1
4642	Myo1d	0	0	0	1	0	0	0	0						None	None	None	nan	nan	nan	nan	nan	nan	nan	nan	nan	nan	nan	nan	nan	nan	nan	nan	nan	nan	nan	nan	1
768206	Prcd	0	0	0	0	0	0	0	1						None	None	None	nan	nan	nan	nan	nan	nan	nan	nan	nan	nan	nan	nan	nan	nan	nan	nan	nan	nan	nan	nan	1
73144	3110039I08Rik	0	0	1	0	0	0	0	0	73144	Gene_ID	M. musculus	73144	M. musculus	Mir100hg	Mir100 Mirlet7a-2 Mir125b-1 cluster host gene	GO:0008150 biological_process	0.0	0.0	0.0	0.0	0.0	0.0	0.0	0.0	0.0	0.0	0.0	0.0	0.0	0.0	0.0	0.0	0.0	0.0	0.0	0.0	1
55740	Enah	0	0	0	0	0	0	0	1						None	None	None	nan	nan	nan	nan	nan	nan	nan	nan	nan	nan	nan	nan	nan	nan	nan	nan	nan	nan	nan	nan	1
10723	Slc12a7	0	0	0	0	0	0	1	0						None	None	None	nan	nan	nan	nan	nan	nan	nan	nan	nan	nan	nan	nan	nan	nan	nan	nan	nan	nan	nan	nan	1
78512	3300005D01Rik	0	0	0	1	0	0	0	0	78512	Gene_ID	M. musculus	78512	M. musculus	3300005D01Rik	RIKEN cDNA 3300005D01 gene	GO:0009611 response to wounding;GO:0006950 response to stress;GO:0050896 response to stimulus	0.0	0.0	0.0	0.0	0.0	0.0	0.0	0.0	0.0	0.0	0.0	0.0	0.0	0.0	0.0	0.0	0.0	0.0	0.0	0.0	1
132864	Cpeb2	1	0	0	0	0	0	0	0						None	None	None	nan	nan	nan	nan	nan	nan	nan	nan	nan	nan	nan	nan	nan	nan	nan	nan	nan	nan	nan	nan	1
374897	Sbsn	0	0	0	0	0	0	1	0						None	None	None	nan	nan	nan	nan	nan	nan	nan	nan	nan	nan	nan	nan	nan	nan	nan	nan	nan	nan	nan	nan	1
26010	Spats2l	0	0	0	0	0	0	1	0						None	None	None	nan	nan	nan	nan	nan	nan	nan	nan	nan	nan	nan	nan	nan	nan	nan	nan	nan	nan	nan	nan	1
5806	Ptx3	0	0	0	0	0	0	1	0						None	None	None	nan	nan	nan	nan	nan	nan	nan	nan	nan	nan	nan	nan	nan	nan	nan	nan	nan	nan	nan	nan	1
23452	Angptl2	0	0	0	0	1	0	0	0						None	None	None	nan	nan	nan	nan	nan	nan	nan	nan	nan	nan	nan	nan	nan	nan	nan	nan	nan	nan	nan	nan	1
9922	Iqsec1	0	0	0	0	0	1	0	0						None	None	None	nan	nan	nan	nan	nan	nan	nan	nan	nan	nan	nan	nan	nan	nan	nan	nan	nan	nan	nan	nan	1
50865	Hebp1	0	0	0	0	0	0	1	0						None	None	None	nan	nan	nan	nan	nan	nan	nan	nan	nan	nan	nan	nan	nan	nan	nan	nan	nan	nan	nan	nan	1
5352	Plod2	0	0	0	0	0	1	0	0						None	None	None	nan	nan	nan	nan	nan	nan	nan	nan	nan	nan	nan	nan	nan	nan	nan	nan	nan	nan	nan	nan	1
55122	Akirin2	0	0	0	0	0	1	0	0						None	None	None	nan	nan	nan	nan	nan	nan	nan	nan	nan	nan	nan	nan	nan	nan	nan	nan	nan	nan	nan	nan	1
55652	Slc48a1	0	0	0	0	0	1	0	0						None	None	None	nan	nan	nan	nan	nan	nan	nan	nan	nan	nan	nan	nan	nan	nan	nan	nan	nan	nan	nan	nan	1
26816	Snord35a	0	0	1	0	0	0	0	0						None	None	None	nan	nan	nan	nan	nan	nan	nan	nan	nan	nan	nan	nan	nan	nan	nan	nan	nan	nan	nan	nan	1
57685	Cachd1	0	0	0	0	0	0	1	0						None	None	None	nan	nan	nan	nan	nan	nan	nan	nan	nan	nan	nan	nan	nan	nan	nan	nan	nan	nan	nan	nan	1
8872	Cdc123	0	0	0	0	1	0	0	0						None	None	None	nan	nan	nan	nan	nan	nan	nan	nan	nan	nan	nan	nan	nan	nan	nan	nan	nan	nan	nan	nan	1
8662	Eif3b	0	0	0	0	0	1	0	0						None	None	None	nan	nan	nan	nan	nan	nan	nan	nan	nan	nan	nan	nan	nan	nan	nan	nan	nan	nan	nan	nan	1
9828	Arhgef17	0	0	0	0	1	0	0	0						None	None	None	nan	nan	nan	nan	nan	nan	nan	nan	nan	nan	nan	nan	nan	nan	nan	nan	nan	nan	nan	nan	1
8357	Hist1h3h	0	0	1	0	0	0	0	0						None	None	None	nan	nan	nan	nan	nan	nan	nan	nan	nan	nan	nan	nan	nan	nan	nan	nan	nan	nan	nan	nan	1
157570	Esco2	0	0	1	0	0	0	0	0						None	None	None	nan	nan	nan	nan	nan	nan	nan	nan	nan	nan	nan	nan	nan	nan	nan	nan	nan	nan	nan	nan	1
833	Cars	0	0	0	0	1	0	0	0						None	None	None	nan	nan	nan	nan	nan	nan	nan	nan	nan	nan	nan	nan	nan	nan	nan	nan	nan	nan	nan	nan	1
727711	Gm15459	0	0	0	0	0	0	0	1	727711	Gene_ID	M. musculus	727711	M. musculus	Gm15459	heat shock protein 8 pseudogene		0.0	0.0	0.0	0.0	0.0	0.0	0.0	0.0	0.0	0.0	0.0	0.0	0.0	0.0	0.0	0.0	0.0	0.0	0.0	0.0	1
6904	Tbcd	0	0	0	0	0	0	0	1						None	None	None	nan	nan	nan	nan	nan	nan	nan	nan	nan	nan	nan	nan	nan	nan	nan	nan	nan	nan	nan	nan	1
9853	Rusc2	0	0	0	0	0	1	0	0						None	None	None	nan	nan	nan	nan	nan	nan	nan	nan	nan	nan	nan	nan	nan	nan	nan	nan	nan	nan	nan	nan	1
5862	Rab2a	0	0	0	0	0	1	0	0						None	None	None	nan	nan	nan	nan	nan	nan	nan	nan	nan	nan	nan	nan	nan	nan	nan	nan	nan	nan	nan	nan	1
666669	Gm8226	1	0	0	0	0	0	0	0	666669	Gene_ID	M. musculus	666669	M. musculus	Gm8226	ribosomal protein L7A pseudogene		0.0	0.0	0.0	0.0	0.0	0.0	0.0	0.0	0.0	0.0	0.0	0.0	0.0	0.0	0.0	0.0	0.0	0.0	0.0	0.0	1
10526	Ipo8	0	0	0	0	0	1	0	0						None	None	None	nan	nan	nan	nan	nan	nan	nan	nan	nan	nan	nan	nan	nan	nan	nan	nan	nan	nan	nan	nan	1
54206	Errfi1	0	0	0	0	1	0	0	0						None	None	None	nan	nan	nan	nan	nan	nan	nan	nan	nan	nan	nan	nan	nan	nan	nan	nan	nan	nan	nan	nan	1
284361	Emc10	0	0	1	0	0	0	0	0						None	None	None	nan	nan	nan	nan	nan	nan	nan	nan	nan	nan	nan	nan	nan	nan	nan	nan	nan	nan	nan	nan	1
4240	Mfge8	0	0	0	0	0	0	0	1						None	None	None	nan	nan	nan	nan	nan	nan	nan	nan	nan	nan	nan	nan	nan	nan	nan	nan	nan	nan	nan	nan	1
9468	Pcyt1b	1	0	0	0	0	0	0	0						None	None	None	nan	nan	nan	nan	nan	nan	nan	nan	nan	nan	nan	nan	nan	nan	nan	nan	nan	nan	nan	nan	1
182	Jag1	0	0	0	1	0	0	0	0						None	None	None	nan	nan	nan	nan	nan	nan	nan	nan	nan	nan	nan	nan	nan	nan	nan	nan	nan	nan	nan	nan	1
3020	H3f3a	0	0	0	0	0	0	0	1						None	None	None	nan	nan	nan	nan	nan	nan	nan	nan	nan	nan	nan	nan	nan	nan	nan	nan	nan	nan	nan	nan	1
374887	Yjefn3	1	0	0	0	0	0	0	0						None	None	None	nan	nan	nan	nan	nan	nan	nan	nan	nan	nan	nan	nan	nan	nan	nan	nan	nan	nan	nan	nan	1
108168987	Gm13205	0	0	0	0	1	0	0	0	108168987	Gene_ID	M. musculus	108168987	M. musculus	Gm13205	predicted gene 13205		0.0	0.0	0.0	0.0	0.0	0.0	0.0	0.0	0.0	0.0	0.0	0.0	0.0	0.0	0.0	0.0	0.0	0.0	0.0	0.0	1
79180	Efhd2	0	0	1	0	0	0	0	0						None	None	None	nan	nan	nan	nan	nan	nan	nan	nan	nan	nan	nan	nan	nan	nan	nan	nan	nan	nan	nan	nan	1
9536	Ptges	0	0	0	0	0	0	1	0						None	None	None	nan	nan	nan	nan	nan	nan	nan	nan	nan	nan	nan	nan	nan	nan	nan	nan	nan	nan	nan	nan	1
7106	Tspan4	1	0	0	0	0	0	0	0						None	None	None	nan	nan	nan	nan	nan	nan	nan	nan	nan	nan	nan	nan	nan	nan	nan	nan	nan	nan	nan	nan	1
525	Atp6v1b1	0	0	1	0	0	0	0	0						None	None	None	nan	nan	nan	nan	nan	nan	nan	nan	nan	nan	nan	nan	nan	nan	nan	nan	nan	nan	nan	nan	1
57514	Arhgap31	0	0	0	0	0	0	1	0						None	None	None	nan	nan	nan	nan	nan	nan	nan	nan	nan	nan	nan	nan	nan	nan	nan	nan	nan	nan	nan	nan	1
55314	Tmem144	0	0	0	0	1	0	0	0						None	None	None	nan	nan	nan	nan	nan	nan	nan	nan	nan	nan	nan	nan	nan	nan	nan	nan	nan	nan	nan	nan	1
114327	Efhc1	0	0	0	1	0	0	0	0						None	None	None	nan	nan	nan	nan	nan	nan	nan	nan	nan	nan	nan	nan	nan	nan	nan	nan	nan	nan	nan	nan	1
76873	4930447F24Rik	0	0	1	0	0	0	0	0	76873	Gene_ID	M. musculus	76873	M. musculus	4930447F24Rik	RIKEN cDNA 4930447F24 gene		0.0	0.0	0.0	0.0	0.0	0.0	0.0	0.0	0.0	0.0	0.0	0.0	0.0	0.0	0.0	0.0	0.0	0.0	0.0	0.0	1
219541	Med19	0	0	0	0	1	0	0	0						None	None	None	nan	nan	nan	nan	nan	nan	nan	nan	nan	nan	nan	nan	nan	nan	nan	nan	nan	nan	nan	nan	1
100217453	Snord16a	0	1	0	0	0	0	0	0	100217453	Gene_ID	M. musculus	100217453	M. musculus	Snord16a	small nucleolar RNA, C/D box 16A	GO:0008150 biological_process	0.0	0.0	0.0	0.0	0.0	0.0	0.0	0.0	0.0	0.0	0.0	0.0	0.0	0.0	0.0	0.0	0.0	0.0	0.0	0.0	1
57498	Kidins220	1	0	0	0	0	0	0	0						None	None	None	nan	nan	nan	nan	nan	nan	nan	nan	nan	nan	nan	nan	nan	nan	nan	nan	nan	nan	nan	nan	1
8896	Bud31	0	0	0	0	1	0	0	0						None	None	None	nan	nan	nan	nan	nan	nan	nan	nan	nan	nan	nan	nan	nan	nan	nan	nan	nan	nan	nan	nan	1
51550	Cinp	0	0	0	0	1	0	0	0						None	None	None	nan	nan	nan	nan	nan	nan	nan	nan	nan	nan	nan	nan	nan	nan	nan	nan	nan	nan	nan	nan	1
8326	Fzd9	0	0	1	0	0	0	0	0						None	None	None	nan	nan	nan	nan	nan	nan	nan	nan	nan	nan	nan	nan	nan	nan	nan	nan	nan	nan	nan	nan	1
2766	Gmpr	0	0	0	0	0	1	0	0						None	None	None	nan	nan	nan	nan	nan	nan	nan	nan	nan	nan	nan	nan	nan	nan	nan	nan	nan	nan	nan	nan	1
11333	Pdap1	0	0	0	1	0	0	0	0						None	None	None	nan	nan	nan	nan	nan	nan	nan	nan	nan	nan	nan	nan	nan	nan	nan	nan	nan	nan	nan	nan	1
27190	Il17b	0	0	1	0	0	0	0	0						None	None	None	nan	nan	nan	nan	nan	nan	nan	nan	nan	nan	nan	nan	nan	nan	nan	nan	nan	nan	nan	nan	1
8706	B3galnt1	0	0	0	0	0	1	0	0						None	None	None	nan	nan	nan	nan	nan	nan	nan	nan	nan	nan	nan	nan	nan	nan	nan	nan	nan	nan	nan	nan	1
26353	Hspb8	0	0	0	0	0	1	0	0						None	None	None	nan	nan	nan	nan	nan	nan	nan	nan	nan	nan	nan	nan	nan	nan	nan	nan	nan	nan	nan	nan	1
7357	Ugcg	0	0	0	0	0	0	1	0						None	None	None	nan	nan	nan	nan	nan	nan	nan	nan	nan	nan	nan	nan	nan	nan	nan	nan	nan	nan	nan	nan	1
6169	Rpl38	0	0	0	0	1	0	0	0						None	None	None	nan	nan	nan	nan	nan	nan	nan	nan	nan	nan	nan	nan	nan	nan	nan	nan	nan	nan	nan	nan	1
27338	Ube2s	0	0	1	0	0	0	0	0						None	None	None	nan	nan	nan	nan	nan	nan	nan	nan	nan	nan	nan	nan	nan	nan	nan	nan	nan	nan	nan	nan	1
66107	Wfdc21	0	0	0	0	0	1	0	0	66107	Gene_ID	M. musculus	66107	M. musculus	Wfdc21	WAP four-disulfide core domain 21	GO:0050872 white fat cell differentiation;GO:0032496 response to lipopolysaccharide;GO:0034612 response to tumor necrosis factor	0.0	0.0	0.0	0.0	0.0	0.0	0.0	0.0	0.0	0.0	0.0	0.0	0.0	0.0	0.0	0.0	0.0	0.0	0.0	0.0	1
11046	Slc35d2	0	0	0	0	0	1	0	0						None	None	None	nan	nan	nan	nan	nan	nan	nan	nan	nan	nan	nan	nan	nan	nan	nan	nan	nan	nan	nan	nan	1
170619	mt-Te	0	0	0	0	1	0	0	0						None	None	None	nan	nan	nan	nan	nan	nan	nan	nan	nan	nan	nan	nan	nan	nan	nan	nan	nan	nan	nan	nan	1
23443	Slc35a3	0	0	1	0	0	0	0	0						None	None	None	nan	nan	nan	nan	nan	nan	nan	nan	nan	nan	nan	nan	nan	nan	nan	nan	nan	nan	nan	nan	1
85403	Eaf1	0	0	0	1	0	0	0	0						None	None	None	nan	nan	nan	nan	nan	nan	nan	nan	nan	nan	nan	nan	nan	nan	nan	nan	nan	nan	nan	nan	1
54443	Anln	0	0	1	0	0	0	0	0						None	None	None	nan	nan	nan	nan	nan	nan	nan	nan	nan	nan	nan	nan	nan	nan	nan	nan	nan	nan	nan	nan	1
7546	Zic2	0	0	0	0	0	0	1	0						None	None	None	nan	nan	nan	nan	nan	nan	nan	nan	nan	nan	nan	nan	nan	nan	nan	nan	nan	nan	nan	nan	1
285513	Gprin3	0	0	0	0	1	0	0	0						None	None	None	nan	nan	nan	nan	nan	nan	nan	nan	nan	nan	nan	nan	nan	nan	nan	nan	nan	nan	nan	nan	1
1032	Cdkn2d	0	0	0	0	0	0	0	1						None	None	None	nan	nan	nan	nan	nan	nan	nan	nan	nan	nan	nan	nan	nan	nan	nan	nan	nan	nan	nan	nan	1
664868	Rpl38-ps2	0	0	0	0	1	0	0	0	664868	Gene_ID	M. musculus	664868	M. musculus	Rpl38-ps2	ribosomal protein L38, pseudogene 2		0.0	0.0	0.0	0.0	0.0	0.0	0.0	0.0	0.0	0.0	0.0	0.0	0.0	0.0	0.0	0.0	0.0	0.0	0.0	0.0	1
24140	Ftsj1	0	0	1	0	0	0	0	0						None	None	None	nan	nan	nan	nan	nan	nan	nan	nan	nan	nan	nan	nan	nan	nan	nan	nan	nan	nan	nan	nan	1
9967	Thrap3	0	0	0	0	1	0	0	0						None	None	None	nan	nan	nan	nan	nan	nan	nan	nan	nan	nan	nan	nan	nan	nan	nan	nan	nan	nan	nan	nan	1
79145	Chchd7	0	0	0	0	1	0	0	0						None	None	None	nan	nan	nan	nan	nan	nan	nan	nan	nan	nan	nan	nan	nan	nan	nan	nan	nan	nan	nan	nan	1
5879	Rac1	0	0	0	1	0	0	0	0						None	None	None	nan	nan	nan	nan	nan	nan	nan	nan	nan	nan	nan	nan	nan	nan	nan	nan	nan	nan	nan	nan	1
10197	Psme3	0	0	0	0	0	1	0	0						None	None	None	nan	nan	nan	nan	nan	nan	nan	nan	nan	nan	nan	nan	nan	nan	nan	nan	nan	nan	nan	nan	1
68920	1110065P20Rik	0	0	0	0	0	1	0	0	68920	Gene_ID	M. musculus	68920	M. musculus	1110065P20Rik	RIKEN cDNA 1110065P20 gene	GO:0008150 biological_process	0.0	0.0	0.0	0.0	0.0	0.0	0.0	0.0	0.0	0.0	0.0	0.0	0.0	0.0	0.0	0.0	0.0	0.0	0.0	0.0	1
23406	Cotl1	0	0	0	0	0	0	1	0						None	None	None	nan	nan	nan	nan	nan	nan	nan	nan	nan	nan	nan	nan	nan	nan	nan	nan	nan	nan	nan	nan	1
285313	Igsf10	0	0	0	0	0	0	1	0						None	None	None	nan	nan	nan	nan	nan	nan	nan	nan	nan	nan	nan	nan	nan	nan	nan	nan	nan	nan	nan	nan	1
81573	Ankrd13c	0	0	0	0	0	1	0	0						None	None	None	nan	nan	nan	nan	nan	nan	nan	nan	nan	nan	nan	nan	nan	nan	nan	nan	nan	nan	nan	nan	1
3268	Agfg2	0	0	0	0	1	0	0	0						None	None	None	nan	nan	nan	nan	nan	nan	nan	nan	nan	nan	nan	nan	nan	nan	nan	nan	nan	nan	nan	nan	1
1534	Cyb561	0	0	0	0	1	0	0	0						None	None	None	nan	nan	nan	nan	nan	nan	nan	nan	nan	nan	nan	nan	nan	nan	nan	nan	nan	nan	nan	nan	1
27434	Polm	1	0	0	0	0	0	0	0						None	None	None	nan	nan	nan	nan	nan	nan	nan	nan	nan	nan	nan	nan	nan	nan	nan	nan	nan	nan	nan	nan	1
10681	Gnb5	0	0	0	0	1	0	0	0						None	None	None	nan	nan	nan	nan	nan	nan	nan	nan	nan	nan	nan	nan	nan	nan	nan	nan	nan	nan	nan	nan	1
220965	Fam13c	0	0	0	0	0	1	0	0						None	None	None	nan	nan	nan	nan	nan	nan	nan	nan	nan	nan	nan	nan	nan	nan	nan	nan	nan	nan	nan	nan	1
8555	Cdc14b	0	0	0	0	0	1	0	0						None	None	None	nan	nan	nan	nan	nan	nan	nan	nan	nan	nan	nan	nan	nan	nan	nan	nan	nan	nan	nan	nan	1
[truncated: 3,320 more rows]

## Sheet: Enrichment
GroupID	Category	Term	Description	LogP	Log(q-value)	InTerm_InList	Genes	Symbols
1_Summary	GO Biological Processes	GO:0040017	positive regulation of locomotion	-85.7449	-81.4818	263/607	11475,11491,11501,11502,11600,11606,11629,11651,11652,11674,11745,11826,11845,11852,11853,11947,12061,12159,12162,12267,12273,12333,12389,12390,12631,12721,12737,12739,12740,12767,12768,12778,12842,12913,12927,12928,12977,12978,13036,13078,13132,13144,13609,13614,13615,13649,13653,13835,14062,14066,14114,14165,14173,14178,14181,14182,14205,14234,14254,14456,14462,14538,14678,14726,14745,14747,147…	Acta2,Adam17,Adam8,Adam9,Angpt1,Agt,Aif1,Akt1,Akt2,Aldoa,Anxa3,Aqp1,Arf6,Rhob,Rhoc,Atp5b,Bdkrb1,Bmp4,Bmp7,C3ar1,C5ar1,Capn1,Cav1,Cav2,Cfl1,Coro1a,Cldn1,Cldn3,Cldn4,Cxcr4,Ccr1,Ackr3,Col1a1,Creb3,Bcar1,Crk,Csf1,Csf1r,Ctsh,Cyp1b1,Dab2,Dapk3,S1pr1,Edn1,Edn2,Egfr,Egr1,Epha1,F2r,F3,Fbln1,Fgf10,Fgf2,Fgf7,Fgfbp1,Fgfr1,Vegfd,Foxc2,Flt1,Gas6,Gata3,Gcnt2,Gnai2,Pdpn,Lpar1,Cmklr1,Gpi1,Grb7,Grn,Hbegf,Foxf1,Hgf…
1_Member	GO Biological Processes	GO:0040017	positive regulation of locomotion	-85.7449	-81.4818	263/607	11475,11491,11501,11502,11600,11606,11629,11651,11652,11674,11745,11826,11845,11852,11853,11947,12061,12159,12162,12267,12273,12333,12389,12390,12631,12721,12737,12739,12740,12767,12768,12778,12842,12913,12927,12928,12977,12978,13036,13078,13132,13144,13609,13614,13615,13649,13653,13835,14062,14066,14114,14165,14173,14178,14181,14182,14205,14234,14254,14456,14462,14538,14678,14726,14745,14747,147…	Acta2,Adam17,Adam8,Adam9,Angpt1,Agt,Aif1,Akt1,Akt2,Aldoa,Anxa3,Aqp1,Arf6,Rhob,Rhoc,Atp5b,Bdkrb1,Bmp4,Bmp7,C3ar1,C5ar1,Capn1,Cav1,Cav2,Cfl1,Coro1a,Cldn1,Cldn3,Cldn4,Cxcr4,Ccr1,Ackr3,Col1a1,Creb3,Bcar1,Crk,Csf1,Csf1r,Ctsh,Cyp1b1,Dab2,Dapk3,S1pr1,Edn1,Edn2,Egfr,Egr1,Epha1,F2r,F3,Fbln1,Fgf10,Fgf2,Fgf7,Fgfbp1,Fgfr1,Vegfd,Foxc2,Flt1,Gas6,Gata3,Gcnt2,Gnai2,Pdpn,Lpar1,Cmklr1,Gpi1,Grb7,Grn,Hbegf,Foxf1,Hgf…
1_Member	GO Biological Processes	GO:0030335	positive regulation of cell migration	-85.4164	-81.4543	249/553	11475,11491,11501,11502,11600,11606,11629,11651,11652,11674,11745,11826,11845,11852,11853,11947,12061,12159,12162,12267,12273,12333,12389,12721,12737,12739,12740,12767,12768,12778,12842,12913,12927,12928,12977,12978,13036,13078,13132,13144,13609,13614,13615,13649,13653,13835,14062,14066,14114,14165,14173,14178,14181,14182,14205,14234,14254,14456,14462,14538,14678,14726,14745,14747,14751,14786,148…	Acta2,Adam17,Adam8,Adam9,Angpt1,Agt,Aif1,Akt1,Akt2,Aldoa,Anxa3,Aqp1,Arf6,Rhob,Rhoc,Atp5b,Bdkrb1,Bmp4,Bmp7,C3ar1,C5ar1,Capn1,Cav1,Coro1a,Cldn1,Cldn3,Cldn4,Cxcr4,Ccr1,Ackr3,Col1a1,Creb3,Bcar1,Crk,Csf1,Csf1r,Ctsh,Cyp1b1,Dab2,Dapk3,S1pr1,Edn1,Edn2,Egfr,Egr1,Epha1,F2r,F3,Fbln1,Fgf10,Fgf2,Fgf7,Fgfbp1,Fgfr1,Vegfd,Foxc2,Flt1,Gas6,Gata3,Gcnt2,Gnai2,Pdpn,Lpar1,Cmklr1,Gpi1,Grb7,Grn,Hbegf,Foxf1,Hgf,Hmgb1,Hmo…
1_Member	GO Biological Processes	GO:2000147	positive regulation of cell motility	-83.151	-79.365	252/576	11475,11491,11501,11502,11600,11606,11629,11651,11652,11674,11745,11826,11845,11852,11853,11947,12061,12159,12162,12267,12273,12333,12389,12631,12721,12737,12739,12740,12767,12768,12778,12842,12913,12927,12928,12977,12978,13036,13078,13132,13144,13609,13614,13615,13649,13653,13835,14062,14066,14114,14165,14173,14178,14181,14182,14205,14234,14254,14456,14462,14538,14678,14726,14745,14747,14751,147…	Acta2,Adam17,Adam8,Adam9,Angpt1,Agt,Aif1,Akt1,Akt2,Aldoa,Anxa3,Aqp1,Arf6,Rhob,Rhoc,Atp5b,Bdkrb1,Bmp4,Bmp7,C3ar1,C5ar1,Capn1,Cav1,Cfl1,Coro1a,Cldn1,Cldn3,Cldn4,Cxcr4,Ccr1,Ackr3,Col1a1,Creb3,Bcar1,Crk,Csf1,Csf1r,Ctsh,Cyp1b1,Dab2,Dapk3,S1pr1,Edn1,Edn2,Egfr,Egr1,Epha1,F2r,F3,Fbln1,Fgf10,Fgf2,Fgf7,Fgfbp1,Fgfr1,Vegfd,Foxc2,Flt1,Gas6,Gata3,Gcnt2,Gnai2,Pdpn,Lpar1,Cmklr1,Gpi1,Grb7,Grn,Hbegf,Foxf1,Hgf,Hmgb…
1_Member	GO Biological Processes	GO:0051272	positive regulation of cellular component movement	-82.5815	-78.9205	256/595	11475,11491,11501,11502,11600,11606,11629,11651,11652,11674,11745,11826,11845,11852,11853,11947,12061,12159,12162,12267,12273,12333,12389,12631,12721,12737,12739,12740,12767,12768,12778,12842,12913,12927,12928,12977,12978,13036,13078,13132,13144,13609,13614,13615,13649,13653,13835,14062,14066,14114,14165,14173,14178,14181,14182,14205,14234,14254,14456,14462,14538,14678,14726,14745,14747,14751,147…	Acta2,Adam17,Adam8,Adam9,Angpt1,Agt,Aif1,Akt1,Akt2,Aldoa,Anxa3,Aqp1,Arf6,Rhob,Rhoc,Atp5b,Bdkrb1,Bmp4,Bmp7,C3ar1,C5ar1,Capn1,Cav1,Cfl1,Coro1a,Cldn1,Cldn3,Cldn4,Cxcr4,Ccr1,Ackr3,Col1a1,Creb3,Bcar1,Crk,Csf1,Csf1r,Ctsh,Cyp1b1,Dab2,Dapk3,S1pr1,Edn1,Edn2,Egfr,Egr1,Epha1,F2r,F3,Fbln1,Fgf10,Fgf2,Fgf7,Fgfbp1,Fgfr1,Vegfd,Foxc2,Flt1,Gas6,Gata3,Gcnt2,Gnai2,Pdpn,Lpar1,Cmklr1,Gpi1,Grb7,Grn,Hbegf,Foxf1,Hgf,Hmgb…
1_Member	GO Biological Processes	GO:0001568	blood vessel development	-75.8439	-72.2797	279/731	11421,11482,11489,11501,11518,11535,11555,11600,11601,11606,11622,11651,11745,11816,11826,11852,11947,12018,12028,12159,12162,12166,12192,12224,12266,12267,12273,12306,12370,12389,12394,12490,12491,12509,12628,12702,12705,12767,12778,12825,12827,12831,12837,12842,12843,13036,13058,13078,13179,13197,13388,13430,13601,13609,13614,13653,13731,13805,13819,13835,13836,13846,13874,14066,14165,14173,141…	Ace,Acvrl1,Adam12,Adam8,Add1,Adm,Adrb2,Angpt1,Angpt2,Agt,Ahr,Akt1,Anxa3,Apoe,Aqp1,Rhob,Atp5b,Bak1,Bax,Bmp4,Bmp7,Bmpr1a,Zfp36l1,Klf5,C3,C3ar1,C5ar1,Anxa2,Casp8,Cav1,Runx1,Cd34,Cd36,Cd59a,Cfh,Socs3,Cited1,Cxcr4,Ackr3,Col3a1,Col4a2,Col5a1,Col8a1,Col1a1,Col1a2,Ctsh,Cybb,Cyp1b1,Dcn,Gadd45a,Dll1,Dnm2,Ecm1,S1pr1,Edn1,Egr1,Emp2,Eng,Epas1,Epha1,Epha2,Ephb4,Ereg,F3,Fgf10,Fgf2,Fgfbp1,Fgfr1,Fgfr2,Vegfd,Ccn2,…
1_Member	GO Biological Processes	GO:0001944	vasculature development	-75.0888	-71.6038	286/767	11421,11482,11489,11501,11518,11535,11555,11600,11601,11606,11622,11651,11745,11816,11826,11852,11947,12018,12028,12159,12162,12166,12192,12224,12266,12267,12273,12306,12370,12389,12394,12490,12491,12509,12628,12702,12705,12767,12778,12825,12827,12831,12837,12842,12843,13036,13058,13078,13179,13197,13388,13430,13601,13609,13614,13653,13731,13805,13819,13835,13836,13846,13874,14066,14165,14173,141…	Ace,Acvrl1,Adam12,Adam8,Add1,Adm,Adrb2,Angpt1,Angpt2,Agt,Ahr,Akt1,Anxa3,Apoe,Aqp1,Rhob,Atp5b,Bak1,Bax,Bmp4,Bmp7,Bmpr1a,Zfp36l1,Klf5,C3,C3ar1,C5ar1,Anxa2,Casp8,Cav1,Runx1,Cd34,Cd36,Cd59a,Cfh,Socs3,Cited1,Cxcr4,Ackr3,Col3a1,Col4a2,Col5a1,Col8a1,Col1a1,Col1a2,Ctsh,Cybb,Cyp1b1,Dcn,Gadd45a,Dll1,Dnm2,Ecm1,S1pr1,Edn1,Egr1,Emp2,Eng,Epas1,Epha1,Epha2,Ephb4,Ereg,F3,Fgf10,Fgf2,Fgfbp1,Fgfr1,Fgfr2,Vegfd,Ccn2,…
1_Member	GO Biological Processes	GO:0072358	cardiovascular system development	-74.4858	-71.0678	288/780	11421,11482,11489,11501,11518,11535,11555,11600,11601,11606,11622,11651,11745,11816,11826,11852,11947,12018,12028,12159,12162,12166,12192,12224,12266,12267,12273,12306,12370,12389,12394,12490,12491,12509,12628,12702,12705,12767,12778,12825,12827,12831,12837,12842,12843,13036,13058,13078,13179,13197,13388,13430,13601,13609,13614,13653,13731,13805,13819,13835,13836,13846,13874,14066,14165,14173,141…	Ace,Acvrl1,Adam12,Adam8,Add1,Adm,Adrb2,Angpt1,Angpt2,Agt,Ahr,Akt1,Anxa3,Apoe,Aqp1,Rhob,Atp5b,Bak1,Bax,Bmp4,Bmp7,Bmpr1a,Zfp36l1,Klf5,C3,C3ar1,C5ar1,Anxa2,Casp8,Cav1,Runx1,Cd34,Cd36,Cd59a,Cfh,Socs3,Cited1,Cxcr4,Ackr3,Col3a1,Col4a2,Col5a1,Col8a1,Col1a1,Col1a2,Ctsh,Cybb,Cyp1b1,Dcn,Gadd45a,Dll1,Dnm2,Ecm1,S1pr1,Edn1,Egr1,Emp2,Eng,Epas1,Epha1,Epha2,Ephb4,Ereg,F3,Fgf10,Fgf2,Fgfbp1,Fgfr1,Fgfr2,Vegfd,Ccn2,…
1_Member	GO Biological Processes	GO:0048514	blood vessel morphogenesis	-66.4854	-63.1254	243/632	11421,11482,11489,11501,11518,11535,11555,11600,11601,11606,11622,11651,11745,11816,11826,11852,11947,12018,12028,12159,12166,12192,12224,12266,12267,12273,12306,12370,12389,12394,12490,12491,12509,12628,12705,12767,12778,12825,12827,12837,13036,13058,13078,13179,13197,13388,13601,13609,13614,13731,13805,13819,13835,13836,13846,13874,14066,14165,14173,14181,14182,14183,14205,14219,14234,14254,142…	Ace,Acvrl1,Adam12,Adam8,Add1,Adm,Adrb2,Angpt1,Angpt2,Agt,Ahr,Akt1,Anxa3,Apoe,Aqp1,Rhob,Atp5b,Bak1,Bax,Bmp4,Bmpr1a,Zfp36l1,Klf5,C3,C3ar1,C5ar1,Anxa2,Casp8,Cav1,Runx1,Cd34,Cd36,Cd59a,Cfh,Cited1,Cxcr4,Ackr3,Col3a1,Col4a2,Col8a1,Ctsh,Cybb,Cyp1b1,Dcn,Gadd45a,Dll1,Ecm1,S1pr1,Edn1,Emp2,Eng,Epas1,Epha1,Epha2,Ephb4,Ereg,F3,Fgf10,Fgf2,Fgfbp1,Fgfr1,Fgfr2,Vegfd,Ccn2,Foxc2,Flt1,Folr1,Fzd5,Fzd8,B4galt1,Gja1,Gl…
1_Member	GO Biological Processes	GO:0001525	angiogenesis	-59.2478	-56.1607	207/521	11421,11482,11489,11501,11518,11535,11555,11600,11601,11606,11622,11651,11745,11826,11852,11947,12159,12224,12266,12267,12273,12306,12370,12389,12394,12490,12491,12509,12628,12767,12778,12827,12837,13036,13058,13078,13179,13197,13388,13601,13609,13614,13731,13805,13819,13835,13836,13846,13874,14066,14173,14181,14182,14183,14205,14219,14234,14254,14367,14370,14595,14645,14766,14824,15200,15234,152…	Ace,Acvrl1,Adam12,Adam8,Add1,Adm,Adrb2,Angpt1,Angpt2,Agt,Ahr,Akt1,Anxa3,Aqp1,Rhob,Atp5b,Bmp4,Klf5,C3,C3ar1,C5ar1,Anxa2,Casp8,Cav1,Runx1,Cd34,Cd36,Cd59a,Cfh,Cxcr4,Ackr3,Col4a2,Col8a1,Ctsh,Cybb,Cyp1b1,Dcn,Gadd45a,Dll1,Ecm1,S1pr1,Edn1,Emp2,Eng,Epas1,Epha1,Epha2,Ephb4,Ereg,F3,Fgf2,Fgfbp1,Fgfr1,Fgfr2,Vegfd,Ccn2,Foxc2,Flt1,Fzd5,Fzd8,B4galt1,Glul,Adgrg1,Grn,Hbegf,Hgf,Hgs,Hmgb1,Hmga2,Hmox1,Nr4a1,Hoxa5,Hp…
1_Member	GO Biological Processes	GO:0001667	ameboidal-type cell migration	-54.826	-51.7933	176/417	11475,11482,11491,11501,11502,11600,11601,11606,11651,11745,11816,11826,11845,11852,11857,11947,12159,12162,12631,12767,12927,13036,13078,13179,13197,13641,13731,13805,13836,13846,14165,14173,14178,14181,14182,14234,14275,14462,14609,14645,14751,14824,15200,15289,15368,15370,15507,15586,15587,16000,16002,16398,16400,16410,16412,16413,16414,16476,16480,16590,16600,16776,17260,17311,17381,18024,181…	Acta2,Acvrl1,Adam17,Adam8,Adam9,Angpt1,Angpt2,Agt,Akt1,Anxa3,Apoe,Aqp1,Arf6,Rhob,Arhgdib,Atp5b,Bmp4,Bmp7,Cfl1,Cxcr4,Bcar1,Ctsh,Cyp1b1,Dcn,Gadd45a,Efnb1,Emp2,Eng,Epha2,Ephb4,Fgf10,Fgf2,Fgf7,Fgfbp1,Fgfr1,Foxc2,Folr1,Gata3,Gja1,Glul,Gpi1,Grn,Hbegf,Hmgb1,Hmox1,Nr4a1,Hspb1,Hyal1,Hyal2,Igf1,Igf2,Itga2,Itga3,Itgav,Itgb1,Itgb1bp1,Itgb2,Jun,Jup,Kit,Klf4,Lama5,Mef2c,Kitl,Mmp12,Nfe2l2,Ccn3,Nrp1,Nrp2,Nrtn,Dd…
1_Member	GO Biological Processes	GO:1901342	regulation of vasculature development	-43.5594	-40.8403	144/348	11482,11489,11518,11535,11555,11601,11606,11745,11826,11852,12159,12162,12224,12266,12267,12273,12394,12490,12491,12509,12767,12827,13036,13058,13078,13179,13197,13388,13601,13653,13731,13805,13835,13836,13846,14066,14173,14181,14205,14234,14254,14645,14824,15213,15234,15239,15289,15364,15368,15402,15507,15586,15901,16002,16175,16194,16411,16412,16413,16414,16480,16590,16598,16600,16878,17125,180…	Acvrl1,Adam12,Add1,Adm,Adrb2,Angpt2,Agt,Anxa3,Aqp1,Rhob,Bmp4,Bmp7,Klf5,C3,C3ar1,C5ar1,Runx1,Cd34,Cd36,Cd59a,Cxcr4,Col4a2,Ctsh,Cybb,Cyp1b1,Dcn,Gadd45a,Dll1,Ecm1,Egr1,Emp2,Eng,Epha1,Epha2,Ephb4,F3,Fgf2,Fgfbp1,Vegfd,Foxc2,Flt1,Glul,Grn,Hey1,Hgf,Hgs,Hmgb1,Hmga2,Hmox1,Hoxa5,Hspb1,Hyal1,Id1,Igf2,Il1a,Il6ra,Itgax,Itgb1,Itgb1bp1,Itgb2,Jup,Kit,Klf2,Klf4,Lif,Smad1,Nfatc3,Nfe2l2,Ngfr,Nrp1,Pdgfb,Pgk1,Pik3c2a…
1_Member	GO Biological Processes	GO:0010631	epithelial cell migration	-42.9748	-40.268	128/287	11482,11491,11501,11502,11600,11601,11606,11651,11745,11816,11826,11845,11852,11947,12159,12927,13036,13078,13179,13197,13731,13836,13846,14165,14173,14178,14181,14182,14234,14462,14645,14751,14824,15200,15289,15368,15370,15507,15586,16000,16002,16398,16400,16410,16412,16413,16414,16476,16480,16590,16600,17260,18024,18133,18186,18438,18591,18645,18704,18750,18760,18787,18803,18811,19141,19225,192…	Acvrl1,Adam17,Adam8,Adam9,Angpt1,Angpt2,Agt,Akt1,Anxa3,Apoe,Aqp1,Arf6,Rhob,Atp5b,Bmp4,Bcar1,Ctsh,Cyp1b1,Dcn,Gadd45a,Emp2,Epha2,Ephb4,Fgf10,Fgf2,Fgf7,Fgfbp1,Fgfr1,Foxc2,Gata3,Glul,Gpi1,Grn,Hbegf,Hmgb1,Hmox1,Nr4a1,Hspb1,Hyal1,Igf1,Igf2,Itga2,Itga3,Itgav,Itgb1,Itgb1bp1,Itgb2,Jun,Jup,Kit,Klf4,Mef2c,Nfe2l2,Ccn3,Nrp1,P2rx4,Pdgfb,Pfn2,Pik3c2a,Prkca,Prkd1,Serpine1,Plcg1,Prl2c2,Lgmn,Ptgs2,Ptk2b,Ptp4a3,Rra…
1_Member	GO Biological Processes	GO:0090130	tissue migration	-42.9549	-40.26	129/291	11482,11491,11501,11502,11600,11601,11606,11651,11745,11816,11826,11845,11852,11947,12159,12927,13036,13078,13179,13197,13731,13836,13846,14165,14173,14178,14181,14182,14234,14462,14645,14751,14824,15200,15227,15289,15368,15370,15507,15586,16000,16002,16398,16400,16410,16412,16413,16414,16476,16480,16590,16600,17260,18024,18133,18186,18438,18591,18645,18704,18750,18760,18787,18803,18811,19141,192…	Acvrl1,Adam17,Adam8,Adam9,Angpt1,Angpt2,Agt,Akt1,Anxa3,Apoe,Aqp1,Arf6,Rhob,Atp5b,Bmp4,Bcar1,Ctsh,Cyp1b1,Dcn,Gadd45a,Emp2,Epha2,Ephb4,Fgf10,Fgf2,Fgf7,Fgfbp1,Fgfr1,Foxc2,Gata3,Glul,Gpi1,Grn,Hbegf,Foxf1,Hmgb1,Hmox1,Nr4a1,Hspb1,Hyal1,Igf1,Igf2,Itga2,Itga3,Itgav,Itgb1,Itgb1bp1,Itgb2,Jun,Jup,Kit,Klf4,Mef2c,Nfe2l2,Ccn3,Nrp1,P2rx4,Pdgfb,Pfn2,Pik3c2a,Prkca,Prkd1,Serpine1,Plcg1,Prl2c2,Lgmn,Ptgs2,Ptk2b,Ptp4…
1_Member	GO Biological Processes	GO:0090132	epithelium migration	-42.5714	-39.921	128/289	11482,11491,11501,11502,11600,11601,11606,11651,11745,11816,11826,11845,11852,11947,12159,12927,13036,13078,13179,13197,13731,13836,13846,14165,14173,14178,14181,14182,14234,14462,14645,14751,14824,15200,15289,15368,15370,15507,15586,16000,16002,16398,16400,16410,16412,16413,16414,16476,16480,16590,16600,17260,18024,18133,18186,18438,18591,18645,18704,18750,18760,18787,18803,18811,19141,19225,192…	Acvrl1,Adam17,Adam8,Adam9,Angpt1,Angpt2,Agt,Akt1,Anxa3,Apoe,Aqp1,Arf6,Rhob,Atp5b,Bmp4,Bcar1,Ctsh,Cyp1b1,Dcn,Gadd45a,Emp2,Epha2,Ephb4,Fgf10,Fgf2,Fgf7,Fgfbp1,Fgfr1,Foxc2,Gata3,Glul,Gpi1,Grn,Hbegf,Hmgb1,Hmox1,Nr4a1,Hspb1,Hyal1,Igf1,Igf2,Itga2,Itga3,Itgav,Itgb1,Itgb1bp1,Itgb2,Jun,Jup,Kit,Klf4,Mef2c,Nfe2l2,Ccn3,Nrp1,P2rx4,Pdgfb,Pfn2,Pik3c2a,Prkca,Prkd1,Serpine1,Plcg1,Prl2c2,Lgmn,Ptgs2,Ptk2b,Ptp4a3,Rra…
1_Member	GO Biological Processes	GO:0045765	regulation of angiogenesis	-39.717	-37.2021	130/312	11482,11489,11518,11535,11555,11601,11606,11745,11826,11852,12266,12267,12273,12394,12490,12491,12509,12767,12827,13036,13058,13078,13179,13197,13388,13601,13731,13805,13835,13836,14066,14173,14181,14205,14234,14254,14645,14824,15234,15239,15289,15364,15368,15402,15507,15586,15901,16002,16175,16411,16412,16413,16414,16480,16598,16600,16878,17125,18024,18053,18186,18655,18704,18746,18750,18760,187…	Acvrl1,Adam12,Add1,Adm,Adrb2,Angpt2,Agt,Anxa3,Aqp1,Rhob,C3,C3ar1,C5ar1,Runx1,Cd34,Cd36,Cd59a,Cxcr4,Col4a2,Ctsh,Cybb,Cyp1b1,Dcn,Gadd45a,Dll1,Ecm1,Emp2,Eng,Epha1,Epha2,F3,Fgf2,Fgfbp1,Vegfd,Foxc2,Flt1,Glul,Grn,Hgf,Hgs,Hmgb1,Hmga2,Hmox1,Hoxa5,Hspb1,Hyal1,Id1,Igf2,Il1a,Itgax,Itgb1,Itgb1bp1,Itgb2,Jup,Klf2,Klf4,Lif,Smad1,Nfe2l2,Ngfr,Nrp1,Pgk1,Pik3c2a,Pkm,Prkca,Prkd1,Serpine1,Plcg1,Prl2c2,Pml,Ptgis,Ptgs2…
1_Member	GO Biological Processes	GO:0010632	regulation of epithelial cell migration	-37.8282	-35.3712	107/231	11482,11491,11502,11600,11601,11606,11651,11745,11816,11826,11845,11852,11947,12159,12927,13036,13179,13197,13731,13836,14165,14173,14178,14181,14182,14234,14462,14645,14751,14824,15200,15368,15507,15586,16000,16002,16398,16400,16413,16476,16480,16600,17260,18024,18186,18438,18591,18645,18704,18750,18760,18787,18803,18811,19141,19225,19229,20130,20317,20346,20356,20401,20563,20583,20692,20779,208…	Acvrl1,Adam17,Adam9,Angpt1,Angpt2,Agt,Akt1,Anxa3,Apoe,Aqp1,Arf6,Rhob,Atp5b,Bmp4,Bcar1,Ctsh,Dcn,Gadd45a,Emp2,Epha2,Fgf10,Fgf2,Fgf7,Fgfbp1,Fgfr1,Foxc2,Gata3,Glul,Gpi1,Grn,Hbegf,Hmox1,Hspb1,Hyal1,Igf1,Igf2,Itga2,Itga3,Itgb1bp1,Jun,Jup,Klf4,Mef2c,Nfe2l2,Nrp1,P2rx4,Pdgfb,Pfn2,Pik3c2a,Prkca,Prkd1,Serpine1,Plcg1,Prl2c2,Lgmn,Ptgs2,Ptk2b,Rras,Serpinf1,Sema3a,Sema5a,Sh3bp1,Slit2,Snai2,Sparc,Src,Stc1,Tgfb1,…
1_Member	GO Biological Processes	GO:0010634	positive regulation of epithelial cell migration	-34.7766	-32.4219	80/147	11491,11502,11600,11606,11651,11745,11826,11845,11852,11947,12159,12927,13036,14165,14173,14178,14181,14182,14234,14462,14751,14824,15200,15368,15507,15586,16000,16002,16398,16400,16413,16476,18024,18186,18438,18591,18704,18750,18760,18787,18803,18811,19141,19225,19229,20130,20356,20583,20692,20779,21803,21808,21825,21939,22339,22341,22418,22421,23871,23991,26397,27494,53868,64074,67916,68585,687…	Adam17,Adam9,Angpt1,Agt,Akt1,Anxa3,Aqp1,Arf6,Rhob,Atp5b,Bmp4,Bcar1,Ctsh,Fgf10,Fgf2,Fgf7,Fgfbp1,Fgfr1,Foxc2,Gata3,Gpi1,Grn,Hbegf,Hmox1,Hspb1,Hyal1,Igf1,Igf2,Itga2,Itga3,Itgb1bp1,Jun,Nfe2l2,Nrp1,P2rx4,Pdgfb,Pik3c2a,Prkca,Prkd1,Serpine1,Plcg1,Prl2c2,Lgmn,Ptgs2,Ptk2b,Rras,Sema5a,Snai2,Sparc,Src,Tgfb1,Tgfb2,Thbs1,Cd40,Vegfa,Vegfc,Wnt5a,Wnt7a,Ets1,Cib1,Map2k3,Amot,Rab25,Smoc2,Plpp3,Rtn4,Srpx2,Dock5,Sas…
1_Member	GO Biological Processes	GO:1904018	positive regulation of vasculature development	-33.4346	-31.1446	95/206	11482,11489,11518,11535,11601,11745,11826,11852,12266,12267,12273,12394,12490,12767,13036,13058,13078,13388,13601,13653,13805,13835,13846,14066,14173,14181,14205,14234,14254,14824,15234,15289,15364,15368,15507,15586,16002,16175,16194,16411,16412,16414,16480,16590,16600,17125,18024,18186,18591,18704,18746,18750,18760,18787,18803,18811,19223,19225,19229,20130,20193,20292,20304,20312,20319,20356,208…	Acvrl1,Adam12,Add1,Adm,Angpt2,Anxa3,Aqp1,Rhob,C3,C3ar1,C5ar1,Runx1,Cd34,Cxcr4,Ctsh,Cybb,Cyp1b1,Dll1,Ecm1,Egr1,Eng,Epha1,Ephb4,F3,Fgf2,Fgfbp1,Vegfd,Foxc2,Flt1,Grn,Hgf,Hmgb1,Hmga2,Hmox1,Hspb1,Hyal1,Igf2,Il1a,Il6ra,Itgax,Itgb1,Itgb2,Jup,Kit,Klf4,Smad1,Nfe2l2,Nrp1,Pdgfb,Pik3c2a,Pkm,Prkca,Prkd1,Serpine1,Plcg1,Prl2c2,Ptgis,Ptgs2,Ptk2b,Rras,S100a1,Ccl11,Ccl5,Cx3cl1,Sfrp2,Sema5a,Stat3,Thbs1,Tjp1,Cd40,Veg…
1_Member	GO Biological Processes	GO:0043542	endothelial cell migration	-33.0513	-30.7838	94/204	11482,11491,11501,11600,11601,11606,11651,11745,11816,11852,11947,12159,12927,13078,13179,13197,13731,13836,13846,14173,14181,14182,14234,14462,14645,14751,14824,15289,15368,15370,15507,16000,16002,16410,16412,16413,16414,16480,16600,17260,18024,18133,18186,18438,18591,18704,18750,18760,18803,18811,19141,19225,19229,19245,20130,20317,20356,20401,20563,20583,20692,20855,21803,21804,21812,21825,219…	Acvrl1,Adam17,Adam8,Angpt1,Angpt2,Agt,Akt1,Anxa3,Apoe,Rhob,Atp5b,Bmp4,Bcar1,Cyp1b1,Dcn,Gadd45a,Emp2,Epha2,Ephb4,Fgf2,Fgfbp1,Fgfr1,Foxc2,Gata3,Glul,Gpi1,Grn,Hmgb1,Hmox1,Nr4a1,Hspb1,Igf1,Igf2,Itgav,Itgb1,Itgb1bp1,Itgb2,Jup,Klf4,Mef2c,Nfe2l2,Ccn3,Nrp1,P2rx4,Pdgfb,Pik3c2a,Prkca,Prkd1,Plcg1,Prl2c2,Lgmn,Ptgs2,Ptk2b,Ptp4a3,Rras,Serpinf1,Sema5a,Sh3bp1,Slit2,Snai2,Sparc,Stc1,Tgfb1,Tgfb1i1,Tgfbr1,Thbs1,Cd4…
1_Member	GO Biological Processes	GO:0045766	positive regulation of angiogenesis	-30.417	-28.2146	86/186	11482,11489,11518,11535,11601,11745,11826,11852,12266,12267,12273,12394,12490,12767,13036,13058,13078,13388,13601,13805,13835,14066,14173,14181,14205,14234,14254,14824,15234,15289,15364,15368,15507,15586,16002,16175,16411,16412,16414,16480,16600,17125,18024,18186,18704,18746,18750,18760,18787,18803,18811,19223,19225,19229,20130,20193,20292,20304,20312,20319,20356,20848,21825,21872,21939,22339,223…	Acvrl1,Adam12,Add1,Adm,Angpt2,Anxa3,Aqp1,Rhob,C3,C3ar1,C5ar1,Runx1,Cd34,Cxcr4,Ctsh,Cybb,Cyp1b1,Dll1,Ecm1,Eng,Epha1,F3,Fgf2,Fgfbp1,Vegfd,Foxc2,Flt1,Grn,Hgf,Hmgb1,Hmga2,Hmox1,Hspb1,Hyal1,Igf2,Il1a,Itgax,Itgb1,Itgb2,Jup,Klf4,Smad1,Nfe2l2,Nrp1,Pik3c2a,Pkm,Prkca,Prkd1,Serpine1,Plcg1,Prl2c2,Ptgis,Ptgs2,Ptk2b,Rras,S100a1,Ccl11,Ccl5,Cx3cl1,Sfrp2,Sema5a,Stat3,Thbs1,Tjp1,Cd40,Vegfa,Vegfb,Vegfc,Wnt5a,Xbp1,E…
1_Member	GO Biological Processes	GO:0010594	regulation of endothelial cell migration	-29.9797	-27.8029	79/162	11482,11491,11600,11601,11606,11651,11745,11816,11852,11947,12159,12927,13179,13197,13731,13836,14173,14181,14182,14234,14462,14645,14751,14824,15368,15507,16000,16002,16413,16480,16600,17260,18024,18186,18438,18591,18704,18750,18760,18803,18811,19141,19225,19229,20130,20317,20356,20401,20563,20583,20692,20855,21803,21825,21939,22339,22341,22418,22421,23871,23991,24071,26365,26397,27494,58233,640…	Acvrl1,Adam17,Angpt1,Angpt2,Agt,Akt1,Anxa3,Apoe,Rhob,Atp5b,Bmp4,Bcar1,Dcn,Gadd45a,Emp2,Epha2,Fgf2,Fgfbp1,Fgfr1,Foxc2,Gata3,Glul,Gpi1,Grn,Hmox1,Hspb1,Igf1,Igf2,Itgb1bp1,Jup,Klf4,Mef2c,Nfe2l2,Nrp1,P2rx4,Pdgfb,Pik3c2a,Prkca,Prkd1,Plcg1,Prl2c2,Lgmn,Ptgs2,Ptk2b,Rras,Serpinf1,Sema5a,Sh3bp1,Slit2,Snai2,Sparc,Stc1,Tgfb1,Thbs1,Cd40,Vegfa,Vegfc,Wnt5a,Wnt7a,Ets1,Cib1,Synj2bp,Ceacam1,Map2k3,Amot,Dnaja4,Smoc2…
1_Member	GO Biological Processes	GO:0010595	positive regulation of endothelial cell migration	-26.3561	-24.3483	57/100	11491,11600,11606,11651,11745,11852,11947,12159,12927,14173,14181,14182,14234,14462,14751,14824,15368,15507,16000,16002,16413,18024,18186,18438,18591,18704,18750,18760,18803,18811,19141,19225,19229,20130,20356,20583,20692,21803,21825,21939,22339,22341,22418,22421,23871,23991,26397,27494,64074,67916,68792,70097,71093,78560,80837,230738,320924	Adam17,Angpt1,Agt,Akt1,Anxa3,Rhob,Atp5b,Bmp4,Bcar1,Fgf2,Fgfbp1,Fgfr1,Foxc2,Gata3,Gpi1,Grn,Hmox1,Hspb1,Igf1,Igf2,Itgb1bp1,Nfe2l2,Nrp1,P2rx4,Pdgfb,Pik3c2a,Prkca,Prkd1,Plcg1,Prl2c2,Lgmn,Ptgs2,Ptk2b,Rras,Sema5a,Snai2,Sparc,Tgfb1,Thbs1,Cd40,Vegfa,Vegfc,Wnt5a,Wnt7a,Ets1,Cib1,Map2k3,Amot,Smoc2,Plpp3,Srpx2,Sash1,Atoh8,Adgra2,Rhoj,Zc3h12a,Ccbe1
1_Member	GO Biological Processes	GO:0043534	blood vessel endothelial cell migration	-19.287	-17.554	54/117	11482,11491,11501,11600,11601,11651,11816,11947,13197,13731,13836,13846,14173,14181,14182,14234,15368,15370,15507,16000,16002,16412,16413,16480,16600,17260,18024,18186,18438,18591,18704,18750,18760,18803,18811,19225,19229,20401,20563,21803,21825,21939,22339,22341,23871,23892,23991,26397,27494,66214,68792,72461,80837,105844	Acvrl1,Adam17,Adam8,Angpt1,Angpt2,Akt1,Apoe,Atp5b,Gadd45a,Emp2,Epha2,Ephb4,Fgf2,Fgfbp1,Fgfr1,Foxc2,Hmox1,Nr4a1,Hspb1,Igf1,Igf2,Itgb1,Itgb1bp1,Jup,Klf4,Mef2c,Nfe2l2,Nrp1,P2rx4,Pdgfb,Pik3c2a,Prkca,Prkd1,Plcg1,Prl2c2,Ptgs2,Ptk2b,Sh3bp1,Slit2,Tgfb1,Thbs1,Cd40,Vegfa,Vegfc,Ets1,Grem1,Cib1,Map2k3,Amot,Rgcc,Srpx2,Prcp,Rhoj,Card10
1_Member	GO Biological Processes	GO:0043535	regulation of blood vessel endothelial cell migration	-18.0421	-16.3588	46/93	11482,11491,11600,11601,11651,11816,11947,13197,13836,14173,14181,14182,14234,15368,15507,16000,16002,16413,16480,16600,17260,18024,18186,18438,18591,18704,18750,18760,18803,18811,19225,20401,21803,21825,21939,22339,22341,23871,23991,26397,27494,66214,68792,72461,80837,105844	Acvrl1,Adam17,Angpt1,Angpt2,Akt1,Apoe,Atp5b,Gadd45a,Epha2,Fgf2,Fgfbp1,Fgfr1,Foxc2,Hmox1,Hspb1,Igf1,Igf2,Itgb1bp1,Jup,Klf4,Mef2c,Nfe2l2,Nrp1,P2rx4,Pdgfb,Pik3c2a,Prkca,Prkd1,Plcg1,Prl2c2,Ptgs2,Sh3bp1,Tgfb1,Thbs1,Cd40,Vegfa,Vegfc,Ets1,Cib1,Map2k3,Amot,Rgcc,Srpx2,Prcp,Rhoj,Card10
1_Member	GO Biological Processes	GO:0043536	positive regulation of blood vessel endothelial cell migration	-15.8124	-14.2204	33/57	11491,11600,11651,11947,14173,14181,14182,14234,15368,15507,16000,16002,18024,18186,18438,18591,18704,18750,18760,18803,18811,19225,21803,21825,21939,22339,22341,23871,23991,26397,27494,68792,80837	Adam17,Angpt1,Akt1,Atp5b,Fgf2,Fgfbp1,Fgfr1,Foxc2,Hmox1,Hspb1,Igf1,Igf2,Nfe2l2,Nrp1,P2rx4,Pdgfb,Pik3c2a,Prkca,Prkd1,Plcg1,Prl2c2,Ptgs2,Tgfb1,Thbs1,Cd40,Vegfa,Vegfc,Ets1,Cib1,Map2k3,Amot,Srpx2,Rhoj
2_Summary	GO Biological Processes	GO:0030155	regulation of cell adhesion	-65.3798	-62.071	258/706	11482,11486,11492,11501,11502,11555,11600,11601,11629,11651,11735,11815,11846,11847,11898,11947,12015,12159,12162,12182,12305,12333,12367,12389,12394,12484,12491,12505,12522,12527,12550,12578,12608,12631,12667,12721,12767,12837,12842,12927,12928,12977,13078,13132,13138,13144,13388,13405,13430,13609,13640,13641,13731,13835,13836,13837,13846,14084,14114,14159,14234,14252,14369,14462,14538,14726,147…	Acvrl1,Ada,Adam19,Adam8,Adam9,Adrb2,Angpt1,Angpt2,Aif1,Akt1,Ank3,Apod,Arg1,Arg2,Ass1,Atp5b,Bad,Bmp4,Bmp7,Bst1,Ddr1,Capn1,Casp3,Cav1,Runx1,Cd24a,Cd36,Cd44,Cd83,Cd9,Cdh1,Cdkn2a,Cebpb,Cfl1,Chrd,Coro1a,Cxcr4,Col8a1,Col1a1,Bcar1,Crk,Csf1,Cyp1b1,Dab2,Dag1,Dapk3,Dll1,Dmd,Dnm2,S1pr1,Efna5,Efnb1,Emp2,Epha1,Epha2,Epha3,Ephb4,Faf1,Fbln1,Fes,Foxc2,Flot2,Fzd7,Gata3,Gcnt2,Pdpn,Gpm6b,Adgrg1,Gstp1,H2-Ab1,H2-T23,…
2_Member	GO Biological Processes	GO:0030155	regulation of cell adhesion	-65.3798	-62.071	258/706	11482,11486,11492,11501,11502,11555,11600,11601,11629,11651,11735,11815,11846,11847,11898,11947,12015,12159,12162,12182,12305,12333,12367,12389,12394,12484,12491,12505,12522,12527,12550,12578,12608,12631,12667,12721,12767,12837,12842,12927,12928,12977,13078,13132,13138,13144,13388,13405,13430,13609,13640,13641,13731,13835,13836,13837,13846,14084,14114,14159,14234,14252,14369,14462,14538,14726,147…	Acvrl1,Ada,Adam19,Adam8,Adam9,Adrb2,Angpt1,Angpt2,Aif1,Akt1,Ank3,Apod,Arg1,Arg2,Ass1,Atp5b,Bad,Bmp4,Bmp7,Bst1,Ddr1,Capn1,Casp3,Cav1,Runx1,Cd24a,Cd36,Cd44,Cd83,Cd9,Cdh1,Cdkn2a,Cebpb,Cfl1,Chrd,Coro1a,Cxcr4,Col8a1,Col1a1,Bcar1,Crk,Csf1,Cyp1b1,Dab2,Dag1,Dapk3,Dll1,Dmd,Dnm2,S1pr1,Efna5,Efnb1,Emp2,Epha1,Epha2,Epha3,Ephb4,Faf1,Fbln1,Fes,Foxc2,Flot2,Fzd7,Gata3,Gcnt2,Pdpn,Gpm6b,Adgrg1,Gstp1,H2-Ab1,H2-T23,…
2_Member	GO Biological Processes	GO:0045785	positive regulation of cell adhesion	-34.5301	-32.1913	148/424	11486,11492,11501,11502,11600,11629,11735,12015,12162,12333,12389,12394,12484,12491,12505,12522,12550,12631,12667,12721,12837,12928,12977,13132,13138,13405,13430,13641,13731,13835,13846,14114,14234,14252,14462,14538,14726,14766,14961,15040,15170,15227,15505,15586,15894,16000,16002,16007,16008,16173,16186,16193,16362,16398,16400,16410,16412,16413,16414,16423,16456,16480,16728,16842,16852,16859,168…	Ada,Adam19,Adam8,Adam9,Angpt1,Aif1,Ank3,Bad,Bmp7,Capn1,Cav1,Runx1,Cd24a,Cd36,Cd44,Cd83,Cdh1,Cfl1,Chrd,Coro1a,Col8a1,Crk,Csf1,Dab2,Dag1,Dmd,Dnm2,Efnb1,Emp2,Epha1,Ephb4,Fbln1,Foxc2,Flot2,Gata3,Gcnt2,Pdpn,Adgrg1,H2-Ab1,H2-T23,Ptpn6,Foxf1,Hsph1,Hyal1,Icam1,Igf1,Igf2,Ccn1,Igfbp2,Il18,Il2rg,Il6,Irf1,Itga2,Itga3,Itgav,Itgb1,Itgb1bp1,Itgb2,Cd47,F11r,Jup,L1cam,Lef1,Lgals1,Lgals9,Lif,Afdn,Cited2,Nedd9,Nid1…
2_Member	GO Biological Processes	GO:0098609	cell-cell adhesion	-32.0111	-29.7733	208/748	11486,11492,11501,11555,11629,11651,11658,11735,11846,11847,11898,12015,12159,12162,12192,12215,12333,12367,12385,12389,12394,12484,12490,12505,12508,12522,12527,12550,12578,12608,12628,12721,12737,12739,13052,13078,13385,13511,13640,13641,13649,13723,13837,13846,14252,14462,14538,14683,14726,14735,14870,14961,15040,15170,15216,15223,15227,15505,15894,16000,16002,16007,16008,16173,16181,16186,161…	Ada,Adam19,Adam8,Adrb2,Aif1,Akt1,Alcam,Ank3,Arg1,Arg2,Ass1,Bad,Bmp4,Bmp7,Zfp36l1,Bsg,Capn1,Casp3,Ctnna1,Cav1,Runx1,Cd24a,Cd34,Cd44,Cd53,Cd83,Cd9,Cdh1,Cdkn2a,Cebpb,Cfh,Coro1a,Cldn1,Cldn3,Cxadr,Cyp1b1,Dlg4,Dsg2,Efna5,Efnb1,Egfr,Emb,Epha3,Ephb4,Flot2,Gata3,Gcnt2,Gnas,Pdpn,Gpc4,Gstp1,H2-Ab1,H2-T23,Ptpn6,Hfe,Foxj1,Foxf1,Hsph1,Icam1,Igf1,Igf2,Ccn1,Igfbp2,Il18,Il1rn,Il2rg,Il6,Irf1,Itch,Itgam,Itgav,Itgax…
2_Member	GO Biological Processes	GO:0007162	negative regulation of cell adhesion	-29.6295	-27.4702	110/288	11482,11501,11555,11600,11601,11651,11815,11846,11847,11898,11947,12159,12367,12394,12484,12505,12527,12550,12578,12608,12631,12842,12927,13078,13640,14114,14369,14538,14870,14961,15170,15216,15223,15404,16181,16362,16396,16413,16449,16600,16842,16852,16859,16950,16971,17120,17196,17381,17387,17390,17916,18016,18708,18753,18787,18844,19084,19122,19260,19264,20315,20349,20354,20356,20358,20583,207…	Acvrl1,Adam8,Adrb2,Angpt1,Angpt2,Akt1,Apod,Arg1,Arg2,Ass1,Atp5b,Bmp4,Casp3,Runx1,Cd24a,Cd44,Cd9,Cdh1,Cdkn2a,Cebpb,Cfl1,Col1a1,Bcar1,Cyp1b1,Efna5,Fbln1,Fzd7,Gcnt2,Gstp1,H2-Ab1,Ptpn6,Hfe,Foxj1,Hoxa7,Il1rn,Irf1,Itch,Itgb1bp1,Jag1,Klf4,Lef1,Lgals1,Lgals9,Loxl3,Lrp1,Mad1l1,Mbp,Mmp12,Mmp14,Mmp2,Myo1f,Nf2,Pik3r1,Prkcd,Serpine1,Plxna1,Prkar1a,Prnp,Ptpn22,Ptprc,Cxcl12,Sema3e,Sema4d,Sema5a,Sema6a,Snai2,Ser…
2_Member	GO Biological Processes	GO:0022407	regulation of cell-cell adhesion	-26.7508	-24.7332	132/411	11486,11492,11501,11555,11629,11651,11735,11846,11847,11898,12015,12159,12162,12333,12367,12389,12394,12484,12505,12522,12527,12550,12578,12608,12721,13640,13641,13846,14252,14462,14538,14726,14870,14961,15040,15170,15216,15223,15505,15894,16000,16002,16008,16173,16181,16186,16193,16362,16396,16414,16423,16449,16456,16600,16728,16842,16852,16859,16950,17096,17120,17196,17356,17684,18016,18708,187…	Ada,Adam19,Adam8,Adrb2,Aif1,Akt1,Ank3,Arg1,Arg2,Ass1,Bad,Bmp4,Bmp7,Capn1,Casp3,Cav1,Runx1,Cd24a,Cd44,Cd83,Cd9,Cdh1,Cdkn2a,Cebpb,Coro1a,Efna5,Efnb1,Ephb4,Flot2,Gata3,Gcnt2,Pdpn,Gstp1,H2-Ab1,H2-T23,Ptpn6,Hfe,Foxj1,Hsph1,Icam1,Igf1,Igf2,Igfbp2,Il18,Il1rn,Il2rg,Il6,Irf1,Itch,Itgb2,Cd47,Jag1,F11r,Klf4,L1cam,Lef1,Lgals1,Lgals9,Loxl3,Lyn,Mad1l1,Mbp,Afdn,Cited2,Nf2,Pik3r1,Prkca,Prkcd,Prkcz,Plaur,Pnp,Prka…
2_Member	GO Biological Processes	GO:0050865	regulation of cell activation	-20.1415	-18.3794	174/710	11475,11486,11501,11555,11622,11629,11816,11846,11847,11988,12015,12159,12182,12192,12229,12367,12389,12394,12484,12493,12505,12522,12523,12527,12575,12578,12608,12721,13024,13032,13641,13846,14102,14127,14130,14159,14165,14219,14252,14419,14456,14462,14726,14824,14961,15040,15170,15216,15223,15227,15354,15368,15505,16000,16002,16008,16173,16186,16193,16331,16362,16396,16409,16414,16423,16456,168…	Acta2,Ada,Adam8,Adrb2,Ahr,Aif1,Apoe,Arg1,Arg2,Slc7a2,Bad,Bmp4,Bst1,Zfp36l1,Btk,Casp3,Cav1,Runx1,Cd24a,Cd37,Cd44,Cd83,Cd84,Cd9,Cdkn1a,Cdkn2a,Cebpb,Coro1a,Ctla2a,Ctsc,Efnb1,Ephb4,Fas,Fcer1g,Fcgr2b,Fes,Fgf10,Ccn2,Flot2,Gal,Gas6,Gata3,Pdpn,Grn,H2-Ab1,H2-T23,Ptpn6,Hfe,Foxj1,Foxf1,Hmgb3,Hmox1,Hsph1,Igf1,Igf2,Igfbp2,Il18,Il2rg,Il6,Inpp5d,Irf1,Itch,Itgam,Itgb2,Cd47,F11r,Lbp,Lgals1,Lgals9,Lmo4,Loxl3,Il1rl…
2_Member	GO Biological Processes	GO:0042110	T cell activation	-18.5319	-16.8287	134/507	11486,11491,11501,11629,11846,11847,12010,12015,12028,12051,12159,12192,12367,12389,12394,12445,12484,12505,12506,12522,12578,12608,12721,12767,13024,13052,13641,13653,13846,14102,14127,14225,14252,14367,14369,14370,14462,14609,14728,14961,15040,15170,15216,15223,15505,15894,16000,16002,16008,16173,16186,16193,16362,16396,16409,16410,16411,16414,16423,16590,16658,16842,16852,16859,16950,17120,174…	Ada,Adam17,Adam8,Aif1,Arg1,Arg2,B2m,Bad,Bax,Bcl3,Bmp4,Zfp36l1,Casp3,Cav1,Runx1,Ccnd3,Cd24a,Cd44,Cd48,Cd83,Cdkn2a,Cebpb,Coro1a,Cxcr4,Ctla2a,Cxadr,Efnb1,Egr1,Ephb4,Fas,Fcer1g,Fkbp1a,Flot2,Fzd5,Fzd7,Fzd8,Gata3,Gja1,Lilrb4a,H2-Ab1,H2-T23,Ptpn6,Hfe,Foxj1,Hsph1,Icam1,Igf1,Igf2,Igfbp2,Il18,Il2rg,Il6,Irf1,Itch,Itgam,Itgav,Itgax,Itgb2,Cd47,Kit,Mafb,Lef1,Lgals1,Lgals9,Loxl3,Mad1l1,Clec4d,Nfatc3,Slc11a1,P2r…
2_Member	GO Biological Processes	GO:0007159	leukocyte cell-cell adhesion	-18.1415	-16.4524	100/332	11486,11501,11629,11651,11846,11847,11898,12015,12159,12162,12333,12367,12389,12394,12484,12505,12522,12578,12608,12628,12721,13641,13846,14252,14462,14870,14961,15040,15170,15216,15223,15505,15894,16000,16002,16008,16173,16186,16193,16362,16396,16409,16412,16414,16423,16456,16600,16728,16852,16859,16950,17120,18762,18950,19084,19122,19204,19260,19261,19264,19354,20201,20304,20315,20345,20354,209…	Ada,Adam8,Aif1,Akt1,Arg1,Arg2,Ass1,Bad,Bmp4,Bmp7,Capn1,Casp3,Cav1,Runx1,Cd24a,Cd44,Cd83,Cdkn2a,Cebpb,Cfh,Coro1a,Efnb1,Ephb4,Flot2,Gata3,Gstp1,H2-Ab1,H2-T23,Ptpn6,Hfe,Foxj1,Hsph1,Icam1,Igf1,Igf2,Igfbp2,Il18,Il2rg,Il6,Irf1,Itch,Itgam,Itgb1,Itgb2,Cd47,F11r,Klf4,L1cam,Lgals1,Lgals9,Loxl3,Mad1l1,Prkcz,Pnp,Prkar1a,Prnp,Ptafr,Ptpn22,Sirpa,Ptprc,Rac2,S100a8,Ccl5,Cxcl12,Selplg,Sema4d,Sdc4,Prdx2,Tgfb1,Thbs…
2_Member	GO Biological Processes	GO:0002521	leukocyte differentiation	-18.0559	-16.3714	146/580	11486,11491,11501,11622,12010,12015,12018,12028,12051,12159,12192,12229,12262,12306,12370,12394,12484,12505,12522,12578,12608,12768,12977,12978,13024,13388,13653,13836,14102,14118,14127,14159,14218,14281,14367,14369,14370,14371,14456,14462,14683,14734,14961,15170,15223,15354,15404,16173,16186,16188,16193,16331,16362,16409,16431,16476,16590,16658,16842,16852,16859,16878,16950,16969,17096,17260,172…	Ada,Adam17,Adam8,Ahr,B2m,Bad,Bak1,Bax,Bcl3,Bmp4,Zfp36l1,Btk,C1qc,Anxa2,Casp8,Runx1,Cd24a,Cd44,Cd83,Cdkn2a,Cebpb,Ccr1,Csf1,Csf1r,Ctla2a,Dll1,Egr1,Epha2,Fas,Fbn1,Fcer1g,Fes,Sh3pxd2a,Fos,Fzd5,Fzd7,Fzd8,Fzd9,Gas6,Gata3,Gnas,Gpc3,H2-Ab1,Ptpn6,Foxj1,Hmgb3,Hoxa7,Il18,Il2rg,Il3ra,Il6,Inpp5d,Irf1,Itgam,Itm2a,Jun,Kit,Mafb,Lef1,Lgals1,Lgals9,Lif,Loxl3,Zbtb7a,Lyn,Mef2c,Mertk,Kitl,Mmp14,Clec4d,Cited2,Myc,Nfat…
2_Member	GO Biological Processes	GO:0070661	leukocyte proliferation	-17.6389	-15.9724	100/337	11486,11622,11629,11846,11847,12028,12159,12182,12229,12367,12445,12484,12505,12575,12578,12608,12721,12759,12767,12977,12978,13641,14130,14165,14225,14419,14609,14728,14870,14961,15040,15170,15223,15452,16000,16002,16008,16173,16193,16331,16362,16396,16409,16411,16414,16842,16859,17079,17096,17120,17260,17311,17319,17874,18173,18439,18753,18950,19084,19122,19171,19260,19264,19354,20230,20293,203…	Ada,Ahr,Aif1,Arg1,Arg2,Bax,Bmp4,Bst1,Btk,Casp3,Ccnd3,Cd24a,Cd44,Cdkn1a,Cdkn2a,Cebpb,Coro1a,Clu,Cxcr4,Csf1,Csf1r,Efnb1,Fcgr2b,Fgf10,Fkbp1a,Gal,Gja1,Lilrb4a,Gstp1,H2-Ab1,H2-T23,Ptpn6,Foxj1,Hprt,Igf1,Igf2,Igfbp2,Il18,Il6,Inpp5d,Irf1,Itch,Itgam,Itgax,Itgb2,Lef1,Lgals9,Cd180,Lyn,Mad1l1,Mef2c,Kitl,Mif,Myd88,Slc11a1,P2rx7,Prkcd,Pnp,Prkar1a,Prnp,Psmb10,Ptpn22,Ptprc,Rac2,Satb1,Ccl12,Ccl5,Cx3cl1,Cxcl12,St6…
2_Member	GO Biological Processes	GO:0050866	negative regulation of cell activation	-17.4224	-15.7581	73/208	11555,11816,11846,11847,12159,12229,12367,12394,12484,12493,12505,12523,12527,12578,12608,14102,14130,14419,14824,14961,15170,15216,15223,15227,15354,15368,16331,16362,16396,16859,16950,17096,17120,17289,17470,18590,18591,18595,18753,19084,19122,19260,20312,20377,20720,20971,21672,21803,21929,21946,22177,22259,26365,56715,56745,65960,72349,74048,74256,93695,94185,100952,102657,105352,114774,20955…	Adrb2,Apoe,Arg1,Arg2,Bmp4,Btk,Casp3,Runx1,Cd24a,Cd37,Cd44,Cd84,Cd9,Cdkn2a,Cebpb,Fas,Fcgr2b,Gal,Grn,H2-Ab1,Ptpn6,Hfe,Foxj1,Foxf1,Hmgb3,Hmox1,Inpp5d,Irf1,Itch,Lgals9,Loxl3,Lyn,Mad1l1,Mertk,Cd200,Pdgfa,Pdgfb,Pdgfra,Prkcd,Prkar1a,Prnp,Ptpn22,Cx3cl1,Sfrp1,Serpine2,Sdc4,Prdx2,Tgfb1,Tnfaip3,Pglyrp1,Tyrobp,Nr1h3,Ceacam1,Rabgef1,C1qtnf1,Twsg1,Dusp3,Vsir,Cyld,Gpnmb,Tnfrsf21,Emilin1,Cd276,Dusp22,Pawr,Enpp3,…
2_Member	GO Biological Processes	GO:0022408	negative regulation of cell-cell adhesion	-15.6906	-14.106	66/189	11501,11555,11651,11846,11847,11898,12159,12367,12394,12484,12505,12527,12550,12578,12608,14870,14961,15170,15216,15223,16181,16362,16396,16449,16600,16842,16859,16950,17120,17196,18016,18708,18753,19084,19122,19260,20315,20720,20733,20947,20971,21672,21803,21929,22339,26365,50918,56745,63873,65960,66214,72349,74048,74256,93695,94185,102657,105352,114774,217303,226352,230738,268860,319817,353310,…	Adam8,Adrb2,Akt1,Arg1,Arg2,Ass1,Bmp4,Casp3,Runx1,Cd24a,Cd44,Cd9,Cdh1,Cdkn2a,Cebpb,Gstp1,H2-Ab1,Ptpn6,Hfe,Foxj1,Il1rn,Irf1,Itch,Jag1,Klf4,Lef1,Lgals9,Loxl3,Mad1l1,Mbp,Nf2,Pik3r1,Prkcd,Prkar1a,Prnp,Ptpn22,Cxcl12,Serpine2,Spint2,Swap70,Sdc4,Prdx2,Tgfb1,Tnfaip3,Vegfa,Ceacam1,Myadm,C1qtnf1,Trpv4,Twsg1,Rgcc,Dusp3,Vsir,Cyld,Gpnmb,Tnfrsf21,Cd276,Dusp22,Pawr,Cd300a,Epb41l5,Zc3h12a,Abat,Rc3h2,Zfp703,Lrrc32
2_Member	GO Biological Processes	GO:0002694	regulation of leukocyte activation	-14.586	-13.0521	152/668	11486,11501,11622,11629,11846,11847,11988,12015,12159,12182,12192,12229,12367,12389,12394,12484,12493,12505,12522,12523,12575,12578,12608,12721,13024,13032,13641,13846,14102,14127,14130,14159,14165,14252,14419,14456,14462,14824,14961,15040,15170,15216,15223,15227,15354,15368,15505,16000,16002,16008,16173,16186,16193,16331,16362,16396,16409,16414,16423,16803,16852,16859,16950,17082,17096,17120,172…	Ada,Adam8,Ahr,Aif1,Arg1,Arg2,Slc7a2,Bad,Bmp4,Bst1,Zfp36l1,Btk,Casp3,Cav1,Runx1,Cd24a,Cd37,Cd44,Cd83,Cd84,Cdkn1a,Cdkn2a,Cebpb,Coro1a,Ctla2a,Ctsc,Efnb1,Ephb4,Fas,Fcer1g,Fcgr2b,Fes,Fgf10,Flot2,Gal,Gas6,Gata3,Grn,H2-Ab1,H2-T23,Ptpn6,Hfe,Foxj1,Foxf1,Hmgb3,Hmox1,Hsph1,Igf1,Igf2,Igfbp2,Il18,Il2rg,Il6,Inpp5d,Irf1,Itch,Itgam,Itgb2,Cd47,Lbp,Lgals1,Lgals9,Loxl3,Il1rl1,Lyn,Mad1l1,Mef2c,Mertk,Mif,Mmp14,Mmp8,C…
2_Member	GO Biological Processes	GO:1903037	regulation of leukocyte cell-cell adhesion	-14.5591	-13.0276	86/297	11486,11501,11629,11651,11846,11847,11898,12015,12159,12333,12367,12389,12394,12484,12505,12522,12578,12608,12721,13641,13846,14252,14462,14870,14961,15040,15170,15216,15223,15505,15894,16000,16002,16008,16173,16186,16193,16362,16396,16414,16423,16600,16852,16859,16950,17120,18762,18950,19084,19122,19204,19260,19261,19264,20304,20315,20971,21672,21803,21838,21926,21943,22329,22361,22433,23871,263…	Ada,Adam8,Aif1,Akt1,Arg1,Arg2,Ass1,Bad,Bmp4,Capn1,Casp3,Cav1,Runx1,Cd24a,Cd44,Cd83,Cdkn2a,Cebpb,Coro1a,Efnb1,Ephb4,Flot2,Gata3,Gstp1,H2-Ab1,H2-T23,Ptpn6,Hfe,Foxj1,Hsph1,Icam1,Igf1,Igf2,Igfbp2,Il18,Il2rg,Il6,Irf1,Itch,Itgb2,Cd47,Klf4,Lgals1,Lgals9,Loxl3,Mad1l1,Prkcz,Pnp,Prkar1a,Prnp,Ptafr,Ptpn22,Sirpa,Ptprc,Ccl5,Cxcl12,Sdc4,Prdx2,Tgfb1,Thy1,Tnf,Tnfsf11,Vcam1,Vnn1,Xbp1,Ets1,Ceacam1,Twsg1,Pycard,Dus…
2_Member	GO Biological Processes	GO:0032943	mononuclear cell proliferation	-13.7795	-12.2902	88/316	11486,11622,11629,11846,11847,12028,12159,12182,12229,12367,12445,12484,12505,12575,12578,12608,12721,12767,12977,13641,14130,14165,14225,14419,14609,14728,14961,15040,15170,15223,15452,16000,16002,16008,16173,16193,16331,16362,16396,16409,16411,16414,16842,16859,17079,17096,17120,17260,17319,17874,18173,18439,18753,18950,19084,19122,19171,19260,19264,19354,20230,20304,20315,20440,20971,21423,216…	Ada,Ahr,Aif1,Arg1,Arg2,Bax,Bmp4,Bst1,Btk,Casp3,Ccnd3,Cd24a,Cd44,Cdkn1a,Cdkn2a,Cebpb,Coro1a,Cxcr4,Csf1,Efnb1,Fcgr2b,Fgf10,Fkbp1a,Gal,Gja1,Lilrb4a,H2-Ab1,H2-T23,Ptpn6,Foxj1,Hprt,Igf1,Igf2,Igfbp2,Il18,Il6,Inpp5d,Irf1,Itch,Itgam,Itgax,Itgb2,Lef1,Lgals9,Cd180,Lyn,Mad1l1,Mef2c,Mif,Myd88,Slc11a1,P2rx7,Prkcd,Pnp,Prkar1a,Prnp,Psmb10,Ptpn22,Ptprc,Rac2,Satb1,Ccl5,Cxcl12,St6gal1,Sdc4,Tcf3,Prdx2,Tgfb1,Tnfrsf1…
2_Member	GO Biological Processes	GO:0070663	regulation of leukocyte proliferation	-13.6565	-12.173	73/240	11486,11622,11629,11846,11847,12159,12182,12229,12367,12484,12505,12575,12578,12608,12721,12977,13641,14130,14165,14419,14870,14961,15040,15170,15223,16000,16002,16008,16173,16193,16331,16362,16396,16859,17096,17120,17260,17311,17319,17874,18950,19084,19122,19260,19264,19354,20293,20304,20440,20971,21423,21803,21938,21939,22177,22329,23892,26365,56532,65960,66824,74048,83430,83945,93695,94185,102…	Ada,Ahr,Aif1,Arg1,Arg2,Bmp4,Bst1,Btk,Casp3,Cd24a,Cd44,Cdkn1a,Cdkn2a,Cebpb,Coro1a,Csf1,Efnb1,Fcgr2b,Fgf10,Gal,Gstp1,H2-Ab1,H2-T23,Ptpn6,Foxj1,Igf1,Igf2,Igfbp2,Il18,Il6,Inpp5d,Irf1,Itch,Lgals9,Lyn,Mad1l1,Mef2c,Kitl,Mif,Myd88,Pnp,Prkar1a,Prnp,Ptpn22,Ptprc,Rac2,Ccl12,Ccl5,St6gal1,Sdc4,Tcf3,Tgfb1,Tnfrsf1b,Cd40,Tyrobp,Vcam1,Grem1,Ceacam1,Ripk3,Twsg1,Pycard,Vsir,Il23a,Dnaja3,Gpnmb,Tnfrsf21,Cd276,Nckap1l…
2_Member	GO Biological Processes	GO:0002695	negative regulation of leukocyte activation	-13.5858	-12.1059	62/187	11846,11847,12159,12229,12367,12394,12484,12493,12505,12523,12578,12608,14102,14130,14419,14824,14961,15170,15216,15223,15227,15354,15368,16331,16362,16396,16859,16950,17096,17120,17289,17470,19084,19122,19260,20312,20377,20971,21672,21803,21929,21946,22177,22259,26365,56715,65960,72349,74048,74256,93695,94185,102657,105352,114774,209558,217303,229521,230738,246746,319817,434215	Arg1,Arg2,Bmp4,Btk,Casp3,Runx1,Cd24a,Cd37,Cd44,Cd84,Cdkn2a,Cebpb,Fas,Fcgr2b,Gal,Grn,H2-Ab1,Ptpn6,Hfe,Foxj1,Foxf1,Hmgb3,Hmox1,Inpp5d,Irf1,Itch,Lgals9,Loxl3,Lyn,Mad1l1,Mertk,Cd200,Prkar1a,Prnp,Ptpn22,Cx3cl1,Sfrp1,Sdc4,Prdx2,Tgfb1,Tnfaip3,Pglyrp1,Tyrobp,Nr1h3,Ceacam1,Rabgef1,Twsg1,Dusp3,Vsir,Cyld,Gpnmb,Tnfrsf21,Cd276,Dusp22,Pawr,Enpp3,Cd300a,Syt11,Zc3h12a,Cd300lf,Rc3h2,Lrrc32
2_Member	GO Biological Processes	GO:0022409	positive regulation of cell-cell adhesion	-13.1663	-11.7086	75/255	11486,11492,11501,11629,11735,12015,12162,12333,12389,12394,12484,12505,12522,12550,12721,13641,13846,14252,14462,14538,14726,14961,15040,15505,15894,16000,16002,16008,16173,16186,16193,16362,16414,16423,16456,16728,16842,16852,16859,17356,17684,18762,18793,18950,19204,19260,19261,19264,20304,20312,21803,21838,21872,21926,21943,22329,22361,22418,22433,23871,26365,66824,67916,74048,74256,80859,834…	Ada,Adam19,Adam8,Aif1,Ank3,Bad,Bmp7,Capn1,Cav1,Runx1,Cd24a,Cd44,Cd83,Cdh1,Coro1a,Efnb1,Ephb4,Flot2,Gata3,Gcnt2,Pdpn,H2-Ab1,H2-T23,Hsph1,Icam1,Igf1,Igf2,Igfbp2,Il18,Il2rg,Il6,Irf1,Itgb2,Cd47,F11r,L1cam,Lef1,Lgals1,Lgals9,Afdn,Cited2,Prkcz,Plaur,Pnp,Ptafr,Ptpn22,Sirpa,Ptprc,Ccl5,Cx3cl1,Tgfb1,Thy1,Tjp1,Tnf,Tnfsf11,Vcam1,Vnn1,Wnt5a,Xbp1,Ets1,Ceacam1,Pycard,Plpp3,Vsir,Cyld,Nfkbiz,Il23a,Fstl3,Dnaja3,Cd…
2_Member	GO Biological Processes	GO:0046651	lymphocyte proliferation	-13.1179	-11.6624	86/313	11486,11622,11629,11846,11847,12028,12159,12182,12229,12367,12445,12484,12505,12575,12578,12608,12721,12767,13641,14130,14165,14225,14419,14609,14728,14961,15040,15170,15223,15452,16000,16002,16008,16173,16193,16331,16362,16396,16409,16411,16414,16842,16859,17079,17096,17120,17260,17319,17874,18173,18439,18753,18950,19084,19122,19171,19260,19264,19354,20230,20304,20315,20971,21423,21672,21803,219…	Ada,Ahr,Aif1,Arg1,Arg2,Bax,Bmp4,Bst1,Btk,Casp3,Ccnd3,Cd24a,Cd44,Cdkn1a,Cdkn2a,Cebpb,Coro1a,Cxcr4,Efnb1,Fcgr2b,Fgf10,Fkbp1a,Gal,Gja1,Lilrb4a,H2-Ab1,H2-T23,Ptpn6,Foxj1,Hprt,Igf1,Igf2,Igfbp2,Il18,Il6,Inpp5d,Irf1,Itch,Itgam,Itgax,Itgb2,Lef1,Lgals9,Cd180,Lyn,Mad1l1,Mef2c,Mif,Myd88,Slc11a1,P2rx7,Prkcd,Pnp,Prkar1a,Prnp,Psmb10,Ptpn22,Ptprc,Rac2,Satb1,Ccl5,Cxcl12,Sdc4,Tcf3,Prdx2,Tgfb1,Tnfrsf1b,Cd40,Tyrobp…
2_Member	GO Biological Processes	GO:0050863	regulation of T cell activation	-13.1179	-11.6624	86/313	11486,11501,11629,11846,11847,12015,12159,12367,12389,12394,12484,12505,12522,12578,12608,12721,13024,13641,13846,14252,14462,14961,15040,15170,15216,15223,15505,16000,16002,16008,16173,16186,16193,16362,16396,16423,16852,16859,16950,17120,18762,18950,19084,19122,19260,19261,19264,19354,20297,20304,20971,21672,21803,21838,21938,21943,22040,22329,22361,22433,26365,56532,65960,66494,66824,72349,740…	Ada,Adam8,Aif1,Arg1,Arg2,Bad,Bmp4,Casp3,Cav1,Runx1,Cd24a,Cd44,Cd83,Cdkn2a,Cebpb,Coro1a,Ctla2a,Efnb1,Ephb4,Flot2,Gata3,H2-Ab1,H2-T23,Ptpn6,Hfe,Foxj1,Hsph1,Igf1,Igf2,Igfbp2,Il18,Il2rg,Il6,Irf1,Itch,Cd47,Lgals1,Lgals9,Loxl3,Mad1l1,Prkcz,Pnp,Prkar1a,Prnp,Ptpn22,Sirpa,Ptprc,Rac2,Ccl20,Ccl5,Sdc4,Prdx2,Tgfb1,Thy1,Tnfrsf1b,Tnfsf11,Trex1,Vcam1,Vnn1,Xbp1,Ceacam1,Ripk3,Twsg1,Prelid1,Pycard,Dusp3,Vsir,Cyld,N…
2_Member	GO Biological Processes	GO:0042098	T cell proliferation	-12.7315	-11.2977	65/209	11629,11846,11847,12028,12159,12367,12445,12484,12505,12578,12608,12721,12767,13641,14225,14609,14728,14961,15040,15170,15223,16000,16002,16008,16173,16193,16362,16396,16409,16411,16414,16859,17120,18173,18439,18950,19084,19122,19171,19260,19264,19354,20230,20304,20315,20971,21672,21803,21938,22329,26365,56532,65960,66824,74048,83430,83945,93695,94185,102657,105855,109594,114774,319817,434215	Aif1,Arg1,Arg2,Bax,Bmp4,Casp3,Ccnd3,Cd24a,Cd44,Cdkn2a,Cebpb,Coro1a,Cxcr4,Efnb1,Fkbp1a,Gja1,Lilrb4a,H2-Ab1,H2-T23,Ptpn6,Foxj1,Igf1,Igf2,Igfbp2,Il18,Il6,Irf1,Itch,Itgam,Itgax,Itgb2,Lgals9,Mad1l1,Slc11a1,P2rx7,Pnp,Prkar1a,Prnp,Psmb10,Ptpn22,Ptprc,Rac2,Satb1,Ccl5,Cxcl12,Sdc4,Prdx2,Tgfb1,Tnfrsf1b,Vcam1,Ceacam1,Ripk3,Twsg1,Pycard,Vsir,Il23a,Dnaja3,Gpnmb,Tnfrsf21,Cd276,Nckap1l,Lmo1,Pawr,Rc3h2,Lrrc32
2_Member	GO Biological Processes	GO:0032944	regulation of mononuclear cell proliferation	-12.2173	-10.8079	68/229	11486,11622,11629,11846,11847,12159,12182,12229,12367,12484,12505,12575,12578,12608,12721,12977,13641,14130,14165,14419,14961,15040,15170,15223,16000,16002,16008,16173,16193,16331,16362,16396,16859,17096,17120,17260,17319,17874,18950,19084,19122,19260,19264,19354,20304,20440,20971,21423,21803,21938,21939,22177,22329,26365,56532,65960,66824,74048,83430,83945,93695,94185,102657,105855,109594,114774…	Ada,Ahr,Aif1,Arg1,Arg2,Bmp4,Bst1,Btk,Casp3,Cd24a,Cd44,Cdkn1a,Cdkn2a,Cebpb,Coro1a,Csf1,Efnb1,Fcgr2b,Fgf10,Gal,H2-Ab1,H2-T23,Ptpn6,Foxj1,Igf1,Igf2,Igfbp2,Il18,Il6,Inpp5d,Irf1,Itch,Lgals9,Lyn,Mad1l1,Mef2c,Mif,Myd88,Pnp,Prkar1a,Prnp,Ptpn22,Ptprc,Rac2,Ccl5,St6gal1,Sdc4,Tcf3,Tgfb1,Tnfrsf1b,Cd40,Tyrobp,Vcam1,Ceacam1,Ripk3,Twsg1,Pycard,Vsir,Il23a,Dnaja3,Gpnmb,Tnfrsf21,Cd276,Nckap1l,Lmo1,Pawr,Cd300a,Lrrc32
2_Member	GO Biological Processes	GO:0050670	regulation of lymphocyte proliferation	-11.514	-10.1458	66/226	11486,11622,11629,11846,11847,12159,12182,12229,12367,12484,12505,12575,12578,12608,12721,13641,14130,14165,14419,14961,15040,15170,15223,16000,16002,16008,16173,16193,16331,16362,16396,16859,17096,17120,17260,17319,17874,18950,19084,19122,19260,19264,19354,20304,20971,21423,21803,21938,21939,22177,22329,26365,56532,65960,66824,74048,83430,83945,93695,94185,102657,105855,109594,114774,217303,4342…	Ada,Ahr,Aif1,Arg1,Arg2,Bmp4,Bst1,Btk,Casp3,Cd24a,Cd44,Cdkn1a,Cdkn2a,Cebpb,Coro1a,Efnb1,Fcgr2b,Fgf10,Gal,H2-Ab1,H2-T23,Ptpn6,Foxj1,Igf1,Igf2,Igfbp2,Il18,Il6,Inpp5d,Irf1,Itch,Lgals9,Lyn,Mad1l1,Mef2c,Mif,Myd88,Pnp,Prkar1a,Prnp,Ptpn22,Ptprc,Rac2,Ccl5,Sdc4,Tcf3,Tgfb1,Tnfrsf1b,Cd40,Tyrobp,Vcam1,Ceacam1,Ripk3,Twsg1,Pycard,Vsir,Il23a,Dnaja3,Gpnmb,Tnfrsf21,Cd276,Nckap1l,Lmo1,Pawr,Cd300a,Lrrc32
2_Member	GO Biological Processes	GO:0070664	negative regulation of leukocyte proliferation	-11.3596	-9.99903	37/91	11846,11847,12159,12229,12367,12484,12505,12578,12608,14130,14419,14870,14961,15170,15223,16331,16396,16859,17096,17120,19084,19122,20293,20971,21803,22177,23892,26365,65960,74048,93695,94185,102657,114774,209558,217303,434215	Arg1,Arg2,Bmp4,Btk,Casp3,Cd24a,Cd44,Cdkn2a,Cebpb,Fcgr2b,Gal,Gstp1,H2-Ab1,Ptpn6,Foxj1,Inpp5d,Itch,Lgals9,Lyn,Mad1l1,Prkar1a,Prnp,Ccl12,Sdc4,Tgfb1,Tyrobp,Grem1,Ceacam1,Twsg1,Vsir,Gpnmb,Tnfrsf21,Cd276,Pawr,Enpp3,Cd300a,Lrrc32
2_Member	GO Biological Processes	GO:0051250	negative regulation of lymphocyte activation	-10.4842	-9.18301	50/156	11846,11847,12159,12229,12367,12394,12484,12505,12578,12608,14102,14130,14419,14961,15170,15216,15223,15354,16331,16362,16396,16859,16950,17096,17120,17289,19084,19122,19260,20377,20971,21672,21803,21929,21946,22177,26365,65960,72349,74048,74256,93695,94185,102657,105352,114774,217303,230738,319817,434215	Arg1,Arg2,Bmp4,Btk,Casp3,Runx1,Cd24a,Cd44,Cdkn2a,Cebpb,Fas,Fcgr2b,Gal,H2-Ab1,Ptpn6,Hfe,Foxj1,Hmgb3,Inpp5d,Irf1,Itch,Lgals9,Loxl3,Lyn,Mad1l1,Mertk,Prkar1a,Prnp,Ptpn22,Sfrp1,Sdc4,Prdx2,Tgfb1,Tnfaip3,Pglyrp1,Tyrobp,Ceacam1,Twsg1,Dusp3,Vsir,Cyld,Gpnmb,Tnfrsf21,Cd276,Dusp22,Pawr,Cd300a,Zc3h12a,Rc3h2,Lrrc32
2_Member	GO Biological Processes	GO:1903038	negative regulation of leukocyte cell-cell adhesion	-9.81187	-8.54527	44/133	11501,11651,11846,11847,11898,12159,12367,12394,12484,12505,12578,12608,14870,14961,15170,15216,15223,16362,16396,16600,16859,16950,17120,19084,19122,19260,20315,20971,21672,21803,26365,65960,72349,74048,74256,93695,94185,102657,105352,114774,217303,230738,319817,434215	Adam8,Akt1,Arg1,Arg2,Ass1,Bmp4,Casp3,Runx1,Cd24a,Cd44,Cdkn2a,Cebpb,Gstp1,H2-Ab1,Ptpn6,Hfe,Foxj1,Irf1,Itch,Klf4,Lgals9,Loxl3,Mad1l1,Prkar1a,Prnp,Ptpn22,Cxcl12,Sdc4,Prdx2,Tgfb1,Ceacam1,Twsg1,Dusp3,Vsir,Cyld,Gpnmb,Tnfrsf21,Cd276,Dusp22,Pawr,Cd300a,Zc3h12a,Rc3h2,Lrrc32
2_Member	GO Biological Processes	GO:0050672	negative regulation of lymphocyte proliferation	-9.41555	-8.16947	33/86	11846,11847,12159,12229,12367,12484,12505,12578,12608,14130,14419,14961,15170,15223,16331,16396,16859,17096,17120,19084,19122,20971,21803,22177,26365,65960,74048,93695,94185,102657,114774,217303,434215	Arg1,Arg2,Bmp4,Btk,Casp3,Cd24a,Cd44,Cdkn2a,Cebpb,Fcgr2b,Gal,H2-Ab1,Ptpn6,Foxj1,Inpp5d,Itch,Lgals9,Lyn,Mad1l1,Prkar1a,Prnp,Sdc4,Tgfb1,Tyrobp,Ceacam1,Twsg1,Vsir,Gpnmb,Tnfrsf21,Cd276,Pawr,Cd300a,Lrrc32
2_Member	GO Biological Processes	GO:0032945	negative regulation of mononuclear cell proliferation	-9.26149	-8.02857	33/87	11846,11847,12159,12229,12367,12484,12505,12578,12608,14130,14419,14961,15170,15223,16331,16396,16859,17096,17120,19084,19122,20971,21803,22177,26365,65960,74048,93695,94185,102657,114774,217303,434215	Arg1,Arg2,Bmp4,Btk,Casp3,Cd24a,Cd44,Cdkn2a,Cebpb,Fcgr2b,Gal,H2-Ab1,Ptpn6,Foxj1,Inpp5d,Itch,Lgals9,Lyn,Mad1l1,Prkar1a,Prnp,Sdc4,Tgfb1,Tyrobp,Ceacam1,Twsg1,Vsir,Gpnmb,Tnfrsf21,Cd276,Pawr,Cd300a,Lrrc32
2_Member	GO Biological Processes	GO:0030098	lymphocyte differentiation	-9.12823	-7.90015	92/403	11486,11491,11501,11622,12010,12015,12018,12028,12051,12159,12192,12229,12394,12484,12505,12522,12578,13024,13388,13653,14102,14127,14367,14369,14370,14371,14456,14462,14961,15170,15223,15354,16173,16186,16193,16331,16362,16431,16590,16658,16842,16852,16859,16950,16969,17289,17387,17474,18021,18708,18762,18950,19156,19229,19260,19264,19271,20230,20297,20375,20377,20677,20848,20852,21423,21672,218…	Ada,Adam17,Adam8,Ahr,B2m,Bad,Bak1,Bax,Bcl3,Bmp4,Zfp36l1,Btk,Runx1,Cd24a,Cd44,Cd83,Cdkn2a,Ctla2a,Dll1,Egr1,Fas,Fcer1g,Fzd5,Fzd7,Fzd8,Fzd9,Gas6,Gata3,H2-Ab1,Ptpn6,Foxj1,Hmgb3,Il18,Il2rg,Il6,Inpp5d,Irf1,Itm2a,Kit,Mafb,Lef1,Lgals1,Lgals9,Loxl3,Zbtb7a,Mertk,Mmp14,Clec4d,Nfatc3,Pik3r1,Prkcz,Pnp,Psap,Ptk2b,Ptpn22,Ptprc,Ptprj,Satb1,Ccl20,Spi1,Sfrp1,Sox4,Stat3,Stat6,Tcf3,Prdx2,Tgfb1,Tnfaip3,Pglyrp1,Vav1,V…
2_Member	GO Biological Processes	GO:0042129	regulation of T cell proliferation	-8.42652	-7.24276	49/171	11629,11846,11847,12159,12367,12484,12505,12578,12608,12721,13641,14961,15040,15170,15223,16000,16002,16008,16173,16193,16362,16396,16859,17120,18950,19084,19122,19260,19264,19354,20304,20971,21803,21938,22329,26365,56532,65960,66824,74048,83430,83945,93695,94185,102657,105855,109594,114774,434215	Aif1,Arg1,Arg2,Bmp4,Casp3,Cd24a,Cd44,Cdkn2a,Cebpb,Coro1a,Efnb1,H2-Ab1,H2-T23,Ptpn6,Foxj1,Igf1,Igf2,Igfbp2,Il18,Il6,Irf1,Itch,Lgals9,Mad1l1,Pnp,Prkar1a,Prnp,Ptpn22,Ptprc,Rac2,Ccl5,Sdc4,Tgfb1,Tnfrsf1b,Vcam1,Ceacam1,Ripk3,Twsg1,Pycard,Vsir,Il23a,Dnaja3,Gpnmb,Tnfrsf21,Cd276,Nckap1l,Lmo1,Pawr,Lrrc32
2_Member	GO Biological Processes	GO:0046631	alpha-beta T cell activation	-8.41021	-7.22736	48/166	11486,11847,12051,12394,12484,12505,12522,12608,14462,14728,14961,15040,15216,15505,16173,16186,16193,16362,16396,16842,16859,16950,18762,18950,19156,19260,19264,20230,20297,20848,20852,21803,23882,26365,27060,65960,74048,80859,83430,103743,105855,108655,216799,217303,230738,234396,319817,545030	Ada,Arg2,Bcl3,Runx1,Cd24a,Cd44,Cd83,Cebpb,Gata3,Lilrb4a,H2-Ab1,H2-T23,Hfe,Hsph1,Il18,Il2rg,Il6,Irf1,Itch,Lef1,Lgals9,Loxl3,Prkcz,Pnp,Psap,Ptpn22,Ptprc,Satb1,Ccl20,Stat3,Stat6,Tgfb1,Gadd45g,Ceacam1,Tcirg1,Twsg1,Vsir,Nfkbiz,Il23a,Tmem98,Nckap1l,Foxp1,Nlrp3,Cd300a,Zc3h12a,Ankle1,Rc3h2,Wdfy4
2_Member	GO Biological Processes	GO:1903039	positive regulation of leukocyte cell-cell adhesion	-8.26706	-7.09349	56/210	11486,11501,11629,12015,12333,12389,12394,12484,12505,12522,12721,13641,13846,14252,14462,14961,15040,15505,15894,16000,16002,16008,16173,16186,16193,16362,16414,16423,16852,16859,18762,18950,19204,19260,19261,19264,20304,21803,21838,21926,21943,22329,22361,22433,23871,26365,66824,74048,74256,80859,83430,83945,102657,105855,114774,216799	Ada,Adam8,Aif1,Bad,Capn1,Cav1,Runx1,Cd24a,Cd44,Cd83,Coro1a,Efnb1,Ephb4,Flot2,Gata3,H2-Ab1,H2-T23,Hsph1,Icam1,Igf1,Igf2,Igfbp2,Il18,Il2rg,Il6,Irf1,Itgb2,Cd47,Lgals1,Lgals9,Prkcz,Pnp,Ptafr,Ptpn22,Sirpa,Ptprc,Ccl5,Tgfb1,Thy1,Tnf,Tnfsf11,Vcam1,Vnn1,Xbp1,Ets1,Ceacam1,Pycard,Vsir,Cyld,Nfkbiz,Il23a,Dnaja3,Cd276,Nckap1l,Pawr,Nlrp3
2_Member	GO Biological Processes	GO:0046634	regulation of alpha-beta T cell activation	-7.92343	-6.77157	35/106	11486,11847,12394,12484,12505,12522,14462,14961,15040,15216,15505,16173,16186,16193,16362,16396,16859,16950,18762,18950,19260,19264,20297,21803,26365,65960,74048,80859,83430,105855,216799,217303,230738,234396,319817	Ada,Arg2,Runx1,Cd24a,Cd44,Cd83,Gata3,H2-Ab1,H2-T23,Hfe,Hsph1,Il18,Il2rg,Il6,Irf1,Itch,Lgals9,Loxl3,Prkcz,Pnp,Ptpn22,Ptprc,Ccl20,Tgfb1,Ceacam1,Twsg1,Vsir,Nfkbiz,Il23a,Nckap1l,Nlrp3,Cd300a,Zc3h12a,Ankle1,Rc3h2
2_Member	GO Biological Processes	GO:0050868	negative regulation of T cell activation	-7.86442	-6.71558	38/121	11846,11847,12159,12367,12394,12484,12505,12578,12608,14961,15170,15216,15223,16362,16396,16859,16950,17120,19084,19122,19260,20971,21672,21803,26365,65960,72349,74048,74256,93695,94185,102657,105352,114774,217303,230738,319817,434215	Arg1,Arg2,Bmp4,Casp3,Runx1,Cd24a,Cd44,Cdkn2a,Cebpb,H2-Ab1,Ptpn6,Hfe,Foxj1,Irf1,Itch,Lgals9,Loxl3,Mad1l1,Prkar1a,Prnp,Ptpn22,Sdc4,Prdx2,Tgfb1,Ceacam1,Twsg1,Dusp3,Vsir,Cyld,Gpnmb,Tnfrsf21,Cd276,Dusp22,Pawr,Cd300a,Zc3h12a,Rc3h2,Lrrc32
2_Member	GO Biological Processes	GO:0035710	CD4-positive, alpha-beta T cell activation	-7.47743	-6.3523	34/105	11847,12051,12394,12505,12522,12608,14462,14728,16173,16186,16193,16362,16842,16859,16950,18762,20230,20297,20848,20852,21803,23882,26365,27060,65960,74048,80859,83430,103743,105855,108655,216799,230738,319817	Arg2,Bcl3,Runx1,Cd44,Cd83,Cebpb,Gata3,Lilrb4a,Il18,Il2rg,Il6,Irf1,Lef1,Lgals9,Loxl3,Prkcz,Satb1,Ccl20,Stat3,Stat6,Tgfb1,Gadd45g,Ceacam1,Tcirg1,Twsg1,Vsir,Nfkbiz,Il23a,Tmem98,Nckap1l,Foxp1,Nlrp3,Zc3h12a,Rc3h2
2_Member	GO Biological Processes	GO:0051249	regulation of lymphocyte activation	-7.39248	-6.27238	113/568	11486,11501,11622,11629,11846,11847,12015,12159,12182,12192,12229,12367,12389,12394,12484,12505,12522,12575,12578,12608,12721,13024,13641,13846,14102,14130,14165,14252,14419,14456,14462,14961,15040,15170,15216,15223,15354,15505,16000,16002,16008,16173,16186,16193,16331,16362,16396,16423,16852,16859,16950,17096,17120,17260,17289,17319,17387,17874,18762,18950,19084,19122,19260,19261,19264,19354,202…	Ada,Adam8,Ahr,Aif1,Arg1,Arg2,Bad,Bmp4,Bst1,Zfp36l1,Btk,Casp3,Cav1,Runx1,Cd24a,Cd44,Cd83,Cdkn1a,Cdkn2a,Cebpb,Coro1a,Ctla2a,Efnb1,Ephb4,Fas,Fcgr2b,Fgf10,Flot2,Gal,Gas6,Gata3,H2-Ab1,H2-T23,Ptpn6,Hfe,Foxj1,Hmgb3,Hsph1,Igf1,Igf2,Igfbp2,Il18,Il2rg,Il6,Inpp5d,Irf1,Itch,Cd47,Lgals1,Lgals9,Loxl3,Lyn,Mad1l1,Mef2c,Mertk,Mif,Mmp14,Myd88,Prkcz,Pnp,Prkar1a,Prnp,Ptpn22,Sirpa,Ptprc,Rac2,Ccl20,Ccl5,Sfrp1,Stat6,Sd…
2_Member	GO Biological Processes	GO:0042130	negative regulation of T cell proliferation	-6.93444	-5.83923	26/72	11846,11847,12159,12367,12484,12505,12578,12608,14961,15170,15223,16396,16859,17120,19084,19122,20971,21803,26365,65960,74048,93695,94185,102657,114774,434215	Arg1,Arg2,Bmp4,Casp3,Cd24a,Cd44,Cdkn2a,Cebpb,H2-Ab1,Ptpn6,Foxj1,Itch,Lgals9,Mad1l1,Prkar1a,Prnp,Sdc4,Tgfb1,Ceacam1,Twsg1,Vsir,Gpnmb,Tnfrsf21,Cd276,Pawr,Lrrc32
2_Member	GO Biological Processes	GO:0050870	positive regulation of T cell activation	-6.41796	-5.35157	48/190	11486,11501,11629,12015,12389,12394,12484,12522,12721,13641,13846,14252,14462,14961,15040,15505,16000,16002,16008,16173,16186,16193,16362,16423,16852,16859,18762,18950,19260,19261,19264,20304,21803,21838,21943,22329,22361,22433,26365,66824,74048,74256,80859,83430,83945,102657,105855,216799	Ada,Adam8,Aif1,Bad,Cav1,Runx1,Cd24a,Cd83,Coro1a,Efnb1,Ephb4,Flot2,Gata3,H2-Ab1,H2-T23,Hsph1,Igf1,Igf2,Igfbp2,Il18,Il2rg,Il6,Irf1,Cd47,Lgals1,Lgals9,Prkcz,Pnp,Ptpn22,Sirpa,Ptprc,Ccl5,Tgfb1,Thy1,Tnfsf11,Vcam1,Vnn1,Xbp1,Ceacam1,Pycard,Vsir,Cyld,Nfkbiz,Il23a,Dnaja3,Cd276,Nckap1l,Nlrp3
2_Member	GO Biological Processes	GO:0045619	regulation of lymphocyte differentiation	-6.30165	-5.24211	47/186	11486,11501,12015,12159,12192,12394,12484,12505,12522,12578,13024,14102,14456,14462,15170,15223,15354,16173,16186,16193,16331,16362,16859,16950,17387,18762,18950,19264,20297,20377,21672,21803,21946,22361,22433,66494,74039,74048,74256,80859,83430,105855,216799,230738,232174,234396,319817	Ada,Adam8,Bad,Bmp4,Zfp36l1,Runx1,Cd24a,Cd44,Cd83,Cdkn2a,Ctla2a,Fas,Gas6,Gata3,Ptpn6,Foxj1,Hmgb3,Il18,Il2rg,Il6,Inpp5d,Irf1,Lgals9,Loxl3,Mmp14,Prkcz,Pnp,Ptprc,Ccl20,Sfrp1,Prdx2,Tgfb1,Pglyrp1,Vnn1,Xbp1,Prelid1,Nfam1,Vsir,Cyld,Nfkbiz,Il23a,Nckap1l,Nlrp3,Zc3h12a,Cyp26b1,Ankle1,Rc3h2
2_Member	GO Biological Processes	GO:2000514	regulation of CD4-positive, alpha-beta T cell activation	-5.89502	-4.85488	23/66	11847,12394,12505,12522,14462,16173,16186,16193,16362,16859,16950,18762,20297,21803,26365,65960,74048,80859,83430,105855,216799,230738,319817	Arg2,Runx1,Cd44,Cd83,Gata3,Il18,Il2rg,Il6,Irf1,Lgals9,Loxl3,Prkcz,Ccl20,Tgfb1,Ceacam1,Twsg1,Vsir,Nfkbiz,Il23a,Nckap1l,Nlrp3,Zc3h12a,Rc3h2
3_Summary	GO Biological Processes	GO:0000165	MAPK cascade	-63.3161	-60.053	270/776	11475,11491,11501,11502,11539,11548,11555,11600,11606,11651,11816,11910,11984,12159,12162,12175,12192,12266,12273,12389,12390,12484,12491,12505,12523,12768,12778,12978,13036,13132,13138,13197,13202,13405,13448,13544,13614,13649,13669,13836,13982,14056,14062,14102,14114,14130,14165,14173,14182,14183,14219,14254,14367,14370,14456,14538,14678,14745,14783,14784,14870,15170,15183,15234,15239,15289,154…	Acta2,Adam17,Adam8,Adam9,Adora1,Adra1b,Adrb2,Angpt1,Agt,Akt1,Apoe,Atf3,Atp6v0c,Bmp4,Bmp7,Bnip2,Zfp36l1,C3,C5ar1,Cav1,Cav2,Cd24a,Cd36,Cd44,Cd84,Ccr1,Ackr3,Csf1r,Ctsh,Dab2,Dag1,Gadd45a,Ddt,Dmd,Dok1,Dvl3,Edn1,Egfr,Eif3a,Epha2,Esr1,Ezh2,F2r,Fas,Fbln1,Fcgr2b,Fgf10,Fgf2,Fgfr1,Fgfr2,Ccn2,Flt1,Fzd5,Fzd8,Gas6,Gcnt2,Gnai2,Lpar1,Grb10,Grb2,Gstp1,Ptpn6,Hdac3,Hgf,Hgs,Hmgb1,Hras,Prmt1,Hsph1,Ndst1,Hyal2,Icam1,I…
3_Member	GO Biological Processes	GO:0000165	MAPK cascade	-63.3161	-60.053	270/776	11475,11491,11501,11502,11539,11548,11555,11600,11606,11651,11816,11910,11984,12159,12162,12175,12192,12266,12273,12389,12390,12484,12491,12505,12523,12768,12778,12978,13036,13132,13138,13197,13202,13405,13448,13544,13614,13649,13669,13836,13982,14056,14062,14102,14114,14130,14165,14173,14182,14183,14219,14254,14367,14370,14456,14538,14678,14745,14783,14784,14870,15170,15183,15234,15239,15289,154…	Acta2,Adam17,Adam8,Adam9,Adora1,Adra1b,Adrb2,Angpt1,Agt,Akt1,Apoe,Atf3,Atp6v0c,Bmp4,Bmp7,Bnip2,Zfp36l1,C3,C5ar1,Cav1,Cav2,Cd24a,Cd36,Cd44,Cd84,Ccr1,Ackr3,Csf1r,Ctsh,Dab2,Dag1,Gadd45a,Ddt,Dmd,Dok1,Dvl3,Edn1,Egfr,Eif3a,Epha2,Esr1,Ezh2,F2r,Fas,Fbln1,Fcgr2b,Fgf10,Fgf2,Fgfr1,Fgfr2,Ccn2,Flt1,Fzd5,Fzd8,Gas6,Gcnt2,Gnai2,Lpar1,Grb10,Grb2,Gstp1,Ptpn6,Hdac3,Hgf,Hgs,Hmgb1,Hras,Prmt1,Hsph1,Ndst1,Hyal2,Icam1,I…
3_Member	GO Biological Processes	GO:0023014	signal transduction by protein phosphorylation	-62.7614	-59.5397	274/799	11475,11491,11501,11502,11539,11548,11555,11600,11606,11651,11816,11910,11984,12159,12162,12175,12192,12266,12273,12389,12390,12484,12491,12505,12523,12768,12778,12978,13036,13132,13138,13197,13202,13405,13448,13544,13614,13649,13669,13836,13982,14056,14062,14102,14114,14130,14165,14173,14182,14183,14219,14254,14367,14370,14456,14538,14678,14745,14783,14784,14870,15170,15183,15234,15239,15289,154…	Acta2,Adam17,Adam8,Adam9,Adora1,Adra1b,Adrb2,Angpt1,Agt,Akt1,Apoe,Atf3,Atp6v0c,Bmp4,Bmp7,Bnip2,Zfp36l1,C3,C5ar1,Cav1,Cav2,Cd24a,Cd36,Cd44,Cd84,Ccr1,Ackr3,Csf1r,Ctsh,Dab2,Dag1,Gadd45a,Ddt,Dmd,Dok1,Dvl3,Edn1,Egfr,Eif3a,Epha2,Esr1,Ezh2,F2r,Fas,Fbln1,Fcgr2b,Fgf10,Fgf2,Fgfr1,Fgfr2,Ccn2,Flt1,Fzd5,Fzd8,Gas6,Gcnt2,Gnai2,Lpar1,Grb10,Grb2,Gstp1,Ptpn6,Hdac3,Hgf,Hgs,Hmgb1,Hras,Prmt1,Hsph1,Ndst1,Hyal2,Icam1,I…
3_Member	GO Biological Processes	GO:0043408	regulation of MAPK cascade	-59.5279	-56.4109	252/720	11475,11491,11501,11502,11539,11548,11555,11600,11606,11651,11816,11910,11984,12159,12162,12175,12266,12273,12389,12390,12484,12491,12505,12523,12768,12778,12978,13132,13138,13197,13202,13405,13448,13544,13614,13649,13669,13836,13982,14056,14062,14102,14114,14130,14165,14173,14182,14183,14219,14254,14367,14370,14456,14538,14678,14745,14784,14870,15170,15183,15234,15239,15289,15461,15469,15505,155…	Acta2,Adam17,Adam8,Adam9,Adora1,Adra1b,Adrb2,Angpt1,Agt,Akt1,Apoe,Atf3,Atp6v0c,Bmp4,Bmp7,Bnip2,C3,C5ar1,Cav1,Cav2,Cd24a,Cd36,Cd44,Cd84,Ccr1,Ackr3,Csf1r,Dab2,Dag1,Gadd45a,Ddt,Dmd,Dok1,Dvl3,Edn1,Egfr,Eif3a,Epha2,Esr1,Ezh2,F2r,Fas,Fbln1,Fcgr2b,Fgf10,Fgf2,Fgfr1,Fgfr2,Ccn2,Flt1,Fzd5,Fzd8,Gas6,Gcnt2,Gnai2,Lpar1,Grb2,Gstp1,Ptpn6,Hdac3,Hgf,Hgs,Hmgb1,Hras,Prmt1,Hsph1,Ndst1,Hyal2,Icam1,Id1,Igf1,Igf2,Ccn1,I…
3_Member	GO Biological Processes	GO:0043549	regulation of kinase activity	-48.6428	-45.7414	245/774	11421,11461,11491,11501,11502,11539,11555,11600,11606,11651,11804,11816,12015,12159,12162,12273,12305,12367,12389,12428,12442,12444,12445,12450,12452,12453,12484,12575,12578,12580,12581,12759,12977,12978,13132,13138,13197,13385,13544,13614,13649,13653,13731,13835,13836,13837,13846,13874,14056,14062,14118,14165,14173,14182,14183,14254,14367,14370,14456,14745,14870,15170,15234,15239,15461,15505,155…	Ace,Actb,Adam17,Adam8,Adam9,Adora1,Adrb2,Angpt1,Agt,Akt1,Aplp2,Apoe,Bad,Bmp4,Bmp7,C5ar1,Ddr1,Casp3,Cav1,Ccna2,Ccnb2,Ccnd2,Ccnd3,Ccng1,Ccng2,Ccni,Cd24a,Cdkn1a,Cdkn2a,Cdkn2c,Cdkn2d,Clu,Csf1,Csf1r,Dab2,Dag1,Gadd45a,Dlg4,Dvl3,Edn1,Egfr,Egr1,Emp2,Epha1,Epha2,Epha3,Ephb4,Ereg,Ezh2,F2r,Fbn1,Fgf10,Fgf2,Fgfr1,Fgfr2,Flt1,Fzd5,Fzd8,Gas6,Lpar1,Gstp1,Ptpn6,Hgf,Hgs,Hras,Hsph1,Hspb1,Hsp90ab1,Hyal2,Igf1,Ccn1,Il1…
3_Member	GO Biological Processes	GO:0045859	regulation of protein kinase activity	-48.4448	-45.5745	225/678	11421,11461,11491,11501,11502,11539,11555,11600,11606,11651,11804,11816,12159,12162,12273,12367,12389,12428,12442,12444,12445,12450,12452,12453,12484,12575,12578,12580,12581,12759,12977,12978,13132,13138,13197,13385,13544,13614,13649,13653,13731,13835,13874,14056,14062,14118,14165,14173,14182,14254,14367,14370,14456,14745,14870,15170,15234,15239,15461,15505,15507,15516,15587,16000,16007,16173,161…	Ace,Actb,Adam17,Adam8,Adam9,Adora1,Adrb2,Angpt1,Agt,Akt1,Aplp2,Apoe,Bmp4,Bmp7,C5ar1,Casp3,Cav1,Ccna2,Ccnb2,Ccnd2,Ccnd3,Ccng1,Ccng2,Ccni,Cd24a,Cdkn1a,Cdkn2a,Cdkn2c,Cdkn2d,Clu,Csf1,Csf1r,Dab2,Dag1,Gadd45a,Dlg4,Dvl3,Edn1,Egfr,Egr1,Emp2,Epha1,Ereg,Ezh2,F2r,Fbn1,Fgf10,Fgf2,Fgfr1,Flt1,Fzd5,Fzd8,Gas6,Lpar1,Gstp1,Ptpn6,Hgf,Hgs,Hras,Hsph1,Hspb1,Hsp90ab1,Hyal2,Igf1,Ccn1,Il18,Il1rn,Il6,Il6ra,Inppl1,Itgb1bp1…
3_Member	GO Biological Processes	GO:0043410	positive regulation of MAPK cascade	-40.4578	-37.8936	179/523	11475,11491,11501,11502,11539,11548,11555,11600,11606,11816,11984,12159,12175,12266,12273,12390,12484,12491,12505,12523,12768,12778,12978,13132,13197,13202,13544,13614,13649,13982,14056,14062,14130,14165,14173,14182,14183,14219,14254,14367,14370,14456,14538,14678,14745,15234,15289,15461,15469,15531,15894,16000,16002,16009,16010,16175,16181,16193,16194,16475,16476,16543,16590,16653,16878,16971,173…	Acta2,Adam17,Adam8,Adam9,Adora1,Adra1b,Adrb2,Angpt1,Agt,Apoe,Atp6v0c,Bmp4,Bnip2,C3,C5ar1,Cav2,Cd24a,Cd36,Cd44,Cd84,Ccr1,Ackr3,Csf1r,Dab2,Gadd45a,Ddt,Dvl3,Edn1,Egfr,Esr1,Ezh2,F2r,Fcgr2b,Fgf10,Fgf2,Fgfr1,Fgfr2,Ccn2,Flt1,Fzd5,Fzd8,Gas6,Gcnt2,Gnai2,Lpar1,Hgf,Hmgb1,Hras,Prmt1,Ndst1,Icam1,Igf1,Igf2,Igfbp3,Igfbp4,Il1a,Il1rn,Il6,Il6ra,Ajuba,Jun,Mdfic,Kit,Kras,Lif,Lrp1,Kitl,Mif,Mmp8,Myd88,Ncf1,Ngf,Ngfr,Nr…
3_Member	GO Biological Processes	GO:0071900	regulation of protein serine/threonine kinase activity	-40.1639	-37.6168	160/438	11461,11491,11501,11502,11539,11555,11606,11651,11816,12159,12162,12367,12389,12428,12442,12444,12445,12450,12452,12453,12484,12575,12578,12580,12581,12978,13132,13197,13544,13614,13649,14056,14062,14165,14173,14182,14254,14367,14370,14745,14870,15170,15234,15239,15461,15516,15587,16000,16181,16332,16475,16543,16590,16653,17002,17096,17311,17319,18213,18218,18439,18590,18591,18596,18712,18750,187…	Actb,Adam17,Adam8,Adam9,Adora1,Adrb2,Agt,Akt1,Apoe,Bmp4,Bmp7,Casp3,Cav1,Ccna2,Ccnb2,Ccnd2,Ccnd3,Ccng1,Ccng2,Ccni,Cd24a,Cdkn1a,Cdkn2a,Cdkn2c,Cdkn2d,Csf1r,Dab2,Gadd45a,Dvl3,Edn1,Egfr,Ezh2,F2r,Fgf10,Fgf2,Fgfr1,Flt1,Fzd5,Fzd8,Lpar1,Gstp1,Ptpn6,Hgf,Hgs,Hras,Hsp90ab1,Hyal2,Igf1,Il1rn,Inppl1,Ajuba,Mdfic,Kit,Kras,Ltf,Lyn,Kitl,Mif,Ntrk3,Dusp8,P2rx7,Pdgfa,Pdgfb,Pdgfrb,Pim1,Prkca,Prkcd,Pkd1,Pkd2,Pkig,Plk1,P…
3_Member	GO Biological Processes	GO:0051347	positive regulation of transferase activity	-38.3381	-35.8531	191/598	11421,11491,11501,11502,11539,11555,11600,11606,11651,12015,12159,12305,12444,12445,12484,12575,12759,12977,12978,13132,13138,13167,13197,13385,13544,13614,13649,13653,13731,13835,13836,13837,13846,13874,14056,14062,14118,14165,14173,14182,14183,14254,14367,14370,14456,14745,15234,15461,15505,15516,16000,16002,16007,16173,16181,16194,16367,16413,16475,16543,16590,16600,16653,16911,17002,17096,172…	Ace,Adam17,Adam8,Adam9,Adora1,Adrb2,Angpt1,Agt,Akt1,Bad,Bmp4,Ddr1,Ccnd2,Ccnd3,Cd24a,Cdkn1a,Clu,Csf1,Csf1r,Dab2,Dag1,Dbi,Gadd45a,Dlg4,Dvl3,Edn1,Egfr,Egr1,Emp2,Epha1,Epha2,Epha3,Ephb4,Ereg,Ezh2,F2r,Fbn1,Fgf10,Fgf2,Fgfr1,Fgfr2,Flt1,Fzd5,Fzd8,Gas6,Lpar1,Hgf,Hras,Hsph1,Hsp90ab1,Igf1,Igf2,Ccn1,Il18,Il1rn,Il6ra,Irs1,Itgb1bp1,Ajuba,Mdfic,Kit,Klf4,Kras,Lmo4,Ltf,Lyn,Mertk,Kitl,Mif,Cd200,Myc,Ncf1,Nedd9,Nek2…
3_Member	GO Biological Processes	GO:0070371	ERK1 and ERK2 cascade	-35.2834	-32.9124	129/334	11475,11491,11600,11606,11816,11910,11984,12159,12192,12266,12273,12389,12491,12505,12768,12778,12978,13036,13132,13202,13405,13649,13669,13836,13982,14062,14114,14165,14173,14183,14219,14456,14538,14678,14783,14870,15170,15289,15461,15894,16000,16007,16175,16193,16410,16413,16476,16600,16728,16878,16971,17096,17319,17869,18049,18186,18213,18441,18590,18591,18595,18596,18750,18762,19229,19246,192…	Acta2,Adam17,Angpt1,Agt,Apoe,Atf3,Atp6v0c,Bmp4,Zfp36l1,C3,C5ar1,Cav1,Cd36,Cd44,Ccr1,Ackr3,Csf1r,Ctsh,Dab2,Ddt,Dmd,Egfr,Eif3a,Epha2,Esr1,F2r,Fbln1,Fgf10,Fgf2,Fgfr2,Ccn2,Gas6,Gcnt2,Gnai2,Grb10,Gstp1,Ptpn6,Hmgb1,Hras,Icam1,Igf1,Ccn1,Il1a,Il6,Itgav,Itgb1bp1,Jun,Klf4,L1cam,Lif,Lrp1,Lyn,Mif,Myc,Ngf,Nrp1,Ntrk3,P2ry1,Pdgfa,Pdgfb,Pdgfra,Pdgfrb,Prkca,Prkcz,Ptk2b,Ptpn1,Ptpn22,Sirpa,Ptprc,Rras,Ccl11,Ccl12,Cc…
3_Member	GO Biological Processes	GO:0033674	positive regulation of kinase activity	-33.8133	-31.4995	167/520	11421,11491,11501,11502,11539,11555,11600,11606,11651,12015,12159,12305,12444,12445,12484,12575,12759,12977,12978,13132,13138,13197,13385,13544,13614,13649,13653,13731,13835,13836,13837,13846,13874,14056,14062,14118,14165,14173,14182,14183,14254,14367,14370,14456,14745,15234,15461,15505,15516,16000,16007,16173,16181,16194,16367,16413,16475,16543,16590,16653,16911,17002,17096,17289,17311,17319,179…	Ace,Adam17,Adam8,Adam9,Adora1,Adrb2,Angpt1,Agt,Akt1,Bad,Bmp4,Ddr1,Ccnd2,Ccnd3,Cd24a,Cdkn1a,Clu,Csf1,Csf1r,Dab2,Dag1,Gadd45a,Dlg4,Dvl3,Edn1,Egfr,Egr1,Emp2,Epha1,Epha2,Epha3,Ephb4,Ereg,Ezh2,F2r,Fbn1,Fgf10,Fgf2,Fgfr1,Fgfr2,Flt1,Fzd5,Fzd8,Gas6,Lpar1,Hgf,Hras,Hsph1,Hsp90ab1,Igf1,Ccn1,Il18,Il1rn,Il6ra,Irs1,Itgb1bp1,Ajuba,Mdfic,Kit,Kras,Lmo4,Ltf,Lyn,Mertk,Kitl,Mif,Ncf1,Nedd9,Slc11a1,Ntrk3,Ddr2,P2rx7,Pak…
3_Member	GO Biological Processes	GO:0070372	regulation of ERK1 and ERK2 cascade	-32.8396	-30.5764	121/315	11475,11491,11600,11816,11910,11984,12159,12266,12273,12389,12491,12505,12768,12778,12978,13132,13202,13405,13649,13669,13836,13982,14062,14114,14165,14173,14183,14219,14456,14538,14678,14870,15170,15289,15461,15894,16000,16007,16175,16193,16413,16476,16600,16728,16878,16971,17096,17319,18049,18186,18213,18441,18590,18591,18595,18596,18750,18762,19229,19246,19260,19261,19264,20130,20292,20293,202…	Acta2,Adam17,Angpt1,Apoe,Atf3,Atp6v0c,Bmp4,C3,C5ar1,Cav1,Cd36,Cd44,Ccr1,Ackr3,Csf1r,Dab2,Ddt,Dmd,Egfr,Eif3a,Epha2,Esr1,F2r,Fbln1,Fgf10,Fgf2,Fgfr2,Ccn2,Gas6,Gcnt2,Gnai2,Gstp1,Ptpn6,Hmgb1,Hras,Icam1,Igf1,Ccn1,Il1a,Il6,Itgb1bp1,Jun,Klf4,L1cam,Lif,Lrp1,Lyn,Mif,Ngf,Nrp1,Ntrk3,P2ry1,Pdgfa,Pdgfb,Pdgfra,Pdgfrb,Prkca,Prkcz,Ptk2b,Ptpn1,Ptpn22,Sirpa,Ptprc,Rras,Ccl11,Ccl12,Ccl17,Ccl20,Ccl3,Ccl4,Ccl5,Ccl6,Ccl…
3_Member	GO Biological Processes	GO:0045860	positive regulation of protein kinase activity	-32.5237	-30.2649	150/449	11421,11491,11501,11502,11539,11555,11600,11606,11651,12159,12444,12445,12484,12575,12759,12977,12978,13132,13138,13197,13385,13544,13614,13649,13653,13731,13874,14056,14062,14118,14165,14173,14182,14254,14367,14370,14456,14745,15234,15461,15505,15516,16000,16007,16173,16181,16194,16413,16475,16543,16590,16653,17002,17311,17319,17969,18003,18173,18213,18214,18439,18481,18590,18591,18596,18712,187…	Ace,Adam17,Adam8,Adam9,Adora1,Adrb2,Angpt1,Agt,Akt1,Bmp4,Ccnd2,Ccnd3,Cd24a,Cdkn1a,Clu,Csf1,Csf1r,Dab2,Dag1,Gadd45a,Dlg4,Dvl3,Edn1,Egfr,Egr1,Emp2,Ereg,Ezh2,F2r,Fbn1,Fgf10,Fgf2,Fgfr1,Flt1,Fzd5,Fzd8,Gas6,Lpar1,Hgf,Hras,Hsph1,Hsp90ab1,Igf1,Ccn1,Il18,Il1rn,Il6ra,Itgb1bp1,Ajuba,Mdfic,Kit,Kras,Ltf,Kitl,Mif,Ncf1,Nedd9,Slc11a1,Ntrk3,Ddr2,P2rx7,Pak3,Pdgfa,Pdgfb,Pdgfrb,Pim1,Prkcd,Prkcz,Pkd1,Pkd2,Ppp2ca,Eif2…
3_Member	GO Biological Processes	GO:0043405	regulation of MAP kinase activity	-27.9761	-25.9005	110/299	11501,11502,11539,11606,11816,12159,12162,12389,12484,13132,13197,13544,13614,13649,14056,14062,14165,14173,14182,14254,14367,14370,14745,14870,15170,15234,15239,15461,15587,16000,16181,16332,16475,16543,16590,16653,17096,17311,17319,18213,18218,18439,18590,18591,18596,18750,18753,19106,19229,19246,19260,19264,19271,19735,19766,20319,20377,20416,20655,20660,20779,21672,21802,21803,21809,21812,218…	Adam8,Adam9,Adora1,Agt,Apoe,Bmp4,Bmp7,Cav1,Cd24a,Dab2,Gadd45a,Dvl3,Edn1,Egfr,Ezh2,F2r,Fgf10,Fgf2,Fgfr1,Flt1,Fzd5,Fzd8,Lpar1,Gstp1,Ptpn6,Hgf,Hgs,Hras,Hyal2,Igf1,Il1rn,Inppl1,Ajuba,Mdfic,Kit,Kras,Lyn,Kitl,Mif,Ntrk3,Dusp8,P2rx7,Pdgfa,Pdgfb,Pdgfrb,Prkca,Prkcd,Eif2ak2,Ptk2b,Ptpn1,Ptpn22,Ptprc,Ptprj,Rgs2,Ripk1,Sfrp2,Sfrp1,Shc1,Sod1,Sorl1,Src,Prdx2,Tgfa,Tgfb1,Tgfb3,Tgfbr1,Thbs1,Tlr6,Tnf,Cd40,Tnfsf11,Tpd…
3_Member	GO Biological Processes	GO:0071902	positive regulation of protein serine/threonine kinase activity	-25.7142	-23.7367	104/288	11491,11501,11502,11539,11555,11606,11651,12159,12444,12445,12484,12978,13132,13197,13544,13614,13649,14056,14062,14165,14173,14182,14254,14367,14370,14745,15234,15461,15516,16000,16181,16475,16543,16590,16653,17002,17311,17319,18213,18439,18590,18591,18596,18712,18753,18763,18764,19052,19106,19229,19246,19264,19766,20416,20617,20655,20779,21672,21802,21803,21809,21812,21825,21899,21926,21939,219…	Adam17,Adam8,Adam9,Adora1,Adrb2,Agt,Akt1,Bmp4,Ccnd2,Ccnd3,Cd24a,Csf1r,Dab2,Gadd45a,Dvl3,Edn1,Egfr,Ezh2,F2r,Fgf10,Fgf2,Fgfr1,Flt1,Fzd5,Fzd8,Lpar1,Hgf,Hras,Hsp90ab1,Igf1,Il1rn,Ajuba,Mdfic,Kit,Kras,Ltf,Kitl,Mif,Ntrk3,P2rx7,Pdgfa,Pdgfb,Pdgfrb,Pim1,Prkcd,Pkd1,Pkd2,Ppp2ca,Eif2ak2,Ptk2b,Ptpn1,Ptprc,Ripk1,Shc1,Snca,Sod1,Src,Prdx2,Tgfa,Tgfb1,Tgfb3,Tgfbr1,Thbs1,Tlr6,Tnf,Cd40,Tnfsf11,Tpd52l1,Trf,Vegfa,Wnt5a…
3_Member	GO Biological Processes	GO:0070374	positive regulation of ERK1 and ERK2 cascade	-24.132	-22.223	87/224	11475,11491,11600,11816,11984,12159,12266,12273,12491,12505,12768,12778,12978,13202,13649,13982,14062,14165,14173,14183,14219,14456,14538,14678,15289,15461,15894,16175,16193,16476,16971,17319,18049,18186,18213,18441,18590,18591,18595,18596,18750,18762,19229,19260,19264,20292,20293,20295,20297,20302,20303,20304,20305,20306,20307,20308,20312,20416,20779,21803,21943,22339,22340,23991,24064,24088,264…	Acta2,Adam17,Angpt1,Apoe,Atp6v0c,Bmp4,C3,C5ar1,Cd36,Cd44,Ccr1,Ackr3,Csf1r,Ddt,Egfr,Esr1,F2r,Fgf10,Fgf2,Fgfr2,Ccn2,Gas6,Gcnt2,Gnai2,Hmgb1,Hras,Icam1,Il1a,Il6,Jun,Lrp1,Mif,Ngf,Nrp1,Ntrk3,P2ry1,Pdgfa,Pdgfb,Pdgfra,Pdgfrb,Prkca,Prkcz,Ptk2b,Ptpn22,Ptprc,Ccl11,Ccl12,Ccl17,Ccl20,Ccl3,Ccl4,Ccl5,Ccl6,Ccl7,Ccl8,Ccl9,Cx3cl1,Shc1,Src,Tgfb1,Tnfsf11,Vegfa,Vegfb,Cib1,Spry2,Tlr2,Mapk3,Ror2,Nox4,Atp6ap1,Ramp3,Trpv…
3_Member	GO Biological Processes	GO:0043406	positive regulation of MAP kinase activity	-19.5667	-17.8247	80/224	11501,11502,11539,11606,12159,12484,13132,13197,13544,13614,13649,14056,14062,14165,14173,14182,14254,14367,14370,14745,15234,15461,16000,16181,16475,16543,16590,16653,17311,17319,18213,18439,18590,18591,18596,18753,19106,19229,19246,19264,19766,20416,20655,20779,21672,21802,21803,21809,21812,21825,21899,21926,21939,21943,21987,22041,22339,22418,22422,23882,23886,24136,26365,26397,26398,26564,298…	Adam8,Adam9,Adora1,Agt,Bmp4,Cd24a,Dab2,Gadd45a,Dvl3,Edn1,Egfr,Ezh2,F2r,Fgf10,Fgf2,Fgfr1,Flt1,Fzd5,Fzd8,Lpar1,Hgf,Hras,Igf1,Il1rn,Ajuba,Mdfic,Kit,Kras,Kitl,Mif,Ntrk3,P2rx7,Pdgfa,Pdgfb,Pdgfrb,Prkcd,Eif2ak2,Ptk2b,Ptpn1,Ptprc,Ripk1,Shc1,Sod1,Src,Prdx2,Tgfa,Tgfb1,Tgfb3,Tgfbr1,Thbs1,Tlr6,Tnf,Cd40,Tnfsf11,Tpd52l1,Trf,Vegfa,Wnt5a,Wnt7b,Gadd45g,Gdf15,Zeb2,Ceacam1,Map2k3,Map2k4,Ror2,Iqgap1,Nox4,Prok2,Inava…
3_Member	GO Biological Processes	GO:0032147	activation of protein kinase activity	-11.8927	-10.4971	72/253	11502,11539,11600,11606,12159,13132,13197,13649,13731,14062,14118,14165,14173,14456,14745,15234,16000,16173,16194,16413,16543,16590,18173,18213,18439,18481,18591,18753,18762,19106,19122,19229,19246,19264,19766,20416,20655,20779,21672,21802,21808,21809,21812,21825,21926,21943,22041,22339,22418,22422,23882,23886,26397,26398,50501,56274,56532,67313,70415,70834,71920,72119,83409,83430,85305,105844,10…	Adam9,Adora1,Angpt1,Agt,Bmp4,Dab2,Gadd45a,Egfr,Emp2,F2r,Fbn1,Fgf10,Fgf2,Gas6,Lpar1,Hgf,Igf1,Il18,Il6ra,Itgb1bp1,Mdfic,Kit,Slc11a1,Ntrk3,P2rx7,Pak3,Pdgfb,Prkcd,Prkcz,Eif2ak2,Prnp,Ptk2b,Ptpn1,Ptprc,Ripk1,Shc1,Sod1,Src,Prdx2,Tgfa,Tgfb2,Tgfb3,Tgfbr1,Thbs1,Tnf,Tnfsf11,Trf,Vegfa,Wnt5a,Wnt7b,Gadd45g,Gdf15,Map2k3,Map2k4,Prok2,Stk3,Ripk3,Inava,Stk26,Spag9,Epgn,Tpx2,Lamtor2,Il23a,Kars,Card10,Itga1,Nrg1,Cd3…
3_Member	GO Biological Processes	GO:0000187	activation of MAPK activity	-5.7318	-4.70117	33/117	11606,13132,14165,14745,15234,16000,16543,16590,18213,18439,19246,19264,19766,20416,20655,21672,21802,21809,21825,21926,21943,22041,22418,22422,23886,26397,26398,50501,67313,70834,71920,85305,109700	Agt,Dab2,Fgf10,Lpar1,Hgf,Igf1,Mdfic,Kit,Ntrk3,P2rx7,Ptpn1,Ptprc,Ripk1,Shc1,Sod1,Prdx2,Tgfa,Tgfb3,Thbs1,Tnf,Tnfsf11,Trf,Wnt5a,Wnt7b,Gdf15,Map2k3,Map2k4,Prok2,Inava,Spag9,Epgn,Kars,Itga1
4_Summary	GO Biological Processes	GO:0032101	regulation of response to external stimulus	-62.4391	-59.2552	272/792	11421,11433,11486,11491,11501,11539,11555,11601,11606,11629,11652,11690,11747,11815,11816,11846,11847,11988,12182,12229,12258,12266,12267,12273,12306,12362,12386,12389,12484,12490,12491,12493,12505,12509,12523,12527,12575,12608,12628,12702,12739,12767,12768,12913,12928,12977,13024,13032,13040,13057,13136,13202,13609,13614,13615,13649,13982,14062,14127,14130,14131,14165,14173,14182,14205,14456,144…	Ace,Acp5,Ada,Adam17,Adam8,Adora1,Adrb2,Angpt2,Agt,Aif1,Akt2,Alox5ap,Anxa5,Apod,Apoe,Arg1,Arg2,Slc7a2,Bst1,Btk,Serping1,C3,C3ar1,C5ar1,Anxa2,Casp1,Ctnna2,Cav1,Cd24a,Cd34,Cd36,Cd37,Cd44,Cd59a,Cd84,Cd9,Cdkn1a,Cebpb,Cfh,Socs3,Cldn3,Cxcr4,Ccr1,Creb3,Crk,Csf1,Ctla2a,Ctsc,Ctss,Cyba,Cd55,Ddt,S1pr1,Edn1,Edn2,Egfr,Esr1,F2r,Fcer1g,Fcgr2b,Fcgr3,Fgf10,Fgf2,Fgfr1,Vegfd,Gas6,Gata3,Gja1,Pdpn,Lpar1,Cmklr1,Grn,Cxc…
4_Member	GO Biological Processes	GO:0032101	regulation of response to external stimulus	-62.4391	-59.2552	272/792	11421,11433,11486,11491,11501,11539,11555,11601,11606,11629,11652,11690,11747,11815,11816,11846,11847,11988,12182,12229,12258,12266,12267,12273,12306,12362,12386,12389,12484,12490,12491,12493,12505,12509,12523,12527,12575,12608,12628,12702,12739,12767,12768,12913,12928,12977,13024,13032,13040,13057,13136,13202,13609,13614,13615,13649,13982,14062,14127,14130,14131,14165,14173,14182,14205,14456,144…	Ace,Acp5,Ada,Adam17,Adam8,Adora1,Adrb2,Angpt2,Agt,Aif1,Akt2,Alox5ap,Anxa5,Apod,Apoe,Arg1,Arg2,Slc7a2,Bst1,Btk,Serping1,C3,C3ar1,C5ar1,Anxa2,Casp1,Ctnna2,Cav1,Cd24a,Cd34,Cd36,Cd37,Cd44,Cd59a,Cd84,Cd9,Cdkn1a,Cebpb,Cfh,Socs3,Cldn3,Cxcr4,Ccr1,Creb3,Crk,Csf1,Ctla2a,Ctsc,Ctss,Cyba,Cd55,Ddt,S1pr1,Edn1,Edn2,Egfr,Esr1,F2r,Fcer1g,Fcgr2b,Fcgr3,Fgf10,Fgf2,Fgfr1,Vegfd,Gas6,Gata3,Gja1,Pdpn,Lpar1,Cmklr1,Grn,Cxc…
4_Member	GO Biological Processes	GO:0006954	inflammatory response	-51.5881	-48.6037	238/715	11421,11433,11486,11491,11501,11539,11555,11606,11629,11651,11690,11815,11816,11988,12061,12062,12182,12229,12258,12259,12266,12267,12273,12362,12475,12484,12505,12509,12514,12608,12628,12702,12759,12768,12977,12978,13024,13032,13040,13057,13058,13136,13202,13601,13610,13649,13836,13850,13982,14062,14066,14127,14130,14131,14293,14419,14462,14595,14609,14728,14747,14824,14825,14870,15040,15227,152…	Ace,Acp5,Ada,Adam17,Adam8,Adora1,Adrb2,Agt,Aif1,Akt1,Alox5ap,Apod,Apoe,Slc7a2,Bdkrb1,Bdkrb2,Bst1,Btk,Serping1,C1qa,C3,C3ar1,C5ar1,Casp1,Cd14,Cd24a,Cd44,Cd59a,Cd68,Cebpb,Cfh,Socs3,Clu,Ccr1,Csf1,Csf1r,Ctla2a,Ctsc,Ctss,Cyba,Cybb,Cd55,Ddt,Ecm1,S1pr3,Egfr,Epha2,Ephx2,Esr1,F2r,F3,Fcer1g,Fcgr2b,Fcgr3,Fpr1,Gal,Gata3,B4galt1,Gja1,Lilrb4a,Cmklr1,Grn,Cxcl1,Gstp1,H2-T23,Foxf1,Hgf,Hk1,Hmgb1,Hmox1,Hp,Ndst1,Hya…
4_Member	GO Biological Processes	GO:0031347	regulation of defense response	-43.7746	-41.043	211/649	11421,11433,11486,11501,11539,11555,11606,11690,11815,11816,11845,11846,11847,11988,12182,12229,12258,12266,12362,12389,12475,12484,12491,12493,12505,12509,12608,12628,12702,12768,12913,12928,13024,13032,13040,13057,13136,13202,13649,13874,13982,14127,14130,14131,14462,14609,14824,14825,14870,15040,15227,15234,15289,15354,15587,15937,15944,15951,16000,16002,16172,16174,16193,16362,16396,16398,164…	Ace,Acp5,Ada,Adam8,Adora1,Adrb2,Agt,Alox5ap,Apod,Apoe,Arf6,Arg1,Arg2,Slc7a2,Bst1,Btk,Serping1,C3,Casp1,Cav1,Cd14,Cd24a,Cd36,Cd37,Cd44,Cd59a,Cebpb,Cfh,Socs3,Ccr1,Creb3,Crk,Ctla2a,Ctsc,Ctss,Cyba,Cd55,Ddt,Egfr,Ereg,Esr1,Fcer1g,Fcgr2b,Fcgr3,Gata3,Gja1,Grn,Cxcl1,Gstp1,H2-T23,Foxf1,Hgf,Hmgb1,Hmgb3,Hyal2,Ier3,Irgm1,Ifi204,Igf1,Igf2,Il17ra,Il18rap,Il6,Irf1,Itch,Itga2,Cd47,Lbp,Lgals9,Lpl,Ltf,Il1rl1,Ly96,L…
4_Member	GO Biological Processes	GO:0031349	positive regulation of defense response	-30.0594	-27.8785	129/370	11421,11501,11690,11845,11846,12229,12266,12389,12475,12484,12491,12608,13032,13040,13057,13202,13649,13874,13982,14127,14131,14609,14824,14825,15040,15289,15354,15587,15944,15951,16172,16174,16193,16362,16398,16423,16803,16859,16956,17002,17082,17087,17096,17184,17250,17260,17319,17381,17390,17394,17874,18035,18413,18619,18750,18783,18787,18976,19225,19260,19280,19294,19695,20085,20201,20302,203…	Ace,Adam8,Alox5ap,Arf6,Arg1,Btk,C3,Cav1,Cd14,Cd24a,Cd36,Cebpb,Ctsc,Ctss,Cyba,Ddt,Egfr,Ereg,Esr1,Fcer1g,Fcgr3,Gja1,Grn,Cxcl1,H2-T23,Hmgb1,Hmgb3,Hyal2,Irgm1,Ifi204,Il17ra,Il18rap,Il6,Irf1,Itga2,Cd47,Lbp,Lgals9,Lpl,Ltf,Il1rl1,Ly96,Lyn,Matr3,Abcc1,Mef2c,Mif,Mmp12,Mmp2,Mmp8,Myd88,Nfkbia,Osm,Penk,Prkca,Pla2g4a,Serpine1,Pomc,Ptgs2,Ptpn22,Ptprs,Nectin2,Reg3g,Rps19,S100a8,Ccl3,Ccl5,Snca,Tlr6,Tnf,Tnfaip3,T…
4_Member	GO Biological Processes	GO:0050727	regulation of inflammatory response	-24.4619	-22.5373	118/363	11421,11433,11486,11501,11539,11555,11606,11690,11815,11816,11988,12182,12229,12258,12266,12362,12484,12505,12509,12608,12628,12702,13024,13032,13040,13136,13202,13649,13982,14127,14130,14131,14462,14824,14870,15040,15227,15234,15587,15937,16000,16172,16193,16398,16423,16803,16859,16956,17082,17096,17250,17319,17394,17470,17874,18035,18126,18133,18413,18750,18783,18787,18807,18858,19223,19225,192…	Ace,Acp5,Ada,Adam8,Adora1,Adrb2,Agt,Alox5ap,Apod,Apoe,Slc7a2,Bst1,Btk,Serping1,C3,Casp1,Cd24a,Cd44,Cd59a,Cebpb,Cfh,Socs3,Ctla2a,Ctsc,Ctss,Cd55,Ddt,Egfr,Esr1,Fcer1g,Fcgr2b,Fcgr3,Gata3,Grn,Gstp1,H2-T23,Foxf1,Hgf,Hyal2,Ier3,Igf1,Il17ra,Il6,Itga2,Cd47,Lbp,Lgals9,Lpl,Il1rl1,Lyn,Abcc1,Mif,Mmp8,Cd200,Myd88,Nfkbia,Nos2,Ccn3,Osm,Prkca,Pla2g4a,Serpine1,Pld3,Pmp22,Ptgis,Ptgs2,Sirpa,Rps19,S100a8,Ccl3,Ccl5,Cx…
4_Member	GO Biological Processes	GO:0050729	positive regulation of inflammatory response	-14.1073	-12.6008	53/142	11421,11501,11690,12229,12266,12484,12608,13032,13040,13202,13649,14127,14131,14824,15040,15587,16172,16193,16398,16423,16803,16956,17082,17250,17319,17394,17874,18035,18413,18750,18783,18787,19225,20085,20201,20302,20304,20617,21899,21926,21943,22402,22418,23871,24088,53603,56312,63873,77125,80859,83433,84112,85305	Ace,Adam8,Alox5ap,Btk,C3,Cd24a,Cebpb,Ctsc,Ctss,Ddt,Egfr,Fcer1g,Fcgr3,Grn,H2-T23,Hyal2,Il17ra,Il6,Itga2,Cd47,Lbp,Lpl,Il1rl1,Abcc1,Mif,Mmp8,Myd88,Nfkbia,Osm,Prkca,Pla2g4a,Serpine1,Ptgs2,Rps19,S100a8,Ccl3,Ccl5,Snca,Tlr6,Tnf,Tnfsf11,Ccn4,Wnt5a,Ets1,Tlr2,Tslp,Nupr1,Trpv4,Il33,Nfkbiz,Trem2,Sucnr1,Kars
5_Summary	GO Biological Processes	GO:0001816	cytokine production	-61.7233	-58.5741	270/788	11303,11433,11491,11501,11600,11606,11629,11815,11846,11847,12010,12051,12215,12229,12266,12267,12273,12362,12370,12394,12475,12484,12490,12491,12509,12522,12523,12608,12759,12914,12978,13057,13058,13078,13202,13388,13610,13653,13709,13836,13874,14062,14114,14127,14130,14131,14182,14205,14367,14433,14456,14462,14747,14766,14870,15040,15064,15170,15182,15183,15216,15223,15234,15275,15289,15368,154…	Abca1,Acp5,Adam17,Adam8,Angpt1,Agt,Aif1,Apod,Arg1,Arg2,B2m,Bcl3,Bsg,Btk,C3,C3ar1,C5ar1,Casp1,Casp8,Runx1,Cd14,Cd24a,Cd34,Cd36,Cd59a,Cd83,Cd84,Cebpb,Clu,Crebbp,Csf1r,Cyba,Cybb,Cyp1b1,Ddt,Dll1,S1pr3,Egr1,Elf1,Epha2,Ereg,F2r,Fbln1,Fcer1g,Fcgr2b,Fcgr3,Fgfr1,Vegfd,Fzd5,Gapdh,Gas6,Gata3,Cmklr1,Adgrg1,Gstp1,H2-T23,Mr1,Ptpn6,Hdac2,Hdac3,Hfe,Foxj1,Hgf,Hk1,Hmgb1,Hmox1,Hpse,Hras,Hspb1,Hsp90ab1,Hyal2,Irf8,If…
5_Member	GO Biological Processes	GO:0001816	cytokine production	-61.7233	-58.5741	270/788	11303,11433,11491,11501,11600,11606,11629,11815,11846,11847,12010,12051,12215,12229,12266,12267,12273,12362,12370,12394,12475,12484,12490,12491,12509,12522,12523,12608,12759,12914,12978,13057,13058,13078,13202,13388,13610,13653,13709,13836,13874,14062,14114,14127,14130,14131,14182,14205,14367,14433,14456,14462,14747,14766,14870,15040,15064,15170,15182,15183,15216,15223,15234,15275,15289,15368,154…	Abca1,Acp5,Adam17,Adam8,Angpt1,Agt,Aif1,Apod,Arg1,Arg2,B2m,Bcl3,Bsg,Btk,C3,C3ar1,C5ar1,Casp1,Casp8,Runx1,Cd14,Cd24a,Cd34,Cd36,Cd59a,Cd83,Cd84,Cebpb,Clu,Crebbp,Csf1r,Cyba,Cybb,Cyp1b1,Ddt,Dll1,S1pr3,Egr1,Elf1,Epha2,Ereg,F2r,Fbln1,Fcer1g,Fcgr2b,Fcgr3,Fgfr1,Vegfd,Fzd5,Gapdh,Gas6,Gata3,Cmklr1,Adgrg1,Gstp1,H2-T23,Mr1,Ptpn6,Hdac2,Hdac3,Hfe,Foxj1,Hgf,Hk1,Hmgb1,Hmox1,Hpse,Hras,Hspb1,Hsp90ab1,Hyal2,Irf8,If…
5_Member	GO Biological Processes	GO:0001817	regulation of cytokine production	-58.4951	-55.4361	248/709	11433,11491,11501,11600,11606,11629,11815,11846,11847,12010,12051,12215,12229,12266,12267,12273,12362,12370,12394,12475,12484,12490,12491,12509,12522,12523,12608,12759,12914,12978,13057,13058,13078,13202,13388,13610,13653,13709,13836,13874,14062,14114,14127,14130,14131,14182,14205,14367,14433,14456,14462,14747,14870,15040,15170,15182,15183,15216,15223,15234,15275,15289,15368,15442,15461,15507,155…	Acp5,Adam17,Adam8,Angpt1,Agt,Aif1,Apod,Arg1,Arg2,B2m,Bcl3,Bsg,Btk,C3,C3ar1,C5ar1,Casp1,Casp8,Runx1,Cd14,Cd24a,Cd34,Cd36,Cd59a,Cd83,Cd84,Cebpb,Clu,Crebbp,Csf1r,Cyba,Cybb,Cyp1b1,Ddt,Dll1,S1pr3,Egr1,Elf1,Epha2,Ereg,F2r,Fbln1,Fcer1g,Fcgr2b,Fcgr3,Fgfr1,Vegfd,Fzd5,Gapdh,Gas6,Gata3,Cmklr1,Gstp1,H2-T23,Ptpn6,Hdac2,Hdac3,Hfe,Foxj1,Hgf,Hk1,Hmgb1,Hmox1,Hpse,Hras,Hspb1,Hsp90ab1,Hyal2,Irf8,Ifi204,Ifngr1,Igf1,…
5_Member	GO Biological Processes	GO:0001819	positive regulation of cytokine production	-35.4655	-33.0716	156/454	11491,11501,11606,11629,12010,12051,12215,12266,12267,12273,12362,12370,12394,12475,12490,12491,12522,12523,12608,12759,12978,13057,13058,13078,13202,13653,13874,14062,14127,14131,14205,14367,14433,14462,15040,15182,15234,15275,15289,15442,15461,15507,15587,15900,15951,15979,16172,16173,16175,16193,16194,16362,16800,16803,16859,16956,16971,17022,17082,17087,17196,17319,17381,17394,17470,17874,181…	Adam17,Adam8,Agt,Aif1,B2m,Bcl3,Bsg,C3,C3ar1,C5ar1,Casp1,Casp8,Runx1,Cd14,Cd34,Cd36,Cd83,Cd84,Cebpb,Clu,Csf1r,Cyba,Cybb,Cyp1b1,Ddt,Egr1,Ereg,F2r,Fcer1g,Fcgr3,Vegfd,Fzd5,Gapdh,Gata3,H2-T23,Hdac2,Hgf,Hk1,Hmgb1,Hpse,Hras,Hspb1,Hyal2,Irf8,Ifi204,Ifngr1,Il17ra,Il18,Il1a,Il6,Il6ra,Irf1,Arhgef2,Lbp,Lgals9,Lpl,Lrp1,Lum,Il1rl1,Ly96,Mbp,Mif,Mmp12,Mmp8,Cd200,Myd88,Slc11a1,Osm,P2rx7,P2ry2,Pik3r1,Prkcz,Serpine…
5_Member	GO Biological Processes	GO:0090087	regulation of peptide transport	-34.6307	-32.2867	217/767	11307,11502,11539,11600,11606,11629,11652,11735,11747,11785,11799,11815,11816,11845,11847,12015,12159,12362,12475,12490,12491,12523,12550,12578,12795,12978,13418,13640,13649,14062,14114,14367,14433,14456,14462,14609,14645,14751,15040,15107,15183,15216,15275,15289,15364,15461,15516,15587,15979,16000,16172,16175,16193,16367,16409,16413,16480,16543,16589,16859,16878,16956,16971,17082,17096,17196,172…	Abcg1,Adam9,Adora1,Angpt1,Agt,Aif1,Akt2,Ank3,Anxa5,Apbb1,Birc5,Apod,Apoe,Arf6,Arg2,Bad,Bmp4,Casp1,Cd14,Cd34,Cd36,Cd84,Cdh1,Cdkn2a,Plk3,Csf1r,Dnajc1,Efna5,Egfr,F2r,Fbln1,Fzd5,Gapdh,Gas6,Gata3,Gja1,Glul,Gpi1,H2-T23,Hadh,Hdac3,Hfe,Hk1,Hmgb1,Hmga2,Hras,Hsp90ab1,Hyal2,Ifngr1,Igf1,Il17ra,Il1a,Il6,Irs1,Itgam,Itgb1bp1,Jup,Mdfic,Uhmk1,Lgals9,Lif,Lpl,Lrp1,Il1rl1,Lyn,Mbp,Mdm2,Mif,Mmp12,Mmp13,Mmp8,Cd200,Comm…
5_Member	GO Biological Processes	GO:0070201	regulation of establishment of protein localization	-34.0877	-31.7641	214/757	11307,11502,11600,11606,11629,11652,11735,11747,11785,11799,11815,11816,11845,11847,12015,12159,12362,12469,12475,12490,12491,12523,12550,12578,12795,12978,13033,13418,13640,13649,14062,14114,14367,14433,14456,14462,14609,14645,14751,15040,15107,15183,15275,15289,15461,15505,15516,15587,15979,16000,16172,16175,16193,16367,16409,16413,16480,16543,16589,16859,16956,16971,17082,17096,17196,17246,173…	Abcg1,Adam9,Angpt1,Agt,Aif1,Akt2,Ank3,Anxa5,Apbb1,Birc5,Apod,Apoe,Arf6,Arg2,Bad,Bmp4,Casp1,Cct8,Cd14,Cd34,Cd36,Cd84,Cdh1,Cdkn2a,Plk3,Csf1r,Ctsd,Dnajc1,Efna5,Egfr,F2r,Fbln1,Fzd5,Gapdh,Gas6,Gata3,Gja1,Glul,Gpi1,H2-T23,Hadh,Hdac3,Hk1,Hmgb1,Hras,Hsph1,Hsp90ab1,Hyal2,Ifngr1,Igf1,Il17ra,Il1a,Il6,Irs1,Itgam,Itgb1bp1,Jup,Mdfic,Uhmk1,Lgals9,Lpl,Lrp1,Il1rl1,Lyn,Mbp,Mdm2,Mif,Mmp12,Mmp13,Mmp8,Cd200,Commd1,No…
5_Member	GO Biological Processes	GO:0051223	regulation of protein transport	-33.6256	-31.3167	207/725	11307,11502,11600,11606,11629,11652,11735,11747,11785,11799,11815,11816,11845,11847,12015,12159,12362,12475,12490,12491,12523,12550,12578,12795,12978,13418,13640,13649,14062,14114,14367,14433,14456,14462,14609,14645,14751,15040,15107,15183,15275,15289,15461,15516,15587,15979,16000,16172,16175,16193,16367,16409,16413,16480,16543,16589,16859,16956,16971,17082,17096,17196,17246,17319,17381,17386,173…	Abcg1,Adam9,Angpt1,Agt,Aif1,Akt2,Ank3,Anxa5,Apbb1,Birc5,Apod,Apoe,Arf6,Arg2,Bad,Bmp4,Casp1,Cd14,Cd34,Cd36,Cd84,Cdh1,Cdkn2a,Plk3,Csf1r,Dnajc1,Efna5,Egfr,F2r,Fbln1,Fzd5,Gapdh,Gas6,Gata3,Gja1,Glul,Gpi1,H2-T23,Hadh,Hdac3,Hk1,Hmgb1,Hras,Hsp90ab1,Hyal2,Ifngr1,Igf1,Il17ra,Il1a,Il6,Irs1,Itgam,Itgb1bp1,Jup,Mdfic,Uhmk1,Lgals9,Lpl,Lrp1,Il1rl1,Lyn,Mbp,Mdm2,Mif,Mmp12,Mmp13,Mmp8,Cd200,Commd1,Nos2,Ccn3,Oaz1,Osm…
5_Member	GO Biological Processes	GO:1904951	positive regulation of establishment of protein localization	-29.6048	-27.4489	148/464	11307,11502,11606,11629,11652,11735,11785,11845,12015,12362,12469,12475,12490,12491,12523,12550,12795,12978,13649,14062,14367,14433,14456,14462,14609,14645,14751,15040,15183,15275,15289,15461,15516,15587,15979,16000,16172,16175,16193,16409,16413,16480,16859,16956,16971,17082,17196,17246,17319,17381,17386,17394,17846,18245,18413,18439,18708,18747,18753,18760,18762,19122,19225,19245,19260,19353,196…	Abcg1,Adam9,Agt,Aif1,Akt2,Ank3,Apbb1,Arf6,Bad,Casp1,Cct8,Cd14,Cd34,Cd36,Cd84,Cdh1,Plk3,Csf1r,Egfr,F2r,Fzd5,Gapdh,Gas6,Gata3,Gja1,Glul,Gpi1,H2-T23,Hdac3,Hk1,Hmgb1,Hras,Hsp90ab1,Hyal2,Ifngr1,Igf1,Il17ra,Il1a,Il6,Itgam,Itgb1bp1,Jup,Lgals9,Lpl,Lrp1,Il1rl1,Mbp,Mdm2,Mif,Mmp12,Mmp13,Mmp8,Commd1,Oaz1,Osm,P2rx7,Pik3r1,Prkaca,Prkcd,Prkd1,Prkcz,Prnp,Ptgs2,Ptp4a3,Ptpn22,Rac1,Rbp4,Ccl3,Sorl1,Sox4,Src,Tgfb1,Tg…
5_Member	GO Biological Processes	GO:0051222	positive regulation of protein transport	-29.5519	-27.3994	144/445	11307,11502,11606,11629,11652,11735,11785,11845,12015,12362,12475,12490,12491,12523,12550,12795,12978,13649,14062,14367,14433,14456,14462,14609,14645,14751,15040,15183,15275,15289,15461,15516,15587,15979,16000,16172,16175,16193,16409,16413,16480,16859,16956,16971,17082,17196,17246,17319,17381,17386,17394,17846,18245,18413,18439,18708,18747,18753,18760,18762,19122,19225,19260,19353,19662,20302,206…	Abcg1,Adam9,Agt,Aif1,Akt2,Ank3,Apbb1,Arf6,Bad,Casp1,Cd14,Cd34,Cd36,Cd84,Cdh1,Plk3,Csf1r,Egfr,F2r,Fzd5,Gapdh,Gas6,Gata3,Gja1,Glul,Gpi1,H2-T23,Hdac3,Hk1,Hmgb1,Hras,Hsp90ab1,Hyal2,Ifngr1,Igf1,Il17ra,Il1a,Il6,Itgam,Itgb1bp1,Jup,Lgals9,Lpl,Lrp1,Il1rl1,Mbp,Mdm2,Mif,Mmp12,Mmp13,Mmp8,Commd1,Oaz1,Osm,P2rx7,Pik3r1,Prkaca,Prkcd,Prkd1,Prkcz,Prnp,Ptgs2,Ptpn22,Rac1,Rbp4,Ccl3,Sorl1,Sox4,Src,Tgfb1,Tgfb2,Tgfb3,Tn…
5_Member	GO Biological Processes	GO:0002790	peptide secretion	-29.4454	-27.3028	188/670	11303,11307,11502,11539,11600,11606,11629,11747,11785,11799,11816,11826,11845,11847,12015,12362,12475,12490,12491,12523,12876,12978,13371,13418,13614,13640,13649,14062,14114,14367,14433,14456,14462,14609,14645,14751,15040,15107,15216,15275,15289,15364,15587,15979,16000,16172,16175,16181,16193,16367,16410,16420,16859,16878,16956,16971,17082,17096,17196,17319,17381,17386,17394,17470,17918,18126,181…	Abca1,Abcg1,Adam9,Adora1,Angpt1,Agt,Aif1,Anxa5,Apbb1,Birc5,Apoe,Aqp1,Arf6,Arg2,Bad,Casp1,Cd14,Cd34,Cd36,Cd84,Cpe,Csf1r,Dio2,Dnajc1,Edn1,Efna5,Egfr,F2r,Fbln1,Fzd5,Gapdh,Gas6,Gata3,Gja1,Glul,Gpi1,H2-T23,Hadh,Hfe,Hk1,Hmgb1,Hmga2,Hyal2,Ifngr1,Igf1,Il17ra,Il1a,Il1rn,Il6,Irs1,Itgav,Itgb6,Lgals9,Lif,Lpl,Lrp1,Il1rl1,Lyn,Mbp,Mif,Mmp12,Mmp13,Mmp8,Cd200,Myo5a,Nos2,Ccn3,Osm,P2rx7,Pafah1b1,Pam,Pfkl,Prkcz,Plcg…
5_Member	GO Biological Processes	GO:1903532	positive regulation of secretion by cell	-28.8079	-26.6971	150/481	11307,11502,11606,11629,11785,11845,12015,12048,12362,12394,12475,12490,12491,12523,12934,12978,13132,13614,13615,13649,14062,14127,14182,14367,14419,14433,14462,14609,14645,14751,14815,15040,15216,15239,15275,15289,15587,15979,16000,16172,16175,16193,16367,16409,16414,16859,16878,16956,16971,17082,17196,17319,17381,17386,17394,17919,18413,18439,18441,18571,18750,18762,18799,19204,19260,19339,193…	Abcg1,Adam9,Agt,Aif1,Apbb1,Arf6,Bad,Bcl2l1,Casp1,Runx1,Cd14,Cd34,Cd36,Cd84,Dpysl2,Csf1r,Dab2,Edn1,Edn2,Egfr,F2r,Fcer1g,Fgfr1,Fzd5,Gal,Gapdh,Gata3,Gja1,Glul,Gpi1,Nr3c1,H2-T23,Hfe,Hgs,Hk1,Hmgb1,Hyal2,Ifngr1,Igf1,Il17ra,Il1a,Il6,Irs1,Itgam,Itgb2,Lgals9,Lif,Lpl,Lrp1,Il1rl1,Mbp,Mif,Mmp12,Mmp13,Mmp8,Myo5b,Osm,P2rx7,P2ry1,Pdcd6ip,Prkca,Prkcz,Plcd1,Ptafr,Ptpn22,Rab3a,Rac1,Rbp4,Ccl3,Cxcl12,Snca,Sorl1,Sox4…
5_Member	GO Biological Processes	GO:0002791	regulation of peptide secretion	-28.5274	-26.4367	161/539	11307,11502,11539,11600,11606,11629,11747,11785,11799,11816,11845,11847,12015,12362,12475,12490,12491,12523,12978,13418,13640,13649,14062,14114,14367,14433,14456,14462,14609,14645,14751,15040,15107,15216,15275,15289,15364,15587,15979,16000,16172,16175,16193,16367,16859,16878,16956,16971,17082,17096,17196,17319,17381,17386,17394,17470,18126,18133,18413,18439,18484,18641,18762,18854,19055,19073,192…	Abcg1,Adam9,Adora1,Angpt1,Agt,Aif1,Anxa5,Apbb1,Birc5,Apoe,Arf6,Arg2,Bad,Casp1,Cd14,Cd34,Cd36,Cd84,Csf1r,Dnajc1,Efna5,Egfr,F2r,Fbln1,Fzd5,Gapdh,Gas6,Gata3,Gja1,Glul,Gpi1,H2-T23,Hadh,Hfe,Hk1,Hmgb1,Hmga2,Hyal2,Ifngr1,Igf1,Il17ra,Il1a,Il6,Irs1,Lgals9,Lif,Lpl,Lrp1,Il1rl1,Lyn,Mbp,Mif,Mmp12,Mmp13,Mmp8,Cd200,Nos2,Ccn3,Osm,P2rx7,Pam,Pfkl,Prkcz,Pml,Ppp3ca,Srgn,Ptpn22,Rac1,Rbp4,Trim27,S100a8,Ccl3,Ccl5,Cx3cl…
5_Member	GO Biological Processes	GO:0051047	positive regulation of secretion	-28.2146	-26.1361	160/537	11307,11502,11539,11606,11629,11785,11826,11845,12015,12048,12362,12394,12475,12490,12491,12523,12934,12978,13057,13132,13614,13615,13649,14062,14127,14182,14367,14419,14433,14462,14609,14645,14678,14751,14815,15040,15216,15239,15275,15289,15587,15979,16000,16172,16175,16193,16367,16409,16414,16859,16878,16956,16971,17082,17196,17319,17381,17386,17394,17919,18413,18439,18441,18442,18571,18750,187…	Abcg1,Adam9,Adora1,Agt,Aif1,Apbb1,Aqp1,Arf6,Bad,Bcl2l1,Casp1,Runx1,Cd14,Cd34,Cd36,Cd84,Dpysl2,Csf1r,Cyba,Dab2,Edn1,Edn2,Egfr,F2r,Fcer1g,Fgfr1,Fzd5,Gal,Gapdh,Gata3,Gja1,Glul,Gnai2,Gpi1,Nr3c1,H2-T23,Hfe,Hgs,Hk1,Hmgb1,Hyal2,Ifngr1,Igf1,Il17ra,Il1a,Il6,Irs1,Itgam,Itgb2,Lgals9,Lif,Lpl,Lrp1,Il1rl1,Mbp,Mif,Mmp12,Mmp13,Mmp8,Myo5b,Osm,P2rx7,P2ry1,P2ry2,Pdcd6ip,Prkca,Prkcz,Plcd1,Prl2c2,Prl,Ptafr,Ptpn22,Rab…
5_Member	GO Biological Processes	GO:0001818	negative regulation of cytokine production	-27.7798	-25.7098	101/261	11433,11600,11815,11846,11847,12051,12229,12484,12490,12509,12522,12523,12914,13388,13836,14114,14130,14182,14456,14462,14747,14870,15170,15183,15216,15223,15234,15368,15516,16000,16193,16331,16598,16600,16803,16842,16859,17082,17289,17394,17470,18173,18854,18976,19043,19073,19122,19260,19261,19264,19280,19353,19720,20312,21803,21808,21809,21825,21899,21926,21929,21946,22160,22177,22350,22695,240…	Acp5,Angpt1,Apod,Arg1,Arg2,Bcl3,Btk,Cd24a,Cd34,Cd59a,Cd83,Cd84,Crebbp,Dll1,Epha2,Fbln1,Fcgr2b,Fgfr1,Gas6,Gata3,Cmklr1,Gstp1,Ptpn6,Hdac3,Hfe,Foxj1,Hgf,Hmox1,Hsp90ab1,Igf1,Il6,Inpp5d,Klf2,Klf4,Lbp,Lef1,Lgals9,Il1rl1,Mertk,Mmp8,Cd200,Slc11a1,Pml,Pomc,Ppm1b,Srgn,Prnp,Ptpn22,Sirpa,Ptprc,Ptprs,Rac1,Trim27,Cx3cl1,Tgfb1,Tgfb2,Tgfb3,Thbs1,Tlr6,Tnf,Tnfaip3,Pglyrp1,Twist1,Tyrobp,Ezr,Zfp36,Sigirr,Tlr2,Ceacam…
5_Member	GO Biological Processes	GO:0050663	cytokine secretion	-27.6524	-25.5907	98/249	11303,11600,11606,11629,11847,12362,12475,12490,12491,12523,12978,14062,14114,14367,14433,14456,14462,15275,15289,15587,15979,16172,16175,16193,16410,16420,16859,16956,16971,17082,17096,17196,17319,17381,17394,17470,18126,18413,18439,18762,18854,19073,19260,19720,20302,20312,20660,20779,21899,21926,21929,21938,22160,22350,22402,22418,22433,23845,24088,26416,26417,26903,27060,50525,50706,53603,541…	Abca1,Angpt1,Agt,Aif1,Arg2,Casp1,Cd14,Cd34,Cd36,Cd84,Csf1r,F2r,Fbln1,Fzd5,Gapdh,Gas6,Gata3,Hk1,Hmgb1,Hyal2,Ifngr1,Il17ra,Il1a,Il6,Itgav,Itgb6,Lgals9,Lpl,Lrp1,Il1rl1,Lyn,Mbp,Mif,Mmp12,Mmp8,Cd200,Nos2,Osm,P2rx7,Prkcz,Pml,Srgn,Ptpn22,Trim27,Ccl3,Cx3cl1,Sorl1,Src,Tlr6,Tnf,Tnfaip3,Tnfrsf1b,Twist1,Ezr,Ccn4,Wnt5a,Xbp1,Clec5a,Tlr2,Mapk14,Mapk3,Dysf,Tcirg1,Spag6l,Postn,Tslp,Irf3,Unc93b1,Cadm1,Clec4n,Rabge…
5_Member	GO Biological Processes	GO:0009306	protein secretion	-27.5512	-25.4949	175/622	11303,11307,11502,11600,11606,11629,11747,11785,11799,11816,11845,11847,12015,12362,12475,12490,12491,12523,12978,13418,13640,13649,14062,14114,14367,14433,14456,14462,14609,14645,14751,15040,15107,15275,15289,15587,15979,16000,16172,16175,16181,16193,16367,16410,16420,16859,16956,16971,17082,17096,17196,17319,17381,17386,17394,17470,17918,18126,18133,18413,18439,18472,18484,18641,18762,18803,188…	Abca1,Abcg1,Adam9,Angpt1,Agt,Aif1,Anxa5,Apbb1,Birc5,Apoe,Arf6,Arg2,Bad,Casp1,Cd14,Cd34,Cd36,Cd84,Csf1r,Dnajc1,Efna5,Egfr,F2r,Fbln1,Fzd5,Gapdh,Gas6,Gata3,Gja1,Glul,Gpi1,H2-T23,Hadh,Hk1,Hmgb1,Hyal2,Ifngr1,Igf1,Il17ra,Il1a,Il1rn,Il6,Irs1,Itgav,Itgb6,Lgals9,Lpl,Lrp1,Il1rl1,Lyn,Mbp,Mif,Mmp12,Mmp13,Mmp8,Cd200,Myo5a,Nos2,Ccn3,Osm,P2rx7,Pafah1b1,Pam,Pfkl,Prkcz,Plcg1,Pml,Ppp3ca,Srgn,Psap,Ptpn22,Rab10,Rab3…
5_Member	GO Biological Processes	GO:0050708	regulation of protein secretion	-27.4275	-25.3793	151/499	11307,11502,11600,11606,11629,11747,11785,11799,11816,11845,11847,12015,12362,12475,12490,12491,12523,12978,13418,13640,13649,14062,14114,14367,14433,14456,14462,14609,14645,14751,15040,15107,15275,15289,15587,15979,16000,16172,16175,16193,16367,16859,16956,16971,17082,17096,17196,17319,17381,17386,17394,17470,18126,18133,18413,18439,18484,18641,18762,18854,19055,19073,19260,19353,19662,19720,203…	Abcg1,Adam9,Angpt1,Agt,Aif1,Anxa5,Apbb1,Birc5,Apoe,Arf6,Arg2,Bad,Casp1,Cd14,Cd34,Cd36,Cd84,Csf1r,Dnajc1,Efna5,Egfr,F2r,Fbln1,Fzd5,Gapdh,Gas6,Gata3,Gja1,Glul,Gpi1,H2-T23,Hadh,Hk1,Hmgb1,Hyal2,Ifngr1,Igf1,Il17ra,Il1a,Il6,Irs1,Lgals9,Lpl,Lrp1,Il1rl1,Lyn,Mbp,Mif,Mmp12,Mmp13,Mmp8,Cd200,Nos2,Ccn3,Osm,P2rx7,Pam,Pfkl,Prkcz,Pml,Ppp3ca,Srgn,Ptpn22,Rac1,Rbp4,Trim27,Ccl3,Ccl5,Cx3cl1,Sfrp1,Sorl1,Sox4,Src,Srebf…
5_Member	GO Biological Processes	GO:0050707	regulation of cytokine secretion	-25.8163	-23.8342	88/218	11600,11606,11629,11847,12362,12475,12490,12491,12523,12978,14062,14114,14367,14433,14456,14462,15275,15289,15587,15979,16172,16175,16193,16859,16956,16971,17082,17096,17196,17319,17381,17394,17470,18413,18439,18762,18854,19073,19260,19720,20302,20312,20660,20779,21899,21926,21929,21938,22160,22350,22402,22418,22433,23845,24088,26416,26417,50706,53603,54131,54445,54725,56620,56715,57781,63873,662…	Angpt1,Agt,Aif1,Arg2,Casp1,Cd14,Cd34,Cd36,Cd84,Csf1r,F2r,Fbln1,Fzd5,Gapdh,Gas6,Gata3,Hk1,Hmgb1,Hyal2,Ifngr1,Il17ra,Il1a,Il6,Lgals9,Lpl,Lrp1,Il1rl1,Lyn,Mbp,Mif,Mmp12,Mmp8,Cd200,Osm,P2rx7,Prkcz,Pml,Srgn,Ptpn22,Trim27,Ccl3,Cx3cl1,Sorl1,Src,Tlr6,Tnf,Tnfaip3,Tnfrsf1b,Twist1,Ezr,Ccn4,Wnt5a,Xbp1,Clec5a,Tlr2,Mapk14,Mapk3,Postn,Tslp,Irf3,Unc93b1,Cadm1,Clec4n,Rabgef1,Cd200r1,Trpv4,Rgcc,Serpinb1a,Pycard,Gsd…
5_Member	GO Biological Processes	GO:0002793	positive regulation of peptide secretion	-23.4461	-21.5632	111/338	11307,11502,11539,11606,11629,11785,11845,12015,12362,12475,12490,12491,12523,12978,13649,14062,14367,14433,14462,14609,14645,14751,15040,15216,15275,15289,15587,15979,16000,16172,16175,16193,16367,16859,16878,16956,16971,17082,17196,17319,17381,17386,17394,18413,18439,18762,19260,19353,19662,20201,20302,20660,20677,20779,21803,21808,21809,21926,21943,22160,22341,22350,22418,22433,23845,24088,263…	Abcg1,Adam9,Adora1,Agt,Aif1,Apbb1,Arf6,Bad,Casp1,Cd14,Cd34,Cd36,Cd84,Csf1r,Egfr,F2r,Fzd5,Gapdh,Gata3,Gja1,Glul,Gpi1,H2-T23,Hfe,Hk1,Hmgb1,Hyal2,Ifngr1,Igf1,Il17ra,Il1a,Il6,Irs1,Lgals9,Lif,Lpl,Lrp1,Il1rl1,Mbp,Mif,Mmp12,Mmp13,Mmp8,Osm,P2rx7,Prkcz,Ptpn22,Rac1,Rbp4,S100a8,Ccl3,Sorl1,Sox4,Src,Tgfb1,Tgfb2,Tgfb3,Tnf,Tnfsf11,Twist1,Vegfc,Ezr,Wnt5a,Xbp1,Clec5a,Tlr2,Ceacam1,Mapk14,Mapk3,Serp1,Apln,Postn,Acs…
5_Member	GO Biological Processes	GO:0050714	positive regulation of protein secretion	-22.0175	-20.1759	102/307	11307,11502,11606,11629,11785,11845,12015,12362,12475,12490,12491,12523,12978,13649,14062,14367,14433,14462,14609,14645,14751,15040,15275,15289,15587,15979,16000,16172,16175,16193,16859,16956,16971,17082,17196,17319,17381,17386,17394,18413,18439,18762,19260,19353,19662,20302,20660,20677,20779,21803,21808,21809,21926,22160,22341,22350,22418,22433,23845,24088,26365,26416,26417,28146,50706,50790,536…	Abcg1,Adam9,Agt,Aif1,Apbb1,Arf6,Bad,Casp1,Cd14,Cd34,Cd36,Cd84,Csf1r,Egfr,F2r,Fzd5,Gapdh,Gata3,Gja1,Glul,Gpi1,H2-T23,Hk1,Hmgb1,Hyal2,Ifngr1,Igf1,Il17ra,Il1a,Il6,Lgals9,Lpl,Lrp1,Il1rl1,Mbp,Mif,Mmp12,Mmp13,Mmp8,Osm,P2rx7,Prkcz,Ptpn22,Rac1,Rbp4,Ccl3,Sorl1,Sox4,Src,Tgfb1,Tgfb2,Tgfb3,Tnf,Twist1,Vegfc,Ezr,Wnt5a,Xbp1,Clec5a,Tlr2,Ceacam1,Mapk14,Mapk3,Serp1,Postn,Acsl4,Tslp,Irf3,Unc93b1,Cadm1,Clec4n,Trpv4,…
5_Member	GO Biological Processes	GO:0050715	positive regulation of cytokine secretion	-19.7378	-17.9893	64/154	11606,11629,12362,12475,12490,12491,12523,12978,14062,14367,14433,14462,15275,15289,15587,15979,16172,16175,16859,16956,16971,17082,17196,17319,17381,17394,18413,18439,18762,19260,20302,20660,20779,21926,22160,22418,22433,23845,24088,26416,26417,50706,53603,54131,54445,54725,56620,63873,66214,66824,69146,71268,71586,77125,83397,85305,94092,102657,140497,170744,214855,216799,230073,241639	Agt,Aif1,Casp1,Cd14,Cd34,Cd36,Cd84,Csf1r,F2r,Fzd5,Gapdh,Gata3,Hk1,Hmgb1,Hyal2,Ifngr1,Il17ra,Il1a,Lgals9,Lpl,Lrp1,Il1rl1,Mbp,Mif,Mmp12,Mmp8,Osm,P2rx7,Prkcz,Ptpn22,Ccl3,Sorl1,Src,Tnf,Twist1,Wnt5a,Xbp1,Clec5a,Tlr2,Mapk14,Mapk3,Postn,Tslp,Irf3,Unc93b1,Cadm1,Clec4n,Trpv4,Rgcc,Pycard,Gsdmd,Lrrfip2,Ifih1,Il33,Akap12,Kars,Trim16,Cd276,Cd300c2,Tlr8,Arid5a,Nlrp3,Ddx58,Fermt1
6_Summary	GO Biological Processes	GO:0010942	positive regulation of cell death	-52.212	-49.2041	238/710	11421,11491,11501,11535,11539,11555,11606,11651,11747,11783,11785,11816,11852,11910,11951,12015,12017,12018,12028,12048,12122,12125,12159,12162,12176,12259,12323,12333,12362,12366,12367,12370,12385,12389,12484,12491,12505,12567,12575,12578,12759,13032,13033,13036,13078,13144,13197,13347,13653,13804,13872,14062,14066,14084,14102,14130,14219,14281,14283,14373,14419,14433,14595,14745,14797,14815,148…	Ace,Adam17,Adam8,Adm,Adora1,Adrb2,Agt,Akt1,Anxa5,Apaf1,Apbb1,Apoe,Rhob,Atf3,Atp5g1,Bad,Bag1,Bak1,Bax,Bcl2l1,Bid,Bcl2l11,Bmp4,Bmp7,Bnip3,C1qa,Camk2b,Capn1,Casp1,Casp2,Casp3,Casp8,Ctnna1,Cav1,Cd24a,Cd36,Cd44,Cdk4,Cdkn1a,Cdkn2a,Clu,Ctsc,Ctsd,Ctsh,Cyp1b1,Dapk3,Gadd45a,Dffa,Egr1,Endog,Ercc3,F2r,F3,Faf1,Fas,Fcgr2b,Ccn2,Fos,Fosl1,G0s2,Gal,Gapdh,B4galt1,Lpar1,Tle5,Nr3c1,Grn,Hdac3,Hmox1,Nr4a1,Hoxa5,Hp,Hya…
6_Member	GO Biological Processes	GO:0010942	positive regulation of cell death	-52.212	-49.2041	238/710	11421,11491,11501,11535,11539,11555,11606,11651,11747,11783,11785,11816,11852,11910,11951,12015,12017,12018,12028,12048,12122,12125,12159,12162,12176,12259,12323,12333,12362,12366,12367,12370,12385,12389,12484,12491,12505,12567,12575,12578,12759,13032,13033,13036,13078,13144,13197,13347,13653,13804,13872,14062,14066,14084,14102,14130,14219,14281,14283,14373,14419,14433,14595,14745,14797,14815,148…	Ace,Adam17,Adam8,Adm,Adora1,Adrb2,Agt,Akt1,Anxa5,Apaf1,Apbb1,Apoe,Rhob,Atf3,Atp5g1,Bad,Bag1,Bak1,Bax,Bcl2l1,Bid,Bcl2l11,Bmp4,Bmp7,Bnip3,C1qa,Camk2b,Capn1,Casp1,Casp2,Casp3,Casp8,Ctnna1,Cav1,Cd24a,Cd36,Cd44,Cdk4,Cdkn1a,Cdkn2a,Clu,Ctsc,Ctsd,Ctsh,Cyp1b1,Dapk3,Gadd45a,Dffa,Egr1,Endog,Ercc3,F2r,F3,Faf1,Fas,Fcgr2b,Ccn2,Fos,Fosl1,G0s2,Gal,Gapdh,B4galt1,Lpar1,Tle5,Nr3c1,Grn,Hdac3,Hmox1,Nr4a1,Hoxa5,Hp,Hya…
6_Member	GO Biological Processes	GO:0043065	positive regulation of apoptotic process	-48.0436	-45.1954	217/643	11421,11491,11501,11535,11555,11606,11651,11747,11783,11785,11852,11910,12015,12017,12018,12028,12048,12122,12125,12159,12162,12176,12323,12333,12362,12366,12367,12370,12385,12389,12484,12505,12567,12578,12759,13032,13033,13036,13078,13144,13197,13347,13653,13804,13872,14062,14066,14084,14102,14219,14283,14373,14419,14433,14595,14745,14797,14815,14824,15183,15368,15370,15402,15587,15903,16007,160…	Ace,Adam17,Adam8,Adm,Adrb2,Agt,Akt1,Anxa5,Apaf1,Apbb1,Rhob,Atf3,Bad,Bag1,Bak1,Bax,Bcl2l1,Bid,Bcl2l11,Bmp4,Bmp7,Bnip3,Camk2b,Capn1,Casp1,Casp2,Casp3,Casp8,Ctnna1,Cav1,Cd24a,Cd44,Cdk4,Cdkn2a,Clu,Ctsc,Ctsd,Ctsh,Cyp1b1,Dapk3,Gadd45a,Dffa,Egr1,Endog,Ercc3,F2r,F3,Faf1,Fas,Ccn2,Fosl1,G0s2,Gal,Gapdh,B4galt1,Lpar1,Tle5,Nr3c1,Grn,Hdac3,Hmox1,Nr4a1,Hoxa5,Hyal2,Id3,Ccn1,Igfbp3,Il18,Il6,Inpp5d,Itgam,Itgb1,Jun…
6_Member	GO Biological Processes	GO:0043068	positive regulation of programmed cell death	-48.0124	-45.1807	218/648	11421,11491,11501,11535,11555,11606,11651,11747,11783,11785,11852,11910,12015,12017,12018,12028,12048,12122,12125,12159,12162,12176,12323,12333,12362,12366,12367,12370,12385,12389,12484,12505,12567,12575,12578,12759,13032,13033,13036,13078,13144,13197,13347,13653,13804,13872,14062,14066,14084,14102,14219,14283,14373,14419,14433,14595,14745,14797,14815,14824,15183,15368,15370,15402,15587,15903,160…	Ace,Adam17,Adam8,Adm,Adrb2,Agt,Akt1,Anxa5,Apaf1,Apbb1,Rhob,Atf3,Bad,Bag1,Bak1,Bax,Bcl2l1,Bid,Bcl2l11,Bmp4,Bmp7,Bnip3,Camk2b,Capn1,Casp1,Casp2,Casp3,Casp8,Ctnna1,Cav1,Cd24a,Cd44,Cdk4,Cdkn1a,Cdkn2a,Clu,Ctsc,Ctsd,Ctsh,Cyp1b1,Dapk3,Gadd45a,Dffa,Egr1,Endog,Ercc3,F2r,F3,Faf1,Fas,Ccn2,Fosl1,G0s2,Gal,Gapdh,B4galt1,Lpar1,Tle5,Nr3c1,Grn,Hdac3,Hmox1,Nr4a1,Hoxa5,Hyal2,Id3,Ccn1,Igfbp3,Il18,Il6,Inpp5d,Itgam,It…
[truncated: 226 more rows]
