# Supplementary material for: Transcriptome analysis of heterogeneity in mouse model of metastatic breast cancer
Source: Breast Cancer Res. 2021 Sep 27;23:93. doi: 10.1186/s13058-021-01468-x (PMC8477508; doi:10.1186/s13058-021-01468-x)
Supplement: Supplementary file 3 — Additional file 3. Differential gene analysis comparing metastatic tissue-derived cell line (CD44high BM) against the MFP-derived cell line (primary tumor). [file 13058_2021_1468_MOESM3_ESM.txt]

gene_name	gene_id	gene_class	logFC	logCPM	PValue	FDR	DE
1	0610009B22Rik	ENSMUSG00000007777.9	protein_coding	-0.712665381352533	5.14932292091862	0.0131415425801981	0.0316396921903683	No
2	0610010F05Rik	ENSMUSG00000042208.15	protein_coding	-0.923587390953856	5.60719347549648	0.000959867685788363	0.00318888548211097	No
3	0610010K14Rik	ENSMUSG00000020831.18	protein_coding	-0.00836875043888419	4.74024567460384	0.980107746537163	0.994663418892719	No
4	0610012G03Rik	ENSMUSG00000107002.1	protein_coding	0.40945247316609	5.63871497280927	0.100162005658002	0.175526024647163	No
5	0610030E20Rik	ENSMUSG00000058706.5	protein_coding	-0.359630851349863	3.81832732617766	0.315042203020945	0.435011520013981	No
6	0610037L13Rik	ENSMUSG00000028608.15	protein_coding	0.151016330837233	4.78608320452848	0.580111864625764	0.690000659646995	No
7	0610040B10Rik	ENSMUSG00000089889.2	antisense	-3.18744684798465	2.28334463979204	1.87575049515943e-09	1.72991863684948e-08	Down
8	0610040J01Rik	ENSMUSG00000060512.7	protein_coding	5.94725686858167	5.64518348226388	9.962914839546e-49	1.007823361761e-46	Up
9	1110002L01Rik	ENSMUSG00000071456.6	antisense	-1.83751632106701	3.1070728664946	2.30653893971563e-07	1.58460458601747e-06	No
10	1110004F10Rik	ENSMUSG00000030663.12	protein_coding	-0.147851153001664	7.87299660119858	0.510892152782017	0.628211348836412	No
11	1110006O24Rik	ENSMUSG00000107121.1	lincRNA	1.57270356514443	0.517212249397731	0.0482747722601409	0.0954425976032672	No
12	1110008L16Rik	ENSMUSG00000021023.14	protein_coding	-0.436606201348415	3.95313752116963	0.140310287442974	0.230855932193262	No
13	1110008P14Rik	ENSMUSG00000039195.4	protein_coding	2.40402111681415	8.08582689283901	8.64323325447663e-10	8.28653862837771e-09	Up
14	1110012L19Rik	ENSMUSG00000045237.5	protein_coding	-0.162689154028398	4.59826713457078	0.566425432430285	0.677502105591632	No
15	1110032A03Rik	ENSMUSG00000037971.10	protein_coding	-0.925377269910431	3.45438204093362	0.00484402918453906	0.0133114958147109	No
16	1110038B12Rik	ENSMUSG00000092203.7	processed_transcript	0.901565739558858	3.93599257455741	0.00406780537482188	0.0114920866176358	No
17	1110038F14Rik	ENSMUSG00000063236.6	protein_coding	-0.279383289172712	4.8044212215343	0.282351551628026	0.400239477409826	No
18	1110046J04Rik	ENSMUSG00000085457.3	antisense	0.894082436719365	1.16194732360338	0.163649052499054	0.260536222560089	No
19	1110051M20Rik	ENSMUSG00000040591.18	protein_coding	-0.370028453533356	4.45740083555261	0.157510271961915	0.252910194212564	No
20	1110059E24Rik	ENSMUSG00000035171.9	protein_coding	0.220134670499896	6.09578784106887	0.41352595782712	0.537654891226092	No
21	1110059G10Rik	ENSMUSG00000032551.7	protein_coding	-1.02585632136448	4.49378339322682	0.00040809211174705	0.00147392728693122	No
22	1110065P20Rik	ENSMUSG00000078570.10	protein_coding	1.26879947343934	3.24984730734917	0.000542664117012105	0.00191317396027841	No
23	1190002N15Rik	ENSMUSG00000045414.7	protein_coding	1.70676191168397	3.26610194740964	6.71582595981701e-08	4.99584343403411e-07	No
24	1190005I06Rik	ENSMUSG00000043687.15	protein_coding	3.03595406091714	4.31784161518579	5.74071001891184e-21	1.39415693030171e-19	Up
25	1190007I07Rik	ENSMUSG00000063320.11	protein_coding	-1.21667769439251	2.53150810255912	0.00233935460857962	0.00699410953139919	No
26	1200007C13Rik	ENSMUSG00000087684.1	lincRNA	2.02639521390221	-0.0987316384443697	0.0209262980384982	0.0473143524992232	Up
27	1300002E11Rik	ENSMUSG00000097290.9	lincRNA	-1.31826066455434	3.31391354833335	9.05537939319109e-05	0.00037881621316941	No
28	1300014J16Rik	ENSMUSG00000112545.1	lincRNA	3.19411475712419	0.29941555864702	0.000218857787774558	0.000838802505829278	Up
29	1500002C15Rik	ENSMUSG00000096221.3	antisense	2.47803590740767	0.60386500792049	0.00780417071273905	0.0202545820498098	Up
30	1500004A13Rik	ENSMUSG00000098912.7	processed_transcript	1.73383763974836	0.978664138341651	0.00506785896385146	0.0138407279142431	No
31	1500011B03Rik	ENSMUSG00000072694.8	protein_coding	0.985966539190767	5.23107033688013	9.13161329230583e-05	0.000381508409646351	No
32	1500015A07Rik	ENSMUSG00000098702.1	antisense	1.28600054341142	1.51920580319788	0.0149907184724438	0.035408303036493	No
33	1500015O10Rik	ENSMUSG00000026051.8	protein_coding	12.6403144447228	7.53649334610318	1.89916116615691e-85	9.75940940064715e-83	Up
34	1600002K03Rik	ENSMUSG00000035595.6	protein_coding	4.28700119271636	0.889737860419454	8.46637029136446e-08	6.23309221393462e-07	Up
35	1600012H06Rik	ENSMUSG00000050088.9	protein_coding	-0.578831691439444	6.08549277154202	0.00997486045209406	0.0250189442069606	No
36	1600014C10Rik	ENSMUSG00000054676.15	protein_coding	-1.13160944830683	4.05046848560964	0.000123729994521433	0.000500018634670291	No
37	1600020E01Rik	ENSMUSG00000097048.7	antisense	1.53410573365961	1.98301505689945	0.00383447376483828	0.0108985585081587	No
38	1700001O22Rik	ENSMUSG00000044320.14	protein_coding	-1.01650483399729	1.54120167707543	0.105799501843029	0.183577282573932	No
39	1700003E16Rik	ENSMUSG00000030030.5	protein_coding	-0.913723042980719	3.0124777325972	0.0097726846375596	0.0245597964668874	No
40	1700007L15Rik	ENSMUSG00000097318.2	bidirectional_promoter_lncRNA	1.67383014766831	2.7662647100818	6.70043993852167e-06	3.55303254844731e-05	No
41	1700008J07Rik	ENSMUSG00000101225.1	antisense	0.317988608509031	1.94888908788023	0.56598751722303	0.677150459467709	No
42	1700012D14Rik	ENSMUSG00000110424.1	processed_transcript	2.33968760245807	1.27653117838204	3.16477695030848e-05	0.00014630402835773	Up
43	1700013F07Rik	ENSMUSG00000027886.7	protein_coding	-7.24249984633353	0.563220195421121	3.45470040970536e-06	1.94660246331073e-05	Down
44	1700017B05Rik	ENSMUSG00000032300.7	protein_coding	0.0786623237265093	5.46748207737829	0.807460789974924	0.875174957294174	No
45	1700020I14Rik	ENSMUSG00000085438.1	lincRNA	-1.01321616497428	6.12686975163487	0.000211359807548241	0.000814194736903224	No
46	1700020L24Rik	ENSMUSG00000035085.5	protein_coding	3.21875192322713	0.0534969265753096	0.000257099741433267	0.000970032416503138	Up
47	1700021F05Rik	ENSMUSG00000019797.11	protein_coding	0.44847165058199	4.63181065051125	0.0825207873963518	0.14988612408892	No
48	1700023H06Rik	ENSMUSG00000089827.1	processed_transcript	4.60946781548337	0.849564553591476	2.52154367772336e-08	2.00459601656634e-07	Up
49	1700024B05Rik	ENSMUSG00000052334.11	protein_coding	8.08358296599672	0.833184513517964	3.22401775027877e-09	2.89643049215604e-08	Up
50	1700025G04Rik	ENSMUSG00000032666.16	protein_coding	0.711747099682204	1.56514904745671	0.251047563519994	0.364512663713988	No
51	1700029J07Rik	ENSMUSG00000071103.9	protein_coding	-2.11515384373663	0.465732479930818	0.0207862170872936	0.0470556001621958	Down
52	1700030J22Rik	ENSMUSG00000031847.8	protein_coding	-1.06975589153666	1.45737058692774	0.0661745816015518	0.124581601675723	No
53	1700030K09Rik	ENSMUSG00000052794.13	protein_coding	3.49374229883228	2.53909991952101	3.08590521984159e-15	4.94939130578088e-14	Up
54	1700037C18Rik	ENSMUSG00000005983.15	protein_coding	-0.685756889753092	2.3289039544002	0.0978246253138651	0.172275937136014	No
55	1700037H04Rik	ENSMUSG00000027327.16	protein_coding	-0.489152740337548	5.36205805120219	0.0409995718631939	0.0830005514854163	No
56	1700049E17Rik2	ENSMUSG00000090440.2	protein_coding	7.45286942931368	0.28763793590367	4.32017286342712e-07	2.84330229387542e-06	Up
57	1700052K11Rik	ENSMUSG00000099681.1	antisense	0.846630637729576	3.00836427767088	0.0208631806897677	0.0471882539298321	No
58	1700055D18Rik	ENSMUSG00000070997.4	antisense	1.14045579587659	0.558676601958045	0.209082937882485	0.315379652809239	No
59	1700056E22Rik	ENSMUSG00000044854.7	protein_coding	-0.210315004919724	0.332751532225724	0.829246773275347	0.889932287364515	No
60	1700066M21Rik	ENSMUSG00000038323.3	protein_coding	0.383729676290131	4.30115314865117	0.20527800682932	0.310991338883995	No
61	1700086O06Rik	ENSMUSG00000097080.8	lincRNA	0.384413632001514	2.92776958520295	0.375024317441266	0.498493264994096	No
62	1700088E04Rik	ENSMUSG00000033029.12	protein_coding	-0.296090120385211	4.32216082047922	0.347043330445611	0.469213393626054	No
63	1700096K18Rik	ENSMUSG00000101856.1	lincRNA	2.55638238141457	0.787845987911034	9.5796383328613e-05	0.000398541495020301	Up
64	1700113A16Rik	ENSMUSG00000096935.5	antisense	0.935648695976063	0.670332882096091	0.265516151274232	0.381467903759792	No
65	1700120C14Rik	ENSMUSG00000100599.2	processed_transcript	-0.133171682133331	1.36470709896196	0.917445270850284	0.952822909831333	No
66	1700123O20Rik	ENSMUSG00000040822.7	protein_coding	-0.552829120671868	6.08822244798544	0.0176269326656271	0.0407083980732446	No
67	1810008I18Rik	ENSMUSG00000100094.1	lincRNA	-1.24750475030481	0.808758065073721	0.181435970289102	0.282637069274172	No
68	1810009A15Rik	ENSMUSG00000071653.9	protein_coding	-0.064305605893781	6.58948660696514	0.812501524537666	0.878636960078737	No
69	1810013L24Rik	ENSMUSG00000022507.6	protein_coding	-0.516964371301491	3.94333759581472	0.0722335775548953	0.134160007351126	No
70	1810014B01Rik	ENSMUSG00000097412.2	transcribed_unprocessed_pseudogene	2.03097462864109	1.53834503690368	0.000187652948802089	0.000729654186822166	Up
71	1810019D21Rik	ENSMUSG00000086390.7	processed_transcript	-1.64034692581845	0.724646123284978	0.0332388534532976	0.069637891440723	No
72	1810019N24Rik	ENSMUSG00000097115.2	lincRNA	3.54951019119911	-0.0245956307152888	0.000196310391502796	0.000760784192952164	Up
73	1810021B22Rik	ENSMUSG00000087331.8	antisense	-0.595891871040063	0.817625377491989	0.448327402166449	0.570110011857751	No
74	1810022K09Rik	ENSMUSG00000078784.8	protein_coding	-0.447337026913203	5.95544805544012	0.0585373733866283	0.112310280152033	No
75	1810024B03Rik	ENSMUSG00000044145.2	protein_coding	0.305324126415591	0.506524941982633	0.713684717443373	0.801530515341814	No
76	1810026B05Rik	ENSMUSG00000101970.6	processed_transcript	1.57108176797743	1.85139883315433	0.000872131673468012	0.00292998839148628	No
77	1810030O07Rik	ENSMUSG00000044148.6	protein_coding	-0.92459191507709	6.12677920108	0.000775543733838354	0.0026379164280173	No
78	1810032O08Rik	ENSMUSG00000020812.17	processed_transcript	1.40199254272991	3.43896485186983	0.000967871768498443	0.00321087535315688	No
79	1810037I17Rik	ENSMUSG00000054091.9	protein_coding	-0.204177514122465	6.03811415490777	0.400741374955482	0.52464327362204	No
80	1810043G02Rik	ENSMUSG00000020284.16	protein_coding	0.126643088981858	5.31349621860553	0.627035109759064	0.730493590891786	No
81	1810044D09Rik	ENSMUSG00000100680.1	lincRNA	-1.14978873095301	0.817135277854956	0.163836433255621	0.260721746319207	No
82	1810055G02Rik	ENSMUSG00000035372.2	protein_coding	0.472781504600383	5.89019831568003	0.0460305330292652	0.0917254936911695	No
83	1810058I24Rik	ENSMUSG00000073155.12	lincRNA	0.18854049819336	5.88924140494187	0.446987222978561	0.56905675530852	No
84	2010001A14Rik	ENSMUSG00000087165.7	processed_transcript	-1.59369245912343	0.808632807315684	0.0188160223214923	0.0431505602935044	No
85	2010007H06Rik	ENSMUSG00000044694.2	antisense	8.5245461892223	1.27786287081341	1.22275961089631e-12	1.56151021085337e-11	Up
86	2010110K18Rik	ENSMUSG00000097755.2	lincRNA	0.0112082403274405	0.366485263521912	1	1	No
87	2010111I01Rik	ENSMUSG00000021458.17	protein_coding	3.17461256510227	7.72316787542394	2.04280644355627e-38	1.34584278873679e-36	Up
88	2010204K13Rik	ENSMUSG00000063018.6	processed_transcript	-2.48576686049987	3.36972227533442	1.90512651254507e-12	2.37853841658567e-11	Down
89	2010300C02Rik	ENSMUSG00000026090.16	protein_coding	7.18885151871931	2.00487930184942	1.68216688900272e-18	3.37141934836473e-17	Up
90	2010315B03Rik	ENSMUSG00000074829.10	protein_coding	0.999863102515751	3.29924006896477	0.00304195188581586	0.00885564375188678	No
91	2010320M18Rik	ENSMUSG00000100691.1	lincRNA	0.687470686518356	3.05127520284586	0.160571726575604	0.257054825086203	No
92	2200002D01Rik	ENSMUSG00000030587.5	protein_coding	-0.80481732031769	5.81860054206848	0.000906157556775772	0.00302924957894831	No
93	2210011C24Rik	ENSMUSG00000074217.8	protein_coding	-1.30335453018469	0.747270261390892	0.111845648660035	0.192482390935762	No
94	2210016F16Rik	ENSMUSG00000021550.6	protein_coding	-7.29648963057165	5.48534089340239	1.32854215046623e-71	3.87904113796356e-69	Down
95	2210016L21Rik	ENSMUSG00000029559.15	protein_coding	-0.189759198902568	5.4217712038803	0.473613819629744	0.594256679312588	No
96	2210408F21Rik	ENSMUSG00000087380.7	processed_transcript	0.145851059464772	2.25694626359003	0.765027462567362	0.842691229666715	No
97	2210408I21Rik	ENSMUSG00000071252.6	protein_coding	-1.03640399356919	2.89503059088359	0.0228132607069761	0.050891120038639	No
98	2300009A05Rik	ENSMUSG00000032403.8	protein_coding	0.793777106037549	2.6753989943427	0.0330737059348578	0.0693312511379615	No
99	2310001H17Rik	ENSMUSG00000097354.7	lincRNA	-0.853761604327034	0.918606428844665	0.238373466560083	0.349906755586996	No
100	2310002F09Rik	ENSMUSG00000097178.7	processed_transcript	-5.21252696541691	1.92370807640392	1.24817268853241e-12	1.59080104460078e-11	Down
101	2310007B03Rik	ENSMUSG00000034159.12	protein_coding	-8.4819638049547	4.11996137442265	3.87611454036238e-26	1.32086057029272e-24	Down
102	2310009A05Rik	ENSMUSG00000098332.2	processed_transcript	-0.31755078535788	3.25389358503757	0.340910904978437	0.463115406181451	No
103	2310009B15Rik	ENSMUSG00000079283.2	protein_coding	-0.354989560107421	3.67781448941734	0.240540710814395	0.352483918310999	No
104	2310011J03Rik	ENSMUSG00000020133.8	protein_coding	-0.201188742254707	5.77013724753541	0.408315346532504	0.532334813974333	No
105	2310015A10Rik	ENSMUSG00000097729.2	processed_transcript	0.0818390812849491	1.17111370281083	0.942855299828387	0.968422972168758	No
106	2310022A10Rik	ENSMUSG00000049643.15	protein_coding	0.0148434867323969	4.52294591968927	0.965256955151413	0.984397720597672	No
107	2310022B05Rik	ENSMUSG00000031983.7	protein_coding	1.2529401674167	3.16950859152912	0.00028507152333154	0.00106453841803907	No
108	2310030G06Rik	ENSMUSG00000032062.2	protein_coding	-1.64815869428579	4.73145438724356	5.96466735586387e-09	5.18457926392308e-08	No
109	2310033P09Rik	ENSMUSG00000020441.6	protein_coding	-0.37148279659104	3.62365234397485	0.224832323775381	0.333844297681728	No
110	2310034G01Rik	ENSMUSG00000099655.2	protein_coding	0.0832812447040775	2.05488595448415	0.888221827391066	0.930521553982959	No
111	2310039H08Rik	ENSMUSG00000062619.6	protein_coding	1.55738443169129	4.49029009407106	5.93025396340921e-05	0.000257907828936757	No
112	2310040G24Rik	ENSMUSG00000101655.1	lincRNA	8.23313847345522	0.971523928965338	1.38691623917975e-09	1.30437137077176e-08	Up
113	2310043P16Rik	ENSMUSG00000108732.1	TEC	4.30193411232386	0.561932989936414	2.07053985843759e-07	1.43165907219309e-06	Up
114	2310057M21Rik	ENSMUSG00000040177.10	protein_coding	-0.998576915354344	5.06025870225483	9.52355798009194e-05	0.000396465163221779	No
115	2310058D17Rik	ENSMUSG00000085379.1	processed_transcript	-0.283114530293796	0.88238346452862	0.762884788451335	0.84105216487036	No
116	2310061I04Rik	ENSMUSG00000050705.15	protein_coding	0.15167056153177	3.38266244196202	0.636318160309005	0.738595898580573	No
117	2410002F23Rik	ENSMUSG00000045411.16	protein_coding	-0.0321602064176345	5.57316916976287	0.913084795580913	0.949753086294874	No
118	2410004B18Rik	ENSMUSG00000036873.13	protein_coding	0.167120826379985	4.34346182644555	0.531167630317676	0.647491274949349	No
119	2410006H16Rik	ENSMUSG00000086841.1	processed_transcript	1.09604366995881	4.91308233007295	0.0233921011002063	0.0519748050560966	No
120	2410015M20Rik	ENSMUSG00000049760.6	protein_coding	-0.230277907789045	6.72706622626788	0.321340656065139	0.441619962395041	No
121	2410022M11Rik	ENSMUSG00000100017.2	bidirectional_promoter_lncRNA	3.08552821371632	0.625761602732984	0.000104207288338122	0.000428192702898571	Up
122	2410131K14Rik	ENSMUSG00000032840.7	protein_coding	-0.228897992350226	5.12409911203118	0.346971859165969	0.469213393626054	No
123	2500002B13Rik	ENSMUSG00000096917.2	processed_transcript	0.537745076400247	1.05034331465918	0.374258097534337	0.497883016399121	No
124	2510002D24Rik	ENSMUSG00000071632.10	protein_coding	-0.324837680694721	4.53848961425962	0.235367855953508	0.346444872300037	No
125	2510009E07Rik	ENSMUSG00000043391.10	protein_coding	7.65425610644655	0.469138677889164	1.41667776542261e-07	1.00664044537524e-06	Up
126	2510039O18Rik	ENSMUSG00000044496.6	protein_coding	-0.542356201741055	3.44660486162557	0.0795713232329005	0.145309564971297	No
127	2510046G10Rik	ENSMUSG00000066175.2	antisense	2.10020248119891	2.10729519151738	0.000238527006474246	0.000906882643437301	Up
128	2610001J05Rik	ENSMUSG00000052419.7	protein_coding	0.812007605842856	6.66033968436584	0.000247583541574191	0.000938538140632528	No
129	2610002M06Rik	ENSMUSG00000031242.7	protein_coding	-0.0151873711039419	4.78858370399649	0.963288297554422	0.983264322158086	No
130	2610005L07Rik	ENSMUSG00000071793.12	transcribed_unprocessed_pseudogene	0.298028461052426	5.46658343920762	0.253761022130798	0.367828935046188	No
131	2610008E11Rik	ENSMUSG00000060301.6	protein_coding	0.2116988578771	3.28836873283642	0.59240054616277	0.700273262472682	No
132	2610021A01Rik	ENSMUSG00000091474.2	protein_coding	-0.306693884647137	3.47824371434893	0.329201846815812	0.450256161614259	No
133	2610035D17Rik	ENSMUSG00000087259.7	lincRNA	1.86109497145293	2.49924513067567	1.94467373588774e-06	1.14707178535123e-05	No
134	2610044O15Rik8	ENSMUSG00000071302.10	protein_coding	0.0140092475520772	2.70773273722353	1	1	No
135	2610203C22Rik	ENSMUSG00000079671.8	processed_transcript	-1.18966513401411	1.94930589787323	0.0189682895736002	0.043429979709863	No
136	2610301B20Rik	ENSMUSG00000059482.15	protein_coding	-0.321066347758071	5.30461575068709	0.200150630510162	0.305037538568913	No
137	2610306M01Rik	ENSMUSG00000100164.1	bidirectional_promoter_lncRNA	1.11772323944364	2.48202195547062	0.0152807791655	0.0360205816402163	No
138	2610307P16Rik	ENSMUSG00000085936.7	processed_transcript	1.05627401736982	0.38682455889016	0.186881765824464	0.288982913522736	No
139	2610318N02Rik	ENSMUSG00000049916.12	protein_coding	7.42655352206792	0.280579849439252	1.99694908885545e-06	1.17293181864239e-05	Up
140	2610507B11Rik	ENSMUSG00000010277.7	protein_coding	-0.533627474119803	7.21123272698186	0.0340680477779051	0.0709585294751536	No
141	2610528J11Rik	ENSMUSG00000028536.12	protein_coding	-3.32388011059375	2.60245015143717	1.92519184958318e-07	1.34126570995635e-06	Down
142	2700038G22Rik	ENSMUSG00000097180.5	lincRNA	1.51927654580188	1.24482830167993	0.00829858529764503	0.0213020764090065	No
143	2700046G09Rik	ENSMUSG00000097787.2	bidirectional_promoter_lncRNA	1.27609189087155	0.87836836279736	0.0992841587798568	0.174344394183272	No
144	2700049A03Rik	ENSMUSG00000034601.17	protein_coding	-0.212144088377654	3.70170185822503	0.468570790975043	0.58957742591248	No
145	2700054A10Rik	ENSMUSG00000117042.1	lincRNA	0.382406845861383	1.94368591272761	0.440586657654135	0.563138079782758	No
146	2700062C07Rik	ENSMUSG00000024273.8	protein_coding	-0.461457502121166	4.5035819529916	0.0840356393303837	0.152164321138469	No
147	2700081O15Rik	ENSMUSG00000053080.10	protein_coding	1.21228287536533	2.68097686069137	0.000933798815098571	0.00311032236908772	No
148	2700097O09Rik	ENSMUSG00000062198.5	protein_coding	0.137070323460185	3.59678329575108	0.671386998935949	0.768127952206798	No
149	2700099C18Rik	ENSMUSG00000098090.8	transcribed_unprocessed_pseudogene	2.04107866789728	2.63472501811124	1.33304815752677e-06	8.06293299423087e-06	Up
150	2810001G20Rik	ENSMUSG00000087497.7	antisense	0.934783780015123	1.89658022982735	0.0869395250830388	0.156364563732577	No
151	2810002D19Rik	ENSMUSG00000045464.5	processed_transcript	0.0947933273279252	2.04289688392525	0.884017017185725	0.927780950885141	No
152	2810004N23Rik	ENSMUSG00000031984.8	protein_coding	-0.98037149013139	5.77487359001785	2.29806432176108e-05	0.000109997139872074	No
153	2810006K23Rik	ENSMUSG00000047635.6	protein_coding	-0.16470540678164	3.52788313927528	0.617084681044258	0.722274680883343	No
154	2810013P06Rik	ENSMUSG00000099881.1	bidirectional_promoter_lncRNA	1.5321445052992	2.23324275217019	0.000559836420851118	0.00196669906991368	No
155	2810021J22Rik	ENSMUSG00000020491.15	protein_coding	6.89453884031086	-0.199977562825041	2.37768221392841e-05	0.000113259486104332	Up
156	2810025M15Rik	ENSMUSG00000049881.13	transcribed_processed_pseudogene	-0.290065644560899	4.9132586174457	0.247594589904749	0.360476846838884	No
157	2810402E24Rik	ENSMUSG00000099966.1	antisense	1.44063330076764	3.51331900131034	0.00118997940140679	0.00386149668347387	No
158	2810403D21Rik	ENSMUSG00000086629.8	processed_transcript	-0.629955249420308	2.09610488085709	0.164581808294879	0.261713391652965	No
159	2810408A11Rik	ENSMUSG00000018570.17	protein_coding	0.54952302430539	2.94930975799542	0.116405010788354	0.199128518455125	No
160	2810408I11Rik	ENSMUSG00000087213.2	processed_transcript	0.441888503438447	3.29756234443985	0.150305799198022	0.243687355161154	No
161	2810414N06Rik	ENSMUSG00000100594.1	lincRNA	-0.358613161135013	0.932143358080648	0.577656733148197	0.687908421464116	No
162	2810425M01Rik	ENSMUSG00000097811.1	lincRNA	-0.41098999669754	1.21727219177925	0.497858837796752	0.616362386930218	No
163	2810454H06Rik	ENSMUSG00000100876.1	antisense	4.06175929431102	0.711339414791891	2.04658725991577e-07	1.41738579666512e-06	Up
164	2810468N07Rik	ENSMUSG00000091475.3	antisense	8.0705367005503	0.860106365750565	8.1326204552322e-09	6.90090984071123e-08	Up
165	2900026A02Rik	ENSMUSG00000051339.10	protein_coding	-1.56789411475637	5.66865296749011	1.1209679342262e-09	1.06516827300325e-08	No
166	2900041M22Rik	ENSMUSG00000054418.6	processed_transcript	9.60716634210821	2.36788943326088	4.5384850812493e-24	1.34967402404652e-22	Up
167	2900052L18Rik	ENSMUSG00000043993.6	processed_transcript	3.04586194393704	0.179096601834442	0.000263379789573158	0.000991107251507428	Up
168	2900060B14Rik	ENSMUSG00000107722.1	antisense	4.88922228301193	2.57341632515611	1.49432743741485e-20	3.4715415169021e-19	Up
169	2900076A07Rik	ENSMUSG00000097277.7	lincRNA	0.317208291711031	2.1382125069905	0.488704648634709	0.608117827320301	No
170	2900097C17Rik	ENSMUSG00000102869.2	lincRNA	-0.408684516685928	7.45311349902863	0.0948929740924987	0.168289624263712	No
171	3000002C10Rik	ENSMUSG00000070282.6	transcribed_processed_pseudogene	0.899169736006473	1.0694051626656	0.126599169581275	0.212528272870617	No
172	3010003L21Rik	ENSMUSG00000085355.2	antisense	-0.818741609004047	0.998554376281881	0.198787191940669	0.303552098380071	No
173	3110001I22Rik	ENSMUSG00000079737.4	protein_coding	0.51394428809072	1.72039518046039	0.342587165351273	0.464459404101709	No
174	3110009E18Rik	ENSMUSG00000026388.15	protein_coding	0.0736950613691265	2.15757259258194	0.892220923198483	0.933873407229176	No
175	3110039I08Rik	ENSMUSG00000074415.14	processed_transcript	4.42632537466988	3.72779691672388	4.07397902881373e-26	1.37732654166237e-24	Up
176	3110040N11Rik	ENSMUSG00000025102.14	protein_coding	-0.756589909481958	4.13935660637883	0.0150518056520479	0.0355329928724476	No
177	3110056K07Rik	ENSMUSG00000085622.9	processed_transcript	-0.259261526979338	1.32279524133011	0.716293218182263	0.80326980109708	No
178	3110070M22Rik	ENSMUSG00000074635.2	protein_coding	0.390741993486726	1.6010851157875	0.448778930694852	0.570442556904795	No
179	3110082I17Rik	ENSMUSG00000053553.11	protein_coding	-1.48938673546051	6.16221101448896	8.70154907042753e-08	6.3842833185484e-07	No
180	3300002I08Rik	ENSMUSG00000063364.10	protein_coding	2.13887242696488	1.13527679458151	0.00138414499341827	0.00441352959306142	Up
181	3300005D01Rik	ENSMUSG00000096965.7	lincRNA	-2.35077655486786	2.68497592878952	5.55886502648279e-08	4.18854774165539e-07	Down
182	3830403N18Rik	ENSMUSG00000031125.2	protein_coding	9.49346978437007	4.35764413436714	2.99390291472635e-60	4.9311116340371e-58	Up
183	3830406C13Rik	ENSMUSG00000033111.16	protein_coding	-0.128480467128489	5.03268677523151	0.625336681765282	0.729010921110578	No
184	3930402G23Rik	ENSMUSG00000038917.4	lincRNA	6.79737978141156	-0.260418058433707	1.69316031747535e-05	8.2991341467401e-05	Up
185	4632404H12Rik	ENSMUSG00000042579.2	lincRNA	2.78266546729929	2.60170589889307	2.19392239156893e-10	2.27117815991023e-09	Up
186	4632411P08Rik	ENSMUSG00000097561.1	lincRNA	1.22567296804851	0.624378685352245	0.076875229382938	0.141272157931558	No
187	4632415L05Rik	ENSMUSG00000048106.5	lincRNA	1.56389690570028	3.63766342118896	1.94475250562881e-07	1.35342553845142e-06	No
188	4632427E13Rik	ENSMUSG00000074024.5	bidirectional_promoter_lncRNA	1.5571358275574	4.6773962654888	7.89143468759863e-09	6.71844012137704e-08	No
189	4732416N19Rik	ENSMUSG00000107402.1	TEC	2.23473223146498	0.445009288887713	0.00413873677338379	0.0116729640675437	Up
190	4732440D04Rik	ENSMUSG00000090031.2	antisense	1.80997006633402	0.474875807927847	0.0121294741334293	0.0295519351777292	No
191	4732491K20Rik	ENSMUSG00000097350.2	bidirectional_promoter_lncRNA	1.52335784453915	1.51393900794793	0.00490952705589389	0.013465562358469	No
192	4732496C06Rik	ENSMUSG00000108456.1	lincRNA	0.990229995593959	0.679507006706756	0.147491417731956	0.240185352212249	No
193	4833418N02Rik	ENSMUSG00000085287.8	processed_transcript	1.56158528926413	0.140971782128685	0.0540159529794612	0.10515880405018	No
194	4833420G17Rik	ENSMUSG00000062822.8	protein_coding	0.255430084611077	4.54493451634851	0.381783628562424	0.50513540910893	No
195	4833439L19Rik	ENSMUSG00000025871.18	protein_coding	-0.152755475094647	7.28735187220871	0.506785943117272	0.624465663843046	No
196	4833445I07Rik	ENSMUSG00000103103.1	lincRNA	1.92654890313412	1.66563307089663	0.000108720984379111	0.000445388547933175	No
197	4921524J17Rik	ENSMUSG00000036934.9	protein_coding	0.129274788556019	4.85624675461496	0.693877289374797	0.786019005078742	No
198	4921531C22Rik	ENSMUSG00000085704.1	processed_transcript	2.69342148930267	1.37163224728623	2.85392840644901e-05	0.000133397772873866	Up
199	4930402H24Rik	ENSMUSG00000027309.18	protein_coding	0.30092220687938	4.559234827138	0.272604332038933	0.389214031307421	No
200	4930404A12Rik	ENSMUSG00000106082.4	antisense	-2.27701043417943	1.07730405901932	0.0282041169833503	0.0609737895899419	No
201	4930412M03Rik	ENSMUSG00000051008.5	lincRNA	2.94391119515651	0.298233418433684	0.000817854200512807	0.00276936555455668	Up
202	4930430F08Rik	ENSMUSG00000046567.10	protein_coding	-0.611062937567185	3.56099156156257	0.0394459882605727	0.0803747202511621	No
203	4930431P19Rik	ENSMUSG00000109147.1	transcribed_processed_pseudogene	1.94981010377234	1.05026960999016	0.00515592043339879	0.0140573238132161	No
204	4930447F24Rik	ENSMUSG00000102224.5	processed_transcript	3.5380539898469	1.32554725002384	3.04404682035484e-07	2.05750897198611e-06	Up
205	4930451G09Rik	ENSMUSG00000022543.9	transcribed_unitary_pseudogene	0.312993108011436	0.862431382074091	0.622496941370443	0.726821612813422	No
206	4930452B06Rik	ENSMUSG00000021747.12	protein_coding	-2.94887186224886	1.12850156899064	8.27224148292158e-05	0.000348551939426348	Down
207	4930452G13Rik	ENSMUSG00000115422.1	lincRNA	8.57589011198682	1.29032778930649	1.42661329040268e-09	1.33974422089205e-08	Up
208	4930453N24Rik	ENSMUSG00000059920.9	protein_coding	-1.06747773373894	5.46194288219693	1.31858580069343e-05	6.57348536341038e-05	No
209	4930486L24Rik	ENSMUSG00000050345.9	protein_coding	-4.63381267586724	2.27548320605278	7.49373507559316e-13	9.80366746600258e-12	Down
210	4930503L19Rik	ENSMUSG00000044906.6	protein_coding	-0.0848571269653416	4.0041790340961	0.82840160215942	0.889169971003599	No
211	4930517E14Rik	ENSMUSG00000111246.1	lincRNA	8.12914951804371	0.913906063184799	3.17156431677471e-09	2.85329739338969e-08	Up
212	4930519F16Rik	ENSMUSG00000031325.15	transcribed_unitary_pseudogene	7.92382657866938	0.684570321806593	1.62679603607868e-08	1.32779216489853e-07	Up
213	4930522L14Rik	ENSMUSG00000072762.9	protein_coding	-0.391058078206421	3.23801180801854	0.286419540019621	0.404577441520843	No
214	4930523C07Rik	ENSMUSG00000090394.8	protein_coding	-0.484715605320281	5.38662642257879	0.062163893539338	0.118086579964494	No
215	4930526A20Rik	ENSMUSG00000085521.4	transcribed_processed_pseudogene	0.435510489468422	1.08696297870582	0.623260393302828	0.72744855753261	No
216	4930532G15Rik	ENSMUSG00000097261.2	lincRNA	3.84950265022492	-0.224202497816456	0.000312438346840267	0.0011554103171724	Up
217	4930537H20Rik	ENSMUSG00000105350.1	antisense	6.81896468079424	-0.255482480226871	2.44942329436518e-05	0.000116233874341262	Up
218	4930556M19Rik	ENSMUSG00000096971.2	processed_transcript	-1.10918193339382	1.66858679597312	0.0305696309493643	0.0650104368161701	No
219	4930558J18Rik	ENSMUSG00000097519.2	lincRNA	-0.216890570264026	1.17820472336666	0.754871707695335	0.835228389351647	No
220	4930562F07Rik	ENSMUSG00000026729.9	lincRNA	-0.641736213707134	1.63642636899395	0.265109144087783	0.380968363992813	No
221	4930578M01Rik	ENSMUSG00000097587.2	processed_transcript	7.46058174423746	0.289995346876178	3.17498640590913e-07	2.13891192221891e-06	Up
222	4930579G24Rik	ENSMUSG00000027811.9	protein_coding	-0.424584939724965	4.47987041871359	0.123080856099845	0.20819219990977	No
223	4930594M22Rik	ENSMUSG00000075463.3	processed_transcript	0.215069750440347	0.379530783155062	0.828351098170126	0.889169971003599	No
224	4930594M22Rik	ENSMUSG00000085423.1	antisense	0.215069750440347	0.379530783155062	0.828351098170126	0.889169971003599	No
225	4931406C07Rik	ENSMUSG00000031938.15	protein_coding	0.884369053962788	2.77482452958755	0.0162194040850036	0.0378855789600074	No
226	4931406P16Rik	ENSMUSG00000066571.13	protein_coding	-0.0301168489788622	4.80571602251981	0.938044540837183	0.965498304536818	No
227	4931414P19Rik	ENSMUSG00000022179.5	protein_coding	-0.284771524970598	1.7969399241736	0.608300031988383	0.714335512884347	No
228	4931428F04Rik	ENSMUSG00000014837.15	protein_coding	-0.165831050519249	2.87547270600368	0.644458288564767	0.745552060620581	No
229	4932422M17Rik	ENSMUSG00000105881.1	lincRNA	3.63912873470995	0.64163803497176	3.40477397449531e-06	1.92099829821437e-05	Up
230	4932438A13Rik	ENSMUSG00000037270.18	protein_coding	-1.10113176953105	4.99399732980243	0.00114897966288743	0.0037483346188712	No
231	4933404O12Rik	ENSMUSG00000097908.7	lincRNA	0.882650761289913	3.76962790936116	0.0104383186349351	0.0259684507170819	No
232	4933406J09Rik	ENSMUSG00000107666.1	antisense	6.65654620966798	-0.372343339382574	4.08322931340533e-05	0.000183738168088681	Up
233	4933406P04Rik	ENSMUSG00000069713.2	lincRNA	3.80026458923796	0.49034169182982	3.14139189025179e-06	1.78572839000287e-05	Up
234	4933407K13Rik	ENSMUSG00000087396.7	processed_transcript	2.37636717537736	1.34214458320512	0.00148658788920752	0.00469820285674021	Up
235	4933412E12Rik	ENSMUSG00000112627.1	bidirectional_promoter_lncRNA	0.752165564316144	2.74921220613289	0.0715701203614678	0.133178061454776	No
236	4933417C20Rik	ENSMUSG00000103006.1	TEC	5.22746271256967	0.163566146273855	8.284959942705e-07	5.17941023766088e-06	Up
237	4933425M03Rik	ENSMUSG00000106508.1	TEC	2.75848550671802	0.944379984054675	1.84773933706561e-05	8.99503875076994e-05	Up
238	4933427D14Rik	ENSMUSG00000020807.14	protein_coding	-0.3087349508257	3.63698760281451	0.387731755185327	0.511415796598141	No
239	4933431E20Rik	ENSMUSG00000086968.8	antisense	1.62579793658853	3.74671999541643	0.000268600843720647	0.00100809671027729	No
240	4933431K14Rik	ENSMUSG00000103715.1	TEC	2.56542842952147	0.0479032079265389	0.00216653060704749	0.00653827077959574	Up
241	4933434E20Rik	ENSMUSG00000027942.16	protein_coding	0.288272846534399	7.23464656525556	0.200271729973454	0.305110880037866	No
242	4933439C10Rik	ENSMUSG00000072893.12	processed_transcript	1.36891366383878	0.833671748584691	0.0445482576151507	0.089214569849079	No
243	5031415H12Rik	ENSMUSG00000097282.1	antisense	1.65353078513877	0.398182059145547	0.0225249870519589	0.0503354511491592	No
244	5031425E22Rik	ENSMUSG00000073147.3	lincRNA	1.90468253709666	3.86667061342159	2.65256803347329e-09	2.40321167320391e-08	No
245	5031439G07Rik	ENSMUSG00000036046.14	protein_coding	-0.150958892547093	6.21893626343404	0.499204856962521	0.617646623506066	No
246	5033430I15Rik	ENSMUSG00000038152.4	lincRNA	0.546339346553839	1.80854819799808	0.254110590894834	0.368258533613718	No
247	5330406M23Rik	ENSMUSG00000104030.1	TEC	0.896679460398102	0.374538251371007	0.221545541173515	0.329997732045234	No
248	5330417C22Rik	ENSMUSG00000040412.16	protein_coding	4.87410667870789	0.593978093164441	1.67660154343902e-07	1.18282811798798e-06	Up
249	5430405H02Rik	ENSMUSG00000085741.8	processed_transcript	0.0625773396784976	0.729735014997764	1	1	No
250	5430416N02Rik	ENSMUSG00000097772.7	lincRNA	1.21508223789956	2.1627379024121	0.0101457579433748	0.0253932864052671	No
251	5430434F05Rik	ENSMUSG00000108780.1	TEC	4.40662600444894	0.167485296611283	4.18141892639997e-05	0.00018756525470482	Up
252	5530601H04Rik	ENSMUSG00000087174.7	processed_transcript	-0.764780110248345	3.28054281615601	0.0222388944344397	0.0497567183558423	No
253	5730455P16Rik	ENSMUSG00000057181.15	protein_coding	-0.3274388207965	4.77365067425789	0.246486601630511	0.359352402535993	No
254	5730480H06Rik	ENSMUSG00000029089.8	protein_coding	-0.358480636822617	2.59792658277148	0.396677505141216	0.520649357228158	No
255	5830417I10Rik	ENSMUSG00000078684.8	unprocessed_pseudogene	0.0527240746291563	4.49902304556542	0.851558754256353	0.905477182248913	No
256	5830428M24Rik	ENSMUSG00000113035.1	processed_transcript	-0.978905936211747	0.914992313409248	0.174833574589399	0.274314476398389	No
257	5930420M18Rik	ENSMUSG00000107201.1	TEC	-0.528812840874608	0.385595130580649	0.552767541241858	0.666298048633341	No
258	5930430L01Rik	ENSMUSG00000106951.1	lincRNA	3.25087776368196	2.48733897893517	3.82307960305309e-12	4.68655569278846e-11	Up
259	6030458C11Rik	ENSMUSG00000022195.7	protein_coding	-0.871557576609422	4.35005087865058	0.00149077397379768	0.00470680099321179	No
260	6230400D17Rik	ENSMUSG00000097577.2	antisense	-0.0793371694539789	0.94029826808919	0.938176980323751	0.965533899400723	No
261	6330403L08Rik	ENSMUSG00000075585.3	antisense	-0.0217011871636576	2.25445571205814	1	1	No
262	6330418K02Rik	ENSMUSG00000085227.1	antisense	-1.16483237237268	2.14880359580128	0.0252407273424174	0.0554493201381731	No
263	6330549D23Rik	ENSMUSG00000045327.7	transcribed_processed_pseudogene	0.0891069532061859	1.47314288048129	0.896630912570735	0.93780162287684	No
264	6430511E19Rik	ENSMUSG00000102555.1	TEC	0.771652522526996	1.13935745473602	0.300359716683951	0.419335066315879	No
265	6430548M08Rik	ENSMUSG00000031824.15	protein_coding	-0.507518087545048	2.16731805055447	0.290929331228848	0.409776243646203	No
266	6430590A07Rik	ENSMUSG00000097583.2	processed_transcript	1.73272637675115	0.527528824323278	0.0164849807568252	0.0384081515747069	No
267	6530402F18Rik	ENSMUSG00000079499.9	processed_transcript	4.79536064658917	-0.166871302872514	2.48100836149203e-05	0.000117571060199513	Up
268	6720427I07Rik	ENSMUSG00000097375.3	lincRNA	2.36872302760262	0.859007921760206	0.000266660804280823	0.00100227950631824	Up
269	6720489N17Rik	ENSMUSG00000072066.7	protein_coding	1.32046930171372	2.29894880735225	0.00462732449628924	0.0128284932679818	No
270	6820431F20Rik	ENSMUSG00000071796.13	transcribed_unprocessed_pseudogene	0.540930563009006	7.08103245361314	0.0138749117019268	0.0330952451976706	No
271	8030462N17Rik	ENSMUSG00000047466.10	protein_coding	-1.60411474676093	3.75753336136242	7.13946144560323e-05	0.000305430107198351	No
272	8430429K09Rik	ENSMUSG00000034587.8	processed_transcript	-1.05837928147368	2.93595580372628	0.00443305667815822	0.0123646285593354	No
273	9030025P20Rik	ENSMUSG00000116953.1	protein_coding	1.6390876117489	2.96204860366093	9.39001818032151e-06	4.80038056357304e-05	No
274	9030407P20Rik	ENSMUSG00000097343.2	processed_transcript	-0.688275656403948	1.99185151601795	0.20698578926513	0.312680563085453	No
275	9030612E09Rik	ENSMUSG00000045008.1	protein_coding	7.16719341604915	0.0384554405176057	1.94128403353386e-06	1.14559834537481e-05	Up
276	9130008F23Rik	ENSMUSG00000054951.3	protein_coding	-1.86349888446887	1.27175271264432	0.00440675294836886	0.0123046196756563	No
277	9130019O22Rik	ENSMUSG00000030823.6	protein_coding	-7.1433692866801	2.85149177088095	7.45594701876508e-25	2.34196947066198e-23	Down
278	9130023H24Rik	ENSMUSG00000062944.4	protein_coding	-0.786862232055967	3.70852997705215	0.0128775315813224	0.0310973022979791	No
279	9130230L23Rik	ENSMUSG00000054598.13	protein_coding	3.93415531625649	0.269804417008089	2.86292924837004e-05	0.000133697026731406	Up
280	9130401M01Rik	ENSMUSG00000101892.1	protein_coding	-0.300498998113629	5.65860078806409	0.321327748217136	0.441619962395041	No
281	9230114K14Rik	ENSMUSG00000097145.5	processed_transcript	-0.59661359026162	2.55750817760644	0.165795351884422	0.263284658301505	No
282	9330020H09Rik	ENSMUSG00000091050.1	antisense	0.493267237053041	0.389238089503647	0.567264918086831	0.678047302071224	No
283	9330151L19Rik	ENSMUSG00000097061.2	bidirectional_promoter_lncRNA	-0.596115753175017	0.531301180069089	0.449556260296947	0.571115756920445	No
284	9330154J02Rik	ENSMUSG00000056031.13	processed_transcript	-0.041596532592142	0.577711313561746	1	1	No
285	9330159F19Rik	ENSMUSG00000004360.9	protein_coding	-0.382377881700074	0.589299098675904	0.671727664985316	0.768449270887476	No
286	9330159M07Rik	ENSMUSG00000097177.8	processed_transcript	-0.0157008256334763	1.39369558852776	1	1	No
287	9330162G02Rik	ENSMUSG00000109536.1	TEC	1.46497161986713	2.05886489645015	0.00057035073565694	0.0019987168306014	No
288	9330182L06Rik	ENSMUSG00000056004.16	protein_coding	-6.89920819895848	2.62797192627151	7.07276272621436e-22	1.84307875747821e-20	Down
289	9330188P03Rik	ENSMUSG00000115149.1	processed_transcript	0.997281346630814	3.45503445498133	0.00191677552242475	0.00587143899298778	No
290	9430015G10Rik	ENSMUSG00000059939.13	protein_coding	0.38872925588174	3.91687842743414	0.198691211227504	0.303458847922587	No
291	9430034N14Rik	ENSMUSG00000102964.1	TEC	1.07740073467084	0.41279516793763	0.178613280997809	0.2791878356222	No
292	9430038I01Rik	ENSMUSG00000040139.14	protein_coding	1.12722446312452	2.74904908734112	0.00186188418943792	0.00572513790849904	No
293	9430060I03Rik	ENSMUSG00000100632.1	antisense	3.70920998428261	0.918349169630477	1.64119342570578e-06	9.80670322792657e-06	Up
294	9430064I24Rik	ENSMUSG00000108402.1	TEC	-4.10697523746443	0.240748819001887	0.00034587409151353	0.00126738290178959	Down
295	9430081H08Rik	ENSMUSG00000111088.1	TEC	1.43381322487062	0.519984190010446	0.0297296368230836	0.0636561073776925	No
296	9430085M18Rik	ENSMUSG00000106164.1	lincRNA	1.98741612012583	1.3689276548991	0.00213454455787065	0.00645995145699981	No
297	9530018F02Rik	ENSMUSG00000112150.1	bidirectional_promoter_lncRNA	0.444336816715037	0.413429080257782	0.634690829869172	0.737252669484853	No
298	9530053A07Rik	ENSMUSG00000078776.9	protein_coding	-0.577382968904861	2.2576739431472	0.164951877479448	0.262172061113259	No
299	9530056K15Rik	ENSMUSG00000045345.6	TEC	-3.95939240392274	0.147264443723494	0.000913035376065742	0.00305022528532261	Down
300	9530068E07Rik	ENSMUSG00000036275.13	protein_coding	0.136225741527883	8.49424583672693	0.549755442506323	0.663913157537012	No
301	9530077C05Rik	ENSMUSG00000036411.10	protein_coding	0.830188836127887	2.69414549496958	0.0232722626738395	0.0517532903878857	No
302	9530082P21Rik	ENSMUSG00000097006.7	antisense	2.57080868055042	1.45264635510515	0.000342904974968916	0.0012593768477489	Up
303	9530085L11Rik	ENSMUSG00000107742.1	TEC	1.33620450763365	0.212333242496471	0.0741941988560831	0.137166912175003	No
304	9830144P21Rik	ENSMUSG00000087528.1	processed_transcript	-2.34219778229396	1.50769462435406	0.000222519931913885	0.000851314343447789	Down
305	9930012K11Rik	ENSMUSG00000044551.13	protein_coding	-0.144798966639969	2.06838038463429	0.829802109671358	0.890301294717549	No
306	9930014A18Rik	ENSMUSG00000097493.3	processed_transcript	0.589359242192731	2.55097848031791	0.113468124933715	0.194700814882254	No
307	9930017N22Rik	ENSMUSG00000115276.1	TEC	2.21989365381683	0.547985871704841	0.0021250596257288	0.00643579467509143	Up
308	9930021J03Rik	ENSMUSG00000046138.15	protein_coding	0.286426005211347	2.98486070473452	0.554274461727649	0.667863816339815	No
309	9930104L06Rik	ENSMUSG00000044730.17	protein_coding	-0.532053674539987	1.97529248045746	0.235957998582087	0.347154421413659	No
310	A130010J15Rik	ENSMUSG00000079144.7	protein_coding	1.16898632554757	4.34549461589113	0.000261703270698912	0.000985664590638792	No
311	A130012E19Rik	ENSMUSG00000112822.1	TEC	1.15597827472817	0.506033227288272	0.104256875944648	0.181366023732009	No
312	A130014A01Rik	ENSMUSG00000097944.1	bidirectional_promoter_lncRNA	3.99808698706615	-0.11715402135345	7.56186115436001e-05	0.000320935679716099	Up
313	A230060F14Rik	ENSMUSG00000097692.2	antisense	1.08129367078567	1.29418455132487	0.0579633801315965	0.111325391620664	No
314	A230065N10Rik	ENSMUSG00000092071.1	antisense	2.5452713949768	0.992696555687457	5.52001621540837e-05	0.000241950352505463	Up
315	A230072C01Rik	ENSMUSG00000086877.7	processed_transcript	-0.948194667962248	0.515731139513442	0.220959204247667	0.329425890329556	No
316	A330009N23Rik	ENSMUSG00000097915.2	antisense	2.87249340304637	0.287057647287538	0.00101049346592982	0.00333894278724291	Up
317	A330035P11Rik	ENSMUSG00000085615.2	lincRNA	0.962091137998104	0.774040672389586	0.134998818176981	0.22390839272001	No
318	A330069E16Rik	ENSMUSG00000097868.1	lincRNA	-1.10925571716274	0.737516495313149	0.102847636748839	0.179473456847642	No
319	A430005L14Rik	ENSMUSG00000047613.10	protein_coding	-0.321511817789834	5.49752287186076	0.178254530982232	0.278694895890074	No
320	A430033K04Rik	ENSMUSG00000056014.15	protein_coding	0.65989393891018	4.25124965896503	0.0136312993531486	0.0325989022319249	No
321	A430057M04Rik	ENSMUSG00000090564.9	antisense	-0.586104965280437	1.09242267225174	0.398509136424106	0.522412946493928	No
322	A430078I02Rik	ENSMUSG00000085589.7	antisense	7.48299038740373	0.297081734008413	3.0445431273804e-07	2.05750897198611e-06	Up
323	A4galt	ENSMUSG00000047878.13	protein_coding	7.70080557912818	0.52848078170337	6.89986400209262e-07	4.37093455793313e-06	Up
324	A530013C23Rik	ENSMUSG00000006462.6	lincRNA	1.85815172024074	0.0694408615714795	0.0281435259274886	0.0608789152366468	No
325	A530016L24Rik	ENSMUSG00000043122.7	protein_coding	7.83625691474719	2.655180830507	9.79358543268489e-26	3.259538654241e-24	Up
326	A530020G20Rik	ENSMUSG00000097124.2	antisense	3.85974134369557	1.06080163717215	3.21046134137369e-07	2.15941344778156e-06	Up
327	A530064N14Rik	ENSMUSG00000104273.1	TEC	1.10040211979798	0.0931749205761321	0.131596666250624	0.219305016386271	No
328	A630052C17Rik	ENSMUSG00000086725.1	processed_transcript	-0.57640462472848	0.867016532407239	0.408786125680811	0.532732334816533	No
329	A630072M18Rik	ENSMUSG00000101013.1	antisense	-0.160256510341922	1.97396687310131	0.792724271718498	0.864527055922542	No
330	A630089N07Rik	ENSMUSG00000116673.1	protein_coding	-2.26767097173887	1.9565107225724	7.18749393354423e-06	3.78123401163975e-05	Down
331	A630095E13Rik	ENSMUSG00000070313.8	protein_coding	-1.32070755943853	3.27495073027576	0.0307369484577716	0.0652906046357459	No
332	A730017L22Rik	ENSMUSG00000085566.1	processed_transcript	-0.610773602032502	2.95069953540506	0.0974655294125789	0.171842899836768	No
333	A730063M14Rik	ENSMUSG00000112639.1	lincRNA	0.943015176198404	0.473152857427231	0.199643834293173	0.3044663270613	No
334	A730091E23Rik	ENSMUSG00000113965.1	TEC	2.2361774505398	0.308447147927558	0.00629170868355468	0.0167418354303287	Up
335	A830082K12Rik	ENSMUSG00000087143.9	antisense	7.83018497984537	0.612437364561639	9.39160529524221e-09	7.90655001493949e-08	Up
336	A930001C03Rik	ENSMUSG00000087132.8	processed_transcript	-2.464555994012	1.58194882533282	3.23622434811977e-05	0.000149391930292112	Down
337	A930004D18Rik	ENSMUSG00000054057.2	protein_coding	0.101725753433922	2.27569709370164	0.814471198015214	0.880248294851641	No
338	A930005H10Rik	ENSMUSG00000054426.11	processed_transcript	-0.421727216241718	1.69850863467744	0.40376770322729	0.527905931544982	No
339	A930012O16Rik	ENSMUSG00000054181.11	processed_transcript	1.93178276779316	0.563824050477152	0.00551861223561721	0.014928955862492	No
340	A930015D03Rik	ENSMUSG00000092368.1	antisense	-0.142378238975565	2.16719110687741	0.753577321158064	0.834155423480755	No
341	A930029G22Rik	ENSMUSG00000096988.1	lincRNA	3.4177510521233	-0.123022980639266	0.000454218550317591	0.00162635053398275	Up
342	A930037H05Rik	ENSMUSG00000109408.1	processed_transcript	1.05324065112179	1.56533154949469	0.0410250713414493	0.0830390879980461	No
343	AA467197	ENSMUSG00000033213.16	protein_coding	5.47919723370829	0.389967009847806	5.05151581576578e-07	3.28255221472565e-06	Up
344	AA474408	ENSMUSG00000073867.2	TEC	2.51017374050196	0.622738191317029	0.00043521220637459	0.00156308952063024	Up
345	AA543186	ENSMUSG00000097345.1	lincRNA	0.999772642621848	0.56087401965865	0.147160659945343	0.239737889718212	No
346	AA986860	ENSMUSG00000042510.7	protein_coding	-1.40725246459021	1.74171445674591	0.0347819339595239	0.0721996292741967	No
347	Aaas	ENSMUSG00000036678.8	protein_coding	-0.143886443494779	6.23688039769808	0.543982910197981	0.658861925833267	No
348	Aacs	ENSMUSG00000029482.4	protein_coding	0.529907347094392	7.18684796000123	0.0863993342610095	0.155589045031005	No
349	Aaed1	ENSMUSG00000021482.10	protein_coding	-1.04400428739595	5.15824185651407	3.05555089953415e-05	0.000141815976901428	No
350	Aagab	ENSMUSG00000037257.8	protein_coding	-0.312973347056907	5.72671811083976	0.189113624304802	0.291626783272571	No
351	Aak1	ENSMUSG00000057230.13	protein_coding	0.505783729733071	4.90055883680656	0.0592811873813179	0.113500061741847	No
352	Aamdc	ENSMUSG00000035642.16	protein_coding	-0.0524120614106633	4.29804866061367	0.880696631694993	0.925709808505155	No
353	Aamp	ENSMUSG00000006299.13	protein_coding	0.0310688554395127	7.95056815758163	0.899637260953592	0.939620753227346	No
354	Aar2	ENSMUSG00000027628.10	protein_coding	-0.446943624850494	6.13148766848179	0.0454089539653278	0.0906837916357168	No
355	Aars	ENSMUSG00000031960.14	protein_coding	0.479359081538492	8.25998844377404	0.0651577482110287	0.122955580385882	No
356	Aars2	ENSMUSG00000023938.8	protein_coding	-0.900559471382741	4.12554135174199	0.00300072137504507	0.00874750794309145	No
357	Aarsd1	ENSMUSG00000075528.13	protein_coding	0.186730414741879	5.69207221338586	0.423272000626232	0.547114940340598	No
358	Aasdh	ENSMUSG00000055923.16	protein_coding	-0.198354083562054	3.34233591080076	0.560356794505633	0.672181862568721	No
359	Aasdhppt	ENSMUSG00000025894.11	protein_coding	-0.167782001255474	5.84328865470387	0.493012904311124	0.611837015232323	No
360	Aatf	ENSMUSG00000018697.14	protein_coding	-0.652741838488341	5.4080798236419	0.00900494070439524	0.022871979681567	No
361	Aatk	ENSMUSG00000025375.15	protein_coding	5.15309250785467	0.114760222642704	2.75504275338462e-06	1.57727425368682e-05	Up
362	Abca1	ENSMUSG00000015243.4	protein_coding	5.27867144718196	4.42937159171488	1.01232360475836e-24	3.14138196867889e-23	Up
363	Abca2	ENSMUSG00000026944.18	protein_coding	-0.179488673004909	4.73240413376624	0.518997593010044	0.635611256186848	No
364	Abca3	ENSMUSG00000024130.16	protein_coding	-0.025347113579842	6.01578517983397	0.920260028268558	0.954425037511879	No
365	Abca5	ENSMUSG00000018800.14	protein_coding	-1.61157502859194	3.4351633473722	1.17726792877464e-05	5.92258473346971e-05	No
366	Abca7	ENSMUSG00000035722.15	protein_coding	-0.472696615330838	3.71257255348503	0.162725008261967	0.259527446580755	No
367	Abcb10	ENSMUSG00000031974.8	protein_coding	-0.324694168393043	5.55854446747969	0.177674634605073	0.278036284325319	No
368	Abcb1b	ENSMUSG00000028970.9	protein_coding	-3.38621760291659	3.35366964946611	5.34451320350866e-17	9.7391434220533e-16	Down
369	Abcb6	ENSMUSG00000026198.15	protein_coding	0.0944111431828683	4.7909344923592	0.744505548082526	0.826946075944432	No
370	Abcb7	ENSMUSG00000031333.7	protein_coding	-1.66225472148386	4.84258005287023	1.37936275081764e-09	1.29821782122742e-08	No
371	Abcb8	ENSMUSG00000028973.18	protein_coding	0.726502848098194	5.64273713432298	0.00226608433999207	0.00680673030532573	No
372	Abcb9	ENSMUSG00000029408.13	protein_coding	2.55034791547693	2.42307328650305	2.69916399530572e-05	0.000126879472549186	Up
373	Abcc1	ENSMUSG00000023088.17	protein_coding	0.291935462631877	6.40572668861534	0.220916844622922	0.329400963657228	No
374	Abcc10	ENSMUSG00000032842.13	protein_coding	-0.41859646190441	2.18776441531869	0.368643320004298	0.492047868269632	No
375	Abcc4	ENSMUSG00000032849.14	protein_coding	-1.35651965295001	4.86262267953009	2.51213729531971e-06	1.4524494974335e-05	No
376	Abcc5	ENSMUSG00000022822.16	protein_coding	0.328327182939074	3.72189467012768	0.329602879558468	0.450660727297535	No
377	Abcd1	ENSMUSG00000031378.14	protein_coding	-0.176756797436666	4.11281725179995	0.685276709102295	0.779161862274288	No
378	Abcd3	ENSMUSG00000028127.10	protein_coding	1.01573394952052	6.93720682950099	1.05220791405123e-05	5.33875002836342e-05	No
379	Abcd4	ENSMUSG00000021240.6	protein_coding	0.0357364965262355	3.67494419430358	0.959079151740281	0.980058054598106	No
380	Abce1	ENSMUSG00000058355.8	protein_coding	-0.334955297744022	8.06188727248107	0.144872257526043	0.23679057155688	No
381	Abcf1	ENSMUSG00000038762.15	protein_coding	-0.273995466907427	6.8983822595743	0.218828610121769	0.326704375855244	No
382	Abcf2	ENSMUSG00000028953.10	protein_coding	0.1161875678784	7.81139081972849	0.621271350717334	0.725786400169646	No
383	Abcf3	ENSMUSG00000003234.16	protein_coding	0.0980896541890204	6.16913235895135	0.672023516024988	0.768719269020837	No
384	Abcg1	ENSMUSG00000024030.7	protein_coding	-2.84431810806413	3.05326661919899	3.2422941095543e-13	4.35867523737855e-12	Down
385	Abcg2	ENSMUSG00000029802.13	protein_coding	-4.43248090318943	2.10304423447639	9.36061017676128e-08	6.84048685670376e-07	Down
386	Abhd1	ENSMUSG00000006638.14	processed_transcript	0.218220366617778	4.23386823733897	0.499951501814544	0.618178724139697	No
387	Abhd10	ENSMUSG00000033157.17	protein_coding	-0.130931854748582	3.84722110665963	0.654921492928131	0.754801867735507	No
388	Abhd11	ENSMUSG00000040532.14	protein_coding	0.85801373840704	5.87035305771793	0.000279843837505948	0.00104692888189835	No
389	Abhd12	ENSMUSG00000032046.15	protein_coding	-0.133659362476739	5.49543477335687	0.578916095117326	0.689088768087861	No
390	Abhd13	ENSMUSG00000040396.12	protein_coding	0.201299513426588	3.01570297310455	0.547933978395425	0.662460739737063	No
391	Abhd14a	ENSMUSG00000042210.17	protein_coding	-0.723031471749133	3.15594940140248	0.0401250760354669	0.081564375289184	No
392	Abhd14b	ENSMUSG00000042073.15	protein_coding	0.322277892884797	3.47465625100708	0.286583167927612	0.404633108725607	No
393	Abhd15	ENSMUSG00000000686.11	protein_coding	3.61863262610414	1.52270376055001	3.39980717586711e-09	3.05009237348916e-08	Up
394	Abhd16a	ENSMUSG00000007036.15	protein_coding	0.519682277250237	5.61417093909721	0.0667839980553061	0.125544925814533	No
395	Abhd17a	ENSMUSG00000003346.14	protein_coding	-1.37439393375299	3.04688988264139	6.15299440441226e-05	0.000266692034795831	No
396	Abhd17b	ENSMUSG00000047368.4	protein_coding	1.46808644582898	2.63121306004167	0.000202887389086028	0.000784143889166126	No
397	Abhd17c	ENSMUSG00000038459.10	protein_coding	0.187807084114574	2.13280077912262	0.671173716744901	0.768089144755188	No
398	Abhd18	ENSMUSG00000037818.16	protein_coding	-0.395349242902188	1.57160981074712	0.63000203749257	0.733072211338301	No
399	Abhd2	ENSMUSG00000039202.12	protein_coding	1.44065913019174	7.99242028034723	1.28444359778824e-08	1.06117343413412e-07	No
400	Abhd3	ENSMUSG00000002475.16	protein_coding	-3.05588905775369	4.22860997653872	6.39324289019195e-17	1.1568167804267e-15	Down
401	Abhd4	ENSMUSG00000040997.13	protein_coding	-0.569483030171428	6.68645346284218	0.0293123582239445	0.0629199442110301	No
402	Abhd5	ENSMUSG00000032540.16	protein_coding	-0.931876547746133	6.78186025223443	0.000101332789457343	0.000417920496359064	No
403	Abhd6	ENSMUSG00000025277.14	protein_coding	-0.283431008159455	5.4800394435577	0.2243299353472	0.333368036946845	No
404	Abhd8	ENSMUSG00000007950.9	protein_coding	-0.166553763361482	5.85186926388548	0.503123140242722	0.621143857649265	No
405	Abi1	ENSMUSG00000058835.14	protein_coding	-0.633317739668829	6.34196964330889	0.00762333064520423	0.0198293032595543	No
406	Abi2	ENSMUSG00000026782.15	protein_coding	-0.144892132670166	4.71508464143297	0.626942134925155	0.730493590891786	No
407	Abi3	ENSMUSG00000018381.15	protein_coding	3.15207816275829	2.39742046921517	1.05075106827671e-10	1.12585479350716e-09	Up
408	Abl1	ENSMUSG00000026842.16	protein_coding	0.42205321194585	4.90752133790051	0.121646493125715	0.206091586072275	No
409	Abl2	ENSMUSG00000026596.13	protein_coding	-0.436900338620238	3.4855870112333	0.166978138569693	0.264655752914123	No
410	Ablim1	ENSMUSG00000025085.16	protein_coding	-0.139135203812509	4.81875323128936	0.670918736771632	0.767934159952348	No
411	Abr	ENSMUSG00000017631.18	protein_coding	-0.676252123836747	5.0890685947261	0.00595404685750178	0.0159623622659277	No
412	Abracl	ENSMUSG00000078453.3	protein_coding	0.0049055939225579	5.66336755398777	0.982326297445079	0.996206657978918	No
413	Abraxas1	ENSMUSG00000035234.18	protein_coding	-0.337521273654861	4.16520362641719	0.273544258770226	0.390073542647061	No
414	Abraxas2	ENSMUSG00000030965.19	protein_coding	-0.964098782510231	5.54955668856907	0.00013341732019883	0.000534793233258773	No
415	Abt1	ENSMUSG00000036376.3	protein_coding	-0.653079339901059	5.07760662677776	0.00894693081010441	0.0227471245037426	No
416	Abtb1	ENSMUSG00000030083.11	protein_coding	-0.838052847055807	3.5489500392431	0.118795179059029	0.202247769065908	No
417	Abtb2	ENSMUSG00000032724.5	protein_coding	-0.531189264202207	5.6987255292218	0.0217938096007321	0.0488971484353135	No
418	AC090479.2	ENSMUSG00000117634.1	antisense	2.0297126611781	-0.0953401602279097	0.0376199859841511	0.077217440475857	No
419	AC090881.3	ENSMUSG00000118161.1	processed_pseudogene	3.51711252897412	0.263420197953308	0.000161348988543595	0.000635064477885896	Up
420	AC098880.2	ENSMUSG00000117183.1	processed_pseudogene	-1.89049649242138	2.04230871802201	0.000215326162406932	0.000826499912889708	No
421	AC102496.1	ENSMUSG00000117465.1	lincRNA	1.66871208881666	0.263593725958489	0.136478251950953	0.225683627598648	No
422	AC109138.11	ENSMUSG00000118245.1	bidirectional_promoter_lncRNA	3.98846312624319	-0.119578639298379	9.114607986957e-05	0.000380921824360561	Up
423	AC114539.1	ENSMUSG00000118087.1	bidirectional_promoter_lncRNA	-0.0521060602529736	3.5876757394259	0.905289563599109	0.94365869240332	No
424	AC114990.1	ENSMUSG00000117327.1	pseudogene	-0.645130062178241	0.520330629481541	0.429211971093238	0.552402944563698	No
425	AC115117.1	ENSMUSG00000117730.1	processed_pseudogene	-0.586329773063737	1.98583097117545	0.200545837975903	0.305406872982032	No
426	AC115631.1	ENSMUSG00000117942.1	protein_coding	0.0870323148284476	3.47894660754665	0.80400159845789	0.872972713258791	No
427	AC115752.1	ENSMUSG00000118106.1	TEC	1.75721900169955	1.82858326369268	0.000546098081114409	0.00192475227656428	No
428	AC117239.2	ENSMUSG00000117621.1	protein_coding	0.457380407141244	0.972788493551971	0.473680288924867	0.594274479669704	No
429	AC121821.1	ENSMUSG00000117869.1	processed_transcript	1.75940837249944	3.59244280075135	1.82283077137165e-08	1.47840321463457e-07	No
430	AC121824.2	ENSMUSG00000118246.1	processed_pseudogene	0.886342295800148	0.437853655820447	0.229682177126525	0.339862600689186	No
431	AC122453.1	ENSMUSG00000117438.1	processed_pseudogene	0.847299624478167	1.14253161805516	0.53860555774226	0.654508664426297	No
432	AC122818.4	ENSMUSG00000117545.1	lincRNA	2.33936406158522	-0.0891712858164948	0.00712859236275241	0.018693820388708	Up
433	AC123927.3	ENSMUSG00000117599.1	TEC	4.94056291931654	-0.0607081308860962	4.78433018122023e-06	2.62081066075334e-05	Up
434	AC124502.3	ENSMUSG00000117789.1	protein_coding	1.07432382684968	1.25707363992105	0.0934272360734086	0.16607993660372	No
435	AC124518.1	ENSMUSG00000117922.1	lincRNA	-10.0168197649876	3.005182370746	1.02811424822775e-19	2.25011648159828e-18	Down
436	AC125398.1	ENSMUSG00000118102.1	lincRNA	-8.83434051934764	1.92861808402407	4.1069404745791e-14	6.02304386722805e-13	Down
437	AC125456.1	ENSMUSG00000118241.1	processed_pseudogene	-0.164098725356579	1.38974555597669	0.787581327003855	0.860189174581719	No
438	AC126031.1	ENSMUSG00000117699.1	processed_pseudogene	6.48789473300891	-0.495525020588391	0.000118351750949127	0.000480399666490816	Up
439	AC127331.2	ENSMUSG00000117813.1	processed_pseudogene	0.673445582604664	4.11042083391429	0.0179834082597854	0.041411157181119	No
440	AC131675.2	ENSMUSG00000118145.1	processed_pseudogene	1.1625611161378	1.16159681082114	0.0498308854078172	0.0981415583066423	No
441	AC132148.1	ENSMUSG00000118330.1	antisense	-0.942690300679896	0.828906753175702	0.190964691093175	0.293951999337889	No
442	AC132253.4	ENSMUSG00000118100.1	processed_transcript	0.112022645874517	0.849176794534648	0.943021572156509	0.968422972168758	No
443	AC132253.9	ENSMUSG00000118383.1	lincRNA	0.636872599849106	2.81771860424465	0.11090514767485	0.191248111701853	No
444	AC132307.1	ENSMUSG00000117775.1	sense_intronic	0.621667468806585	1.77121011988909	0.252264041806051	0.365989400912742	No
445	AC133451.1	ENSMUSG00000117768.1	bidirectional_promoter_lncRNA	5.75182759296931	0.626765855829056	2.98833570253988e-08	2.349951349148e-07	Up
446	AC133509.1	ENSMUSG00000117822.1	processed_pseudogene	-0.308566905742748	0.720427424386938	0.767743696935921	0.844958731648743	No
447	AC138790.1	ENSMUSG00000117698.1	processed_transcript	1.57581799011195	1.21513998588086	0.031552545618848	0.0667032340900674	No
448	AC144860.1	ENSMUSG00000117499.1	TEC	-0.194632692138592	0.930462815446583	0.864504673236049	0.915152565677614	No
449	AC154366.4	ENSMUSG00000117648.1	bidirectional_promoter_lncRNA	7.12345906187532	-0.0043863899524104	2.13403323913639e-06	1.24731233044519e-05	Up
450	AC154457.3	ENSMUSG00000117300.1	processed_pseudogene	-0.904374561266095	3.35853645969321	0.00416640653663956	0.011730402098665	No
451	AC154652.2	ENSMUSG00000118295.1	transcribed_processed_pseudogene	1.06989669884106	1.1141956592085	0.0630246426953563	0.119403861481676	No
452	AC157548.1	ENSMUSG00000118057.1	lincRNA	0.842129104643386	2.55646512775858	0.0828481614209536	0.150353203810565	No
453	AC158975.2	ENSMUSG00000118012.1	lincRNA	9.05058499426625	9.31452209549588	8.06675599039929e-137	2.59084035521649e-133	Up
454	AC160336.1	ENSMUSG00000115801.1	lincRNA	-0.325752086411544	2.09429395114036	0.601844548454867	0.708373514796123	No
455	AC165962.1	ENSMUSG00000117725.1	antisense	1.70985841294487	2.27025472847972	0.000585461128574388	0.00204775908488842	No
456	AC166110.4	ENSMUSG00000117278.1	lincRNA	-0.136859986959611	0.634188424916217	0.93424579343852	0.963340212561576	No
457	AC166172.4	ENSMUSG00000118071.1	antisense	4.09556149306964	0.386244073850201	1.97579387339482e-05	9.54607893625545e-05	Up
458	Acaa1a	ENSMUSG00000036138.16	protein_coding	0.0195383177886381	6.89480670473047	0.946961230454532	0.970610138927189	No
459	Acaa1b	ENSMUSG00000010651.4	protein_coding	0.72012658141804	2.90635943848363	0.0399075812996178	0.0811993501672774	No
460	Acaa2	ENSMUSG00000036880.10	protein_coding	-1.14044802366719	6.46779217566644	1.79546769086462e-05	8.76034397687819e-05	No
461	Acaca	ENSMUSG00000020532.18	protein_coding	0.119675542583163	5.70420680153084	0.663492701028166	0.762014190068733	No
462	Acacb	ENSMUSG00000042010.16	protein_coding	2.76148971645366	0.182511601621943	0.00121290112021909	0.00392794068350257	Up
463	Acad10	ENSMUSG00000029456.12	protein_coding	-0.665000198196844	1.36763843634377	0.252193784245852	0.365928794466507	No
464	Acad11	ENSMUSG00000090150.10	protein_coding	-1.38893545142255	4.20405286123167	1.36290019278031e-06	8.23186590345494e-06	No
465	Acad12	ENSMUSG00000042647.13	protein_coding	-3.68399650568046	1.95142937348195	7.01564724491055e-08	5.20681803323893e-07	Down
466	Acad8	ENSMUSG00000031969.16	protein_coding	0.0234154361206912	4.83848163285981	0.932952101887373	0.962392456475596	No
467	Acad9	ENSMUSG00000027710.14	protein_coding	0.0163105549511732	5.45698416749807	0.959009220193444	0.980058054598106	No
468	Acadl	ENSMUSG00000026003.5	protein_coding	-0.462740132599232	7.38308948524936	0.0356103134801386	0.0736454760591341	No
469	Acadm	ENSMUSG00000062908.12	protein_coding	0.789555477053419	6.53902146378556	0.00256515118632552	0.00758621024187936	No
470	Acads	ENSMUSG00000029545.13	protein_coding	-0.120801898862458	5.63727108221333	0.644381631073155	0.745530512823921	No
471	Acadsb	ENSMUSG00000030861.15	protein_coding	-0.147993639932118	5.99870414143531	0.527243127321099	0.643562228664529	No
472	Acadvl	ENSMUSG00000018574.14	protein_coding	-0.13675163269311	7.34861292998963	0.584337674451169	0.693934747982453	No
473	Acap2	ENSMUSG00000049076.11	protein_coding	-0.619650830320087	5.53817708093346	0.0132475163490332	0.0318470887979098	No
474	Acap3	ENSMUSG00000029033.16	protein_coding	-0.295839652458576	3.83430078512798	0.302998508979334	0.422101069998084	No
475	Acat1	ENSMUSG00000032047.5	protein_coding	0.510349137400123	7.23942436771698	0.0253671778198406	0.0557080570002552	No
476	Acat2	ENSMUSG00000023832.14	protein_coding	0.80530015612261	6.87297729421193	0.00236446703468313	0.0070576923779215	No
477	Acbd3	ENSMUSG00000026499.5	protein_coding	-0.38799435598873	3.50150243906679	0.201073387018035	0.305992632435525	No
478	Acbd4	ENSMUSG00000056938.16	protein_coding	0.245500024531109	4.75274139527972	0.432836461895864	0.555509493104512	No
479	Acbd5	ENSMUSG00000026781.17	protein_coding	-0.509647189309282	5.52145850904422	0.0846772589471373	0.153088762411184	No
480	Acbd6	ENSMUSG00000033701.13	protein_coding	0.0817231010708775	4.64151403084983	0.755723190311599	0.835882550661482	No
481	Accs	ENSMUSG00000040272.14	protein_coding	0.854706152655089	3.05100005213562	0.0109900386337646	0.0271883355147264	No
482	Acd	ENSMUSG00000038000.10	protein_coding	0.285724959633454	5.85046731017505	0.245064666906291	0.35764464111611	No
483	Ace	ENSMUSG00000020681.14	protein_coding	7.90139842287089	0.713896081832816	1.89071230708562e-07	1.31867432188539e-06	Up
484	Acer2	ENSMUSG00000038007.14	protein_coding	-8.20856976225216	3.85367042087615	9.58594351233718e-42	7.46367371533308e-40	Down
485	Acer3	ENSMUSG00000030760.14	protein_coding	-1.65658575916235	7.06103753001699	2.78555812302789e-13	3.7629931868075e-12	No
486	Acin1	ENSMUSG00000022185.19	protein_coding	0.172821510899216	4.69217179365919	0.509953156312363	0.627345417901458	No
487	Ackr3	ENSMUSG00000044337.5	protein_coding	6.98830684524858	2.63592557423876	9.01014477249449e-28	3.31671432355979e-26	Up
488	Acly	ENSMUSG00000020917.17	protein_coding	-0.542184600426706	8.01146715831361	0.0342470079987145	0.0712850472714656	No
489	Aco1	ENSMUSG00000028405.9	protein_coding	0.172438964429229	6.3295437333634	0.440172818796896	0.562676637122759	No
490	Aco2	ENSMUSG00000022477.13	protein_coding	0.702298337606559	8.73195046770554	0.00251356702469105	0.00745252609420862	No
491	Acod1	ENSMUSG00000022126.6	protein_coding	0.756380740828319	2.72434060106507	0.201517213866796	0.306486521433258	No
492	Acot1	ENSMUSG00000072949.6	protein_coding	3.7599394893986	5.44111607834088	5.09622070797104e-28	1.92562198339129e-26	Up
493	Acot11	ENSMUSG00000034853.16	protein_coding	8.02222250739116	0.80886076293703	4.47467489683943e-09	3.95910112945565e-08	Up
494	Acot13	ENSMUSG00000006717.7	protein_coding	-0.989690447381844	6.14457349003576	9.49460443568107e-05	0.000395644447567936	No
495	Acot2	ENSMUSG00000021226.7	protein_coding	-0.16954501793039	1.44413253379751	0.800238202650295	0.870209936469302	No
496	Acot6	ENSMUSG00000043487.4	protein_coding	2.49586385385615	0.176977294857268	0.00319470975363962	0.00926675010273383	Up
497	Acot7	ENSMUSG00000028937.14	protein_coding	0.256545435443672	8.55590841704104	0.268096944782774	0.384316162644979	No
498	Acot8	ENSMUSG00000017307.16	protein_coding	-0.489429946270972	4.37226048247069	0.0828459069948452	0.150353203810565	No
499	Acot9	ENSMUSG00000025287.15	protein_coding	-0.572996726117344	6.7788800393048	0.0245747341899938	0.0541901150255492	No
500	Acox1	ENSMUSG00000020777.16	protein_coding	0.361789889551077	6.32219824479535	0.168799036222607	0.266408012082535	No
501	Acox2	ENSMUSG00000021751.13	protein_coding	0.440660238812224	5.46504789298238	0.0879700385909145	0.157820288476118	No
502	Acox3	ENSMUSG00000029098.17	protein_coding	-1.47087559112027	3.7192570632422	1.47217366137061e-06	8.83785748954593e-06	No
503	Acp1	ENSMUSG00000044573.16	protein_coding	-0.621136380367873	6.93949192703584	0.00820321514729184	0.0211068906463565	No
504	Acp2	ENSMUSG00000002103.15	protein_coding	0.0460679397998327	5.38253494341109	0.871896657595217	0.919893804440106	No
505	Acp6	ENSMUSG00000028093.15	protein_coding	-0.0813889310216239	5.84696348407044	0.759250634539376	0.838565011981414	No
506	Acpp	ENSMUSG00000032561.15	protein_coding	-1.79381037171252	2.69969283490338	7.75748662857811e-05	0.000328262288265293	No
507	Acsbg1	ENSMUSG00000032281.11	protein_coding	-7.19505683130918	4.24531995139137	1.66702766013609e-22	4.5182076687275e-21	Down
508	Acsf3	ENSMUSG00000015016.8	protein_coding	-0.620816605978752	3.75727319651561	0.0340631008163947	0.0709585294751536	No
509	Acsl1	ENSMUSG00000018796.13	protein_coding	-0.180520659806636	4.81671129221968	0.509929832358848	0.627345417901458	No
510	Acsl3	ENSMUSG00000032883.15	protein_coding	1.13556723395953	4.69939279034914	2.36334939845599e-05	0.000112743964804917	No
511	Acsl4	ENSMUSG00000031278.12	protein_coding	-3.26264167475963	6.94577877365182	1.86743220186196e-20	4.27645302982542e-19	Down
512	Acsl5	ENSMUSG00000024981.6	protein_coding	-0.0544355667048884	8.1549600174402	0.830660602835081	0.890850385226003	No
513	Acss1	ENSMUSG00000027452.11	protein_coding	10.9178884361282	3.72068543776926	6.24070862970943e-38	3.98877531173518e-36	Up
514	Acss2	ENSMUSG00000027605.18	protein_coding	-0.145506138091401	3.29194496654885	0.675061804322426	0.771096203443603	No
515	Actb	ENSMUSG00000029580.14	protein_coding	-0.641000213716998	12.9756991294456	0.0041770160173732	0.011755120432682	No
516	Actg-ps1	ENSMUSG00000074978.4	processed_pseudogene	3.78582690526389	3.69879705195831	1.83822827428853e-14	2.7947596023414e-13	Up
517	Actg1	ENSMUSG00000062825.15	protein_coding	0.333716601016435	12.0809103936439	0.184950564612715	0.28699841811566	No
518	Actl6a	ENSMUSG00000027671.14	protein_coding	0.803259493847412	6.76354502942571	0.0014574720073609	0.00461413082271204	No
519	Actn1	ENSMUSG00000015143.15	protein_coding	-1.28255357154713	5.9270091390789	2.33096534833001e-07	1.60052976109009e-06	No
520	Actn4	ENSMUSG00000054808.15	protein_coding	1.02372391066546	9.83818492824054	1.5885063570834e-05	7.83699737690109e-05	No
521	Actr10	ENSMUSG00000021076.6	protein_coding	-0.162021706532587	6.67822548492569	0.470850386472612	0.591822220429865	No
522	Actr1a	ENSMUSG00000025228.5	protein_coding	0.111648695952968	7.98403946085135	0.676440662021615	0.772053410180499	No
523	Actr1b	ENSMUSG00000037351.9	protein_coding	-0.0580396192126026	7.30743429476392	0.804734965677725	0.873325739488235	No
524	Actr2	ENSMUSG00000020152.7	protein_coding	0.625843924954591	7.77504533823367	0.004644729216491	0.012871189871497	No
525	Actr3	ENSMUSG00000026341.16	protein_coding	0.227940942536101	8.19510697685002	0.299643926781681	0.418563175749076	No
526	Actr3b	ENSMUSG00000056367.14	protein_coding	1.31154559993765	2.69948076408009	0.000817465488600035	0.00276877910151454	No
527	Actr5	ENSMUSG00000037761.16	protein_coding	-0.251480585960761	0.76427140159849	0.798538993203822	0.868656261277688	No
528	Actr6	ENSMUSG00000019948.4	protein_coding	-0.568741171548679	3.58484597579219	0.10011408286067	0.1754899198405	No
529	Actr8	ENSMUSG00000015971.5	protein_coding	0.300154908904588	5.4403954720083	0.204519094724023	0.310060987717669	No
530	Acvr1	ENSMUSG00000026836.15	protein_coding	0.0735883795776493	3.32096174916192	0.822459553119769	0.885333665819461	No
531	Acvr1b	ENSMUSG00000000532.11	protein_coding	0.67991301655332	3.24000202157315	0.0402719217582691	0.0818240358735541	No
532	Acvr2a	ENSMUSG00000052155.5	protein_coding	-1.17678934602579	4.0710406180447	3.68962959051787e-05	0.000167789987077462	No
533	Acvr2b	ENSMUSG00000061393.14	protein_coding	0.251048337204033	0.187947741803835	0.925825914437793	0.957964362337494	No
534	Acvrl1	ENSMUSG00000000530.16	protein_coding	4.08903977759172	-0.0260366451290374	0.000162122473646103	0.000637718131944729	Up
535	Acy1	ENSMUSG00000023262.13	protein_coding	-0.928996512303455	4.99170717954298	0.000288930823904521	0.00107778579985522	No
536	Acy3	ENSMUSG00000024866.10	protein_coding	2.32760058266801	1.1873627082691	0.000464685341011836	0.00166012585538906	Up
537	Acyp1	ENSMUSG00000008822.15	protein_coding	-0.521409403616428	3.44234946753976	0.092833018628604	0.165115020119296	No
538	Acyp2	ENSMUSG00000060923.5	protein_coding	10.048627160498	2.81532679688143	3.71400631135568e-28	1.42005473458293e-26	Up
539	Ada	ENSMUSG00000017697.3	protein_coding	-0.587687971873583	4.07872190784106	0.039204615083144	0.0799843877994523	No
540	Adal	ENSMUSG00000027259.15	protein_coding	-0.691196892576651	3.75842366442981	0.0188922576905867	0.0433022006335356	No
541	Adam10	ENSMUSG00000054693.14	protein_coding	-0.784029914445425	6.8632509384091	0.000538800637213949	0.00190059631693784	No
542	Adam11	ENSMUSG00000020926.16	protein_coding	-1.9929702569895	0.381944143162921	0.02573828826633	0.0563688696484047	No
543	Adam12	ENSMUSG00000054555.11	protein_coding	-5.00345851882258	4.19696891458847	3.27328968961027e-13	4.39414343181015e-12	Down
544	Adam15	ENSMUSG00000028041.17	protein_coding	0.54516523083327	6.34977352409169	0.0146051598340339	0.034593010395987	No
545	Adam17	ENSMUSG00000052593.16	protein_coding	-0.773124761620666	6.80583016394305	0.00181579888843118	0.00559816854323863	No
546	Adam3	ENSMUSG00000031553.16	protein_coding	-6.42339577132926	-0.0810251658167714	5.89387437805913e-05	0.00025667323435568	Down
547	Adam8	ENSMUSG00000025473.16	protein_coding	-5.90639649797951	5.28515608771701	2.51910249678896e-46	2.36225618804729e-44	Down
548	Adam9	ENSMUSG00000031555.15	protein_coding	0.00852000019033721	6.13029689899501	0.976486148085831	0.992109152850914	No
549	Adamts1	ENSMUSG00000022893.14	protein_coding	-1.31754459554326	6.92771747861433	0.0175861783600885	0.0406421358863208	No
550	Adamts10	ENSMUSG00000024299.17	protein_coding	1.26201112641741	1.31661885256192	0.0173939577668325	0.0402630946721617	No
551	Adamts12	ENSMUSG00000047497.10	protein_coding	6.78734463785191	-0.262881212164173	1.89437097709115e-05	9.1941760267057e-05	Up
552	Adamts14	ENSMUSG00000059901.12	protein_coding	2.12275028728214	3.25918841856436	2.2206459068499e-06	1.29440281149277e-05	Up
553	Adamts4	ENSMUSG00000006403.13	protein_coding	2.65971746747614	4.94835096383131	5.86223143675779e-08	4.4042156297092e-07	Up
554	Adamts5	ENSMUSG00000022894.6	protein_coding	-1.71959355054702	2.02367746680632	0.0246133609462152	0.0542566657645893	No
555	Adamts7	ENSMUSG00000032363.15	protein_coding	0.687058074843184	2.42384632409237	0.0781726202814197	0.143295469469366	No
556	Adamts8	ENSMUSG00000031994.13	protein_coding	0.350904868518236	3.57949422367322	0.477324865303527	0.597722423801443	No
557	Adamtsl2	ENSMUSG00000036040.14	protein_coding	7.55563096209142	0.392987986610276	9.78144880698021e-07	6.05601314810963e-06	Up
558	Adamtsl4	ENSMUSG00000015850.11	protein_coding	0.910489377038105	3.11429264322297	0.00704263984669618	0.018498628932837	No
559	Adamtsl5	ENSMUSG00000043822.18	protein_coding	5.1834715124616	1.38369427926096	1.18089062571859e-09	1.11962375414071e-08	Up
560	Adap1	ENSMUSG00000056413.16	protein_coding	-3.04653625408052	1.18331252731272	1.63975853520638e-05	8.06198924676479e-05	Down
561	Adar	ENSMUSG00000027951.16	protein_coding	0.127920282712512	5.10151597081119	0.635925415053311	0.738206723338744	No
562	Adarb1	ENSMUSG00000020262.15	protein_coding	-0.49427510146656	2.37475457392689	0.316074533355764	0.435687717813465	No
563	Adat1	ENSMUSG00000031949.17	protein_coding	-0.768965900665021	2.54507601030541	0.089952361360792	0.160725728289582	No
564	Adat2	ENSMUSG00000019808.8	protein_coding	-0.75307753905178	4.74310648052443	0.00363167936851511	0.0103818835886323	No
565	Adat3	ENSMUSG00000113640.1	protein_coding	0.0237428751592929	2.69099806474097	0.968656277186742	0.986627066757954	No
566	Adck1	ENSMUSG00000021044.15	protein_coding	-0.67344534065099	4.05007095925995	0.0236015437032347	0.0523405889790188	No
567	Adck2	ENSMUSG00000046947.12	protein_coding	0.0730052925506638	3.78576006003075	0.839043462409104	0.896367818420474	No
568	Adck5	ENSMUSG00000022550.18	protein_coding	-0.158874760361366	4.93378626489042	0.558310315842469	0.670776454468176	No
569	Adcy6	ENSMUSG00000022994.9	protein_coding	0.260420707832228	3.31360960941565	0.430609340866068	0.553899353663458	No
570	Adcy7	ENSMUSG00000031659.13	protein_coding	-0.443971027671904	4.66931989189956	0.139657529214901	0.230052606465424	No
571	Adcy8	ENSMUSG00000022376.8	protein_coding	3.13639113382857	0.231462159593373	0.000280698487550788	0.0010498205151572	Up
572	Adcy9	ENSMUSG00000005580.11	protein_coding	-0.142649311575584	1.60426679551814	0.869290369002623	0.918553493220653	No
573	Add1	ENSMUSG00000029106.14	protein_coding	0.401445045849221	6.6358725831948	0.0684967775042707	0.128183263014911	No
574	Add3	ENSMUSG00000025026.15	protein_coding	-0.231051225026822	5.26929432901045	0.367183282859351	0.490200938885387	No
575	Adgra1	ENSMUSG00000025475.17	protein_coding	-2.41621685878815	2.21903135799365	8.62384576958078e-05	0.000362178968949998	Down
576	Adgra2	ENSMUSG00000031486.15	protein_coding	6.63487095699675	-0.377302893316248	5.60314358609106e-05	0.000245151414093086	Up
577	Adgra3	ENSMUSG00000029090.12	protein_coding	0.114061234630418	4.03474373308559	0.726030357773738	0.811564605091726	No
578	Adgre5	ENSMUSG00000002885.14	protein_coding	1.91810327102059	1.83932877269471	3.546216106151e-05	0.000161783516746171	No
579	Adgrf4	ENSMUSG00000023918.12	protein_coding	-5.09617541707088	4.01726595009001	1.84410862827439e-34	9.66990348875148e-33	Down
580	Adgrg1	ENSMUSG00000031785.16	protein_coding	0.679285152452755	3.02665096447799	0.0857742290210103	0.154636755575767	No
581	Adgrg3	ENSMUSG00000060470.7	protein_coding	-7.74738371424283	0.98227064011788	1.98346455432159e-08	1.59859279356145e-07	Down
582	Adgrg6	ENSMUSG00000039116.6	protein_coding	-2.17695374846106	4.83649634963402	7.8362529837986e-15	1.21731973498018e-13	Down
583	Adgrl1	ENSMUSG00000013033.16	protein_coding	1.62328709096737	3.58022220858629	0.00862949633994137	0.0220754957147007	No
584	Adgrl2	ENSMUSG00000028184.12	protein_coding	0.161993712085561	6.21116018530722	0.525069296061359	0.641699010507779	No
585	Adgrl3	ENSMUSG00000037605.16	protein_coding	0.375142965850558	4.65762641616498	0.150548198377203	0.243957202895047	No
586	Adh5	ENSMUSG00000028138.8	protein_coding	0.269451933419759	7.52652813636868	0.212159073607923	0.319008382331577	No
587	Adh7	ENSMUSG00000055301.8	protein_coding	1.02299771778173	3.84203070236271	0.0737760609825577	0.136492087477379	No
588	Adhfe1	ENSMUSG00000025911.14	protein_coding	-1.07537743258993	0.904916037878058	0.124737927445024	0.210244221646207	No
589	Adi1	ENSMUSG00000020629.12	protein_coding	-0.736798836268515	5.74479916824499	0.00186381579383532	0.00572970603096491	No
590	Adipor1	ENSMUSG00000026457.14	protein_coding	-0.725446437928937	7.02012996386106	0.00286858735593967	0.00839852820459364	No
591	Adipor2	ENSMUSG00000030168.13	protein_coding	-1.37479835087803	2.96947306584391	9.22009044517385e-05	0.000385079655231302	No
592	Adk	ENSMUSG00000039197.10	protein_coding	0.0533784794874858	6.98502299345155	0.814322120618555	0.880161221906998	No
593	Adm	ENSMUSG00000030790.15	protein_coding	5.53017233558972	0.452376241899768	3.78203426668501e-06	2.11343167568953e-05	Up
594	Adnp2	ENSMUSG00000053950.10	protein_coding	0.204944145933673	4.03523050338703	0.502337668354271	0.62041261539582	No
595	Ado	ENSMUSG00000057134.5	protein_coding	-0.474062575397169	6.52681239467416	0.0682210304089487	0.127741667054914	No
596	Adora1	ENSMUSG00000042429.8	protein_coding	4.7074031289247	1.31748614019141	4.64779377966446e-08	3.52645965230805e-07	Up
597	Adpgk	ENSMUSG00000025236.11	protein_coding	-0.995425770080114	5.59948296075083	0.0002815306878725	0.00105262652709488	No
598	Adprh	ENSMUSG00000002844.9	protein_coding	-0.193392756200077	5.99732187432913	0.425608812751898	0.549085802111231	No
599	Adprhl2	ENSMUSG00000042558.16	protein_coding	-0.868525729946737	5.15435622173357	0.00255220502336056	0.00755139980080911	No
600	Adprm	ENSMUSG00000020910.16	protein_coding	-0.190655956921862	3.28424670473547	0.608468920837347	0.714468533589013	No
601	Adrb1	ENSMUSG00000035283.5	protein_coding	7.35444135981326	0.178748163185628	1.30262906347248e-06	7.89753448722555e-06	Up
602	Adrb2	ENSMUSG00000045730.4	protein_coding	-3.22697850092618	2.08939773142673	3.61866628906165e-07	2.41250678856123e-06	Down
603	Adrm1	ENSMUSG00000039041.15	protein_coding	0.0327390836814311	7.69852157970034	0.882646030159725	0.9271752697843	No
604	Adsl	ENSMUSG00000022407.10	protein_coding	-0.800106550938926	7.07346176223814	0.000611190091233032	0.00213021136789766	No
605	Adss	ENSMUSG00000015961.8	protein_coding	0.119519040599807	6.73952737190578	0.59883694408691	0.705997817810823	No
606	Adssl1	ENSMUSG00000011148.14	protein_coding	-0.226881684820838	2.99133467526765	0.623551293243181	0.727655869224738	No
607	Aebp1	ENSMUSG00000020473.13	protein_coding	-2.66807667928895	5.46623175624494	8.96205413932839e-13	1.16064021701564e-11	Down
608	Aebp2	ENSMUSG00000030232.18	protein_coding	-0.280883295828716	4.42639119307208	0.296971588456404	0.416006323944982	No
609	Aen	ENSMUSG00000030609.18	protein_coding	-0.203072867826761	6.90124684522463	0.455713348589009	0.577314800248792	No
610	Aes	ENSMUSG00000054452.10	protein_coding	0.405529088687726	6.05870681851488	0.143107025783022	0.23444222905311	No
611	Afap1	ENSMUSG00000029094.12	protein_coding	-0.691773242711708	6.65224384809765	0.00219436347961372	0.00661294572427809	No
612	Afap1l2	ENSMUSG00000025083.18	protein_coding	1.92862284792625	5.59023673990337	0.00170022162066617	0.00528752049399618	No
613	Afdn	ENSMUSG00000068036.15	protein_coding	-0.490077205015106	5.38424129883655	0.059631609410368	0.114001084240327	No
614	Aff1	ENSMUSG00000029313.18	protein_coding	-0.931906255628071	5.73141405204679	0.000246888147385269	0.000936178284964152	No
615	Aff2	ENSMUSG00000031189.12	protein_coding	-6.66724130799077	0.103664391423826	0.000119001963426015	0.000482733888264607	Down
616	Aff3	ENSMUSG00000037138.17	protein_coding	6.89453884031086	-0.199977562825041	2.37768221392841e-05	0.000113259486104332	Up
617	Aff4	ENSMUSG00000049470.13	protein_coding	0.055944672318012	5.80649529406781	0.814001169165493	0.879962388107463	No
618	Afg1l	ENSMUSG00000038302.14	protein_coding	0.117731136808044	3.41282115345548	0.699930130302078	0.790644718543111	No
619	Afg3l1	ENSMUSG00000031967.15	protein_coding	-0.290343854477368	5.91653831659318	0.206888595390565	0.312620299339283	No
620	Afg3l2	ENSMUSG00000024527.10	protein_coding	-0.799296302408983	7.05496269152899	0.00415970372156902	0.0117140977007885	No
621	Afmid	ENSMUSG00000017718.15	protein_coding	3.63801184280996	4.46432415008094	3.94128444901823e-22	1.04399342920695e-20	Up
622	Afp	ENSMUSG00000054932.6	protein_coding	-0.581197138614008	0.22490421617643	0.606007310637293	0.712424590021716	No
623	Aftph	ENSMUSG00000049659.15	protein_coding	-0.280499983877449	4.73261615067785	0.273951452209006	0.390573111367118	No
624	Aga	ENSMUSG00000031521.5	protein_coding	0.817503426171282	4.63176673079754	0.00336456694525195	0.00971775889065913	No
625	Agap1	ENSMUSG00000055013.15	protein_coding	0.246922944082079	4.70657280464465	0.331194685077737	0.452137464946079	No
626	Agap3	ENSMUSG00000023353.14	protein_coding	-0.413917847707123	4.13372287461478	0.137825572319275	0.227560098648725	No
627	Agbl3	ENSMUSG00000038836.15	protein_coding	0.346408612498727	1.82353075910284	0.460405700255751	0.581653262974298	No
628	Agbl5	ENSMUSG00000029165.17	protein_coding	0.405338708317261	2.99121508040473	0.260824867268942	0.375820667317643	No
629	Agfg1	ENSMUSG00000026159.13	protein_coding	0.765675953545464	4.02726183262324	0.00572637269367103	0.0154292596467265	No
630	Agfg2	ENSMUSG00000029722.15	protein_coding	-1.44627109791656	5.50754126119792	1.18300297540905e-08	9.8404772153921e-08	No
631	Aggf1	ENSMUSG00000021681.8	protein_coding	-0.00258634329177047	3.9804057738847	1	1	No
632	Agk	ENSMUSG00000029916.11	protein_coding	2.40861386434088	4.69738221118422	9.49035114392078e-19	1.93221142862045e-17	Up
633	Agl	ENSMUSG00000033400.14	protein_coding	0.323620278742127	4.62738268754025	0.318788839628969	0.438790321064151	No
634	Agmo	ENSMUSG00000050103.18	protein_coding	10.2812350006269	3.06067869916279	1.26810360506195e-35	7.05252251698308e-34	Up
635	Ago1	ENSMUSG00000041530.16	protein_coding	-0.687895700357073	2.89852129714505	0.0561590793687477	0.108443663407531	No
636	Ago2	ENSMUSG00000036698.11	protein_coding	-0.266445121752163	5.81270834345199	0.33501856289522	0.456510763419059	No
637	Ago3	ENSMUSG00000028842.15	protein_coding	-0.328518218607752	3.04068067129165	0.414022052100638	0.538102626568305	No
638	Agpat1	ENSMUSG00000034254.17	protein_coding	-0.395927699344277	5.82434478886026	0.09043829177634	0.161414383780306	No
639	Agpat2	ENSMUSG00000026922.13	protein_coding	-1.79113291848517	4.4849861455645	3.7501671087732e-10	3.75513615326651e-09	No
640	Agpat3	ENSMUSG00000001211.15	protein_coding	-0.561581942813822	4.95977509545206	0.0283269218675392	0.061193200812557	No
641	Agpat4	ENSMUSG00000023827.8	protein_coding	3.84964892965717	2.8701292905602	7.28962526989093e-20	1.61465199728084e-18	Up
642	Agpat5	ENSMUSG00000031467.10	protein_coding	-0.279250024352515	5.82258670967452	0.269879010618958	0.386353426501198	No
643	Agps	ENSMUSG00000042410.16	protein_coding	-1.90155006033392	4.56657742852936	1.89368089201506e-09	1.74395114119838e-08	No
644	Agrn	ENSMUSG00000041936.18	protein_coding	0.0858826172162561	6.775566295693	0.786054439898358	0.859149343999847	No
645	Agt	ENSMUSG00000031980.9	protein_coding	9.06509529776741	1.83155039382912	1.45760802160536e-14	2.2319297084105e-13	Up
646	Agtpbp1	ENSMUSG00000021557.15	protein_coding	0.500278379488969	3.98595905775697	0.0775643528809713	0.142312088183639	No
647	Agtrap	ENSMUSG00000029007.8	protein_coding	1.04248112999029	4.11619482370344	0.00229639089139462	0.0068800685125342	No
648	Ahctf1	ENSMUSG00000026491.13	protein_coding	-0.659611924963927	4.50741369132912	0.0141064254700763	0.0335415968932205	No
649	Ahcy	ENSMUSG00000027597.15	protein_coding	0.152422520830397	2.9372071316258	0.67055780867274	0.767726242582541	No
650	Ahcyl1	ENSMUSG00000027893.14	protein_coding	0.396991104309913	4.59529942978475	0.156251110350049	0.251485594420833	No
651	Ahcyl2	ENSMUSG00000029772.17	protein_coding	0.188823053355202	3.66684856760688	0.519474975740862	0.636074629559937	No
652	Ahdc1	ENSMUSG00000037692.14	protein_coding	0.955506543631539	3.14394316508337	0.0047105343836909	0.0130198440678307	No
653	Ahi1	ENSMUSG00000019986.17	protein_coding	-0.472721928620122	3.93053302344744	0.227429819134477	0.337206019831996	No
654	Ahnak	ENSMUSG00000069833.13	protein_coding	-1.03672695928944	8.16473606372579	0.000336338164246381	0.00123738155672201	No
655	Ahnak2	ENSMUSG00000072812.4	protein_coding	-0.263235048935593	4.60769776159183	0.460293412834743	0.581625796664497	No
656	Ahr	ENSMUSG00000019256.17	protein_coding	-2.30342345484082	3.93557857919587	1.79515331264263e-13	2.46655985107165e-12	Down
657	Ahsa1	ENSMUSG00000021037.7	protein_coding	-0.820667200708154	7.53756299650171	0.000473987185284296	0.00168967161531901	No
658	Ahsa2	ENSMUSG00000020288.13	protein_coding	0.0668247280967087	6.05074509347241	0.782848847834788	0.856593062612514	No
659	AI413582	ENSMUSG00000062753.14	protein_coding	-0.470156323742062	5.52444135716438	0.0805109816912462	0.146712706636516	No
660	AI429214	ENSMUSG00000074384.4	protein_coding	0.128603746638865	4.41788371962398	0.678358849233215	0.773898955341365	No
661	AI464131	ENSMUSG00000046312.4	protein_coding	6.49233848536068	1.31149997597645	1.08071499231904e-12	1.38839455063227e-11	Up
662	AI467606	ENSMUSG00000045165.6	protein_coding	-2.77157828144733	0.703631531534978	0.000896786060822818	0.00300104467918488	Down
663	AI480526	ENSMUSG00000090086.7	lincRNA	3.29571492865842	0.367242293488207	0.000160991055614526	0.000633849859478952	Up
664	AI506816	ENSMUSG00000105987.4	processed_transcript	1.47574993276507	0.950238778836153	0.0177650057000527	0.0409964124714527	No
665	AI597479	ENSMUSG00000010290.7	protein_coding	-0.508770293893493	4.84005557500309	0.0693202164972215	0.12957323168046	No
666	AI661453	ENSMUSG00000034382.14	protein_coding	-0.926385686003704	1.56722957444808	0.0974717218891982	0.171842899836768	No
667	AI662270	ENSMUSG00000087107.8	processed_transcript	10.1314893633792	5.00798855336351	1.510794376943e-75	5.1076777264702e-73	Up
668	AI837181	ENSMUSG00000047423.10	protein_coding	-0.822173424128461	3.77110305155168	0.00939241388591526	0.0237294672944648	No
669	AI987944	ENSMUSG00000056383.10	protein_coding	0.359815468952564	4.08938726522373	0.219499541609347	0.327553793826842	No
670	Aida	ENSMUSG00000042901.10	protein_coding	-0.449522786601994	3.26697534335093	0.181245093837419	0.282422008231524	No
671	Aif1l	ENSMUSG00000001864.13	protein_coding	1.27411147896816	5.51889573822243	0.0014515784899698	0.00459773887096696	No
672	Aifm1	ENSMUSG00000036932.14	protein_coding	0.170802422900941	6.5676495991051	0.464077999670493	0.584912200703112	No
673	Aifm2	ENSMUSG00000020085.15	protein_coding	0.2262240005121	4.52072476127401	0.42672383529338	0.550192805300487	No
674	Aig1	ENSMUSG00000019806.13	protein_coding	0.487916654713517	5.32852024660171	0.0652808781053027	0.12312801859029	No
675	Aimp1	ENSMUSG00000028029.10	protein_coding	-0.660264140591616	6.12155379613536	0.0032926748041586	0.00953154421113688	No
676	Aimp2	ENSMUSG00000029610.13	protein_coding	-1.94743244981567	8.43647734802347	3.34317229480632e-15	5.34865933641056e-14	No
677	Aip	ENSMUSG00000024847.15	protein_coding	1.3253466827642	6.47440031871504	4.12442512934876e-05	0.00018526744628232	No
678	Airn	ENSMUSG00000078247.4	antisense	1.13991448203351	1.77387658457846	0.0212891908618256	0.0479996902425191	No
679	Ajuba	ENSMUSG00000022178.11	protein_coding	-1.42459992049298	5.33724365557061	1.98113306008788e-05	9.56468110595602e-05	No
680	Ak1	ENSMUSG00000026817.14	protein_coding	0.608380622968165	6.30142627635535	0.213631607953785	0.320719338249878	No
681	AK157302	ENSMUSG00000078139.3	protein_coding	0.506502430315453	2.88819590421752	0.213646461955511	0.320719338249878	No
682	Ak2	ENSMUSG00000028792.14	protein_coding	0.74799983892398	7.08061151423409	0.011700273440379	0.0286693520672417	No
683	Ak3	ENSMUSG00000024782.7	protein_coding	0.159690053402554	6.88443849519959	0.548120845656779	0.662624306403749	No
684	Ak4	ENSMUSG00000028527.18	protein_coding	2.57253425568926	3.87845653047498	1.68800603512375e-08	1.37338907746896e-07	Up
685	Ak6	ENSMUSG00000078941.9	protein_coding	0.625507627649978	7.74468536431928	0.00439440252082542	0.012275470577309	No
686	Akap1	ENSMUSG00000018428.15	protein_coding	-0.31342532408286	3.42592199477899	0.385827795275635	0.509375160405517	No
687	Akap10	ENSMUSG00000047804.15	protein_coding	-1.30844431003237	3.85159652665067	8.28557842869582e-06	4.28349400698009e-05	No
688	Akap11	ENSMUSG00000022016.16	protein_coding	0.801697290963525	4.35741328386478	0.0227124243174231	0.0507102042415596	No
689	Akap12	ENSMUSG00000038587.9	protein_coding	-0.938506647078591	3.27552593553012	0.0164574591054188	0.0383612500671296	No
690	Akap13	ENSMUSG00000066406.15	protein_coding	-0.212037104459721	5.18353475816208	0.379923296050873	0.503546330791867	No
691	Akap17b	ENSMUSG00000059708.12	protein_coding	-0.0465966340924041	2.299470406165	0.96389316962145	0.983596173446967	No
692	Akap2	ENSMUSG00000038729.23	protein_coding	6.20498722637537	3.54788708297514	1.49856175873598e-30	6.5483071137691e-29	Up
693	Akap6	ENSMUSG00000061603.8	protein_coding	-2.78613138283072	0.747044432689492	0.00115136616588952	0.00375230876032031	Down
694	Akap7	ENSMUSG00000039166.16	protein_coding	-0.0201154493880821	1.67969210345127	1	1	No
695	Akap8	ENSMUSG00000024045.6	protein_coding	-0.0926143564706711	6.49125836625451	0.729732696773547	0.814852321203804	No
696	Akap8l	ENSMUSG00000002625.10	protein_coding	0.0691862433042049	4.62031513457644	0.835950048578266	0.894357950873166	No
697	Akap9	ENSMUSG00000040407.17	protein_coding	-0.510302486182201	5.6067448863286	0.0277397380716574	0.060177712767069	No
698	Akip1	ENSMUSG00000031023.5	protein_coding	-1.85251781289944	5.11396405949228	3.41309287945909e-10	3.43636396727358e-09	No
699	Akirin1	ENSMUSG00000023075.9	protein_coding	-1.5560661095942	6.77198437979096	1.0097126390708e-11	1.19335586698643e-10	No
700	Akirin2	ENSMUSG00000028291.7	protein_coding	-0.738316774574007	3.64778902789925	0.018579088784241	0.0426579535302704	No
701	Akna	ENSMUSG00000039158.11	protein_coding	-1.09145230426369	3.11000933500841	0.00103366772730021	0.00341025405563067	No
702	Akr1a1	ENSMUSG00000028692.14	protein_coding	0.287983973086752	9.85561936746333	0.220203132795433	0.328451137469282	No
703	Akr1b10	ENSMUSG00000061758.13	protein_coding	0.471330870383694	4.23115936891479	0.0894780962223423	0.160056405203068	No
704	Akr1b3	ENSMUSG00000001642.18	protein_coding	0.142044940178052	7.3033850073785	0.56508948362717	0.676466058550374	No
705	Akr1b8	ENSMUSG00000029762.6	protein_coding	0.42886516759158	5.37652088521156	0.0871480611710948	0.156717685031503	No
706	Akr1c12	ENSMUSG00000021211.4	protein_coding	5.19930170694079	1.76224687338381	1.93207321219956e-14	2.9270453487179e-13	Up
707	Akr1c13	ENSMUSG00000021213.12	protein_coding	0.798881878323038	2.92712145164301	0.0757451244502844	0.139472210665444	No
708	Akr1e1	ENSMUSG00000045410.18	protein_coding	-0.894816328847031	4.13030779296865	0.00474261894205705	0.0130860020508176	No
709	Akr7a5	ENSMUSG00000028743.7	protein_coding	-1.21025520278736	6.40684414543296	1.45375750225681e-06	8.74364355406985e-06	No
710	Akt1	ENSMUSG00000001729.14	protein_coding	-0.236343864970331	5.63422398633463	0.328928624884	0.449930370941732	No
711	Akt1s1	ENSMUSG00000011096.17	protein_coding	-0.403937697883322	6.12822995724366	0.0764447850955867	0.14059930624524	No
712	Akt2	ENSMUSG00000004056.15	protein_coding	0.549414860258829	7.02801147789431	0.0130187812255211	0.0314088793247455	No
713	Akt3	ENSMUSG00000019699.16	protein_coding	0.203986224065878	2.92231602063599	0.57998817859901	0.689917419487174	No
714	Aktip	ENSMUSG00000031667.16	protein_coding	0.323179726701764	5.79269243015521	0.243930200552961	0.356353341653843	No
715	AL731706.1	ENSMUSG00000115423.2	protein_coding	-0.145644575840588	3.79229951019001	0.657618734681917	0.756756349378233	No
716	AL732309.1	ENSMUSG00000115018.2	protein_coding	-3.75737491816277	0.686617382061559	6.07018544757103e-05	0.000263458352854544	Down
717	AL805899.1	ENSMUSG00000117123.1	lincRNA	-0.192892308125367	0.722205363767162	0.766522374430123	0.84397608367362	No
718	AL805899.2	ENSMUSG00000117251.1	lincRNA	-2.43261555363478	0.731652418799655	0.00214701858507755	0.00649158572899301	Down
719	Alad	ENSMUSG00000028393.10	protein_coding	-0.542111767921251	6.87646520312607	0.0193965790760187	0.0442528594192172	No
720	Alas1	ENSMUSG00000032786.16	protein_coding	-1.76347326447384	5.03982585185379	1.46931390486569e-11	1.70980758476535e-10	No
721	Alcam	ENSMUSG00000022636.13	protein_coding	0.368859842251962	5.36452102467205	0.278609451836265	0.395720909645162	No
722	Aldh16a1	ENSMUSG00000007833.15	protein_coding	0.453535303059989	4.86663627855236	0.0712131598610457	0.13268679691586	No
723	Aldh18a1	ENSMUSG00000025007.13	protein_coding	0.572020841352138	6.74188891698598	0.072625078525385	0.134711865985507	No
724	Aldh1a1	ENSMUSG00000053279.8	protein_coding	4.3439385584578	0.592558652890476	2.28270240896155e-06	1.32756350601761e-05	Up
725	Aldh1a3	ENSMUSG00000015134.15	protein_coding	2.65566932676237	1.92717741923628	3.20895118871319e-08	2.51221181726986e-07	Up
726	Aldh1l1	ENSMUSG00000030088.15	protein_coding	5.85113325629557	1.50140485563405	5.6368718226138e-14	8.15505543976571e-13	Up
727	Aldh1l2	ENSMUSG00000020256.14	protein_coding	2.79798465290732	4.28158355052859	2.03634716529641e-16	3.53049285189783e-15	Up
728	Aldh2	ENSMUSG00000029455.14	protein_coding	2.0809502836727	7.91424727197303	4.2718425900374e-18	8.30262658913925e-17	Up
729	Aldh3a1	ENSMUSG00000019102.10	protein_coding	5.38944275358367	9.93789156153458	1.83049740456527e-71	5.22586670143335e-69	Up
730	Aldh3a2	ENSMUSG00000010025.19	protein_coding	0.813318651520159	6.54324216705843	0.0006136366339809	0.00213699914251901	No
731	Aldh3b1	ENSMUSG00000024885.9	protein_coding	0.316541795181996	4.5328071985533	0.282470246863909	0.400240029793514	No
732	Aldh3b2	ENSMUSG00000075296.5	protein_coding	1.56645418775721	1.70506418837604	0.0135694195819192	0.0324750993608263	No
733	Aldh4a1	ENSMUSG00000028737.15	protein_coding	0.193271581168167	3.68560683165822	0.539780487289738	0.655750347064895	No
734	Aldh5a1	ENSMUSG00000035936.6	protein_coding	0.268359895793465	1.44207648523323	0.667581016708784	0.765433689024541	No
735	Aldh6a1	ENSMUSG00000021238.11	protein_coding	-0.261421035672049	3.61645578182658	0.456349062072521	0.577778299048554	No
736	Aldh7a1	ENSMUSG00000053644.13	protein_coding	-0.250245204364618	5.67658274926823	0.293144080029074	0.411881941619954	No
737	Aldh9a1	ENSMUSG00000026687.14	protein_coding	0.369176489827384	6.4055586110528	0.132485250628052	0.220528377146746	No
738	Aldoa	ENSMUSG00000030695.16	protein_coding	1.21177825812536	11.5270512189332	7.41814961820517e-07	4.67620059593139e-06	No
739	Aldoa	ENSMUSG00000114515.2	protein_coding	1.21177825812536	11.5270512189332	7.41814961820517e-07	4.67620059593139e-06	No
740	Aldoc	ENSMUSG00000017390.15	protein_coding	0.283150827498073	4.02993564637813	0.448397244280922	0.570126622850059	No
741	Alg1	ENSMUSG00000039427.14	protein_coding	-1.52739012805975	4.57281802947874	2.08865403022192e-08	1.67915759238179e-07	No
742	Alg10b	ENSMUSG00000075470.2	protein_coding	-0.445153207027295	5.67820771054595	0.100128027541834	0.175490418803538	No
743	Alg11	ENSMUSG00000063362.13	protein_coding	-1.63551737401021	3.92555607224112	4.4638488914025e-08	3.39733807510947e-07	No
744	Alg12	ENSMUSG00000035845.17	protein_coding	0.31832182280844	4.12220958573609	0.272327915121204	0.388905816536473	No
745	Alg13	ENSMUSG00000041718.15	protein_coding	0.0342228010291018	4.14476550160044	0.919644555858339	0.954104305023991	No
746	Alg14	ENSMUSG00000039887.11	protein_coding	-0.146584368199756	4.88478429685623	0.589635742071397	0.697985082745642	No
747	Alg2	ENSMUSG00000039740.6	protein_coding	-0.0154393966731884	6.06686599799144	0.951027911380256	0.973301647215976	No
748	Alg3	ENSMUSG00000033809.15	protein_coding	-0.437831620802061	5.4253304090474	0.0839106935599535	0.151980922059033	No
749	Alg5	ENSMUSG00000036632.9	protein_coding	-0.317756354880824	6.46690220208026	0.171050747917415	0.269234128705591	No
750	Alg6	ENSMUSG00000073792.11	protein_coding	-0.87035400462215	4.34940989097531	0.00257806298781732	0.00761913393247967	No
751	Alg8	ENSMUSG00000035704.17	protein_coding	-0.979939972882491	5.39182959076888	0.00160281448646702	0.00501983366836708	No
752	Alg9	ENSMUSG00000032059.13	protein_coding	-0.385017395711982	2.84063013563758	0.267451456894153	0.383647707315675	No
753	Alkbh1	ENSMUSG00000079036.10	protein_coding	-0.31239190545505	3.17707965777528	0.402185553469082	0.526265818437288	No
754	Alkbh2	ENSMUSG00000044339.12	protein_coding	-0.394215302374905	3.51427523774622	0.285856625463965	0.404004407847697	No
755	Alkbh3	ENSMUSG00000040174.14	protein_coding	0.871073342787306	4.95586006508742	0.00074286560883252	0.00253751514934097	No
756	Alkbh4	ENSMUSG00000039754.10	protein_coding	-0.224165394750602	3.4494314912659	0.473190666602212	0.594036326351192	No
757	Alkbh5	ENSMUSG00000042650.3	protein_coding	-0.634606631990638	6.78012926044055	0.00459194989303461	0.0127435277328859	No
758	Alkbh6	ENSMUSG00000042831.13	protein_coding	-0.119885601979949	4.311606397377	0.691774937883765	0.784190649165511	No
759	Alkbh7	ENSMUSG00000002661.14	protein_coding	0.28752648323885	3.7808425692193	0.46199484843125	0.583202104529455	No
760	Alkbh8	ENSMUSG00000025899.14	protein_coding	-0.658118191676744	4.55296204498159	0.0114547077473948	0.0281643311829247	No
761	Alms1	ENSMUSG00000063810.7	protein_coding	0.46017536666582	3.42986432358342	0.134982388298365	0.22390839272001	No
762	Alox5ap	ENSMUSG00000060063.9	protein_coding	8.83316536577263	1.60777127788722	1.33795514497687e-11	1.56403182415994e-10	Up
763	Aloxe3	ENSMUSG00000020892.10	protein_coding	-6.93609639884115	0.319989854813484	9.77202770063095e-05	0.000404971741516148	Down
764	Alpk1	ENSMUSG00000028028.11	protein_coding	0.432856493916247	1.40822331610169	0.489219792144853	0.608481621617284	No
765	Alpl	ENSMUSG00000028766.10	protein_coding	10.2151815657582	5.09523446383749	2.10113272869411e-37	1.30402184374556e-35	Up
766	Als2	ENSMUSG00000026024.14	protein_coding	-1.4781309246899	4.99062829447569	3.20640299360645e-06	1.81866045292989e-05	No
767	Als2cl	ENSMUSG00000044037.15	protein_coding	-2.5548638661534	5.47320468083032	1.56656379516242e-20	3.6262423561174e-19	Down
768	Alyref	ENSMUSG00000025134.2	protein_coding	-1.3652634593225	4.35399369186996	0.000107464206216532	0.000440661556739158	No
769	Alyref2	ENSMUSG00000060244.1	protein_coding	0.825980946609145	1.57879563548955	0.158887249801335	0.254834519125812	No
770	Amacr	ENSMUSG00000022244.7	protein_coding	-0.440289208566347	3.7487162024617	0.151220879482714	0.244863928223621	No
771	Ambra1	ENSMUSG00000040506.16	protein_coding	-0.25511679033263	4.08712074750406	0.383032248613439	0.506256717894737	No
772	Amd-ps3	ENSMUSG00000060096.5	processed_pseudogene	-0.199405676858788	5.18603919535908	0.418791090412686	0.542688030919082	No
773	Amd1	ENSMUSG00000075232.5	protein_coding	-0.575372388983276	7.29351186131896	0.0214635448713481	0.0483164816825319	No
774	Amd2	ENSMUSG00000063953.3	protein_coding	-0.69225770846575	5.08746822246634	0.0134483472496266	0.0322454119290693	No
775	Amer1	ENSMUSG00000050332.7	protein_coding	0.636586548745345	3.5964876461572	0.0938695637283211	0.166773929638742	No
776	Amfr	ENSMUSG00000031751.14	protein_coding	-0.539388231524958	5.80623339955821	0.0186665849985816	0.04283844542279	No
777	Amigo1	ENSMUSG00000050947.9	protein_coding	1.16835296480659	1.67047291466897	0.0254150718154813	0.055784627987953	No
778	Amigo2	ENSMUSG00000048218.6	protein_coding	6.48789473300891	-0.495525020588391	0.000118351750949127	0.000480399666490816	Up
779	Ammecr1	ENSMUSG00000042225.3	protein_coding	-1.03552386927141	2.14712325065766	0.0209612204210949	0.0473766359517603	No
780	Ammecr1l	ENSMUSG00000041915.9	protein_coding	-0.931429191798575	5.61632107445853	9.10262703479173e-05	0.000380668780976463	No
781	Amn1	ENSMUSG00000068250.13	protein_coding	-0.464949574938885	4.40025290262632	0.107773433491408	0.186599097043682	No
782	Amot	ENSMUSG00000041688.16	protein_coding	-1.47027902074961	4.08714229086776	0.000169256177288518	0.000662937228544389	No
783	Amotl1	ENSMUSG00000013076.17	protein_coding	-0.644540526088263	5.96324305240939	0.00854435058301817	0.0218751040135581	No
784	Amotl2	ENSMUSG00000032531.15	protein_coding	-1.36055659760674	6.40937972436814	1.75067595712489e-05	8.56471211773932e-05	No
785	Ampd2	ENSMUSG00000027889.17	protein_coding	0.0799235401089436	5.86813672058711	0.787338860331381	0.860041011706254	No
786	Ampd3	ENSMUSG00000005686.17	protein_coding	-0.117648365205222	4.07974972322103	0.80494488991278	0.873387858553095	No
787	Amz1	ENSMUSG00000050022.16	protein_coding	-2.0886461097902	2.94818587693918	2.27499554691713e-08	1.8164616402265e-07	Down
788	Amz2	ENSMUSG00000020610.16	protein_coding	-0.45832713427989	5.73002330431936	0.0962636047872045	0.170226914067614	No
789	Anapc1	ENSMUSG00000014355.10	protein_coding	-0.604121698138105	6.97408171976886	0.0273003037381916	0.05931456149578	No
790	Anapc10	ENSMUSG00000036977.8	protein_coding	-0.608562525018323	4.55740590918356	0.0211998016273182	0.0478317266431606	No
791	Anapc11	ENSMUSG00000025135.12	protein_coding	-2.2259976382137	7.10931456420317	3.59513117886807e-20	8.10292109735405e-19	Down
792	Anapc13	ENSMUSG00000035048.13	protein_coding	-0.472650278390447	4.79016742725674	0.130116879920442	0.217544450330286	No
793	Anapc15	ENSMUSG00000030649.18	protein_coding	0.280570117180527	4.81691949916057	0.271339591417797	0.387882467001718	No
794	Anapc16	ENSMUSG00000020107.10	protein_coding	0.563718814197062	5.70446559520286	0.02294760917043	0.0511464148182711	No
795	Anapc2	ENSMUSG00000026965.12	protein_coding	-0.486926906040701	6.89330947835279	0.0351708370452595	0.0728656254669326	No
796	Anapc4	ENSMUSG00000029176.13	protein_coding	0.130412416400255	6.98951421946282	0.581083490258916	0.690772610285583	No
797	Anapc5	ENSMUSG00000029472.13	protein_coding	0.746503455888529	8.64605231097976	0.00362574320836177	0.0103718376748661	No
798	Anapc7	ENSMUSG00000029466.11	protein_coding	-0.0366470718179577	5.71387246054019	0.88868814192525	0.930858260033729	No
799	Ang2	ENSMUSG00000047894.2	protein_coding	1.15789534055871	2.01586916057287	0.0146627934268913	0.0347039254154886	No
800	Angel1	ENSMUSG00000021257.14	protein_coding	-2.92094536813488	4.19623567317999	1.71037629732225e-20	3.93080577669033e-19	Down
801	Angel2	ENSMUSG00000026634.16	protein_coding	-0.18212708076045	5.23236122663112	0.45379540761867	0.575452531998525	No
802	Angpt1	ENSMUSG00000022309.9	protein_coding	8.35781629530127	3.1965184066852	3.83068155577975e-38	2.48549322965164e-36	Up
803	Angpt4	ENSMUSG00000027460.7	protein_coding	5.58692796823403	2.45458356333026	4.66072610601089e-21	1.13833361756505e-19	Up
804	Angptl2	ENSMUSG00000004105.8	protein_coding	-2.1045386661543	7.52485748689832	1.07014816752156e-10	1.14472885163609e-09	Down
805	Angptl6	ENSMUSG00000038742.7	protein_coding	-0.0244900835613416	1.98008862405083	1	1	No
806	Ank	ENSMUSG00000022265.7	protein_coding	2.67004240789248	6.34945213355682	1.91221347089698e-23	5.4957956287726e-22	Up
807	Ank3	ENSMUSG00000069601.14	protein_coding	-0.817714362551764	3.76959122590186	0.0060493255135016	0.0161907676816573	No
808	Ankfy1	ENSMUSG00000020790.14	protein_coding	-0.939923638386511	6.10127138815667	0.000267802190173389	0.00100568685681307	No
809	Ankhd1	ENSMUSG00000024483.19	protein_coding	-0.380702685282709	4.9753752539623	0.123535502150999	0.20874136474206	No
810	Ankib1	ENSMUSG00000040351.11	protein_coding	-0.752021503268893	4.09772019006994	0.0116241381054541	0.0285045432793985	No
811	Ankle1	ENSMUSG00000046295.13	protein_coding	1.82213883317121	3.38467713654541	2.8924188400059e-08	2.28389089351911e-07	No
812	Ankle2	ENSMUSG00000029501.14	protein_coding	-0.500585576465301	4.08319360743862	0.0783960208480735	0.143547770855779	No
813	Ankmy2	ENSMUSG00000036188.4	protein_coding	-0.0545636450562611	4.61828027262612	0.843309574438455	0.899236230312984	No
814	Ankra2	ENSMUSG00000021661.16	protein_coding	-0.212279501389158	3.72838189721871	0.493067001580267	0.611845046778874	No
815	Ankrd1	ENSMUSG00000024803.9	protein_coding	-3.29466027268467	5.77240021254083	7.80587697039418e-14	1.11082028353687e-12	Down
816	Ankrd10	ENSMUSG00000031508.14	protein_coding	-0.135307182157632	5.51953599149137	0.600283876154039	0.707015721163546	No
817	Ankrd11	ENSMUSG00000035569.17	protein_coding	0.299452365151458	5.56083189530202	0.199603498307131	0.304440952481504	No
818	Ankrd12	ENSMUSG00000034647.15	protein_coding	0.301986114497516	4.76244366096261	0.382340002460036	0.505497788577141	No
819	Ankrd13a	ENSMUSG00000041870.16	protein_coding	-0.712968362178992	4.05783885589241	0.0251866980463369	0.0553416879820398	No
820	Ankrd13b	ENSMUSG00000037907.16	protein_coding	-0.58558699475015	3.10166026338792	0.0917741417834478	0.163412667982253	No
821	Ankrd13c	ENSMUSG00000039988.14	protein_coding	-0.268787802950224	4.36704306923037	0.343669028445239	0.465680414348274	No
822	Ankrd13d	ENSMUSG00000005986.16	protein_coding	0.00552415877542033	2.17410740459389	1	1	No
823	Ankrd16	ENSMUSG00000047909.11	protein_coding	-0.113865731972226	2.99392978806788	0.750241021769694	0.831608835778711	No
824	Ankrd17	ENSMUSG00000055204.15	protein_coding	-0.532912920811644	6.07733337588044	0.0185062442389257	0.0425236486742047	No
825	Ankrd22	ENSMUSG00000024774.16	protein_coding	0.20685499810534	2.7246160522198	0.645617074260505	0.746690903225127	No
826	Ankrd23	ENSMUSG00000067653.12	protein_coding	0.547388146314293	0.0223051904883447	0.698669630742802	0.789626486331517	No
827	Ankrd24	ENSMUSG00000054708.17	protein_coding	0.0712317739355315	1.14592534018412	1	1	No
828	Ankrd26	ENSMUSG00000007827.10	protein_coding	-0.53503949282211	4.18011793111479	0.0747399500089984	0.137917859489457	No
829	Ankrd27	ENSMUSG00000034867.16	protein_coding	-0.726785264630073	5.228513388657	0.00588301808627647	0.0158016168418135	No
830	Ankrd28	ENSMUSG00000014496.8	protein_coding	-1.46211928395281	4.29395965457536	4.00279224404554e-07	2.65345056549293e-06	No
831	Ankrd29	ENSMUSG00000057766.14	protein_coding	0.350735571117059	1.84746304698119	0.482665139610551	0.602545821453381	No
832	Ankrd37	ENSMUSG00000050914.16	protein_coding	2.38283324186279	2.31664683626584	1.80637205910459e-06	1.07139713034703e-05	Up
833	Ankrd39	ENSMUSG00000079610.9	protein_coding	-0.628232831495353	3.64716527574114	0.0546872950374598	0.106128048239614	No
834	Ankrd40	ENSMUSG00000020864.13	protein_coding	-0.561731177234173	3.68651366231782	0.0686469706609482	0.128445620751704	No
835	Ankrd42	ENSMUSG00000041343.19	protein_coding	-1.79128121243645	4.00030266570398	1.19294164453508e-09	1.1302154356447e-08	No
836	Ankrd44	ENSMUSG00000052331.14	protein_coding	-2.03064062439513	1.78847188637137	0.000141436542452652	0.000563596544940826	Down
837	Ankrd46	ENSMUSG00000048307.8	protein_coding	0.257486111926064	5.55326047796383	0.270944364735129	0.387489953662719	No
838	Ankrd49	ENSMUSG00000031931.4	protein_coding	-0.0566061782107116	4.61075426806936	0.837511254579825	0.89572986077148	No
839	Ankrd50	ENSMUSG00000044864.16	protein_coding	-0.449269184502759	4.21223530214113	0.100219787368585	0.175603329013122	No
840	Ankrd52	ENSMUSG00000014498.9	protein_coding	0.275879336204583	5.05283952043948	0.309209692894558	0.428570172037586	No
841	Ankrd54	ENSMUSG00000033055.12	protein_coding	-0.0470543100006895	5.11026011262084	0.854762609552971	0.90843276347841	No
842	Ankrd6	ENSMUSG00000040183.13	protein_coding	1.53035220560898	0.940175063570929	0.0231151994795299	0.0514485391049065	No
843	Ankrd9	ENSMUSG00000037904.14	protein_coding	0.317896135882011	3.76853757571014	0.319579381638219	0.439763958430398	No
844	Anks1	ENSMUSG00000024219.16	protein_coding	-0.669256220879662	3.47142753582204	0.0365540207464412	0.0753545418051237	No
845	Anks3	ENSMUSG00000022515.6	protein_coding	1.05432465393281	3.12989011499458	0.00140442290368973	0.00446710102592275	No
846	Ankzf1	ENSMUSG00000026199.17	protein_coding	0.0573714669501067	3.86894139358199	0.871145900120393	0.919627089344923	No
847	Anln	ENSMUSG00000036777.8	protein_coding	0.957349366762917	7.82937598467213	0.00259193744994883	0.00765133741256723	No
848	Ano1	ENSMUSG00000031075.18	protein_coding	-1.12943957239418	8.25368180629718	6.5677034683292e-05	0.000282475013249499	No
849	Ano10	ENSMUSG00000037949.8	protein_coding	-0.707498917173419	7.21666443310836	0.00370340179547639	0.0105563796020602	No
850	Ano6	ENSMUSG00000064210.7	protein_coding	-0.659588203210404	7.41241187796173	0.00617286433485997	0.0164596903507568	No
851	Ano9	ENSMUSG00000054662.8	protein_coding	-1.20339171055886	3.41942563288855	0.00114869608328817	0.0037483346188712	No
852	Anp32a	ENSMUSG00000032249.14	protein_coding	1.24137722549758	4.46389213709714	4.98819036082924e-06	2.72115845289058e-05	No
853	Anp32b	ENSMUSG00000028333.10	protein_coding	0.135117077656813	6.05599100163717	0.547535453421127	0.662222180823293	No
854	Anp32e	ENSMUSG00000015749.12	protein_coding	1.03297426029632	7.33387398259912	2.89657144127372e-06	1.65387792471304e-05	No
855	Antxr2	ENSMUSG00000029338.13	protein_coding	-1.87621298681051	5.69827191470125	1.4625645585385e-09	1.37150123237548e-08	No
856	Anxa1	ENSMUSG00000024659.15	protein_coding	1.28641951763801	11.2784724182295	0.000111601340459904	0.000456170035281064	No
857	Anxa11	ENSMUSG00000021866.15	protein_coding	-2.58359851414448	4.82160258664226	9.53797725339281e-19	1.93883534453066e-17	Down
858	Anxa2	ENSMUSG00000032231.14	protein_coding	-0.681498339500606	10.5982925550178	0.00277966617220746	0.00816050532777634	No
859	Anxa3	ENSMUSG00000029484.12	protein_coding	-0.878038593116279	9.68375353844825	0.000511134496134934	0.00181296103584912	No
860	Anxa4	ENSMUSG00000029994.17	protein_coding	0.122118332521491	8.34148460352679	0.590637789186499	0.698832536164944	No
861	Anxa5	ENSMUSG00000027712.13	protein_coding	-0.0124892875745429	8.68132293685935	0.964443919374481	0.983974827843389	No
862	Anxa6	ENSMUSG00000018340.13	protein_coding	0.653902364928079	8.67182460285195	0.0101458503244521	0.0253932864052671	No
863	Anxa7	ENSMUSG00000021814.17	protein_coding	-0.446264033345712	6.51606584232131	0.0746070203358706	0.137692341654206	No
864	Anxa8	ENSMUSG00000021950.15	protein_coding	-2.52226594995419	6.15290421377752	2.77927408209336e-05	0.000130311438440341	Down
865	Anxa9	ENSMUSG00000015702.13	protein_coding	0.982969766880652	1.07438020841613	0.0960785671933909	0.169946489430469	No
866	Aox1	ENSMUSG00000063558.4	protein_coding	0.868518020317507	1.14187276788528	0.127158713939928	0.21334830847411	No
867	Ap1ar	ENSMUSG00000074238.6	protein_coding	-0.557012856521293	2.7805058508575	0.144236345949721	0.236080524616493	No
868	Ap1b1	ENSMUSG00000009090.17	protein_coding	-0.268544421702129	6.61065269508526	0.226102527801897	0.335652781912523	No
869	Ap1g1	ENSMUSG00000031731.16	protein_coding	-0.638897033427856	5.53210393712735	0.00744471612711678	0.019411866873365	No
870	Ap1g2	ENSMUSG00000040701.16	protein_coding	-0.70300972354616	4.35751728569173	0.00960936070692169	0.0241966791457905	No
871	Ap1m1	ENSMUSG00000003033.15	protein_coding	0.472437344366702	6.38522392771854	0.038689246293551	0.0790710701770998	No
872	Ap1m2	ENSMUSG00000003309.14	protein_coding	-13.4630116975821	6.32996928635584	2.81865739085278e-85	1.39274198078022e-82	Down
873	Ap1s1	ENSMUSG00000004849.14	protein_coding	0.229205313669234	7.65553435967831	0.307919118344505	0.427327354160712	No
874	Ap1s2	ENSMUSG00000031367.15	protein_coding	-1.79989641735954	5.14109170499298	1.82810368119053e-08	1.48081008778403e-07	No
875	Ap1s3	ENSMUSG00000054702.14	protein_coding	0.128316709875881	1.45440662358678	0.848326971967388	0.903311778604644	No
876	Ap2a1	ENSMUSG00000060279.14	protein_coding	0.247399630595492	5.90937271755145	0.298391706161786	0.417222273515506	No
877	Ap2a2	ENSMUSG00000002957.11	protein_coding	-0.928469071812976	7.9959832345666	2.65216445913998e-05	0.000124990303765852	No
878	Ap2b1	ENSMUSG00000035152.14	protein_coding	-1.28157106969705	7.62348868723236	5.30205247473167e-07	3.42460875529803e-06	No
879	Ap2m1	ENSMUSG00000022841.15	protein_coding	0.484574805496514	9.03313101050628	0.0612427474116981	0.116647231430405	No
880	Ap2s1	ENSMUSG00000008036.11	protein_coding	-0.122522707443811	7.43969953526748	0.60003929591335	0.706834127819245	No
881	Ap3b1	ENSMUSG00000021686.6	protein_coding	-0.33444795740999	6.83777248357516	0.144529972624678	0.236291239285981	No
882	Ap3d1	ENSMUSG00000020198.8	protein_coding	-0.435537942645467	7.29089253046301	0.0559865226579179	0.108159226554327	No
883	Ap3m1	ENSMUSG00000021824.13	protein_coding	-0.0633040607295929	7.32698291586568	0.794664570106165	0.865764399090055	No
884	Ap3m2	ENSMUSG00000031539.6	protein_coding	0.00555543889225887	3.01816113779481	1	1	No
885	Ap3s1	ENSMUSG00000024480.9	protein_coding	3.29680813107404	7.68615975594925	2.28841491959007e-28	8.82860855014224e-27	Up
886	Ap3s1-ps1	ENSMUSG00000085611.3	processed_pseudogene	3.68214456600789	3.51185613289119	3.26565648953104e-20	7.37326694569512e-19	Up
887	Ap3s1-ps2	ENSMUSG00000094257.2	processed_pseudogene	3.16838344527686	1.20420426527362	0.00355262224650786	0.0101898946195326	Up
888	Ap3s2	ENSMUSG00000063801.7	protein_coding	-0.851318317781912	5.48399487163372	0.00420389649219136	0.0118178245591209	No
889	Ap4b1	ENSMUSG00000032952.11	protein_coding	-0.593029042066351	4.5851772536679	0.0466137982417649	0.0926721550622027	No
890	Ap4e1	ENSMUSG00000001998.15	protein_coding	-1.05226962735138	3.74036106470605	0.00289744098649523	0.00846949359579162	No
891	Ap4m1	ENSMUSG00000019518.11	protein_coding	-0.850126154521093	4.60754234967291	0.00178443355026563	0.00550940106230775	No
892	Ap4s1	ENSMUSG00000020955.9	protein_coding	0.43156673695822	3.57344535321232	0.169008415727439	0.266672944835471	No
893	Ap5b1	ENSMUSG00000049562.6	protein_coding	-0.361470205688693	3.87302172479231	0.228083831641319	0.337969202433221	No
894	Ap5m1	ENSMUSG00000036291.6	protein_coding	-0.70959122337221	4.63272269574369	0.0127663353804501	0.0308752090799403	No
895	Ap5s1	ENSMUSG00000068264.11	protein_coding	0.176597113803869	3.33216422399335	0.614932335713238	0.720149108195804	No
896	Ap5z1	ENSMUSG00000039623.13	protein_coding	-3.34033517292098	6.01169288627109	2.45624158966388e-35	1.34278024265582e-33	Down
897	Apaf1	ENSMUSG00000019979.12	protein_coding	-1.0247516148377	3.91600840339521	0.00151285508942373	0.00477065521203404	No
898	Apba3	ENSMUSG00000004931.11	protein_coding	-0.277920858466963	5.81937069057866	0.254792484934119	0.368931402372742	No
899	Apbb1	ENSMUSG00000037032.16	protein_coding	2.89622551716766	2.99268072736103	8.71226054863561e-13	1.13171295519031e-11	Up
900	Apbb2	ENSMUSG00000029207.16	protein_coding	-1.24298308585586	6.48451952095466	5.97800024667301e-06	3.2026425841955e-05	No
901	Apbb3	ENSMUSG00000117679.1	protein_coding	-0.0860096132028308	3.14066179516641	0.831596054928255	0.891332764697421	No
902	Apc	ENSMUSG00000005871.15	protein_coding	-1.12646036370206	4.98573716635581	6.60824769063123e-05	0.000283933639068693	No
903	Apeh	ENSMUSG00000032590.14	protein_coding	-0.475055294809574	6.49566885423984	0.0492535526933637	0.0971236210977196	No
904	Apex1	ENSMUSG00000035960.14	protein_coding	0.254402004251915	7.00330738923588	0.315426549957225	0.435353589431408	No
905	Apex2	ENSMUSG00000025269.16	protein_coding	0.225886790848651	4.00824904663895	0.444596669261534	0.566842897618519	No
906	Aph1a	ENSMUSG00000015750.15	protein_coding	-0.415611751400153	4.92559248160589	0.117595951764174	0.200660961512674	No
907	Aph1b	ENSMUSG00000032375.15	protein_coding	-0.125617250875549	2.66565453975368	0.788411386663674	0.860773441358733	No
908	Aph1c	ENSMUSG00000053040.13	protein_coding	-0.291006456095822	2.20260724889185	0.599271684577349	0.706315901996808	No
909	Api5	ENSMUSG00000027193.12	protein_coding	-0.400983343153884	7.78996431810346	0.0863584347589722	0.155537194917779	No
910	Apip	ENSMUSG00000010911.12	protein_coding	0.180677623263919	4.91072500252535	0.512242078620617	0.629498180987093	No
911	Aplf	ENSMUSG00000030051.10	protein_coding	-0.587898026237942	3.97394423798787	0.0970433033282606	0.171346250392821	No
912	Apln	ENSMUSG00000037010.7	protein_coding	1.76468491492542	1.88492771100242	0.00118855412024672	0.00385784607953754	No
913	Aplp1	ENSMUSG00000006651.8	protein_coding	-0.337507037802752	1.31830890523076	0.599776256251915	0.70665128063723	No
914	Aplp2	ENSMUSG00000031996.17	protein_coding	1.35031617714019	9.80325484062185	1.1049710979031e-08	9.22988536720492e-08	No
915	Apmap	ENSMUSG00000033096.7	protein_coding	-0.0965389919095882	5.43192686497563	0.695969820208647	0.787348034538612	No
916	Apobec1	ENSMUSG00000040613.14	protein_coding	1.19813555231355	1.56647229097903	0.0509318933643226	0.100018653936327	No
917	Apobec3	ENSMUSG00000009585.18	protein_coding	-0.711347746100117	5.40045793189639	0.00281673436986846	0.00825612284957795	No
918	Apobr	ENSMUSG00000042759.12	protein_coding	-1.74932850033476	0.232725569630707	0.0429501922757725	0.0863372117300656	No
919	Apol10b	ENSMUSG00000050014.8	protein_coding	8.09393436106079	0.868843496451864	6.12690462656649e-10	5.99088202834106e-09	Up
920	Apol7a	ENSMUSG00000010601.14	protein_coding	2.3815840701415	0.878946651840921	0.000358026616989968	0.00131041821893736	Up
921	Apol9a	ENSMUSG00000057346.12	protein_coding	1.63619174506967	4.63970277624052	0.00243028758245228	0.00723734459243497	No
922	Apol9b	ENSMUSG00000068246.6	protein_coding	2.65581223079615	3.06649506742067	0.00173214593062662	0.00536860766483961	Up
923	Apoo	ENSMUSG00000079508.8	protein_coding	0.266052140037165	5.3525626195875	0.273050420870588	0.389721003991162	No
924	Apoo-ps	ENSMUSG00000049233.7	processed_pseudogene	-0.577005328960374	0.343404801445498	0.624071366705305	0.728064370510629	No
925	Apool	ENSMUSG00000025525.12	protein_coding	-0.44719756969643	4.83689095579648	0.163981936959974	0.260920974006043	No
926	Apopt1	ENSMUSG00000037787.14	protein_coding	-0.581425164357678	4.13739519616141	0.0347877460898153	0.0722000281124164	No
927	App	ENSMUSG00000022892.11	protein_coding	-0.326479668316563	6.87787897873476	0.162343094697911	0.259205825554346	No
928	Appbp2	ENSMUSG00000018481.9	protein_coding	-0.341613798349892	4.79076747528951	0.186550899412233	0.288749325873368	No
929	Appbp2os	ENSMUSG00000085628.4	antisense	-1.99048283211946	0.122782060877269	0.0273876546287041	0.0594741715711565	No
930	Appl1	ENSMUSG00000040760.11	protein_coding	-0.504866526535134	5.44670548700564	0.0434243018346277	0.0871675008858535	No
931	Appl2	ENSMUSG00000020263.14	protein_coding	0.936292288947421	5.31400985882004	0.00436398873591332	0.0122011236757951	No
932	Aprt	ENSMUSG00000006589.8	protein_coding	-0.614485160557711	7.55530626640254	0.00556917726616472	0.0150498991035798	No
933	Aptx	ENSMUSG00000028411.15	protein_coding	-0.216460686375294	4.91300544626304	0.40326093225831	0.527350691848789	No
934	Aqp1	ENSMUSG00000004655.5	protein_coding	5.91155287904404	2.46193157118249	5.7789248481049e-21	1.40078957591705e-19	Up
935	Aqp11	ENSMUSG00000042797.9	protein_coding	-0.21653871791279	1.7737884872277	0.679442017532302	0.77444695228795	No
936	Aqp5	ENSMUSG00000044217.17	protein_coding	7.33288630117838	8.23505707755425	1.55843165988652e-62	2.90161906298002e-60	Up
937	Aqr	ENSMUSG00000040383.16	protein_coding	-1.02532295719636	5.65731245339869	0.000319715626107105	0.00118096223363944	No
938	Araf	ENSMUSG00000001127.12	protein_coding	-0.219806526231486	6.24100449112399	0.32999831364348	0.451153382502691	No
939	Arap1	ENSMUSG00000032812.18	protein_coding	0.674497050695014	4.94655385960414	0.0301241997018853	0.0643507804406586	No
940	Arap2	ENSMUSG00000037999.13	protein_coding	-1.54727357450205	3.5490124126635	7.9353548414066e-07	4.98132027291191e-06	No
941	Arc	ENSMUSG00000022602.14	protein_coding	4.2601652117701	2.24527706746112	6.86533612247975e-08	5.10410724337369e-07	Up
942	Arcn1	ENSMUSG00000032096.16	protein_coding	0.166331334886342	8.17344100027186	0.445716179108486	0.567889015737515	No
943	Areg	ENSMUSG00000029378.5	protein_coding	-3.06605678506875	6.66965783693411	3.38169726404767e-14	4.98790640082898e-13	Down
944	Arel1	ENSMUSG00000042350.13	protein_coding	-1.323225412464	5.42165598957468	5.2552881351197e-07	3.39793508218009e-06	No
945	Arf1	ENSMUSG00000048076.14	protein_coding	0.586608509398145	9.83705775063043	0.00730843538831037	0.0191069331366755	No
946	Arf2	ENSMUSG00000062421.13	protein_coding	0.339521485982748	5.39454997602741	0.151154157965034	0.244832739214522	No
947	Arf3	ENSMUSG00000051853.10	protein_coding	-0.53251793313388	5.62641541806041	0.0313732487531627	0.0663788087503099	No
948	Arf4	ENSMUSG00000021877.12	protein_coding	0.274152754451785	9.09438020289984	0.211882954732584	0.31870510706586	No
949	Arf5	ENSMUSG00000020440.13	protein_coding	1.1015204967184	5.69456622919982	3.31584605623573e-06	1.87659358081324e-05	No
950	Arf6	ENSMUSG00000044147.8	protein_coding	-1.06539113077415	3.45127021831034	0.000638878227976855	0.00221589324914111	No
951	Arfgap1	ENSMUSG00000027575.19	protein_coding	0.0220045199528882	5.77510776365508	0.928696098022714	0.959738357142508	No
952	Arfgap2	ENSMUSG00000027255.14	protein_coding	-0.344522302549111	6.65284064644485	0.120559386116235	0.204660852816197	No
953	Arfgap3	ENSMUSG00000054277.8	protein_coding	1.41741140526914	5.31058641569939	1.16762783699606e-07	8.38954967667132e-07	No
954	Arfgef1	ENSMUSG00000067851.11	protein_coding	-0.960338111113303	4.73795136129932	0.000285130901881562	0.00106453841803907	No
955	Arfgef2	ENSMUSG00000074582.10	protein_coding	-1.18090520011239	4.66025614133801	0.000178446546689487	0.000697233207214065	No
956	Arfgef3	ENSMUSG00000019852.7	protein_coding	-0.200934348691818	4.16544418650158	0.488410872174476	0.607916958251263	No
957	Arfip1	ENSMUSG00000074513.9	protein_coding	0.754731904036592	5.958614944066	0.0012428332584382	0.00401677455878127	No
958	Arfip2	ENSMUSG00000030881.15	protein_coding	-0.699129044421161	6.34346266099806	0.0017478596732201	0.00540948041962384	No
959	Arfrp1	ENSMUSG00000038671.15	protein_coding	-0.3849056078252	5.05226722239813	0.140596420023036	0.231184206839364	No
960	Arg1	ENSMUSG00000019987.9	protein_coding	1.0260930493993	0.741487865309702	0.255479425445329	0.369735741657784	No
961	Arg2	ENSMUSG00000021125.6	protein_coding	2.722559708683	3.04885007830087	1.89301607063878e-10	1.97559524447575e-09	Up
962	Arglu1	ENSMUSG00000040459.11	protein_coding	-0.162784815522744	3.52360414038873	0.657009598902469	0.756190854425732	No
963	Arhgap1	ENSMUSG00000027247.16	protein_coding	-0.60680919084084	6.4926437367858	0.00766763069482615	0.0199324264541545	No
964	Arhgap10	ENSMUSG00000037148.8	protein_coding	-0.779066076542118	4.42953223890962	0.0109408120435593	0.0270717666262723	No
965	Arhgap11a	ENSMUSG00000041219.14	protein_coding	0.259067702537991	5.48958762537323	0.358844469524651	0.481745426195406	No
966	Arhgap12	ENSMUSG00000041225.16	protein_coding	-0.634495810920369	5.22666808479839	0.0090502510496026	0.0229598292326707	No
967	Arhgap17	ENSMUSG00000030766.15	protein_coding	-0.882174811049331	4.8165803641097	0.000830393261721542	0.00280222280886174	No
968	Arhgap18	ENSMUSG00000039031.16	protein_coding	1.69323050255538	4.1530869473209	4.24068084179815e-07	2.79671595352058e-06	No
969	Arhgap19	ENSMUSG00000025154.15	protein_coding	0.201190297714414	4.34320600984975	0.60518903437725	0.711592854168454	No
970	Arhgap21	ENSMUSG00000036591.16	protein_coding	0.0671161453917541	4.40408580789477	0.805680716011808	0.873723262839468	No
971	Arhgap22	ENSMUSG00000063506.14	protein_coding	-0.140659790734906	4.97359001320564	0.570135313854966	0.680591746617241	No
972	Arhgap23	ENSMUSG00000049807.16	protein_coding	0.375920367720534	1.9795138459571	0.442673200271539	0.565141866629083	No
973	Arhgap26	ENSMUSG00000036452.18	protein_coding	0.0203701271272235	3.98503404487562	0.974329758917722	0.990834672113985	No
974	Arhgap26	ENSMUSG00000118193.1	protein_coding	0.0203701271272235	3.98503404487562	0.974329758917722	0.990834672113985	No
975	Arhgap27	ENSMUSG00000034255.17	protein_coding	-2.02933061594688	4.77802121548442	2.92606805760873e-13	3.94861359315688e-12	Down
976	Arhgap27os1	ENSMUSG00000085733.1	antisense	-1.74406447991601	1.03979406919998	0.0104903207486252	0.0260877178973264	No
977	Arhgap28	ENSMUSG00000024043.13	protein_coding	-0.985811518554224	3.78694397803914	0.00368340952698694	0.010504053760977	No
978	Arhgap29	ENSMUSG00000039831.16	protein_coding	0.763369007840388	3.01538365916529	0.0412147534261923	0.0833967455136703	No
979	Arhgap31	ENSMUSG00000022799.4	protein_coding	0.390700457686848	3.82986507194088	0.187306568692125	0.28939596969185	No
980	Arhgap32	ENSMUSG00000041444.14	protein_coding	-0.334488108998017	3.78207127421791	0.298388829102672	0.417222273515506	No
981	Arhgap33	ENSMUSG00000036882.7	protein_coding	2.9957088261162	-0.124046174339773	0.00102464964103638	0.00338137013572935	Up
982	Arhgap35	ENSMUSG00000058230.12	protein_coding	0.252866087247301	5.18991890880974	0.347022278577495	0.469213393626054	No
983	Arhgap39	ENSMUSG00000033697.15	protein_coding	0.64233848476354	1.79800236000799	0.166988365620135	0.264655752914123	No
984	Arhgap40	ENSMUSG00000074625.10	protein_coding	-7.16920728727447	0.508676629992227	4.62916881065158e-05	0.000205751355633526	Down
985	Arhgap42	ENSMUSG00000050730.17	protein_coding	-0.191304082192138	4.62791584529268	0.496273916318492	0.61493354580861	No
986	Arhgap44	ENSMUSG00000033389.16	protein_coding	-3.87747507070769	4.26584813505496	3.76758865788855e-29	1.52688364315124e-27	Down
987	Arhgap45	ENSMUSG00000035697.14	protein_coding	-2.94555051664654	0.499246306839404	0.00146052360866412	0.0046226525746509	Down
988	Arhgap5	ENSMUSG00000035133.9	protein_coding	-0.982454862546503	5.70672445998735	0.000128288328429989	0.000515843554097047	No
989	Arhgap6	ENSMUSG00000031355.16	protein_coding	-8.8141522443999	1.91281769447038	9.27204637628595e-15	1.43170648793444e-13	Down
990	Arhgap8	ENSMUSG00000078954.9	protein_coding	5.6257170787411	3.15019562317397	1.41020254639853e-31	6.56408409912389e-30	Up
991	Arhgap9	ENSMUSG00000040345.10	protein_coding	5.6412974058459	0.50886896993667	4.05410024118159e-08	3.10943437602746e-07	Up
992	Arhgdia	ENSMUSG00000025132.13	protein_coding	-1.29773359782409	10.5683294670679	1.41572317365332e-08	1.16215946402072e-07	No
993	Arhgdib	ENSMUSG00000030220.13	protein_coding	5.93579960832491	2.12435703948478	1.66420580834523e-13	2.29399699783381e-12	Up
994	Arhgdig	ENSMUSG00000073433.11	protein_coding	-2.10047509982406	1.31500013049647	0.0251874250510615	0.0553416879820398	No
995	Arhgef1	ENSMUSG00000040940.18	protein_coding	-0.548269239572099	6.29393417649491	0.0279088541859865	0.0604833079836991	No
996	Arhgef10	ENSMUSG00000071176.10	protein_coding	0.457835829511997	3.38087435121842	0.169953632353044	0.267802565293703	No
997	Arhgef10l	ENSMUSG00000040964.16	protein_coding	0.588439622730322	5.3675093166622	0.0159430514309779	0.0373555319594698	No
998	Arhgef11	ENSMUSG00000041977.18	protein_coding	-0.458979596910922	3.11658106937545	0.175414272568566	0.275091206016646	No
999	Arhgef12	ENSMUSG00000059495.14	protein_coding	-0.55354864505376	4.51988516202591	0.0483672497574587	0.095602483784918	No
1000	Arhgef16	ENSMUSG00000029032.12	protein_coding	-6.68010464109344	4.43054565730343	4.01340513562004e-48	3.98729624198707e-46	Down
1001	Arhgef17	ENSMUSG00000032875.8	protein_coding	-5.35911800471098	4.25291576234097	9.10571509315493e-40	6.3576696631392e-38	Down
1002	Arhgef18	ENSMUSG00000004568.12	protein_coding	-1.10321292099532	4.31124807607549	0.000339218918320577	0.00124655190036168	No
1003	Arhgef19	ENSMUSG00000028919.11	protein_coding	2.00150541485331	2.42524779270792	1.38571167503316e-06	8.36178388405403e-06	Up
1004	Arhgef2	ENSMUSG00000028059.15	protein_coding	0.579696918302747	7.41391155470319	0.0103819120537844	0.0258581667613355	No
1005	Arhgef26	ENSMUSG00000036885.14	protein_coding	-0.752070720741539	3.70721926334625	0.0131673989648648	0.0316960042161549	No
1006	Arhgef28	ENSMUSG00000021662.10	protein_coding	2.28186869228476	4.19999150774166	3.08013453918699e-14	4.5588120305225e-13	Up
1007	Arhgef3	ENSMUSG00000021895.10	protein_coding	-1.22519530562391	6.29742722223048	2.86696499712447e-06	1.63770117021156e-05	No
1008	Arhgef38	ENSMUSG00000040969.14	protein_coding	4.28153850731901	0.106741682017762	6.9013163852581e-05	0.000295988806258243	Up
1009	Arhgef39	ENSMUSG00000051517.14	protein_coding	1.35680993831812	3.42727005803535	1.64936673596897e-05	8.10612641813057e-05	No
1010	Arhgef4	ENSMUSG00000118272.1	protein_coding	-3.49288087094532	2.32324136409614	1.21432921614672e-09	1.14878405300714e-08	Down
1011	Arhgef4	ENSMUSG00000037509.21	protein_coding	-3.49288087094532	2.32324136409614	1.21432921614672e-09	1.14878405300714e-08	Down
1012	Arhgef40	ENSMUSG00000004562.16	protein_coding	-0.560700050869898	5.06375894742736	0.0749156369819506	0.138182510884008	No
1013	Arhgef5	ENSMUSG00000033542.13	protein_coding	-1.7085858683614	4.81210158480778	3.29822647159565e-10	3.33115687740482e-09	No
1014	Arhgef7	ENSMUSG00000031511.15	protein_coding	-0.499158206394666	5.72721064579605	0.0297615314104265	0.0637137800416179	No
1015	Arhgef9	ENSMUSG00000025656.17	protein_coding	-2.52009016146212	0.219842494990103	0.0083599540355658	0.0214329134893063	Down
1016	Arid1a	ENSMUSG00000007880.16	protein_coding	-0.022576942239003	5.07962783142814	0.943023381076856	0.968422972168758	No
1017	Arid1b	ENSMUSG00000069729.14	protein_coding	0.165525703519364	4.23969105542732	0.560112232828799	0.672181862568721	No
1018	Arid2	ENSMUSG00000033237.19	protein_coding	-0.0903588988061558	5.02374478354425	0.735570225340813	0.819874256893408	No
1019	Arid3b	ENSMUSG00000004661.15	protein_coding	0.0529451343266973	0.603146972971923	0.999999999999999	1	No
1020	Arid4a	ENSMUSG00000048118.17	protein_coding	-0.281810680802463	4.40310056814533	0.30090504791965	0.419777082269925	No
1021	Arid4b	ENSMUSG00000039219.18	protein_coding	0.943752545068828	5.49349953341671	0.000121176589720213	0.00049031673957026	No
1022	Arid5a	ENSMUSG00000037447.16	protein_coding	-0.702509775402903	5.74694579887034	0.00607360664187113	0.0162422199267524	No
1023	Arid5b	ENSMUSG00000019947.10	protein_coding	0.589756303081942	5.58088870738637	0.0129601315344088	0.0312791301564061	No
1024	Arih1	ENSMUSG00000025234.11	protein_coding	-0.306105987714637	4.07083755734725	0.270509006152805	0.38695347979569	No
1025	Arih2	ENSMUSG00000064145.12	protein_coding	-0.181592388567522	6.39180204196823	0.414037865931945	0.538102626568305	No
1026	Arl1	ENSMUSG00000060904.14	protein_coding	0.427247308844306	8.0332922180499	0.0528420624481865	0.103190621349865	No
1027	Arl10	ENSMUSG00000025870.10	protein_coding	0.126428290610402	2.82800610318837	0.74126808418625	0.824421334678334	No
1028	Arl13b	ENSMUSG00000022911.11	protein_coding	-1.10184185953928	3.9739478193716	0.000315643321622045	0.00116659083799724	No
1029	Arl14ep	ENSMUSG00000027122.15	protein_coding	-0.0933731484637598	5.57339263405686	0.744554001747431	0.826946075944432	No
1030	Arl15	ENSMUSG00000042348.10	protein_coding	0.190357562506934	4.70297716655364	0.46860551848621	0.58957742591248	No
1031	Arl16	ENSMUSG00000057594.12	protein_coding	-2.60125736575481	5.60648613795019	7.38442430823685e-23	2.03578753407551e-21	Down
1032	Arl2	ENSMUSG00000024944.6	protein_coding	1.05308192629672	6.26530481083555	0.000123883008910703	0.000500322230580257	No
1033	Arl2bp	ENSMUSG00000031776.17	protein_coding	0.234189206609148	3.42405998968902	0.502024820782662	0.620264750201468	No
1034	Arl3	ENSMUSG00000025035.9	protein_coding	-0.333151938460806	5.60745461854488	0.202266739489873	0.307262717538891	No
1035	Arl4a	ENSMUSG00000047446.18	protein_coding	-2.2029669237716	2.8927871806551	5.34660116872261e-08	4.03097331071475e-07	Down
1036	Arl4c	ENSMUSG00000049866.12	protein_coding	-0.936177986694493	3.71662819731702	0.0200102576200093	0.0455236018495235	No
1037	Arl4d	ENSMUSG00000034936.2	protein_coding	-0.345982220141477	0.352823001626789	0.753893548874085	0.834381750802281	No
1038	Arl5a	ENSMUSG00000036093.7	protein_coding	0.243623526204707	4.29414839359429	0.367172502614688	0.490200938885387	No
1039	Arl5b	ENSMUSG00000017418.13	protein_coding	-1.11324766425978	4.33541148092957	6.69096350423788e-05	0.000287295481747807	No
1040	Arl5c	ENSMUSG00000038352.15	protein_coding	-1.38885696570141	2.16999074468779	0.00283778575380528	0.00831592919232126	No
1041	Arl6	ENSMUSG00000022722.18	protein_coding	-0.52762794608719	5.5459531824272	0.0251785120109841	0.0553410340128507	No
1042	Arl6ip1	ENSMUSG00000030654.9	protein_coding	-0.853251960086348	8.87653974123744	0.000690747312914311	0.00238229012859333	No
1043	Arl6ip4	ENSMUSG00000029404.15	protein_coding	-1.70514726116299	5.90121572439527	5.33639118446183e-12	6.46150966510661e-11	No
1044	Arl6ip5	ENSMUSG00000035199.6	protein_coding	-0.185167847311034	7.19940499876975	0.395717684815725	0.519601910959486	No
1045	Arl6ip6	ENSMUSG00000026960.6	protein_coding	-0.0940462407497261	5.91857222190491	0.695095615044135	0.786776704419075	No
1046	Arl8a	ENSMUSG00000026426.10	protein_coding	-0.753558588691318	2.91547502297573	0.0361105101805042	0.0745599042573027	No
1047	Arl8b	ENSMUSG00000030105.8	protein_coding	-0.128184491622165	7.45566758790221	0.558119371639114	0.670672487835347	No
1048	Armc1	ENSMUSG00000027599.9	protein_coding	0.296474902979218	6.33488995138408	0.199512505626919	0.304374440065198	No
1049	Armc10	ENSMUSG00000038525.16	protein_coding	-0.149119868496251	5.44831263857311	0.532000123637424	0.648176678728153	No
1050	Armc2	ENSMUSG00000071324.11	protein_coding	-1.61962886783647	2.97835246032874	5.39310668950586e-06	2.91727333221397e-05	No
1051	Armc5	ENSMUSG00000042178.6	protein_coding	-1.01530580639641	4.69471816097602	0.000519308834700369	0.0018399229452277	No
1052	Armc6	ENSMUSG00000002343.11	protein_coding	-0.0479064276092354	4.60169473875699	0.879667894632734	0.925030158168677	No
1053	Armc7	ENSMUSG00000057219.11	protein_coding	-1.69571810548056	3.33745643178168	3.77951949500764e-07	2.51452547655946e-06	No
1054	Armc8	ENSMUSG00000032468.11	protein_coding	-0.522670574125664	5.47287179703385	0.0363907395408919	0.0750592844790467	No
1055	Armc9	ENSMUSG00000062590.13	protein_coding	-1.30092943295359	4.73833387244162	5.19677242079446e-06	2.82295709471232e-05	No
1056	Armcx1	ENSMUSG00000033460.14	protein_coding	6.56893445103889	-0.433994889846473	7.19087085248197e-05	0.000307118077931635	Up
1057	Armcx3	ENSMUSG00000049047.11	protein_coding	-0.993942954310178	5.26019497749116	4.91276936782743e-05	0.000217485692861747	No
1058	Armcx5	ENSMUSG00000072969.2	protein_coding	-0.0847809723429323	3.24224852162081	0.795541825088182	0.866305719856045	No
1059	Armh3	ENSMUSG00000039901.10	protein_coding	-0.348051243738156	4.07557433454979	0.351912423678705	0.474839391141503	No
1060	Armt1	ENSMUSG00000061759.15	protein_coding	0.104070877667411	4.81414551865051	0.688209965364871	0.781459556747613	No
1061	Arnt	ENSMUSG00000015522.18	protein_coding	-0.362387023356987	5.57227134128301	0.211962231381032	0.318774562392891	No
1062	Arntl	ENSMUSG00000055116.8	protein_coding	0.96613148215698	4.70823634820395	0.00140368124217089	0.00446695390591267	No
1063	Arntl2	ENSMUSG00000040187.15	protein_coding	7.91776541151156	2.7414123379362	1.1581038239263e-28	4.57789533107115e-27	Up
1064	Arpc1a	ENSMUSG00000029621.14	protein_coding	-1.07877315045387	8.20551292516915	1.85921623506394e-06	1.10117340038542e-05	No
1065	Arpc1b	ENSMUSG00000029622.16	protein_coding	0.16069735498142	11.2086500496092	0.518962192619041	0.635611256186848	No
1066	Arpc2	ENSMUSG00000006304.14	protein_coding	-0.187033509867777	8.28283644188669	0.417693839852883	0.541710827101682	No
1067	Arpc3	ENSMUSG00000029465.14	protein_coding	-0.271011547140027	6.86701738611908	0.216735230421098	0.324257308165814	No
1068	Arpc4	ENSMUSG00000079426.13	protein_coding	-0.0441030098561366	7.97211103286799	0.838712846385631	0.896244750852878	No
1069	Arpc5	ENSMUSG00000008475.13	protein_coding	0.225809625805774	8.9889145359779	0.305725550742405	0.424887078146654	No
1070	Arpc5l	ENSMUSG00000026755.14	protein_coding	-0.469324759887652	6.8246487548395	0.0344933132018592	0.0717047887871012	No
1071	Arpin	ENSMUSG00000039043.5	protein_coding	-0.0508607769251524	6.17952205621377	0.823285629726049	0.885676644204535	No
1072	Arpp19	ENSMUSG00000007656.13	protein_coding	-0.906262830428939	6.88820750525377	8.69344577507161e-05	0.00036474427783261	No
1073	Arrb2	ENSMUSG00000060216.15	protein_coding	-0.670754349584831	1.94304747889899	0.14439927835608	0.236155181138293	No
1074	Arrdc1	ENSMUSG00000026972.15	protein_coding	0.0409669988817366	5.98587608715865	0.861974419629411	0.913226568446235	No
1075	Arrdc2	ENSMUSG00000002910.11	protein_coding	1.23329809616496	1.55415193973134	0.0476499290013335	0.0943815352883335	No
1076	Arrdc3	ENSMUSG00000074794.10	protein_coding	1.9314545187906	5.85030935051664	1.65480249264373e-08	1.34893703191587e-07	No
1077	Arrdc4	ENSMUSG00000042659.15	protein_coding	1.72246191289105	5.24636643618775	3.48245858142502e-05	0.000159270720525337	No
1078	Arsa	ENSMUSG00000022620.14	protein_coding	0.155117825043213	4.44585006904546	0.578298228673951	0.688480895540195	No
1079	Arsb	ENSMUSG00000042082.7	protein_coding	0.154836205557256	6.05136274639889	0.504505931022	0.622253042995357	No
1080	Arsi	ENSMUSG00000036412.5	protein_coding	8.14170036467151	0.888587972696346	1.7656033869564e-09	1.63184940375747e-08	Up
1081	Arsk	ENSMUSG00000021592.17	protein_coding	-0.379286026801345	3.28950460788734	0.236355732121429	0.347620159194505	No
1082	Artn	ENSMUSG00000028539.14	protein_coding	-0.344242163602931	4.60017603014015	0.379535416759036	0.503136053978262	No
1083	Arv1	ENSMUSG00000031982.5	protein_coding	0.0972879855417074	2.90863370350497	0.807659864958249	0.875243043873356	No
1084	Arvcf	ENSMUSG00000000325.16	protein_coding	0.653766371073838	3.96951467577775	0.0249990979809909	0.0549937348907176	No
1085	As3mt	ENSMUSG00000003559.8	protein_coding	3.04581443226808	2.11734443212126	2.77734515859157e-08	2.19572635399544e-07	Up
1086	Asah1	ENSMUSG00000031591.14	protein_coding	-0.0514654529336884	7.54679336386337	0.815459370891374	0.880723542483521	No
1087	Asah2	ENSMUSG00000024887.10	protein_coding	-1.41745217759161	2.24416452247833	0.00131169486783516	0.00420757652111817	No
1088	Asap1	ENSMUSG00000022377.16	protein_coding	-0.206891264146597	6.07278530835571	0.42304683745373	0.546878921389421	No
1089	Asap2	ENSMUSG00000052632.16	protein_coding	-0.135413491199818	2.08910166715377	0.759481687261582	0.838667804387962	No
1090	Asap3	ENSMUSG00000036995.7	protein_coding	1.65438907398118	3.08639773157345	3.99409714019738e-06	2.22226790645802e-05	No
1091	Asb1	ENSMUSG00000026311.16	protein_coding	-0.431491403043412	3.31735832383363	0.184671545049245	0.286600065142262	No
1092	Asb13	ENSMUSG00000033781.7	protein_coding	-0.266437314911683	4.54370599730415	0.348983961871854	0.471489847320192	No
1093	Asb3	ENSMUSG00000020305.13	protein_coding	0.0431895055655029	4.30670604149331	0.882623230009229	0.9271752697843	No
1094	Asb6	ENSMUSG00000039483.10	protein_coding	-0.640082233406596	4.87238315572472	0.0240286882391925	0.0531593865694689	No
1095	Asb7	ENSMUSG00000030509.17	protein_coding	-0.666637932141333	3.74702405004184	0.0281737729526	0.0609238278273105	No
1096	Asb8	ENSMUSG00000048175.13	protein_coding	-0.210732347712094	5.83005811939781	0.367133381223695	0.490200938885387	No
1097	Ascc1	ENSMUSG00000044475.14	protein_coding	-0.263538545142278	5.20270745421324	0.363064939983525	0.48616794704694	No
1098	Ascc2	ENSMUSG00000020412.16	protein_coding	-0.579212530987425	6.12092361333863	0.0225652233334443	0.0503990653972112	No
1099	Ascc3	ENSMUSG00000038774.9	protein_coding	-0.663077355967214	5.00798581135197	0.0125123714897787	0.0303696271545791	No
1100	Asdurf	ENSMUSG00000117809.1	protein_coding	-7.19710590959882	0.532679816250479	8.56964770391839e-06	4.42220611285642e-05	Down
1101	Asf1a	ENSMUSG00000019857.7	protein_coding	0.915485131726855	4.64349539563662	0.00138283713426001	0.00441045398804327	No
1102	Asf1b	ENSMUSG00000005470.8	protein_coding	0.904772095728771	6.39409259418086	0.00271090814295944	0.00797870261457042	No
1103	Ash1l	ENSMUSG00000028053.13	protein_coding	-0.111606752751289	5.26104713231635	0.646157778965221	0.747151201712625	No
1104	Ash2l	ENSMUSG00000031575.18	protein_coding	-0.256392593415022	3.78292754302122	0.379595017412702	0.503163143695934	No
1105	Asic1	ENSMUSG00000023017.10	protein_coding	3.26237644185622	0.554494268831484	0.000186615736581113	0.000726060680756378	Up
1106	Asl	ENSMUSG00000025533.15	protein_coding	-0.307204184733865	6.55915981924551	0.194032595665032	0.297996025882685	No
1107	Asna1	ENSMUSG00000052456.9	protein_coding	-0.630419743903295	5.84243121274045	0.00983017251455718	0.0246818680104345	No
1108	Asns	ENSMUSG00000029752.12	protein_coding	0.575811918088498	8.79935049408805	0.0660279099644366	0.124323693289333	No
1109	Asnsd1	ENSMUSG00000026095.15	protein_coding	-0.548883632925913	6.1955644717924	0.0225540063641198	0.0503827716501211	No
1110	Aspa	ENSMUSG00000020774.9	protein_coding	6.55361290121913	1.37138804762538	4.73732462016904e-13	6.28074400364414e-12	Up
1111	Asph	ENSMUSG00000028207.18	protein_coding	-0.995768721143801	5.76232663970377	2.65910587587727e-05	0.00012524852338164	No
1112	Aspm	ENSMUSG00000033952.14	protein_coding	0.615241690392389	4.57228402517192	0.0585543038409969	0.112325987971523	No
1113	Aspscr1	ENSMUSG00000025142.18	protein_coding	0.160216360521477	5.72957001955253	0.504055835320635	0.621997244378624	No
1114	Asrgl1	ENSMUSG00000024654.8	protein_coding	-0.283238221901907	4.0007025096656	0.39415459804869	0.518291107587669	No
1115	Ass1	ENSMUSG00000076441.9	protein_coding	-2.51180130057025	5.42214332586732	3.93165360305384e-13	5.23419210760961e-12	Down
1116	Aste1	ENSMUSG00000032567.16	protein_coding	-1.42211450871284	3.27119806519385	2.34793138141105e-05	0.000112050053703521	No
1117	Asxl1	ENSMUSG00000042548.14	protein_coding	-0.00966904063875851	4.20750790714304	0.986520000848692	0.999512811585421	No
1118	Asxl2	ENSMUSG00000037486.18	protein_coding	-0.926333042369865	4.92730472794758	0.00170591299065633	0.0053026528407844	No
1119	Atad1	ENSMUSG00000013662.6	protein_coding	-0.556206372080086	7.2483653398207	0.0127019468615734	0.0307310567477652	No
1120	Atad2	ENSMUSG00000022360.8	protein_coding	-0.758724361481529	6.52215120518996	0.0203657682347397	0.0462096475647652	No
1121	Atad2b	ENSMUSG00000052812.5	protein_coding	-1.13173697075383	2.6682235690219	0.00280059428132631	0.00821631302402353	No
1122	Atad3a	ENSMUSG00000029036.18	protein_coding	-0.105384004200471	5.58209208478948	0.69408645791301	0.786079639178036	No
1123	Atad5	ENSMUSG00000017550.14	protein_coding	-0.217933218583785	3.95868993079731	0.588157771333442	0.696740459651905	No
1124	Atat1	ENSMUSG00000024426.17	protein_coding	0.95901679226391	3.36837087617777	0.0145441905698905	0.0344740251386316	No
1125	Ate1	ENSMUSG00000030850.17	protein_coding	-0.91537144472502	5.53626149925999	0.00011437582897928	0.000466471833300573	No
1126	Atf1	ENSMUSG00000023027.13	protein_coding	0.528093749456134	5.09200161230845	0.0332455835043741	0.0696406344824219	No
1127	Atf2	ENSMUSG00000027104.18	protein_coding	-0.134522151602143	5.91456603249771	0.59015018296423	0.698384248391808	No
1128	Atf3	ENSMUSG00000026628.13	protein_coding	-1.91635333104119	4.81904899410042	1.50720826297505e-10	1.58713971757709e-09	No
1129	Atf4	ENSMUSG00000042406.8	protein_coding	1.28325123617649	7.88787680879329	3.70902120222776e-05	0.000168492911545333	No
1130	Atf5	ENSMUSG00000038539.15	protein_coding	0.799436080307562	1.98644027380306	0.117203042997921	0.200173822573024	No
1131	Atf6	ENSMUSG00000026663.6	protein_coding	-1.50304922491374	5.32443886114458	1.7891551183848e-09	1.65242816720989e-08	No
1132	Atf6b	ENSMUSG00000015461.15	protein_coding	0.178901655701947	5.94050247350475	0.469370587672836	0.59030875573499	No
1133	Atf7	ENSMUSG00000099083.7	protein_coding	1.07103702755955	6.08934959251068	4.98918368815117e-05	0.00022056449704638	No
1134	Atf7ip	ENSMUSG00000030213.12	protein_coding	-0.59076158591892	5.70129585596243	0.01568427531216	0.0368163502531188	No
1135	Atg10	ENSMUSG00000021619.6	protein_coding	-0.433722543293353	3.16970279006232	0.200706039105015	0.305614612348243	No
1136	Atg101	ENSMUSG00000037204.7	protein_coding	0.484630309018444	6.29849913131869	0.0974141476835775	0.171788545681664	No
1137	Atg12	ENSMUSG00000032905.5	protein_coding	1.79982367165434	6.91171599647154	4.59343626107721e-10	4.57456400357046e-09	No
1138	Atg13	ENSMUSG00000027244.14	protein_coding	-0.414576246917991	5.25708104765699	0.142905140335495	0.234201089155518	No
1139	Atg14	ENSMUSG00000037526.7	protein_coding	-0.514972929386941	3.64499546159942	0.144310384447749	0.236112520249647	No
1140	Atg16l1	ENSMUSG00000026289.15	protein_coding	-0.179804564718721	4.77818259528133	0.483464902644462	0.603192541931961	No
1141	Atg16l2	ENSMUSG00000047767.17	protein_coding	-0.0233845487196806	4.64427528554907	0.944142515138802	0.968931451971082	No
1142	Atg2a	ENSMUSG00000024773.15	protein_coding	-0.508832593599606	4.44321513650317	0.0999748924136673	0.175317696265136	No
1143	Atg2b	ENSMUSG00000041341.10	protein_coding	-0.860416209438058	4.44841224618206	0.00535363451697844	0.0145408335390321	No
1144	Atg3	ENSMUSG00000022663.3	protein_coding	0.695635549311716	5.39381361382808	0.00774772195382817	0.0201180469521143	No
1145	Atg4a	ENSMUSG00000079418.3	protein_coding	-0.708026268842507	4.68775884555799	0.00890663755321943	0.0226805892262061	No
1146	Atg4a-ps	ENSMUSG00000087119.4	protein_coding	-0.245443910303943	0.621498239557736	0.851408167379943	0.905466947543884	No
1147	Atg4b	ENSMUSG00000026280.17	protein_coding	-0.554632390123092	6.54599972510767	0.019513335102317	0.0445113309764677	No
1148	Atg4c	ENSMUSG00000028550.15	protein_coding	-1.15841677439765	3.6112644516094	0.000474139189945126	0.00168967161531901	No
1149	Atg4d	ENSMUSG00000002820.6	protein_coding	-0.278120243966411	5.13810482124964	0.26609559413583	0.382044043122822	No
1150	Atg5	ENSMUSG00000038160.7	protein_coding	-0.366321025075649	5.8206370177	0.133010036039716	0.221201285825532	No
1151	Atg7	ENSMUSG00000030314.16	protein_coding	-0.741840634531378	4.76933451693453	0.00502411083736996	0.0137446234939719	No
1152	Atg9a	ENSMUSG00000033124.15	protein_coding	0.536133500753504	5.21034621600631	0.0477359825110452	0.0945228371330761	No
1153	Atg9b	ENSMUSG00000038295.14	protein_coding	-2.75388112595598	2.30643446269807	3.63004505302889e-06	2.03469410105856e-05	Down
1154	Atic	ENSMUSG00000026192.13	protein_coding	-0.921775244662943	5.54025253238083	0.00179822132389396	0.00554797054468437	No
1155	Atl1	ENSMUSG00000021066.9	protein_coding	-0.314324306328681	2.7483229440275	0.395364484220695	0.519321586126126	No
1156	Atl2	ENSMUSG00000059811.13	protein_coding	1.61701708557224	6.79484228140753	9.5016951905167e-12	1.12505325449372e-10	No
1157	Atl3	ENSMUSG00000024759.14	protein_coding	0.345222740811767	6.51388818888844	0.19731259633575	0.302025354138977	No
1158	Atm	ENSMUSG00000034218.16	protein_coding	-1.16725606489812	3.62670703387017	0.00039739668774042	0.00143893890851217	No
1159	Atmin	ENSMUSG00000047388.10	protein_coding	-0.815515222548953	3.46226996510352	0.00791120454003131	0.0204868463466604	No
1160	Atn1	ENSMUSG00000004263.15	protein_coding	-0.0326812437698198	4.40979183196627	0.925977141629287	0.958043677096839	No
1161	Atoh8	ENSMUSG00000037621.8	protein_coding	4.04192018093275	0.698594185977873	9.78819204052271e-06	4.99003583907124e-05	Up
1162	Atox1	ENSMUSG00000018585.9	protein_coding	-0.440586233609544	7.77943654735728	0.0628496777091543	0.119160243437058	No
1163	Atp10a	ENSMUSG00000025324.8	protein_coding	-0.150631560454278	3.31499533170622	0.66929920131124	0.766831966400205	No
1164	Atp10d	ENSMUSG00000046808.17	polymorphic_pseudogene	0.083641454920283	4.24791861907342	0.761505467206028	0.840049456396817	No
1165	Atp11a	ENSMUSG00000031441.15	protein_coding	-2.45164855522273	6.64531466579935	1.31965745636674e-19	2.85414803736422e-18	Down
1166	Atp11b	ENSMUSG00000037400.17	protein_coding	-1.31471391223195	5.4998022860444	2.42129867630496e-05	0.000114996022530461	No
1167	Atp11c	ENSMUSG00000062949.13	protein_coding	-1.21164755250583	3.80375980676667	0.00115033335204464	0.00375069821495816	No
1168	Atp13a1	ENSMUSG00000031862.10	protein_coding	-0.00842960009835309	6.39760243660225	0.975150679638301	0.991198732598564	No
1169	Atp13a2	ENSMUSG00000036622.15	protein_coding	0.687452997007444	3.85349704544981	0.0318321133984897	0.0671935939004045	No
1170	Atp13a3	ENSMUSG00000022533.14	protein_coding	-0.578056522299829	4.53059951084923	0.0470842684512754	0.0933474686409776	No
1171	Atp13a4	ENSMUSG00000038094.15	protein_coding	0.491491817781565	2.35295060122941	0.270085716525562	0.386452309803143	No
1172	Atp1a1	ENSMUSG00000033161.10	protein_coding	0.526121174911391	6.80194130647236	0.0289722045727061	0.0623564939094582	No
1173	Atp1a2	ENSMUSG00000007097.14	protein_coding	7.51061171711111	3.72352637502838	2.90716834299974e-15	4.68024958678167e-14	Up
1174	Atp1a3	ENSMUSG00000040907.15	protein_coding	1.79324980744147	0.83503681801406	0.0123763938654715	0.0300964474710793	No
1175	Atp1b1	ENSMUSG00000026576.12	protein_coding	4.93308060291436	6.73679432208427	6.44236314096967e-63	1.21713293047114e-60	Up
1176	Atp1b3	ENSMUSG00000032412.8	protein_coding	-0.312035655107348	8.05148915165066	0.168959942277591	0.266629207522444	No
1177	Atp23	ENSMUSG00000025436.12	protein_coding	-0.594229298879679	3.68734935896576	0.0455508736430178	0.0908824466053501	No
1178	Atp2a2	ENSMUSG00000029467.15	protein_coding	-0.66110459835689	5.82056552252391	0.00494622229358316	0.0135575246011655	No
1179	Atp2a3	ENSMUSG00000020788.15	protein_coding	3.78772509213981	-0.274933795211388	0.000333561537398248	0.00122822157379057	Up
1180	Atp2b1	ENSMUSG00000019943.10	protein_coding	0.485223941525184	7.46503516916976	0.0339725068167814	0.0708629314945918	No
1181	Atp2b4	ENSMUSG00000026463.17	protein_coding	3.40034487479142	0.444625308543067	2.81669487667394e-05	0.000131873466037282	Up
1182	Atp2c1	ENSMUSG00000032570.17	protein_coding	-0.647237712558269	5.66044869192751	0.00681631076281749	0.0179665868629291	No
1183	Atp2c2	ENSMUSG00000034112.9	protein_coding	-0.387187019892875	3.09581898927453	0.282217938984855	0.400138380105776	No
1184	Atp5a1	ENSMUSG00000025428.15	protein_coding	0.250832910433073	10.6008970641521	0.257946434620611	0.372550629069251	No
1185	Atp5b	ENSMUSG00000025393.12	protein_coding	1.42717359458683	11.7570432926076	1.50237567140782e-09	1.40575529865814e-08	No
1186	Atp5c1	ENSMUSG00000025781.14	protein_coding	1.11891286522816	9.06281533940687	3.17023089878345e-07	2.13682877002471e-06	No
1187	Atp5d	ENSMUSG00000003072.15	protein_coding	0.484427747727993	8.69201332319085	0.0459533981415611	0.0916002026260101	No
1188	Atp5e	ENSMUSG00000016252.7	protein_coding	0.105623514112695	7.46351639772463	0.667661163714363	0.765433689024541	No
1189	Atp5f1	ENSMUSG00000000563.17	protein_coding	0.937362351630176	8.99899654262058	2.7191347174117e-05	0.000127724766780944	No
1190	Atp5g1	ENSMUSG00000006057.15	protein_coding	0.679532142074335	8.17915475284099	0.00228037488220591	0.00683846314465438	No
1191	Atp5g2	ENSMUSG00000062683.11	protein_coding	0.0497440978106158	5.29762062817002	0.875071927534349	0.921857240921179	No
1192	Atp5g3	ENSMUSG00000018770.9	protein_coding	1.75585075987775	8.47562476841859	1.49660044496109e-14	2.2861861969578e-13	No
1193	Atp5h	ENSMUSG00000034566.10	protein_coding	-0.41670647483204	8.68184997543704	0.0935236399533473	0.166228306928701	No
1194	Atp5j	ENSMUSG00000022890.13	protein_coding	-0.422724394756601	7.84582439816936	0.0778349833199833	0.142747470479918	No
1195	Atp5j2	ENSMUSG00000038690.15	protein_coding	-0.633524509344972	8.92187870804543	0.0153486078735082	0.0361473080386727	No
1196	Atp5k	ENSMUSG00000050856.16	protein_coding	0.252258795138832	6.4071519435914	0.343205024205254	0.465198875919487	No
1197	Atp5l	ENSMUSG00000038717.8	protein_coding	0.930579955589717	8.31837210322736	0.000124059089299716	0.000500875902021827	No
1198	Atp5mpl	ENSMUSG00000021290.6	protein_coding	0.0719523893824842	6.63239736627053	0.771026178258344	0.847672387336976	No
1199	Atp5o	ENSMUSG00000022956.11	protein_coding	0.332161453078629	7.48965206867993	0.138995915446871	0.229080247048871	No
1200	Atp5o	ENSMUSG00000116933.1	protein_coding	0.332161453078629	7.48965206867993	0.138995915446871	0.229080247048871	No
1201	Atp5s	ENSMUSG00000054894.6	protein_coding	-0.124136231329828	3.47069150626971	0.695215750149894	0.786841400949317	No
1202	Atp6ap1	ENSMUSG00000019087.13	protein_coding	0.167051560189195	8.72775737342785	0.445069990755517	0.567130943387832	No
1203	Atp6ap2	ENSMUSG00000031007.2	protein_coding	-0.908347814028904	8.29541050743138	0.00047200827744037	0.00168347871745598	No
1204	Atp6v0a1	ENSMUSG00000019302.16	protein_coding	-0.654292268751848	5.89798236049976	0.00680670885441671	0.0179449597070986	No
1205	Atp6v0a2	ENSMUSG00000038023.12	protein_coding	-1.59361861664297	6.8960291414974	5.27053645428445e-08	3.98176261638551e-07	No
1206	Atp6v0a4	ENSMUSG00000038600.12	protein_coding	4.98338244768491	2.30648836801936	1.4143744506097e-16	2.49251969368764e-15	Up
1207	Atp6v0b	ENSMUSG00000033379.13	protein_coding	-1.0231895625316	7.88441336092565	1.71642807483992e-05	8.40356382525476e-05	No
1208	Atp6v0c	ENSMUSG00000024121.13	protein_coding	-0.635852780539692	8.88157949930517	0.00677520765428601	0.0178655773264804	No
1209	Atp6v0c-ps2	ENSMUSG00000080242.5	processed_pseudogene	-0.573766557310606	6.86006479356581	0.0158236847734107	0.0371029162774242	No
1210	Atp6v0d1	ENSMUSG00000013160.7	protein_coding	-0.374879512157601	6.22936361466317	0.176757758904623	0.276893906675734	No
1211	Atp6v0e	ENSMUSG00000015575.15	protein_coding	-0.459785917994545	7.8145573836893	0.0414037053883405	0.0837131575580753	No
1212	Atp6v0e2	ENSMUSG00000039347.7	protein_coding	0.546602640431187	4.59550372204832	0.0674761598022863	0.126568290988461	No
1213	Atp6v1a	ENSMUSG00000052459.13	protein_coding	0.115410750220635	7.62268984648578	0.614921723746816	0.720149108195804	No
1214	Atp6v1b1	ENSMUSG00000006269.7	protein_coding	10.451117505251	3.24768286691487	1.05091896276777e-25	3.47967935945296e-24	Up
1215	Atp6v1b2	ENSMUSG00000006273.14	protein_coding	-0.505299758735483	7.47632977538189	0.0309403735547351	0.0656215017894073	No
1216	Atp6v1c1	ENSMUSG00000022295.8	protein_coding	-0.783158278366418	7.26174927876333	0.000737728513826098	0.00252197930205532	No
1217	Atp6v1c2	ENSMUSG00000020566.19	protein_coding	0.587055038127833	3.24408301321523	0.0653165045687164	0.123164704857522	No
1218	Atp6v1d	ENSMUSG00000021114.9	protein_coding	-0.628019343499168	7.28983603755734	0.0101532041418245	0.0254017942765373	No
1219	Atp6v1e1	ENSMUSG00000019210.10	protein_coding	-0.807167787720988	7.82235500614697	0.000221034405236335	0.000846387184521968	No
1220	Atp6v1f	ENSMUSG00000004285.12	protein_coding	0.482171111309406	7.90919444399682	0.055076341649392	0.106754037593503	No
1221	Atp6v1g1	ENSMUSG00000039105.6	protein_coding	-0.92777426790786	8.80777934135023	0.000198973369908288	0.000770639398013801	No
1222	Atp6v1g2	ENSMUSG00000024403.16	protein_coding	-1.21350775501571	0.685196189032165	0.0969888756034155	0.171309581787593	No
1223	Atp6v1h	ENSMUSG00000033793.12	protein_coding	-0.773000119462166	7.1559272552802	0.000416325121290125	0.00150070954916224	No
1224	Atp7a	ENSMUSG00000033792.12	protein_coding	-0.227915995904195	3.80747017418199	0.442085492364956	0.564551534172253	No
1225	Atp8a1	ENSMUSG00000037685.15	protein_coding	-1.47806580381804	2.13846442406383	0.00105380393333735	0.00346600592206475	No
1226	Atp8a2	ENSMUSG00000021983.16	protein_coding	-6.82917756388439	0.232240214515323	6.14336117333147e-05	0.000266364363799492	Down
1227	Atp8b1	ENSMUSG00000039529.9	protein_coding	-2.66609095603246	2.72930955206624	1.74689154760687e-09	1.61804727556636e-08	Down
1228	Atp8b2	ENSMUSG00000060671.12	protein_coding	-0.0120874331199418	3.73109433214896	0.981776738776084	0.995806550059715	No
1229	Atp9a	ENSMUSG00000027546.15	protein_coding	0.0832493382052555	6.579088387774	0.71610748494604	0.80326980109708	No
1230	Atp9b	ENSMUSG00000024566.10	protein_coding	-0.876371712689722	5.7795470313237	0.000520236998206564	0.00184219534618515	No
1231	Atpaf1	ENSMUSG00000028710.17	protein_coding	-0.822891171353489	4.11174200513071	0.00457439163926317	0.0127009313571675	No
1232	Atpaf2	ENSMUSG00000042709.14	protein_coding	-0.28922032131017	5.46357184548562	0.23252761311011	0.343365775359263	No
1233	Atpif1	ENSMUSG00000054428.12	protein_coding	0.34918813831743	7.53343320604397	0.143853322198016	0.23551467188453	No
1234	Atr	ENSMUSG00000032409.15	protein_coding	-1.12141446659651	3.44677325269629	0.000475388173712475	0.00169365276419417	No
1235	Atraid	ENSMUSG00000013622.15	protein_coding	-0.0218685183349717	6.76822287642812	0.942103377813111	0.968101271377783	No
1236	Atrip	ENSMUSG00000025646.9	protein_coding	-0.443528652375007	4.85084405176154	0.10311032148277	0.179834143373492	No
1237	Atrn	ENSMUSG00000027312.14	protein_coding	-0.771949274512483	4.14992040988979	0.00628330155978059	0.0167229283485604	No
1238	Atrnl1	ENSMUSG00000054843.9	protein_coding	-0.324201960079779	3.74455090611649	0.363855059145957	0.486820031748397	No
1239	Atrx	ENSMUSG00000031229.16	protein_coding	-0.0251503606220306	6.61388296306591	0.919218829717332	0.953816679216426	No
1240	Atxn1	ENSMUSG00000046876.16	protein_coding	0.908626605235751	4.28513399355582	0.000901775452998967	0.00301617007151204	No
1241	Atxn10	ENSMUSG00000016541.10	protein_coding	0.0568946809129852	8.2838491554349	0.795568995318878	0.866305719856045	No
1242	Atxn1l	ENSMUSG00000069895.4	protein_coding	-0.842115038879269	3.60210123194329	0.00579598242051914	0.0155971902296626	No
1243	Atxn2	ENSMUSG00000042605.16	protein_coding	0.594475945839761	4.02893173801163	0.0302827037072873	0.0645927103648547	No
1244	Atxn2l	ENSMUSG00000032637.15	protein_coding	-0.168702096833326	5.86552042062069	0.482347551122985	0.602383492687566	No
1245	Atxn3	ENSMUSG00000021189.11	protein_coding	-1.93968572008166	3.93146540358437	8.09902942102115e-09	6.87694851102834e-08	No
1246	Atxn7	ENSMUSG00000021738.5	protein_coding	-1.03123351795142	2.86375815031861	0.00403262082154228	0.0114089447490264	No
1247	Atxn7l1	ENSMUSG00000020564.17	protein_coding	-0.0558629193879341	3.1926673414658	0.883905888371663	0.927780950885141	No
1248	Atxn7l2	ENSMUSG00000048997.17	protein_coding	0.0101909793251383	1.63941262426472	1	1	No
1249	Atxn7l3	ENSMUSG00000059995.12	protein_coding	0.628222870253937	2.91107973844289	0.0684902340487614	0.128183263014911	No
1250	Atxn7l3b	ENSMUSG00000074748.3	protein_coding	-0.21948887948286	6.76508229239994	0.341567414680499	0.463615063539394	No
1251	AU018091	ENSMUSG00000054753.9	protein_coding	0.0658356182792073	1.0108084186496	1	1	No
1252	AU020206	ENSMUSG00000097415.2	lincRNA	-0.132439237669717	2.85803853450597	0.742260328002262	0.825254732483346	No
1253	AU022252	ENSMUSG00000078584.9	protein_coding	-0.69359670874898	4.35968740044356	0.0243271295860982	0.0537363538157846	No
1254	AU040320	ENSMUSG00000028830.14	protein_coding	-1.29738474506411	5.05708783071483	7.08739188095821e-07	4.47208858028832e-06	No
1255	AU041133	ENSMUSG00000078435.5	protein_coding	-0.54163179055554	1.54581290820188	0.381619881005063	0.505065479681884	No
1256	Auh	ENSMUSG00000021460.17	protein_coding	-0.715150573734638	4.39546722263443	0.0240504954716016	0.0531984702692263	No
1257	Aunip	ENSMUSG00000078521.2	protein_coding	0.538175641105908	3.05874797260747	0.206761195232275	0.312538072143668	No
1258	Aup1	ENSMUSG00000068328.9	protein_coding	-0.248547179174308	7.25979966481035	0.31335104507788	0.433095306736474	No
1259	Aurka	ENSMUSG00000027496.15	protein_coding	0.447287351920825	6.28457741762702	0.0676223759434936	0.12678702039493	No
1260	Aurkaip1	ENSMUSG00000065990.12	protein_coding	-1.00716273390015	6.50070008945742	2.28974388900607e-05	0.000109680610522226	No
1261	Aurkb	ENSMUSG00000020897.12	protein_coding	0.814901929327691	6.45802347902179	0.000363254645460518	0.00132728453647078	No
1262	Auts2	ENSMUSG00000029673.17	protein_coding	11.3334366302008	4.14168821775413	7.37966371008235e-56	1.03050586612422e-53	Up
1263	AV356131	ENSMUSG00000108461.1	bidirectional_promoter_lncRNA	2.10100450614469	1.68629735520383	0.000212077422725674	0.000816098438766321	Up
1264	Aven	ENSMUSG00000003604.14	protein_coding	-0.485398437975556	1.11709358688522	0.502746725773476	0.620744771013718	No
1265	Avl9	ENSMUSG00000029787.10	protein_coding	-2.03254354697173	4.67267158450258	1.67914554343889e-13	2.31210962449726e-12	Down
1266	Avpi1	ENSMUSG00000018821.3	protein_coding	-0.398981229248604	6.30710260685375	0.189927387478156	0.292635781594132	No
1267	AW011738	ENSMUSG00000078349.2	protein_coding	4.21985136727143	0.866635183105095	3.57305657075481e-07	2.384574429324e-06	Up
1268	AW146154	ENSMUSG00000074166.7	protein_coding	-0.366883255555551	3.08267495174535	0.357945077488305	0.480765333036305	No
1269	AW209491	ENSMUSG00000039182.6	protein_coding	-0.283463966199497	5.43408455090925	0.229190895374297	0.339218367842579	No
1270	AW549877	ENSMUSG00000041935.10	protein_coding	-0.306678209714337	4.96453579507316	0.310046472413171	0.429498278099203	No
1271	AW554918	ENSMUSG00000033632.16	protein_coding	-1.15179161989169	3.16082143489556	0.00546403570270772	0.0148031351060072	No
1272	Axin1	ENSMUSG00000024182.16	protein_coding	-0.0705771119750702	3.89921570158206	0.819350407437029	0.883218214829965	No
1273	Axl	ENSMUSG00000002602.16	protein_coding	0.605720729746441	7.31735841526561	0.0197040443720553	0.0449144531667486	No
1274	Azi2	ENSMUSG00000039285.12	protein_coding	0.0684448359575046	5.99868179317885	0.764907868062875	0.842691229666715	No
1275	Azin1	ENSMUSG00000037458.15	protein_coding	-1.02502548036091	7.28594423180125	9.35678788349228e-05	0.000390028078972178	No
1276	Azin2	ENSMUSG00000028789.16	protein_coding	-0.0149597124805504	1.26294907860465	1	1	No
1277	B130024G19Rik	ENSMUSG00000100005.7	processed_transcript	6.47625169122883	-0.498020849583967	0.000101296558903323	0.000417905231930312	Up
1278	B130055M24Rik	ENSMUSG00000086502.1	processed_transcript	-0.937185679907907	2.14405282287691	0.0392576588950485	0.0800798894608905	No
1279	B230118H07Rik	ENSMUSG00000027165.16	protein_coding	-0.0321372025548256	5.09875766918356	0.906108305122111	0.944178229856741	No
1280	B230208H11Rik	ENSMUSG00000097378.8	lincRNA	0.0428460878759735	1.13257155158335	1	1	No
1281	B230219D22Rik	ENSMUSG00000045767.9	protein_coding	-0.397818014919463	4.77476397628605	0.118302968509295	0.201596794858591	No
1282	B230307C23Rik	ENSMUSG00000080717.10	protein_coding	-2.36602989850789	2.65037621406593	1.805693810668e-07	1.26418247333252e-06	Down
1283	B230312C02Rik	ENSMUSG00000084843.1	lincRNA	-0.0588319657182006	0.572621202589807	1	1	No
1284	B230317F23Rik	ENSMUSG00000045746.3	lincRNA	3.26363387256961	-0.222159783172807	0.00245394259462465	0.00730609513630194	Up
1285	B230354K17Rik	ENSMUSG00000097119.2	bidirectional_promoter_lncRNA	-0.825054539664354	3.50682479409706	0.0258519227482399	0.0565598861625745	No
1286	B230369F24Rik	ENSMUSG00000086350.1	antisense	1.72956943781937	0.115785077376482	0.0298538573691795	0.0638688602201247	No
1287	B230377A18Rik	ENSMUSG00000104195.1	TEC	2.01873307627484	1.09959696989588	0.00172124379292155	0.00533868155665454	Up
1288	B2m	ENSMUSG00000060802.8	protein_coding	0.902423916664102	10.8446521257873	0.000331334848293053	0.00122107251750455	No
1289	B330016D10Rik	ENSMUSG00000048406.5	pseudogene	5.75027712619131	0.607319718104868	1.04561481079713e-08	8.75504936511707e-08	Up
1290	B3galnt2	ENSMUSG00000039242.10	protein_coding	-0.63560653501396	5.81754621317811	0.0132786402751844	0.0319040006761351	No
1291	B3galt5	ENSMUSG00000074892.9	protein_coding	9.22614570313894	1.99468128053096	1.24215218539304e-15	2.06977031462314e-14	Up
1292	B3galt6	ENSMUSG00000050796.4	protein_coding	0.174381789103753	4.70037762744589	0.533798085987844	0.649957730137981	No
1293	B3gat3	ENSMUSG00000071649.6	protein_coding	-0.140148648086624	4.3258734964973	0.634305371708125	0.736925403358137	No
1294	B3glct	ENSMUSG00000051950.10	protein_coding	0.332131858394908	4.6296118757943	0.201792857116703	0.306724276424583	No
1295	B3gnt2	ENSMUSG00000051650.11	protein_coding	-0.920967597313678	4.59637532369761	0.000576400484096416	0.00201771580904269	No
1296	B3gnt3	ENSMUSG00000031803.8	protein_coding	-2.40409249310878	5.73394626764482	3.70286224301438e-17	6.79581017657224e-16	Down
1297	B3gntl1	ENSMUSG00000046605.14	protein_coding	2.7736368997913	3.7331929675042	1.58064708053232e-17	2.98187563048439e-16	Up
1298	B4galnt1	ENSMUSG00000006731.10	protein_coding	-1.11373071883813	6.48287837952705	1.35890887384333e-05	6.76400709115278e-05	No
1299	B4galnt3	ENSMUSG00000041372.10	protein_coding	0.638182240644445	2.15787317109331	0.13111095352785	0.218637385770027	No
1300	B4galnt4	ENSMUSG00000055629.5	protein_coding	2.54919804212436	0.0508269904286503	0.00490350285777936	0.013451911427267	Up
1301	B4galt1	ENSMUSG00000028413.13	protein_coding	-0.103479053251244	6.53429285944259	0.744949636598468	0.827254692359987	No
1302	B4galt3	ENSMUSG00000052423.14	protein_coding	-0.217153643997315	5.72326384572935	0.360703227787939	0.483799537773426	No
1303	B4galt4	ENSMUSG00000022793.17	protein_coding	-1.40450807524253	4.6724152054731	7.45382091300622e-07	4.69638240654198e-06	No
1304	B4galt5	ENSMUSG00000017929.13	protein_coding	0.147295503007964	3.00397175471472	0.691669102955394	0.784139866366744	No
1305	B4galt6	ENSMUSG00000056124.5	protein_coding	6.33655330817847	1.14055521940436	2.96092839404358e-10	3.0050795927762e-09	Up
1306	B4galt7	ENSMUSG00000021504.14	protein_coding	-0.828164651049662	5.22242025000177	0.00364093725500845	0.0103990931336357	No
1307	B4gat1	ENSMUSG00000047379.7	protein_coding	-0.543544223523888	6.64389844661875	0.0517965733564067	0.101514161267923	No
1308	B930036N10Rik	ENSMUSG00000091993.2	antisense	0.960686064264645	2.6441134450814	0.0101207647919365	0.0253502564402433	No
1309	B930059L03Rik	ENSMUSG00000113361.1	lincRNA	2.54670766230898	0.649586476091424	0.000296645162405352	0.00110049101975788	Up
1310	B930095G15Rik	ENSMUSG00000085133.2	sense_intronic	0.905684539522626	1.15841690058138	0.180834667119106	0.281871265285022	No
1311	B9d1	ENSMUSG00000001039.12	protein_coding	-0.73075528733087	5.52985560788363	0.00258037292274016	0.00762420674757195	No
1312	B9d2	ENSMUSG00000063439.7	protein_coding	1.22222932323941	4.32323377609695	6.33229510052601e-05	0.000273724748171122	No
1313	Baalc	ENSMUSG00000022296.9	protein_coding	-1.51131246234876	0.13825417972839	0.188719834991018	0.291159327504457	No
1314	Babam1	ENSMUSG00000031820.9	protein_coding	-0.230330248719845	6.68627319742253	0.31583317018027	0.435588967795705	No
1315	Babam2	ENSMUSG00000052139.18	protein_coding	-0.320971148565887	4.723618803971	0.251820650859207	0.365469939176258	No
1316	Bace1	ENSMUSG00000032086.12	protein_coding	-1.81122022695091	6.59731218665697	2.00113002653938e-14	3.02097737378983e-13	No
1317	Bach1	ENSMUSG00000025612.5	protein_coding	-0.846112709299025	3.65451256426633	0.00674247906282823	0.0177829251735073	No
1318	Bad	ENSMUSG00000024959.14	protein_coding	-0.461970645870379	5.90730771215927	0.0752999758168731	0.138831628777177	No
1319	Bag1	ENSMUSG00000028416.12	protein_coding	-0.235238047689725	3.6313554326314	0.487542927409058	0.607101288012423	No
1320	Bag2	ENSMUSG00000042215.8	protein_coding	0.485821819706823	6.27811032742379	0.0311177422283678	0.0659370708132336	No
1321	Bag3	ENSMUSG00000030847.8	protein_coding	-1.81522318928914	4.95626021477873	7.70081259114663e-11	8.39833101514947e-10	No
1322	Bag4	ENSMUSG00000037316.9	protein_coding	-0.0920771244511192	3.36442517894326	0.827744511427518	0.888922772015735	No
1323	Bag5	ENSMUSG00000049792.6	protein_coding	-0.588771548768349	5.84791662897519	0.0100897751433574	0.0252813098266725	No
1324	Bag6	ENSMUSG00000024392.17	protein_coding	0.519914019568486	5.33302175419736	0.0288783073821129	0.0622190789044666	No
1325	Bahcc1	ENSMUSG00000039741.15	protein_coding	1.99792023528078	2.70146764866767	4.71175400001224e-07	3.08050400194184e-06	No
1326	Bahd1	ENSMUSG00000040007.8	protein_coding	-0.0316800731258587	2.56886479689536	0.96792264826651	0.986390757832603	No
1327	Baiap2	ENSMUSG00000025372.16	protein_coding	-0.943544328160122	7.27431304428957	2.29423679346854e-05	0.000109854864277638	No
1328	Baiap2l1	ENSMUSG00000038859.7	protein_coding	-2.82519322455779	6.69188517136489	4.65474770208644e-23	1.30282230345761e-21	Down
1329	Bak1	ENSMUSG00000057789.14	protein_coding	-0.124279786563694	4.2012952128611	0.654256723097424	0.754425801020975	No
1330	Bambi	ENSMUSG00000024232.2	protein_coding	3.64655461735186	1.69968720240546	2.68142715240206e-09	2.42764585108592e-08	Up
1331	Banf1	ENSMUSG00000024844.15	protein_coding	0.621827594357998	8.34292136331027	0.012253878675123	0.0298210985677789	No
1332	Banp	ENSMUSG00000025316.16	protein_coding	0.422948997813238	4.38422476657481	0.145341048008977	0.237281473959694	No
1333	Bap1	ENSMUSG00000021901.10	protein_coding	-0.312543813319646	6.0727830242133	0.178890990763279	0.279553893484473	No
1334	Bard1	ENSMUSG00000026196.7	protein_coding	0.321596154200626	3.62036438502985	0.275909945972825	0.39259065908433	No
1335	Basp1	ENSMUSG00000045763.8	protein_coding	-2.5829500979165	3.94347637899942	4.36104894908595e-16	7.46023912768405e-15	Down
1336	Batf	ENSMUSG00000034266.6	protein_coding	9.35710979368902	2.11894132785915	2.62981184866501e-19	5.55677513483543e-18	Up
1337	Batf3	ENSMUSG00000026630.9	protein_coding	0.951251756166225	0.921666292607421	0.130505700098762	0.218005286059594	No
1338	Bax	ENSMUSG00000003873.11	protein_coding	0.305180880853092	8.19317502968789	0.156460948346102	0.25168759706745	No
1339	Baz1a	ENSMUSG00000035021.13	protein_coding	-1.05504209507696	4.41685097431987	0.000213576731685094	0.000821147747192612	No
1340	Baz1b	ENSMUSG00000002748.7	protein_coding	0.568815042256441	6.40241531939901	0.0311959833614092	0.0660690402644286	No
1341	Baz2a	ENSMUSG00000040054.16	protein_coding	-0.349256974188005	4.29642917076822	0.195371445124606	0.299515149822889	No
1342	Baz2b	ENSMUSG00000026987.16	protein_coding	0.388222887427507	4.95902669373323	0.138632350574369	0.228715783720164	No
1343	Bbc3	ENSMUSG00000002083.13	protein_coding	1.25802279723712	1.93286539022599	0.00968095364462531	0.0243578557525463	No
1344	Bbip1	ENSMUSG00000084957.3	protein_coding	-0.100033390008707	4.5745724958101	0.756050961752934	0.836029153523837	No
1345	Bbox1	ENSMUSG00000041660.8	protein_coding	2.14696113605155	0.607743661211787	0.00143304641983978	0.00454320611240648	Up
1346	Bbs1	ENSMUSG00000006464.9	protein_coding	-0.029972766133495	1.36553051532719	1	1	No
1347	Bbs10	ENSMUSG00000035759.4	protein_coding	0.877036260066572	2.47141967753251	0.0540734579966803	0.105254805285356	No
1348	Bbs12	ENSMUSG00000051444.9	protein_coding	0.5217930466296	3.24010306515326	0.162605695043042	0.259401987023007	No
1349	Bbs2	ENSMUSG00000031755.6	protein_coding	-0.155828356349476	3.48907341601396	0.61660249683939	0.72197341203934	No
1350	Bbs4	ENSMUSG00000025235.8	protein_coding	-0.876849278040368	3.00539845604961	0.0225404315012656	0.0503612040863929	No
1351	Bbs5	ENSMUSG00000063145.10	protein_coding	-0.625975294134659	3.65433146454958	0.0339321580069093	0.0707902620842423	No
1352	Bbs7	ENSMUSG00000037325.10	protein_coding	-0.452210822300487	4.14266042533097	0.108326517047756	0.187506166062049	No
1353	Bbs9	ENSMUSG00000035919.16	protein_coding	-0.440494700690637	4.62656462928697	0.133763444340541	0.222224100535747	No
1354	Bbx	ENSMUSG00000022641.15	protein_coding	0.440184689146265	5.80576222202148	0.0547578285685327	0.106248878359755	No
1355	BC002059	ENSMUSG00000060149.7	lincRNA	0.0355516999451329	2.64423754137441	0.941811210473488	0.968025057469326	No
1356	BC002163	ENSMUSG00000081824.5	processed_pseudogene	-0.63669971290702	5.23378363564572	0.0332543741246955	0.0696476922693125	No
1357	BC003965	ENSMUSG00000067722.4	protein_coding	-0.134147017162702	5.24701518510496	0.582695227121228	0.692260322285309	No
1358	BC004004	ENSMUSG00000052712.17	protein_coding	-0.168988639868539	6.46583420755376	0.46208653104752	0.583223496039756	No
1359	BC005537	ENSMUSG00000019132.11	protein_coding	0.222897461110125	5.23543523040392	0.375235125430027	0.498721876308664	No
1360	BC005561	ENSMUSG00000079065.3	protein_coding	0.158700467148701	1.19559418072691	0.793277759290714	0.864910411067453	No
1361	BC005624	ENSMUSG00000026851.9	protein_coding	-0.257226754952335	5.88229129209032	0.283914846195907	0.401839758321602	No
1362	BC006965	ENSMUSG00000041674.16	processed_transcript	6.51222956792825	4.35720972930251	3.45075781429871e-54	4.34626329806819e-52	Up
1363	BC017158	ENSMUSG00000030780.15	protein_coding	-0.64928949527631	3.67695839951713	0.0910814671848329	0.162426930722314	No
1364	BC018473	ENSMUSG00000056032.12	antisense	3.99516579908486	1.71438584889137	5.12735750631541e-11	5.68344796234979e-10	Up
1365	BC023719	ENSMUSG00000092365.2	antisense	-0.320348370951249	4.16133374504702	0.247197129693421	0.360102225328424	No
1366	BC024063	ENSMUSG00000112160.1	protein_coding	0.103141302458284	2.18574685930632	0.847606520169231	0.902769106666731	No
1367	BC024978	ENSMUSG00000078786.9	protein_coding	-0.609111017927448	2.69675010858455	0.112638652369832	0.19358779491575	No
1368	BC029722	ENSMUSG00000074649.6	protein_coding	-0.455854297742486	4.34868315846954	0.112584675465	0.19352091593509	No
1369	BC030867	ENSMUSG00000034773.16	protein_coding	0.329058236107195	3.82784028462485	0.250420386884182	0.363702483779707	No
1370	BC031181	ENSMUSG00000036299.5	protein_coding	-0.83890783819454	7.09374020006678	0.00217985190094405	0.00657538327575212	No
1371	BC034090	ENSMUSG00000033722.9	protein_coding	7.27373771643285	0.157283404643575	1.10348292877772e-05	5.58347585112539e-05	Up
1372	BC037034	ENSMUSG00000036948.17	protein_coding	-0.131476148905216	0.673472433384618	0.923671227611599	0.956351084874775	No
1373	BC039966	ENSMUSG00000086272.1	antisense	0.864009424008801	1.69881428133816	0.118067205695662	0.201382022248031	No
1374	BC048403	ENSMUSG00000053684.8	protein_coding	-1.39541091214705	3.01836296028173	0.000142574213647263	0.000567601773389028	No
1375	BC049715	ENSMUSG00000047515.8	protein_coding	1.80305358142961	0.397983248617577	0.0280180675637801	0.0606892790409515	No
1376	BC052040	ENSMUSG00000040282.13	protein_coding	-1.482382305448	3.65014024566524	2.70754528486452e-06	1.55493224294388e-05	No
1377	BC055324	ENSMUSG00000041406.14	protein_coding	0.224772948880642	4.73111685443949	0.408152110460998	0.532284048633889	No
1378	BC064078	ENSMUSG00000087150.7	transcribed_unprocessed_pseudogene	4.8685563787521	-0.114726645924862	1.30577602242695e-05	6.51974526238593e-05	Up
1379	Bc1	ENSMUSG00000115783.1	lincRNA	-1.7172503818445	2.76000315092304	0.000246075256191457	0.000933647021940831	No
1380	Bcam	ENSMUSG00000002980.14	protein_coding	0.307371643498689	4.07895450773968	0.307947119546966	0.427327354160712	No
1381	Bcap29	ENSMUSG00000020650.15	protein_coding	-1.45762268141374	5.44853616450026	8.32182717651344e-09	7.04749596154701e-08	No
1382	Bcap31	ENSMUSG00000002015.5	protein_coding	0.438264855823587	8.58692779543625	0.0495335965274581	0.0976159095855583	No
1383	Bcar1	ENSMUSG00000031955.10	protein_coding	-1.07912202386504	6.11624792323425	5.80910653447831e-06	3.12127108525482e-05	No
1384	Bcar3	ENSMUSG00000028121.8	protein_coding	0.548882984943361	4.4702321938722	0.0959818765666493	0.169822223970768	No
1385	Bcas2	ENSMUSG00000005687.14	protein_coding	-0.153978032951067	7.28882675869996	0.480959543189331	0.601059071143321	No
1386	Bcas3	ENSMUSG00000059439.15	protein_coding	-0.888980922992024	4.6400614911664	0.0216627003815395	0.0486624780209194	No
1387	Bcat2	ENSMUSG00000030826.19	protein_coding	1.00078232138882	4.91381649875058	0.000135742284486397	0.000543095960385159	No
1388	Bccip	ENSMUSG00000030983.4	protein_coding	0.213203893590648	7.1634357187886	0.326703568984957	0.447601658392848	No
1389	Bcdin3d	ENSMUSG00000037525.5	protein_coding	0.262172176332949	3.76868452769361	0.388791825225231	0.512550905969066	No
1390	Bckdha	ENSMUSG00000060376.7	protein_coding	0.0758239636084223	5.32585813180207	0.819069652810134	0.883063765496122	No
1391	Bckdhb	ENSMUSG00000032263.14	protein_coding	-0.465780667356269	4.88621197467943	0.0645692100170025	0.121934534924067	No
1392	Bckdk	ENSMUSG00000030802.14	protein_coding	-0.112605740222851	7.50139432028125	0.612241418425452	0.717848453272957	No
1393	Bcl10	ENSMUSG00000028191.11	protein_coding	-0.148450012583033	5.93672029949254	0.514641724060401	0.631903108955746	No
1394	Bcl2	ENSMUSG00000057329.7	protein_coding	1.43599775778624	3.0771934878202	0.000226709881849935	0.000866570024435022	No
1395	Bcl2l1	ENSMUSG00000007659.18	protein_coding	-1.20621734692392	7.67577135447766	7.13261803145848e-08	5.2844719636763e-07	No
1396	Bcl2l11	ENSMUSG00000027381.16	protein_coding	-0.128399896171135	4.33157515989128	0.74723631165595	0.829022442508125	No
1397	Bcl2l12	ENSMUSG00000003190.12	protein_coding	-0.322126182327437	3.76669141446341	0.274529867947618	0.3909638857691	No
1398	Bcl2l13	ENSMUSG00000009112.4	protein_coding	-0.439514045191706	5.75730665616574	0.0552583702491437	0.107058404854584	No
1399	Bcl2l14	ENSMUSG00000030200.13	protein_coding	3.61181013879812	2.50811355958433	9.73049865305058e-09	8.18649091000267e-08	Up
1400	Bcl2l15	ENSMUSG00000044165.12	protein_coding	-0.52077583102112	1.03225414027333	0.424251055677655	0.547984679033171	No
1401	Bcl2l2	ENSMUSG00000089682.10	protein_coding	-0.510025189917434	1.89428369787528	0.295573491279663	0.414454556043421	No
1402	Bcl3	ENSMUSG00000053175.17	protein_coding	2.21335042650805	1.68425941333998	1.47676277830658e-05	7.30252941220347e-05	Up
1403	Bcl6	ENSMUSG00000022508.5	protein_coding	0.558933113973788	3.39220673538636	0.157093151262076	0.252398163364668	No
1404	Bcl7a	ENSMUSG00000029438.9	protein_coding	-1.19823462806537	3.12759867551945	0.000886789356611093	0.00297068653569301	No
1405	Bcl7b	ENSMUSG00000029681.12	protein_coding	0.625847237962442	4.97465687690357	0.0163383312041938	0.0381356360792657	No
1406	Bcl7c	ENSMUSG00000030814.17	protein_coding	0.454119097977258	2.86386703789149	0.188226191886916	0.290546890495463	No
1407	Bcl9	ENSMUSG00000038256.15	protein_coding	1.63523931651158	2.90663616375815	8.74915374625101e-06	4.49961481897865e-05	No
1408	Bcl9l	ENSMUSG00000063382.6	protein_coding	0.552629899278393	4.94045183186548	0.0247289484594444	0.054492761725297	No
1409	Bclaf1	ENSMUSG00000037608.16	protein_coding	-0.55135066398265	7.23804685602496	0.0144960902299539	0.0343726967855699	No
1410	Bclaf3	ENSMUSG00000044150.12	protein_coding	-0.57029609082084	4.78146564634245	0.038821831934677	0.0793041938089992	No
1411	Bcor	ENSMUSG00000040363.15	protein_coding	0.914236098324857	2.70383602627374	0.014090406324568	0.0335164392191741	No
1412	Bcorl1	ENSMUSG00000036959.15	protein_coding	-0.916819474056305	2.53505999614987	0.0211377639960833	0.0477001324534835	No
1413	Bcr	ENSMUSG00000009681.10	protein_coding	-0.596186761885378	4.51844889909367	0.0315023202511239	0.0666189807845578	No
1414	Bcs1l	ENSMUSG00000026172.12	protein_coding	0.0168350757057021	4.64102811318799	0.958181341684287	0.979374309540778	No
1415	Bdh1	ENSMUSG00000046598.15	protein_coding	-1.35442278675576	3.5790527711931	2.89371340750948e-05	0.000135085523787334	No
1416	Bdh2	ENSMUSG00000028167.15	protein_coding	3.95700934880018	1.69604221257797	2.66978663066188e-11	3.02725055993938e-10	Up
1417	Bdkrb2	ENSMUSG00000021070.6	protein_coding	-2.65925241051809	4.05848677285254	6.736670146276e-09	5.80456078934995e-08	Down
1418	Bdnf	ENSMUSG00000048482.14	protein_coding	-8.56664135809253	4.18804345104127	1.95262944196461e-43	1.65035726584996e-41	Down
1419	Bdp1	ENSMUSG00000049658.13	protein_coding	-0.819555516224759	4.19831600182232	0.00804214430724226	0.0207548067326519	No
1420	Becn1	ENSMUSG00000035086.13	protein_coding	-0.347925585012747	7.23499481761451	0.11827406775887	0.20157428343038	No
1421	Bend3	ENSMUSG00000038214.15	protein_coding	-0.379738577285132	2.43514965159894	0.406201766729358	0.530224964150788	No
1422	Bend4	ENSMUSG00000092060.4	protein_coding	5.79679949913726	0.661460340902103	7.86324024780079e-09	6.70332099956846e-08	Up
1423	Bet1	ENSMUSG00000032757.6	protein_coding	0.754723461622652	4.94045442464717	0.00281543973356571	0.00825609547069587	No
1424	Bet1l	ENSMUSG00000025484.9	protein_coding	-0.228557066227562	3.94437773630697	0.433072228753125	0.55575656006307	No
1425	Bex3	ENSMUSG00000046432.12	protein_coding	-0.749862150507126	7.40786018108131	0.00111127868061105	0.00363920397904924	No
1426	Bfar	ENSMUSG00000022684.15	protein_coding	0.722531194387213	5.34604540052215	0.00468270939643606	0.0129596655786329	No
1427	Bglap3	ENSMUSG00000074489.9	protein_coding	-2.47943989415997	0.506593933240836	0.00625416498048696	0.0166557333134983	Down
1428	Bgn	ENSMUSG00000031375.17	protein_coding	10.3864428418975	3.16901068562023	1.29567885669147e-37	8.19979619306171e-36	Up
1429	Bhlhb9	ENSMUSG00000072964.14	protein_coding	9.88849859388872	4.76088282625043	2.17610461127547e-66	4.65940265684265e-64	Up
1430	Bhlhe40	ENSMUSG00000030103.11	protein_coding	-1.89880567791143	7.49857822013512	6.45880414153331e-11	7.08593140958825e-10	No
1431	Bhlhe41	ENSMUSG00000030256.11	protein_coding	-0.970892588156082	4.74349187854367	0.00224052038645656	0.00674097550463874	No
1432	Bicc1	ENSMUSG00000014329.14	protein_coding	4.78191761451469	0.990859148036609	9.02582868100066e-10	8.6404486635481e-09	Up
1433	Bicd2	ENSMUSG00000037933.16	protein_coding	-0.902341252827496	5.56704879607742	0.000315620599888039	0.00116659083799724	No
1434	Bicdl1	ENSMUSG00000041609.16	protein_coding	1.46849959410445	2.09213531333802	0.00111465422074609	0.00364839815896179	No
1435	Bicdl2	ENSMUSG00000043782.9	protein_coding	-4.98422802687402	4.18387996943764	1.28642454903017e-18	2.58633743057756e-17	Down
1436	Bicra	ENSMUSG00000070808.4	protein_coding	1.08267491076507	2.97162454873564	0.00255165506817159	0.00755139980080911	No
1437	Bicral	ENSMUSG00000036568.7	protein_coding	-0.138320962597903	3.31639066015191	0.69741543226012	0.788683028462553	No
1438	Bid	ENSMUSG00000004446.12	protein_coding	0.297064965954652	7.56923431867264	0.229031845810594	0.339095998396317	No
1439	Bik	ENSMUSG00000016758.4	protein_coding	1.87983373599295	1.49308108211642	0.000743562150026831	0.00253921928266738	No
1440	Bin1	ENSMUSG00000024381.16	protein_coding	-0.517691159666049	7.23447554938616	0.0707834784904108	0.132020230570021	No
1441	Bin3	ENSMUSG00000022089.9	protein_coding	-0.912589407104575	5.28007050556717	0.000293886870727019	0.0010924666169647	No
1442	Birc2	ENSMUSG00000057367.12	protein_coding	0.32426522720806	4.47641537459901	0.283043727138683	0.400866802177341	No
1443	Birc3	ENSMUSG00000032000.17	protein_coding	1.3967339492226	3.96600731288585	1.44637570508798e-05	7.16053513805982e-05	No
1444	Birc5	ENSMUSG00000017716.15	protein_coding	4.75294521368456	10.454879439648	1.39543160643527e-67	3.20126961569178e-65	Up
1445	Birc6	ENSMUSG00000024073.16	protein_coding	-0.372296053254181	5.51253268020082	0.136301210320225	0.225506973468632	No
1446	Bivm	ENSMUSG00000041684.11	protein_coding	-1.02007345799143	4.55936760511027	0.000385080323357449	0.00139788836229815	No
1447	Blcap	ENSMUSG00000067787.10	protein_coding	-1.13983233227453	5.23662318266731	1.13953210800606e-05	5.75002709801801e-05	No
1448	Blm	ENSMUSG00000030528.12	protein_coding	-0.0151119550208981	4.27994800817457	0.978503004710069	0.993641791432418	No
1449	Blmh	ENSMUSG00000020840.10	protein_coding	0.147672160334077	6.91665931568169	0.541204721040142	0.656764300528273	No
1450	Blnk	ENSMUSG00000061132.13	protein_coding	-4.23826915359535	5.45295294555534	5.3221789252591e-16	9.0322368101458e-15	Down
1451	Bloc1s1	ENSMUSG00000090247.7	protein_coding	-0.624219625200246	5.91018510500611	0.0295749718031504	0.0633883321246369	No
1452	Bloc1s2	ENSMUSG00000057506.5	protein_coding	-0.395956948666855	5.86370742806978	0.122456345235218	0.207244983169127	No
1453	Bloc1s3	ENSMUSG00000057667.7	protein_coding	0.377623863684185	1.21457823800328	0.613768134076959	0.719179060423814	No
1454	Bloc1s4	ENSMUSG00000060708.4	protein_coding	0.915535640585231	2.31584571365823	0.0997510408536438	0.174979319572932	No
1455	Bloc1s5	ENSMUSG00000038982.10	protein_coding	0.234078690512016	5.05926326408805	0.374388765466952	0.497906052790262	No
1456	Bloc1s6	ENSMUSG00000005804.14	protein_coding	-1.00180141622617	5.60885267569765	1.83952519404919e-05	8.9584458559325e-05	No
1457	Blvra	ENSMUSG00000001999.15	protein_coding	-0.0753651446433972	5.68017522644858	0.750174304052654	0.831606634236297	No
1458	Blvrb	ENSMUSG00000040466.16	protein_coding	1.15485099085799	5.09776952926794	0.00205382772272286	0.00624213975723223	No
1459	Blzf1	ENSMUSG00000026577.13	protein_coding	-0.653996175548859	5.23826216204568	0.0139943704381238	0.0333306779789723	No
1460	Bmf	ENSMUSG00000040093.15	protein_coding	1.9498475482324	1.26144407786518	0.00912768914256726	0.0231471422057958	No
1461	Bmi1	ENSMUSG00000026739.13	protein_coding	0.294868965939567	5.1522856398811	0.303107498518051	0.422116209589312	No
1462	Bmp1	ENSMUSG00000022098.10	protein_coding	-1.83431059866315	6.19869326558435	4.42386670968066e-11	4.94633730367863e-10	No
1463	Bmp2k	ENSMUSG00000034663.13	protein_coding	-1.47308974625147	2.91256375161041	4.30497544529247e-05	0.000192703900856001	No
1464	Bmp7	ENSMUSG00000008999.7	protein_coding	2.57761255015614	0.284417399056556	0.0225988015643938	0.0504652883187497	No
1465	Bmpr1a	ENSMUSG00000021796.15	protein_coding	-0.169267406618162	4.43448351479651	0.550913231037504	0.664998804767341	No
1466	Bmpr2	ENSMUSG00000067336.6	protein_coding	-0.276649533446352	4.88173291969494	0.282417934058493	0.400240029793514	No
1467	Bms1	ENSMUSG00000030138.8	protein_coding	-0.856284844454044	6.03220843107361	0.000547775215848344	0.0019294424340786	No
1468	Bmt2	ENSMUSG00000042742.7	protein_coding	1.67577860893488	2.92173752029251	7.23307255432273e-06	3.79808509912795e-05	No
1469	Bmyc	ENSMUSG00000049086.8	protein_coding	-2.64774412865737	4.46822754832476	2.87954284265344e-19	6.05458050729439e-18	Down
1470	Bnip1	ENSMUSG00000024191.15	protein_coding	0.26702048085415	4.76330221270975	0.318383176125305	0.438352659273581	No
1471	Bnip2	ENSMUSG00000011958.17	protein_coding	-0.120940483787334	7.64302765948744	0.609137194909882	0.714991826679511	No
1472	Bnip3	ENSMUSG00000078566.8	protein_coding	1.94514003435899	7.10144127675388	5.38140321995075e-11	5.94453028088627e-10	No
1473	Bnip3l	ENSMUSG00000022051.15	protein_coding	0.137745824768732	7.05597603892274	0.620335972380038	0.725155253609313	No
1474	Bnip3l-ps	ENSMUSG00000073198.5	transcribed_processed_pseudogene	-0.921030650060398	2.31885255572281	0.446280103155396	0.568356386572026	No
1475	Boc	ENSMUSG00000022687.12	protein_coding	5.44987983286156	5.28043652432193	2.03648682194599e-24	6.21442902649409e-23	Up
1476	Bod1	ENSMUSG00000044502.16	protein_coding	-0.517503452425724	1.20272874702287	0.431475568760377	0.554270796144777	No
1477	Bod1l	ENSMUSG00000061755.10	protein_coding	-0.379371638094426	4.36911291412131	0.177338680574412	0.277702343898034	No
1478	Bok	ENSMUSG00000026278.14	protein_coding	2.59179182427889	4.01156808729117	3.09616032124541e-16	5.3462865116989e-15	Up
1479	Bola1	ENSMUSG00000015943.11	protein_coding	-0.271346647830453	5.0239928502286	0.303084744623953	0.422116209589312	No
1480	Bola2	ENSMUSG00000047721.8	protein_coding	-1.11504148119738	6.35671757164913	3.23030509254024e-06	1.83140906989693e-05	No
1481	Bola3	ENSMUSG00000045160.14	protein_coding	-0.297212614042447	5.57744218511393	0.197402850441709	0.302025354138977	No
1482	Bop1	ENSMUSG00000022557.11	protein_coding	-0.0476775572348288	7.1714378233991	0.844957348978541	0.900320731718282	No
1483	Bora	ENSMUSG00000022070.7	protein_coding	0.0454055490995875	4.32530290128608	0.883467847634428	0.927712347748082	No
1484	Borcs5	ENSMUSG00000042992.15	protein_coding	-0.577049506694394	3.79428460813605	0.103579037145388	0.180468598293101	No
1485	Borcs6	ENSMUSG00000045176.3	protein_coding	0.167750480704811	0.959143454611585	0.870232484566167	0.91929345760363	No
1486	Borcs7	ENSMUSG00000062376.7	protein_coding	-0.425141999186586	2.96853888326256	0.265637188561627	0.3815564581229	No
1487	Borcs8	ENSMUSG00000002345.18	protein_coding	-0.339486270414589	5.05961939835998	0.187700393434282	0.289899850258502	No
1488	Bpgm	ENSMUSG00000038871.5	protein_coding	0.608027270730287	6.0951384172315	0.0125389561152337	0.0304111703251665	No
1489	Bphl	ENSMUSG00000038286.11	protein_coding	-0.507616944202353	5.09956196092681	0.0891546603636854	0.159566720770725	No
1490	Bpifb4	ENSMUSG00000074665.10	protein_coding	3.00194336226362	0.392980757683656	0.00130970941592275	0.00420225695963027	Up
1491	Bpnt1	ENSMUSG00000026617.16	protein_coding	-1.03796188589815	5.88084069378969	9.71107162785852e-06	4.9546519937688e-05	No
1492	Bptf	ENSMUSG00000040481.17	protein_coding	-0.106221246607428	4.91301396021971	0.699641194698017	0.790457341331935	No
1493	Braf	ENSMUSG00000002413.15	protein_coding	0.878390770470565	4.92910743628646	0.00217746161196039	0.00656971567140797	No
1494	Brap	ENSMUSG00000029458.14	protein_coding	-0.16004016880068	4.32645983765852	0.591922632479346	0.699965948035913	No
1495	Brat1	ENSMUSG00000000148.17	protein_coding	-2.09148927561728	6.19170718388905	7.88461014537932e-19	1.61810841114518e-17	Down
1496	Brca1	ENSMUSG00000017146.12	protein_coding	-0.511178206162889	4.63330748036551	0.203374244144038	0.308616692005487	No
1497	Brca2	ENSMUSG00000041147.10	protein_coding	0.413947689433612	3.91411556563228	0.26138739177546	0.376504520926038	No
1498	Brcc3	ENSMUSG00000031201.17	protein_coding	-0.161656478669059	5.51223740190031	0.49735391280314	0.616034103141336	No
1499	Brd1	ENSMUSG00000022387.17	protein_coding	0.109988114506345	4.06482394179268	0.71498165837363	0.802425907672405	No
1500	Brd2	ENSMUSG00000024335.20	protein_coding	-0.669017294853844	6.53128650876764	0.00251834492559173	0.00746496937219127	No
1501	Brd3	ENSMUSG00000026918.16	protein_coding	-0.44138236020125	6.05082081073117	0.0711114120890807	0.132516436192112	No
1502	Brd3os	ENSMUSG00000109946.1	protein_coding	-1.02285268858846	2.36815420694718	0.0138432966592587	0.0330321010738291	No
1503	Brd4	ENSMUSG00000024002.18	protein_coding	-0.368653211331095	5.47612698176264	0.138098706558385	0.22795247117507	No
1504	Brd7	ENSMUSG00000031660.13	protein_coding	-0.557534233246025	4.67808465484469	0.035089326247318	0.072743678279699	No
1505	Brd8	ENSMUSG00000003778.14	protein_coding	0.590781844419375	6.02703796509642	0.00974979010656615	0.0245118499998151	No
1506	Brd9	ENSMUSG00000057649.6	protein_coding	0.570376680525591	4.28695361942472	0.056827419375041	0.109520230529726	No
1507	Brf1	ENSMUSG00000011158.8	protein_coding	-0.00946242136289024	3.30929291574346	1	1	No
1508	Brf2	ENSMUSG00000031487.5	protein_coding	-0.133702421525176	2.39608032600793	0.798231814280385	0.868395640448819	No
1509	Bri3	ENSMUSG00000047843.16	protein_coding	-2.43219768868855	4.44402699179638	4.36359744720119e-15	6.90383453253616e-14	Down
1510	Bri3bp	ENSMUSG00000037905.13	protein_coding	1.03690366635067	6.81824057542722	0.000368573787528651	0.00134533954249875	No
1511	Brip1	ENSMUSG00000034329.16	protein_coding	-0.469985023731841	4.84249541498017	0.152970101777434	0.247133664176897	No
1512	Brip1os	ENSMUSG00000085208.3	antisense	0.404073451627492	6.42812088601271	0.0979384840804138	0.172439885509284	No
1513	Brix1	ENSMUSG00000022247.12	protein_coding	-0.170250905963995	6.90816172066555	0.449921645786619	0.571356864480491	No
1514	Brk1	ENSMUSG00000033940.8	protein_coding	0.499119322161012	7.40735982734784	0.0291870572920701	0.0626824013759988	No
1515	Brms1	ENSMUSG00000080268.4	protein_coding	-0.728040626382331	5.99184155969463	0.00539945531720616	0.0146436146210993	No
1516	Brms1l	ENSMUSG00000012076.8	protein_coding	0.206232818355204	4.02892244823217	0.507254330396399	0.624982869723078	No
1517	Brox	ENSMUSG00000046836.13	protein_coding	-0.6375008918373	6.26463350414619	0.011537245497605	0.0283239046259759	No
1518	Brpf1	ENSMUSG00000001632.16	protein_coding	-0.155895563995029	3.7568003052439	0.618628578264067	0.723752057641241	No
1519	Brpf3	ENSMUSG00000063952.16	protein_coding	-0.968960580203329	2.49998797511328	0.0122978668422631	0.0299168141114475	No
1520	Brwd1	ENSMUSG00000022914.17	protein_coding	-0.636875214717934	4.65641771661801	0.0250143035234269	0.0550083460057284	No
1521	Brwd3	ENSMUSG00000063663.11	protein_coding	-1.0719548382161	2.11525170367018	0.025934526686951	0.0567212911724991	No
1522	Bscl2	ENSMUSG00000071657.12	protein_coding	-0.536602651257262	2.84727393958386	0.166865732270184	0.264559306735166	No
1523	Bsdc1	ENSMUSG00000040859.14	protein_coding	-0.802275423814783	4.21850019872711	0.00590059125370044	0.0158448179470962	No
1524	Bsg	ENSMUSG00000023175.15	protein_coding	1.76210746245523	10.6715984934446	1.22583603443955e-07	8.78322115696872e-07	No
1525	Bsn	ENSMUSG00000032589.14	protein_coding	4.67139092360645	-0.268913626302474	2.46738588590126e-05	0.000116968658583666	Up
1526	Bspry	ENSMUSG00000028392.15	protein_coding	-2.02372299527492	1.76959170136786	0.000231856316922232	0.000883874808160213	Down
1527	Bst1	ENSMUSG00000029082.17	protein_coding	-2.7324226481475	0.948480901908334	0.000294257716883335	0.00109352266195461	Down
1528	Bst2	ENSMUSG00000046718.8	protein_coding	-0.974215743813112	5.06072092263653	0.0251591850926674	0.0553080169208588	No
1529	Btaf1	ENSMUSG00000040565.8	protein_coding	-0.990223998416349	4.1985015128661	0.0035025057123671	0.0100641223186715	No
1530	Btbd1	ENSMUSG00000025103.8	protein_coding	-0.743557402406999	3.64228205839667	0.0156320305192019	0.0367071277792335	No
1531	Btbd10	ENSMUSG00000038187.14	protein_coding	-0.879965052349606	6.05019363485891	0.00040034020554181	0.00144796470174427	No
1532	Btbd11	ENSMUSG00000020042.15	protein_coding	-2.19656525915922	3.20248212766898	6.45301606301475e-10	6.29475302669328e-09	Down
1533	Btbd19	ENSMUSG00000073771.11	protein_coding	-0.336796418107133	3.50566812956787	0.283402194564973	0.401241789020961	No
1534	Btbd2	ENSMUSG00000003344.14	protein_coding	0.185795791301688	2.44191332760773	0.630018703618446	0.733072211338301	No
1535	Btbd3	ENSMUSG00000062098.11	protein_coding	1.14084346760444	4.62911562993073	1.62351158857357e-05	7.99741310521652e-05	No
1536	Btbd6	ENSMUSG00000002803.14	protein_coding	-1.3531280561723	3.1335591401614	0.000101755086984736	0.000419392878566861	No
1537	Btbd7	ENSMUSG00000041702.7	protein_coding	-0.201007196240187	4.01806905751466	0.541246190883303	0.656764300528273	No
1538	Btbd8	ENSMUSG00000111375.4	protein_coding	-1.09466558789335	1.03081855053168	0.0795016731648871	0.145244311028058	No
1539	Btbd9	ENSMUSG00000062202.14	protein_coding	-0.0517323269532602	4.49515388214565	0.850672823432734	0.905059524856342	No
1540	Btc	ENSMUSG00000082361.6	protein_coding	-1.89204711737766	3.16369104296029	3.67312307057692e-08	2.84268747516275e-07	No
1541	Btd	ENSMUSG00000021900.10	protein_coding	0.331580787066075	4.45856994783192	0.262019577338518	0.377203665404296	No
1542	Btf3	ENSMUSG00000021660.14	protein_coding	0.602431290446903	8.96162285949652	0.0054413495680258	0.0147510060984232	No
1543	Btf3l4	ENSMUSG00000028568.16	protein_coding	0.0202824739783484	5.61608120314441	0.933617904237947	0.962847332081954	No
1544	Btg1	ENSMUSG00000036478.8	protein_coding	-0.36111646224845	5.84559028798453	0.130956050547163	0.218435780495897	No
1545	Btg2	ENSMUSG00000020423.6	protein_coding	-0.722250857589534	5.13639168570082	0.00663847524861644	0.017551860777727	No
1546	Btg3	ENSMUSG00000022863.15	protein_coding	-0.723414221719639	2.29373910145025	0.185492212611555	0.287526358038205	No
1547	Btn1a1	ENSMUSG00000000706.16	protein_coding	-2.39869467494321	1.08881072917343	0.00387642782966132	0.0109959082198408	Down
1548	Btrc	ENSMUSG00000025217.15	protein_coding	0.0477996786619399	5.19252703992354	0.870557601618025	0.919514388554368	No
1549	Bub1	ENSMUSG00000027379.13	protein_coding	0.162566587135262	5.54296446881784	0.587453231375836	0.696347265499665	No
1550	Bub1b	ENSMUSG00000040084.9	protein_coding	1.4100553595149	6.07260970644807	2.8438163871233e-07	1.9330428108663e-06	No
1551	Bub3	ENSMUSG00000066979.6	protein_coding	0.0256362516761091	8.26629815603332	0.905929776897865	0.944068773832484	No
1552	Bud13	ENSMUSG00000032077.5	protein_coding	-0.761163423644135	4.21344160915343	0.00722727839809352	0.0189218260991539	No
1553	Bud23	ENSMUSG00000005378.17	protein_coding	0.0290644033208626	6.08765680791053	0.899664494775072	0.939620753227346	No
1554	Bud31	ENSMUSG00000038722.17	protein_coding	-1.44818546440295	8.47055436905043	8.7313396915553e-11	9.45000177063277e-10	No
1555	Bvht	ENSMUSG00000098098.7	lincRNA	-0.222729177076171	1.78627636313607	0.639946469724439	0.741601325685537	No
1556	Bysl	ENSMUSG00000023988.8	protein_coding	-0.648500349294252	6.20589808137753	0.0155440837041452	0.0365339998805623	No
1557	Bzw1	ENSMUSG00000051223.14	protein_coding	-0.15948647435025	9.31061076941142	0.504094784473239	0.621997244378624	No
1558	Bzw2	ENSMUSG00000020547.5	protein_coding	0.79702186004412	7.25597236176934	0.000820904686262869	0.00277749868433476	No
1559	C030006K11Rik	ENSMUSG00000116138.1	protein_coding	-0.399850198858104	2.15812499868106	0.402971224612251	0.5270791409686	No
1560	C130013H08Rik	ENSMUSG00000105509.1	antisense	-0.148596858651758	0.878459319899837	0.871517424655541	0.919771983451058	No
1561	C130021I20Rik	ENSMUSG00000052951.5	antisense	2.40167979728323	-0.0490349646074041	0.00538099604199701	0.0146028002010003	Up
1562	C130023A14Rik	ENSMUSG00000102854.1	TEC	1.61603234669839	0.363090663981522	0.0277510599049702	0.0601921098428419	No
1563	C130036L24Rik	ENSMUSG00000073627.7	processed_transcript	0.42334759747692	1.4697122304268	0.443947915468341	0.566262794879048	No
1564	C130071C03Rik	ENSMUSG00000050334.12	lincRNA	2.65486102712945	2.64011298718411	1.25553975841451e-07	8.98602745200627e-07	Up
1565	C130073F10Rik	ENSMUSG00000046133.3	protein_coding	-7.78092404575669	1.02156270981457	1.57563261634061e-06	9.4369008028568e-06	Down
1566	C130089K02Rik	ENSMUSG00000104339.1	TEC	-0.102100828372996	0.091116930653987	0.999999999999997	1	No
1567	C1d	ENSMUSG00000000581.8	protein_coding	-0.235359402762859	5.91190326571476	0.320491187805419	0.440924211794412	No
1568	C1galt1	ENSMUSG00000042460.5	protein_coding	-0.748622601523337	3.9391040865135	0.0195904993332449	0.0446714847238546	No
1569	C1galt1c1	ENSMUSG00000048970.9	protein_coding	-0.492767464357382	5.39008855329253	0.0475450167821415	0.0941882545258553	No
1570	C1qbp	ENSMUSG00000018446.8	protein_coding	0.0786922746109763	7.75199856794103	0.745431677218141	0.827491640648186	No
1571	C1qtnf1	ENSMUSG00000017446.14	protein_coding	4.96222703709605	8.0490887492199	2.49441953813984e-54	3.20458078064825e-52	Up
1572	C1qtnf6	ENSMUSG00000022440.9	protein_coding	6.70753663886838	-0.320308159838647	3.31647172174453e-05	0.000152641058641868	Up
1573	C1ra	ENSMUSG00000055172.10	protein_coding	4.98340651644898	3.09188256535924	2.09751439913882e-28	8.14101736729195e-27	Up
1574	C1rl	ENSMUSG00000038527.9	protein_coding	3.38551151899951	0.857579949082497	1.99764522393519e-06	1.17293181864239e-05	Up
1575	C1s1	ENSMUSG00000038521.17	protein_coding	6.77508558996936	1.58575308271694	3.55220928671094e-15	5.67602396845466e-14	Up
1576	C2	ENSMUSG00000024371.14	protein_coding	2.81069787609055	0.751965089771847	0.000961693469980864	0.00319412513155227	Up
1577	C230062I16Rik	ENSMUSG00000063623.3	processed_transcript	0.633528453207475	4.5912718021746	0.0165699309897705	0.0385780905084417	No
1578	C230071H17Rik	ENSMUSG00000106570.1	TEC	7.86312699063379	0.62385599572153	5.80391796843936e-08	4.36551136654218e-07	Up
1579	C2cd2	ENSMUSG00000045975.8	protein_coding	-1.95074965338906	4.31453247018546	2.1459148695889e-11	2.45928352628088e-10	No
1580	C2cd2l	ENSMUSG00000032120.11	protein_coding	-0.986852566563529	3.13993789444157	0.0034257437106279	0.00987225873719979	No
1581	C2cd3	ENSMUSG00000047248.20	protein_coding	-0.783800604494432	4.52971277364032	0.00333749944813475	0.00964391709630839	No
1582	C2cd5	ENSMUSG00000030279.15	protein_coding	1.13312709178602	4.41601533190656	0.000184752299841757	0.000719682473034277	No
1583	C3	ENSMUSG00000024164.15	protein_coding	2.87786179269999	7.8674606238306	1.12957313698735e-13	1.57563801203871e-12	Up
1584	C330007P06Rik	ENSMUSG00000006423.15	protein_coding	-0.0736848595099365	5.83648300359608	0.763503163311962	0.841492353047328	No
1585	C330013E15Rik	ENSMUSG00000097093.2	bidirectional_promoter_lncRNA	-0.746767308078215	0.562804853591796	0.504294280894702	0.622051716433437	No
1586	C330018D20Rik	ENSMUSG00000024592.15	protein_coding	-0.301845551546351	4.48191094462593	0.263200305120675	0.378609305875425	No
1587	C430042M11Rik	ENSMUSG00000097254.2	lincRNA	-0.50225944848806	0.907530636731529	0.540438925905253	0.656176050868412	No
1588	C430049B03Rik	ENSMUSG00000087365.7	processed_transcript	1.64099153572358	0.821899667010067	0.0370727129422294	0.0762525045098976	No
1589	C530008M17Rik	ENSMUSG00000036377.18	protein_coding	4.73802923454755	1.32262858692954	1.26542070694976e-10	1.34132506783693e-09	Up
1590	C530043K16Rik	ENSMUSG00000106706.1	TEC	0.0831186499420244	0.40230482939237	0.946460268027146	0.970250164646085	No
1591	C630043F03Rik	ENSMUSG00000084910.1	processed_transcript	-0.11240272843591	1.31733040157771	0.885017770315822	0.92852783137994	No
1592	C730034F03Rik	ENSMUSG00000079242.2	protein_coding	0.494590008479469	1.10212424483336	0.427248960130292	0.550483140185925	No
1593	C77080	ENSMUSG00000050390.12	protein_coding	-1.32874569099782	5.18366605594447	1.04347532634996e-07	7.57668983508684e-07	No
1594	C87436	ENSMUSG00000046679.16	protein_coding	0.336902853512665	3.98221420920792	0.227752773440119	0.337595463295858	No
1595	C920009B18Rik	ENSMUSG00000097352.7	transcribed_unprocessed_pseudogene	3.98695446826267	1.98206191451272	1.85993009190388e-11	2.14493015176742e-10	Up
1596	C9orf72	ENSMUSG00000028300.14	protein_coding	-1.94800159338439	5.03706369523732	2.26350402227665e-13	3.07716784912043e-12	No
1597	CAAA01066123.1	ENSMUSG00000118181.1	processed_transcript	0.0609264759088637	2.79059289117327	0.892440967279173	0.934027625795156	No
1598	Caap1	ENSMUSG00000028578.8	protein_coding	-0.989533173780586	1.40443969469448	0.0971720236375059	0.171502814627152	No
1599	Cab39	ENSMUSG00000036707.16	protein_coding	-0.53158999489566	3.99687085268148	0.0696097682467966	0.130095532829007	No
1600	Cab39l	ENSMUSG00000021981.10	protein_coding	-0.124308414062082	6.18263099234935	0.582712160441607	0.692260322285309	No
1601	Cabin1	ENSMUSG00000020196.10	protein_coding	-0.0851916973339456	5.47397427593711	0.740880808161755	0.82422457051621	No
1602	Cables1	ENSMUSG00000040957.15	protein_coding	2.23076700591877	0.167708555441977	0.00792371694055376	0.0205027173283573	Up
1603	Cables2	ENSMUSG00000038990.14	protein_coding	-0.365964472297975	1.92872258347902	0.477214527349987	0.597657928725412	No
1604	Cacfd1	ENSMUSG00000015488.14	protein_coding	-0.466334570818332	5.18685313235811	0.0854123738570643	0.154179115770929	No
1605	Cachd1	ENSMUSG00000028532.14	protein_coding	-9.18836591770995	2.24684461316152	8.97023954951442e-16	1.50444735630042e-14	Down
1606	Cacna2d1	ENSMUSG00000040118.15	protein_coding	-7.27129223060243	0.587066047131898	2.74233028343805e-06	1.57069626176231e-05	Down
1607	Cacnb1	ENSMUSG00000020882.17	protein_coding	1.92445193060076	1.07867634604766	0.0153364354245195	0.0361328818386074	No
1608	Cacnb3	ENSMUSG00000003352.14	protein_coding	-0.00243311640409761	6.07060156237618	0.997549444648812	1	No
1609	Cactin	ENSMUSG00000034889.8	protein_coding	0.331255058094905	5.12988220298694	0.198542164915635	0.303290272612504	No
1610	Cacul1	ENSMUSG00000033417.16	protein_coding	-0.525385173281654	5.62517661974589	0.0595397503393936	0.113927192822489	No
1611	Cacybp	ENSMUSG00000014226.10	protein_coding	0.138962360643011	8.17402201618433	0.601596998169055	0.708157885791327	No
1612	Cad	ENSMUSG00000013629.16	protein_coding	-0.690045325170466	6.30828497841668	0.0662286874141152	0.124665193730277	No
1613	Cadm1	ENSMUSG00000032076.19	protein_coding	-2.10657778210135	7.13152262037774	9.08230327815334e-13	1.17502870306582e-11	Down
1614	Cadm4	ENSMUSG00000054793.8	protein_coding	-0.202326581988435	0.720118949445882	0.770231679727586	0.847090157736384	No
1615	Cage1	ENSMUSG00000044566.15	protein_coding	-3.27141228690723	1.59464937805976	1.37058840932593e-06	8.27441226250478e-06	Down
1616	Calcoco1	ENSMUSG00000023055.10	protein_coding	-0.363565670381814	4.91320365883198	0.307389361167664	0.426783867169673	No
1617	Cald1	ENSMUSG00000029761.16	protein_coding	1.34265817662439	8.26459457423189	1.33927226527421e-07	9.55337634201986e-07	No
1618	Calm1	ENSMUSG00000001175.14	protein_coding	0.527130219260794	9.47811819150943	0.018981457734658	0.0434446441327545	No
1619	Calm2	ENSMUSG00000036438.13	protein_coding	1.4082569640796	10.5972834611014	2.09556217719157e-10	2.17813003967477e-09	No
1620	Calm3	ENSMUSG00000019370.10	protein_coding	0.0243497183614801	6.0809959024545	0.92251354524234	0.955701036664161	No
1621	Calr	ENSMUSG00000003814.8	protein_coding	0.677760858100567	10.1411916974138	0.00342868203996583	0.00987629555323788	No
1622	Calr3	ENSMUSG00000019732.14	protein_coding	-0.631682134544758	1.68077653294682	0.283117169312019	0.40092661752111	No
1623	Calu	ENSMUSG00000029767.16	protein_coding	1.66686481316888	10.0193394587973	1.26237572347972e-12	1.60730831710049e-11	No
1624	Camk1	ENSMUSG00000030272.15	protein_coding	0.862773858222379	5.8878327702495	0.000843648026539623	0.00283949337096006	No
1625	Camk1d	ENSMUSG00000039145.16	protein_coding	1.95172691960903	2.83103052385708	3.54260742050776e-08	2.75162500189016e-07	No
1626	Camk1g	ENSMUSG00000016179.11	protein_coding	6.27157071149677	1.11118229205861	5.4960307811937e-11	6.06593706580717e-10	Up
1627	Camk2d	ENSMUSG00000053819.16	protein_coding	0.988053838900515	5.08228788929392	0.000290313168346635	0.00108231377647975	No
1628	Camk2g	ENSMUSG00000021820.18	protein_coding	-0.83588095198523	5.17793993752133	0.00141633567729005	0.00449831012265645	No
1629	Camkk1	ENSMUSG00000020785.17	protein_coding	1.96276188535449	2.30434633452142	0.00115058003153655	0.00375069821495816	No
1630	Camkk2	ENSMUSG00000029471.13	protein_coding	-0.0924563905695308	4.46297425622167	0.750410886690356	0.831653611224206	No
1631	Camkmt	ENSMUSG00000071037.6	protein_coding	-0.579263312723788	3.08580239558466	0.12660378861048	0.212528272870617	No
1632	Caml	ENSMUSG00000021501.4	protein_coding	-0.0157493961524875	5.59452594686181	0.950996519518543	0.973301647215976	No
1633	Camsap1	ENSMUSG00000026933.17	protein_coding	0.0622439792270598	4.26821489451759	0.832652999565914	0.891942026368224	No
1634	Camsap2	ENSMUSG00000041570.14	protein_coding	-1.00683164293154	4.06290953835731	0.000338011100928867	0.00124282444580228	No
1635	Camsap3	ENSMUSG00000044433.16	protein_coding	-1.48119114482385	3.91548244061516	8.04006327088258e-07	5.04102942123126e-06	No
1636	Camta1	ENSMUSG00000014592.20	protein_coding	-0.865402179083261	2.08222227423745	0.064519812181329	0.121912932356749	No
1637	Camta2	ENSMUSG00000040712.16	protein_coding	-0.227648419039473	3.39833857161667	0.487508956142476	0.607101288012423	No
1638	Cand1	ENSMUSG00000020114.12	protein_coding	-0.344617603404075	6.62245889504022	0.162427606469568	0.259218318051495	No
1639	Cand2	ENSMUSG00000030319.8	protein_coding	2.85209005587697	3.37324300459157	1.40279165648628e-14	2.15055661227676e-13	Up
1640	Cant1	ENSMUSG00000025575.14	protein_coding	2.93742298848176	8.41434198195664	1.53258244488633e-30	6.67426666761174e-29	Up
1641	Canx	ENSMUSG00000020368.15	protein_coding	0.293616377970674	9.36421881750725	0.185098969792623	0.287131296456781	No
1642	Cap1	ENSMUSG00000028656.14	protein_coding	-1.09926900135411	7.57468382979027	5.02721598671738e-07	3.26845363265983e-06	No
1643	Capg	ENSMUSG00000056737.14	protein_coding	0.471764820960795	9.38980609232028	0.0447692453216892	0.0896152219768995	No
1644	Capn1	ENSMUSG00000024942.17	protein_coding	-0.640002334391371	2.95692310562016	0.125460302215612	0.21124357831769	No
1645	Capn10	ENSMUSG00000026270.11	protein_coding	-0.384195995578017	5.11599521860736	0.121882249929558	0.206426146033969	No
1646	Capn15	ENSMUSG00000037326.10	protein_coding	-0.534542294818113	3.31455865656111	0.131649582035695	0.219336296253738	No
1647	Capn2	ENSMUSG00000026509.15	protein_coding	-0.087249707429295	7.67697547699184	0.687608290303961	0.781039113193198	No
1648	Capn5	ENSMUSG00000035547.14	protein_coding	1.03396583730299	5.05439018874272	0.0187655339972072	0.043042459429052	No
1649	Capn6	ENSMUSG00000067276.5	protein_coding	10.8377507307247	5.72412687956215	5.84941318389441e-71	1.63363937333677e-68	Up
1650	Capn7	ENSMUSG00000021893.14	protein_coding	-0.735517852346483	5.64087047123699	0.00257513725495856	0.00761399040608807	No
1651	Capns1	ENSMUSG00000001794.13	protein_coding	0.108711325428573	5.45659230363959	0.69839724428889	0.789399031970734	No
1652	Caprin1	ENSMUSG00000027184.14	protein_coding	-0.331846549873122	8.87269516553131	0.162516743703458	0.259296150814496	No
1653	Caprin2	ENSMUSG00000030309.16	protein_coding	-0.708879682650987	2.54721509228325	0.0908377266914595	0.162059752090707	No
1654	Capsl	ENSMUSG00000039676.4	protein_coding	-5.23512097769976	4.89059308719363	1.51351583535847e-48	1.51907327631643e-46	Down
1655	Capza1	ENSMUSG00000070372.11	protein_coding	0.269093639717384	7.52143400483798	0.237862314112132	0.34931608932311	No
1656	Capza2	ENSMUSG00000015733.13	protein_coding	0.563983053550903	8.9295018977994	0.0092711560132275	0.0234600238924431	No
1657	Capzb	ENSMUSG00000028745.18	protein_coding	-0.339847477788161	7.3317406482103	0.121125643972949	0.205453016651766	No
1658	Car12	ENSMUSG00000032373.15	protein_coding	10.8558319373956	5.74611583869366	2.20413469864544e-41	1.67553363748509e-39	Up
1659	Car13	ENSMUSG00000027555.8	protein_coding	-1.31010342256295	5.92427192584537	0.000459319274175586	0.00164254564242769	No
1660	Car2	ENSMUSG00000027562.12	protein_coding	0.375254240644164	1.40309398489834	0.568167489790823	0.679029303692101	No
1661	Car5b	ENSMUSG00000031373.4	protein_coding	0.985336117277038	4.3242412944942	0.000245574602602859	0.000932298144101337	No
1662	Car6	ENSMUSG00000028972.11	protein_coding	6.6822872950235	1.52183210414946	1.1868961965206e-11	1.39506454132664e-10	Up
1663	Car9	ENSMUSG00000028463.14	protein_coding	-2.48949082721921	4.15864982346218	2.14168218434109e-14	3.22557925231301e-13	Down
1664	Card10	ENSMUSG00000033170.14	protein_coding	-1.37673638563461	4.41199223890128	8.60704126457284e-06	4.43718535818488e-05	No
1665	Card19	ENSMUSG00000037960.11	protein_coding	-0.417752419712617	5.93792990497776	0.0984470616415916	0.17313475714025	No
1666	Card6	ENSMUSG00000041849.7	protein_coding	-0.756640725236402	4.36094600026532	0.00479319594287639	0.0131958905547387	No
1667	Carf	ENSMUSG00000026017.13	protein_coding	-1.02137307796506	2.69186412757988	0.0165314787637065	0.0385095027520105	No
1668	Carhsp1	ENSMUSG00000008393.9	protein_coding	-0.511794590988118	7.24803927611274	0.0209007789114396	0.0472649721308334	No
1669	Carm1	ENSMUSG00000032185.15	protein_coding	-0.212358034156846	3.80128053944531	0.545196360275747	0.660082710438462	No
1670	Carmil1	ENSMUSG00000021338.17	protein_coding	-0.534048921617967	5.72259228871936	0.0229324921800827	0.0511304628666301	No
1671	Carnmt1	ENSMUSG00000024726.10	protein_coding	0.572704572393479	2.54380818554577	0.134535306106911	0.223361989862431	No
1672	Carns1	ENSMUSG00000075289.5	protein_coding	4.19324143235632	1.90963925182522	8.54168128001222e-14	1.20853501546605e-12	Up
1673	Cars	ENSMUSG00000010755.17	protein_coding	-0.835331194767457	7.77434098503925	0.000962954959132548	0.00319666210852089	No
1674	Cars2	ENSMUSG00000056228.10	protein_coding	0.0668485048938378	4.09590859725	0.822036041797257	0.885073502260255	No
1675	Casc1	ENSMUSG00000043541.16	protein_coding	-2.36191686306862	1.0608657597944	0.000822074142625605	0.00278072314647476	Down
1676	Casc3	ENSMUSG00000078676.9	protein_coding	-0.470783341946286	2.8687589475675	0.181724955962754	0.282915718523206	No
1677	Casc4	ENSMUSG00000060227.15	protein_coding	-8.98106261025124	2.06286126065214	7.02165898061145e-16	1.18382221684928e-14	Down
1678	Casd1	ENSMUSG00000015189.12	protein_coding	2.99787162215496	2.87180104924172	1.09610595079448e-13	1.53061664672356e-12	Up
1679	Cask	ENSMUSG00000031012.17	protein_coding	0.222197219565104	4.04605953695356	0.496971513531106	0.615679173995575	No
1680	Caskin2	ENSMUSG00000034471.12	protein_coding	0.881982798614017	5.31082090610407	0.000334867286585329	0.00123267622657929	No
1681	Casp1	ENSMUSG00000025888.5	protein_coding	4.60304299255859	5.53589166931822	4.67065567143915e-41	3.50900078426777e-39	Up
1682	Casp12	ENSMUSG00000025887.10	protein_coding	3.97772492709977	4.72741727962338	8.24706728965038e-13	1.07563526365623e-11	Up
1683	Casp2	ENSMUSG00000029863.13	protein_coding	0.935052882934672	4.02608123208856	0.00132282492534994	0.00423798798403259	No
1684	Casp3	ENSMUSG00000031628.9	protein_coding	1.8309377748053	7.76877623697252	1.00714837132806e-13	1.41099619699581e-12	No
1685	Casp4	ENSMUSG00000033538.13	protein_coding	1.93220934907003	2.79146210587495	0.000419437797686352	0.00151065808435003	No
1686	Casp6	ENSMUSG00000027997.9	protein_coding	-0.534374806434072	5.55182054145847	0.0268730352851969	0.0585098069696735	No
1687	Casp7	ENSMUSG00000025076.10	protein_coding	0.164594706721329	4.2976109597024	0.569747219227794	0.680381346478851	No
1688	Casp8	ENSMUSG00000026029.14	protein_coding	-1.11483507856467	6.37492126758033	2.41921665721498e-05	0.000114939631639204	No
1689	Casp8ap2	ENSMUSG00000028282.12	protein_coding	-0.784874279430987	5.15981929181549	0.00755452331332836	0.0196582866125844	No
1690	Casp9	ENSMUSG00000028914.13	protein_coding	-0.707111668503621	4.33100982798494	0.0163492781404319	0.0381542554532477	No
1691	Casq2	ENSMUSG00000027861.13	protein_coding	-3.32308388930923	1.65799807102815	1.42466966027645e-05	7.06396415498709e-05	Down
1692	Cast	ENSMUSG00000021585.10	protein_coding	-0.79963819008946	7.41169265884798	0.000374770240387908	0.00136509024050566	No
1693	Castor1	ENSMUSG00000020424.3	protein_coding	-0.269844627905936	1.77004968433105	0.596260096385529	0.703734814723463	No
1694	Castor2	ENSMUSG00000015944.9	protein_coding	-2.25784693150138	3.33739984990641	1.28643234461552e-10	1.3613506038942e-09	Down
1695	Casz1	ENSMUSG00000028977.16	protein_coding	0.612079336587486	1.54417573683269	0.426967549201601	0.55024891226421	No
1696	Cat	ENSMUSG00000027187.10	protein_coding	0.338297831222069	7.13433520359086	0.164661164862996	0.261804876189907	No
1697	Catsper2	ENSMUSG00000033486.14	protein_coding	0.348115776543742	0.96995426521345	0.624289554422041	0.728252783588483	No
1698	Catsperd	ENSMUSG00000040828.10	protein_coding	-2.02419137195243	0.642710460080017	0.00891940383564441	0.0226996000547789	Down
1699	Cav1	ENSMUSG00000007655.16	protein_coding	0.00423380070439977	5.86577780327878	0.989448423253153	1	No
1700	Cav2	ENSMUSG00000000058.6	protein_coding	-0.720077765787281	7.27318347649379	0.00239890518041689	0.00715549915319615	No
1701	Cavin1	ENSMUSG00000004044.9	protein_coding	-5.28559335050465	6.42126426255026	2.02437981023595e-58	3.05967146142367e-56	Down
1702	Cavin2	ENSMUSG00000045954.7	protein_coding	-0.519423864841977	5.40466799041472	0.0526973206511459	0.102966156411448	No
1703	Cbarp	ENSMUSG00000035640.18	protein_coding	0.331936151055125	0.534342383827723	0.672313348401702	0.768982335017509	No
1704	Cbfa2t2	ENSMUSG00000038533.15	protein_coding	-0.0312728529952057	4.86099968313957	0.914425746374459	0.950839948496372	No
1705	Cbfb	ENSMUSG00000031885.14	protein_coding	-0.400241828055466	4.4933654394794	0.156725525178922	0.251965063443074	No
1706	Cbl	ENSMUSG00000034342.9	protein_coding	-0.0181815504255917	4.9240627518566	0.957555276106336	0.978890159317108	No
1707	Cblb	ENSMUSG00000022637.11	protein_coding	-1.99987286094246	4.73962694963006	2.05898044888271e-13	2.81102251081787e-12	No
1708	Cblc	ENSMUSG00000040525.13	protein_coding	-0.802781186289083	5.44829560564158	0.00666218290832581	0.0175964358189271	No
1709	Cbll1	ENSMUSG00000020659.16	protein_coding	-0.924342914003964	4.70006065291515	0.00164991942694318	0.00514853409714333	No
1710	Cbr1	ENSMUSG00000051483.9	protein_coding	-1.45300635256644	5.21032396091162	6.22134534362014e-09	5.38945540320216e-08	No
1711	Cbr2	ENSMUSG00000025150.10	protein_coding	9.47387487703731	6.83743600634376	3.1583386735434e-56	4.55900864483282e-54	Up
1712	Cbr3	ENSMUSG00000022947.8	protein_coding	6.1731262871007	1.00359193274309	5.3546307590624e-11	5.9200465887844e-10	Up
1713	Cbr4	ENSMUSG00000031641.14	protein_coding	-1.18203155739922	4.14136746193736	0.000115569799477075	0.000471042263287432	No
1714	Cbs	ENSMUSG00000024039.15	protein_coding	4.37184097478869	0.624254099215038	1.04514892723617e-07	7.58160828244106e-07	Up
1715	Cbwd1	ENSMUSG00000024878.9	protein_coding	-0.871699147790943	4.34876416580312	0.00342789718062165	0.00987624917682132	No
1716	Cbx1	ENSMUSG00000018666.13	protein_coding	-0.0302484773291581	5.56636411765435	0.901245855402168	0.940637379506999	No
1717	Cbx2	ENSMUSG00000025577.7	protein_coding	2.57138872785123	5.56165377642444	1.46254790575596e-20	3.41004590657838e-19	Up
1718	Cbx3	ENSMUSG00000029836.15	protein_coding	-0.161136563113625	7.28038982669656	0.526677164264665	0.643117840190912	No
1719	Cbx4	ENSMUSG00000039989.7	protein_coding	1.53148386644494	3.60694541413951	9.09874495867952e-07	5.66335157384476e-06	No
1720	Cbx5	ENSMUSG00000009575.14	protein_coding	0.441362250496314	7.19511587482269	0.0564817794228183	0.108952165201944	No
1721	Cbx6	ENSMUSG00000089715.12	protein_coding	-0.552382255598859	5.54123174846872	0.0371077462618555	0.0762879206634753	No
1722	Cbx7	ENSMUSG00000053411.16	protein_coding	1.44398454183801	0.920246147334194	0.0240878102955728	0.0532626676191435	No
1723	Cbx8	ENSMUSG00000025578.9	protein_coding	2.38888517282167	4.74666035852889	1.26570001200954e-17	2.40183870816641e-16	Up
1724	Cby1	ENSMUSG00000022428.8	protein_coding	-0.0269977790544485	5.10132587978725	0.918837474726967	0.953497983668606	No
1725	Cc2d1a	ENSMUSG00000036686.16	protein_coding	-0.327755777965734	3.64165450208758	0.31930696413156	0.439436161563809	No
1726	Cc2d1b	ENSMUSG00000028582.14	protein_coding	-1.0653387303971	6.0346634710167	3.19537771347097e-06	1.81400872668853e-05	No
1727	Cc2d2a	ENSMUSG00000039765.15	protein_coding	1.48495482401659	2.59583231597537	0.000535277891929352	0.00188972659456345	No
1728	Ccar1	ENSMUSG00000020074.7	protein_coding	-0.0836907752810712	6.8347993126743	0.713473849284593	0.801363747312395	No
1729	Ccar2	ENSMUSG00000033712.6	protein_coding	-0.240728350358021	4.78324712423483	0.352440424953087	0.475260012529895	No
1730	Ccbe1	ENSMUSG00000046318.16	protein_coding	-8.39481867740938	6.37634759795286	5.35131303497301e-25	1.70169105347273e-23	Down
1731	Ccdc102a	ENSMUSG00000063605.5	protein_coding	0.496262396259833	2.75514453991846	0.377163378520807	0.500623540342097	No
1732	Ccdc103	ENSMUSG00000020930.9	protein_coding	-2.4195241240296	2.43491777891819	2.15937453497721e-07	1.48827707354358e-06	Down
1733	Ccdc107	ENSMUSG00000028461.12	protein_coding	-0.684678019883238	5.42545032008583	0.0131280663737029	0.0316131712657846	No
1734	Ccdc112	ENSMUSG00000071855.5	protein_coding	-0.114840265063047	1.39757692955647	0.897254544211124	0.938148378732019	No
1735	Ccdc115	ENSMUSG00000042111.9	protein_coding	0.535812542464909	4.7093141434513	0.0407472579362534	0.0826069153711609	No
1736	Ccdc117	ENSMUSG00000020482.4	protein_coding	0.660888805505071	3.0905455961225	0.0753642808154765	0.138850554372067	No
1737	Ccdc12	ENSMUSG00000019659.8	protein_coding	0.0959862942418411	5.04135071415811	0.715321535851755	0.802737226684791	No
1738	Ccdc120	ENSMUSG00000031150.13	protein_coding	-1.19309902165018	4.95149179548013	2.23177743742901e-05	0.00010714366494264	No
1739	Ccdc122	ENSMUSG00000034795.14	protein_coding	-0.51802988657115	0.736241960518922	0.530472030693914	0.646936093573794	No
1740	Ccdc124	ENSMUSG00000007721.6	protein_coding	-0.322056856518067	6.66831526706665	0.154165648181702	0.248752333859624	No
1741	Ccdc125	ENSMUSG00000048924.14	protein_coding	0.0827045361703314	2.59497232126229	0.839602044050664	0.896771488187469	No
1742	Ccdc126	ENSMUSG00000050786.8	protein_coding	0.343874150449941	5.14574276713095	0.164331119058364	0.261379458529504	No
1743	Ccdc127	ENSMUSG00000021578.17	protein_coding	0.0110194532848608	6.35666734881741	0.96419512806663	0.983799127175919	No
1744	Ccdc13	ENSMUSG00000079235.10	protein_coding	7.3214147281588	0.169182952004746	8.65177828053721e-07	5.39298377341395e-06	Up
1745	Ccdc130	ENSMUSG00000004994.12	protein_coding	-0.401447187380018	3.5609957163175	0.177813794045189	0.278175086714386	No
1746	Ccdc134	ENSMUSG00000068114.7	protein_coding	0.0281124637476192	3.19651416600203	0.95994560751163	0.980631458309631	No
1747	Ccdc136	ENSMUSG00000029769.16	protein_coding	-0.228953924661392	1.81831365458179	0.644056291302549	0.745270356973303	No
1748	Ccdc137	ENSMUSG00000049957.14	protein_coding	-2.15184639885421	5.08907714537819	2.34619097166856e-09	2.13769612858341e-08	Down
1749	Ccdc138	ENSMUSG00000038010.9	protein_coding	0.61507685997902	2.87749559019769	0.0797478656045996	0.145507858176721	No
1750	Ccdc14	ENSMUSG00000022833.7	protein_coding	-0.605503707703241	3.23773332236017	0.0696888597345983	0.130224404510601	No
1751	Ccdc141	ENSMUSG00000044033.16	protein_coding	-4.01853932877925	1.37712261814019	1.37377251605308e-07	9.77234524569983e-07	Down
1752	Ccdc148	ENSMUSG00000036641.9	protein_coding	-3.33163244233407	0.800227722663575	5.6044967945154e-05	0.000245151414093086	Down
1753	Ccdc149	ENSMUSG00000045790.10	protein_coding	1.33966223271188	0.939617962880257	0.0486733330839628	0.0961418066005027	No
1754	Ccdc15	ENSMUSG00000034303.7	protein_coding	-0.184708800426029	2.09768447326199	0.683937795983045	0.778183961360251	No
1755	Ccdc151	ENSMUSG00000039632.13	protein_coding	-4.35911552926389	1.19182918052217	3.36464065648694e-07	2.25838759215714e-06	Down
1756	Ccdc157	ENSMUSG00000051427.14	protein_coding	-0.675582603728317	3.33577318574712	0.0351048332118438	0.0727640839420066	No
1757	Ccdc159	ENSMUSG00000006241.16	protein_coding	1.55939527797444	0.765390483585197	0.0409522694174309	0.082917857400431	No
1758	Ccdc163	ENSMUSG00000028689.14	protein_coding	-0.844821199404778	2.37874841983783	0.0468094212590158	0.0930178862976916	No
1759	Ccdc167	ENSMUSG00000024018.18	protein_coding	0.988207664543388	3.17855229539046	0.0015789726569831	0.00495361702668179	No
1760	Ccdc17	ENSMUSG00000034035.18	protein_coding	-1.19621429936452	1.22287135617134	0.0875031556161235	0.15724590840013	No
1761	Ccdc171	ENSMUSG00000052407.17	protein_coding	-1.17282581773509	1.2698244156285	0.0727894820172401	0.134997325750756	No
1762	Ccdc173	ENSMUSG00000070883.3	protein_coding	-0.371102506709111	1.40615276323664	0.508663036719254	0.626126285079457	No
1763	Ccdc174	ENSMUSG00000034083.16	protein_coding	-0.808982123581009	3.52625432902945	0.00793830506943528	0.020536328076326	No
1764	Ccdc18	ENSMUSG00000056531.11	protein_coding	0.41838365309058	2.26663018886513	0.39700226382571	0.52086275361202	No
1765	Ccdc181	ENSMUSG00000026578.6	protein_coding	-0.934872106796054	4.33970603766144	0.002591880912028	0.00765133741256723	No
1766	Ccdc184	ENSMUSG00000029875.5	protein_coding	-6.58009897562698	0.0347915483116207	4.35625356083719e-05	0.000194524815766685	Down
1767	Ccdc186	ENSMUSG00000035173.14	protein_coding	-1.0887374097017	4.81531865416719	0.00191216332287255	0.00586150374825665	No
1768	Ccdc189	ENSMUSG00000057176.4	protein_coding	-1.72305866986716	4.50235646554191	1.19501590922405e-05	6.00170812580195e-05	No
1769	Ccdc191	ENSMUSG00000022701.18	protein_coding	-0.362575243062195	2.74967251103706	0.360021300279657	0.482998500907765	No
1770	Ccdc22	ENSMUSG00000031143.4	protein_coding	-0.525232864596205	5.47900195064711	0.027845861016362	0.0603569725792479	No
1771	Ccdc25	ENSMUSG00000022035.6	protein_coding	-0.493849574516533	5.65085273991961	0.0381834548167489	0.0782555807373344	No
1772	Ccdc28a	ENSMUSG00000059554.12	protein_coding	-0.774946573468845	2.89550420116012	0.0629148022982924	0.119266115556465	No
1773	Ccdc32	ENSMUSG00000039983.13	protein_coding	-0.457974880673293	4.16247388869903	0.102987452270417	0.179668631086101	No
1774	Ccdc34	ENSMUSG00000027160.16	protein_coding	0.674988494330623	5.29999210178057	0.0060872801884667	0.016265243049341	No
1775	Ccdc40	ENSMUSG00000039963.19	protein_coding	-9.44572054416501	2.4793402679298	3.59108731386079e-16	6.1677404707446e-15	Down
1776	Ccdc43	ENSMUSG00000020925.16	protein_coding	-0.603234457227109	5.81407352476842	0.0102408301257171	0.0255811675335577	No
1777	Ccdc47	ENSMUSG00000078622.8	protein_coding	-0.307899802254809	8.00105525663186	0.168082116427325	0.265639306330163	No
1778	Ccdc50	ENSMUSG00000038127.14	protein_coding	-0.904371026108791	6.11123199537549	8.18371278971718e-05	0.000345274739604258	No
1779	Ccdc51	ENSMUSG00000025645.8	protein_coding	-0.346785799786369	3.42476776203232	0.272833029165791	0.389497269218015	No
1780	Ccdc57	ENSMUSG00000048445.6	protein_coding	-0.963066976036865	2.58071206281038	0.0125384195946027	0.0304111703251665	No
1781	Ccdc58	ENSMUSG00000075229.11	protein_coding	0.107430797353399	4.84326412179587	0.675438770229326	0.771321056100992	No
1782	Ccdc59	ENSMUSG00000019897.8	protein_coding	-0.113923054501314	4.99891416570456	0.652160303810734	0.752564755506736	No
1783	Ccdc6	ENSMUSG00000048701.13	protein_coding	-1.12017913022544	5.93361847918434	3.10421713047471e-06	1.76615932131127e-05	No
1784	Ccdc61	ENSMUSG00000074358.9	protein_coding	0.241470245312726	4.48806672588763	0.373203897289996	0.496884354154945	No
1785	Ccdc62	ENSMUSG00000061882.12	protein_coding	0.205900320095144	0.905398318745293	0.788966399868063	0.861079283145923	No
1786	Ccdc65	ENSMUSG00000003354.6	protein_coding	-1.95247443811673	2.62619275816291	1.95556032131995e-06	1.15296390307469e-05	No
1787	Ccdc66	ENSMUSG00000046753.10	protein_coding	-1.01034046870277	4.42782144111336	0.000367046427605689	0.00134037676391424	No
1788	Ccdc68	ENSMUSG00000038903.13	protein_coding	1.62155176655327	2.61285985876155	0.000159408726839089	0.000628390277294195	No
1789	Ccdc69	ENSMUSG00000049588.13	protein_coding	1.3397470685162	0.391812684963058	0.0745321866000165	0.137641209432934	No
1790	Ccdc71	ENSMUSG00000049305.6	protein_coding	-0.0557264486709399	5.60957513831019	0.813957563637634	0.879962388107463	No
1791	Ccdc71l	ENSMUSG00000090946.3	protein_coding	-1.76650094248502	0.788740023928162	0.0130656152165184	0.031492299941203	No
1792	Ccdc77	ENSMUSG00000030177.14	protein_coding	0.293861258250734	3.3835312889574	0.40994844148818	0.534030382052185	No
1793	Ccdc80	ENSMUSG00000022665.15	protein_coding	6.44718391832329	2.0915991624102	4.625307423799e-17	8.44052904453775e-16	Up
1794	Ccdc82	ENSMUSG00000079084.10	protein_coding	-0.465876517719545	3.40310588741231	0.155160621382196	0.24998100111576	No
1795	Ccdc84	ENSMUSG00000043923.8	protein_coding	0.197782623609359	2.77596915649848	0.646715926655688	0.747423489541708	No
1796	Ccdc85a	ENSMUSG00000032878.16	protein_coding	-8.75206820632083	1.84851903993196	3.84140678260102e-08	2.95866624316998e-07	Down
1797	Ccdc85b	ENSMUSG00000095098.2	protein_coding	-1.11405069922099	6.1422894068769	6.54658319909184e-06	3.47824459713535e-05	No
1798	Ccdc85c	ENSMUSG00000084883.2	protein_coding	-0.192395187248694	1.58147700357341	0.753976628400692	0.834381750802281	No
1799	Ccdc86	ENSMUSG00000024732.7	protein_coding	-0.496496322233066	6.19528331452369	0.0340332267426908	0.0709365005905721	No
1800	Ccdc87	ENSMUSG00000067872.2	protein_coding	-1.92119429823967	0.383373015431192	0.0394166651886685	0.080327712195245	No
1801	Ccdc88a	ENSMUSG00000032740.16	protein_coding	0.754503692661942	4.07533755139705	0.00707712958141888	0.0185740314060242	No
1802	Ccdc88c	ENSMUSG00000021182.16	protein_coding	-0.618186419190406	3.48440997416885	0.0491211779903741	0.0968923343531914	No
1803	Ccdc9	ENSMUSG00000041375.18	protein_coding	1.42918854866495	1.03057051822061	0.0132264888132668	0.0318084428648519	No
1804	Ccdc90b	ENSMUSG00000030613.13	protein_coding	-0.917623187349461	5.49637021545572	0.00467483354364672	0.0129490268510628	No
1805	Ccdc91	ENSMUSG00000030301.17	protein_coding	-1.70170219776253	5.41251906771787	2.81281755031794e-10	2.8679577038837e-09	No
1806	Ccdc92	ENSMUSG00000037979.13	protein_coding	-0.687776641118839	4.16143890333158	0.0138820480655751	0.0331061205677452	No
1807	Ccdc93	ENSMUSG00000026339.18	protein_coding	-1.41882302057482	4.79772533915909	1.17005537243809e-07	8.40229254874908e-07	No
1808	Ccdc96	ENSMUSG00000050677.2	protein_coding	-2.18713939378128	3.09374988065695	1.46833523701162e-09	1.37590829977304e-08	Down
1809	Ccdc97	ENSMUSG00000002608.8	protein_coding	-0.255274574442348	4.99277651875594	0.31204484024185	0.431615825735007	No
1810	Ccdc9b	ENSMUSG00000045838.8	protein_coding	-0.650097410262718	3.25888917992974	0.0615751865360846	0.117124137019408	No
1811	Cchcr1	ENSMUSG00000040312.14	protein_coding	-0.227871225046816	4.11867607886281	0.504143260788003	0.621997244378624	No
1812	Ccl2	ENSMUSG00000035385.5	protein_coding	-0.333415262657045	6.92184210390638	0.286584934715833	0.404633108725607	No
1813	Ccl20	ENSMUSG00000026166.14	protein_coding	-2.83994310042199	5.23176170533677	4.43843025778579e-25	1.42195794318638e-23	Down
1814	Ccl25	ENSMUSG00000023235.14	protein_coding	-0.523571148607921	2.85474013487284	0.210205942290184	0.316627475741822	No
1815	Ccl27a	ENSMUSG00000073888.13	protein_coding	1.20634088653112	1.40956518183719	0.0291835400850749	0.0626824013759988	No
1816	Ccl5	ENSMUSG00000035042.2	protein_coding	-3.72779334799844	4.8172707811316	6.80343065983505e-22	1.77649743266059e-20	Down
1817	Ccl7	ENSMUSG00000035373.2	protein_coding	3.59232971682571	4.11657390074997	3.1048461871884e-20	7.02252798711433e-19	Up
1818	Ccl9	ENSMUSG00000019122.8	protein_coding	10.3995942629201	3.18408456944314	4.30354389813898e-37	2.59566330795265e-35	Up
1819	Ccm2	ENSMUSG00000000378.15	protein_coding	-0.196207126508354	5.177418987779	0.499417126071415	0.61775580768722	No
1820	Ccn1	ENSMUSG00000028195.4	protein_coding	-0.98459517005507	8.8962303129813	6.02097276992491e-05	0.000261410737327561	No
1821	Ccn2	ENSMUSG00000019997.11	protein_coding	-0.829430757736901	6.77741342124264	0.0831988366633139	0.150871315639901	No
1822	Ccn4	ENSMUSG00000005124.10	protein_coding	0.157723223410857	2.83582402602222	0.675662513398937	0.771370861960023	No
1823	Ccn5	ENSMUSG00000027656.7	protein_coding	7.06432809902024	6.08655334950631	2.4996203598851e-36	1.44651453889387e-34	Up
1824	Ccna2	ENSMUSG00000027715.9	protein_coding	1.27010398430588	8.06844955725187	9.19118009936223e-07	5.7125830061203e-06	No
1825	Ccnb1	ENSMUSG00000041431.16	protein_coding	1.14315249548711	7.7814321335671	2.9791778888408e-05	0.000138521528548454	No
1826	Ccnb1-ps	ENSMUSG00000048574.9	processed_pseudogene	2.02724863141028	0.550689464847548	0.125216265884209	0.210860318234949	No
1827	Ccnb2	ENSMUSG00000032218.7	protein_coding	1.40272597356701	6.49116423808475	6.67484651009869e-07	4.24093734496725e-06	No
1828	Ccnc	ENSMUSG00000028252.20	protein_coding	-1.3767357807315	5.88756605859189	1.10973956765186e-08	9.2636934539464e-08	No
1829	Ccnd1	ENSMUSG00000070348.5	protein_coding	0.34134884498525	9.83036478861532	0.269744514090573	0.386203919817407	No
1830	Ccnd2	ENSMUSG00000000184.12	protein_coding	3.63888130481402	2.95602579725157	3.61754833469567e-05	0.000164862161957557	Up
1831	Ccnd3	ENSMUSG00000034165.16	protein_coding	-0.813403447244663	7.04383977844651	0.00468205679847033	0.0129596655786329	No
1832	Ccndbp1	ENSMUSG00000023572.16	protein_coding	-0.974671854445697	5.40556964601198	0.000278376381491327	0.00104174231663824	No
1833	Ccne1	ENSMUSG00000002068.16	protein_coding	-1.57667164147871	6.0910739473571	0.00117588072063842	0.00382690981505863	No
1834	Ccne2	ENSMUSG00000028212.16	protein_coding	-0.983451515457196	5.96738231094829	0.017003987143015	0.0394599390943486	No
1835	Ccnf	ENSMUSG00000072082.7	protein_coding	0.105145794867424	6.2415207920657	0.688314495644436	0.781509175920819	No
1836	Ccng1	ENSMUSG00000020326.7	protein_coding	-1.24054528457114	8.48471663494423	1.37094502201129e-07	9.75763473561162e-07	No
1837	Ccng2	ENSMUSG00000029385.14	protein_coding	0.298977901218764	2.62366333964645	0.438636777781092	0.561188550193809	No
1838	Ccnh	ENSMUSG00000021548.10	protein_coding	-0.125295805401017	5.81104810075329	0.584932153856992	0.694255670787211	No
1839	Ccni	ENSMUSG00000063015.12	protein_coding	0.257880278204237	4.57501262917369	0.378015923607103	0.50153574001657	No
1840	Ccnj	ENSMUSG00000025010.14	protein_coding	-1.41308177410667	2.18321653236313	0.00215805625468549	0.00651713460522005	No
1841	Ccnk	ENSMUSG00000021258.10	protein_coding	-0.754576070021859	1.81770324082741	0.118343126378649	0.201638480714391	No
1842	Ccnl1	ENSMUSG00000027829.15	protein_coding	0.561047496923324	5.21727011957338	0.0199093961723528	0.045326247142693	No
1843	Ccnl2	ENSMUSG00000029068.16	protein_coding	0.374419313362085	3.83366695058609	0.288194972066202	0.40654889712688	No
1844	Ccno	ENSMUSG00000042417.5	protein_coding	-3.97064743163815	0.140629082339	0.000555872505252353	0.00195437714148248	Down
1845	Ccnq	ENSMUSG00000049489.5	protein_coding	0.234816824301611	4.22032399054782	0.391901021453201	0.515855781005049	No
1846	Ccnt1	ENSMUSG00000011960.12	protein_coding	-0.166178055819608	5.85719459129239	0.475706976867367	0.596176717570488	No
1847	Ccnt2	ENSMUSG00000026349.14	protein_coding	-0.0459592792298798	4.63408801919482	0.860367760953265	0.912058914850003	No
1848	Ccny	ENSMUSG00000024286.8	protein_coding	-0.502085585890419	5.47991738041791	0.0424103253887031	0.0854133013395659	No
1849	Ccnyl1	ENSMUSG00000070871.10	protein_coding	-0.597568904246694	1.80795070490171	0.278059904990746	0.39507140006814	No
1850	Ccp110	ENSMUSG00000033904.16	protein_coding	-0.394036058251407	3.44757845276457	0.242919840931016	0.355160031460198	No
1851	Ccpg1	ENSMUSG00000034563.16	protein_coding	-1.43913198437977	5.04492464223192	2.36977881259145e-05	0.000113008717169125	No
1852	Ccpg1os	ENSMUSG00000086158.2	protein_coding	-2.98587940179051	2.8376963211979	1.05048663655853e-11	1.23586097251533e-10	Down
1853	Ccrl2	ENSMUSG00000043953.12	protein_coding	5.53284254754918	2.8687880566136	1.07286982188917e-21	2.7436010581448e-20	Up
1854	Ccs	ENSMUSG00000034108.6	protein_coding	0.0148307897306381	5.63360471238699	0.968600046909507	0.986627066757954	No
1855	Ccser2	ENSMUSG00000058690.14	protein_coding	0.0353835711965764	5.72663164563615	0.883576153569441	0.927712347748082	No
1856	Cct2	ENSMUSG00000034024.8	protein_coding	0.0510015172698758	8.80317723212467	0.814664032121348	0.880320054051723	No
1857	Cct3	ENSMUSG00000001416.13	protein_coding	0.348941894992677	9.26870659432659	0.116887660969368	0.199767963346212	No
1858	Cct4	ENSMUSG00000007739.10	protein_coding	0.366353785992354	9.2507437977816	0.089682774671492	0.160337346242281	No
1859	Cct5	ENSMUSG00000022234.15	protein_coding	0.190076178126806	9.57225811018277	0.391399191070438	0.515300820627374	No
1860	Cct6a	ENSMUSG00000029447.11	processed_transcript	0.922187755429326	9.69526726794957	6.42567293010333e-05	0.000276922576762957	No
1861	Cct7	ENSMUSG00000030007.8	protein_coding	0.329724950220091	9.76295581728648	0.130903029545717	0.218375694140218	No
1862	Cct8	ENSMUSG00000025613.13	protein_coding	-0.539940752500983	8.97314486061067	0.0153966859604493	0.0362472465702569	No
1863	Ccz1	ENSMUSG00000029617.10	protein_coding	-2.58763168693344	5.4641334459253	5.57671417625665e-20	1.23951638447005e-18	Down
1864	Cd109	ENSMUSG00000046186.8	protein_coding	-0.0696753553522757	4.68484449271656	0.816000992000251	0.880966624919559	No
1865	Cd14	ENSMUSG00000051439.7	protein_coding	2.0177969351922	7.47302614512404	5.2741504659193e-05	0.000232362863633969	Up
1866	Cd151	ENSMUSG00000025510.14	protein_coding	0.790197342670403	6.15665370925236	0.000538001628670963	0.00189829907265473	No
1867	Cd164	ENSMUSG00000019818.15	protein_coding	0.370688130834335	8.58931852233567	0.0899067791953613	0.16066662850505	No
1868	Cd1d1	ENSMUSG00000028076.12	protein_coding	-2.75722187429771	2.9728316218857	3.77673758961875e-08	2.91409896779772e-07	Down
1869	Cd200	ENSMUSG00000022661.14	protein_coding	2.30992821810978	7.03063576039617	6.17966034576255e-19	1.27227718689121e-17	Up
1870	Cd24a	ENSMUSG00000047139.9	protein_coding	0.687524323537629	9.81375765342954	0.002816728640262	0.00825612284957795	No
1871	Cd274	ENSMUSG00000016496.7	protein_coding	-2.14940625635521	0.908082998927178	0.00484552375680054	0.013312755283066	Down
1872	Cd276	ENSMUSG00000035914.11	protein_coding	-1.91934952710246	5.8796322066646	4.29518920398111e-15	6.81238218562288e-14	No
1873	Cd2ap	ENSMUSG00000061665.7	protein_coding	-0.860106682871191	5.73022791611994	0.00123572722440433	0.00399581868913226	No
1874	Cd2bp2	ENSMUSG00000042502.10	protein_coding	-0.943668256158352	6.07693596625563	3.16113228972322e-05	0.000146188144442312	No
1875	Cd320	ENSMUSG00000002308.16	protein_coding	-0.0121145053464043	4.98915326432202	0.974104081790801	0.99068359236593	No
1876	Cd38	ENSMUSG00000029084.5	protein_coding	0.588653176421771	2.73398235944868	0.11531559412909	0.197501591491324	No
1877	Cd3eap	ENSMUSG00000047649.9	protein_coding	-0.359931963563743	5.11912509374464	0.213236088076214	0.320262932309033	No
1878	Cd40	ENSMUSG00000017652.16	protein_coding	-2.75738439038051	3.2059770303043	0.000160559086298688	0.000632536823575361	Down
1879	Cd44	ENSMUSG00000005087.17	protein_coding	-2.19119658591055	9.0867581892979	2.60146185541449e-10	2.66514995665949e-09	Down
1880	Cd47	ENSMUSG00000055447.19	protein_coding	1.33745223263193	8.49587465401516	6.99914133672548e-09	6.01055940861713e-08	No
1881	Cd55	ENSMUSG00000026399.12	protein_coding	-10.5655115921974	3.52196778473057	7.5351677423529e-31	3.34962975730131e-29	Down
1882	Cd59a	ENSMUSG00000032679.12	protein_coding	7.77089132190008	0.551399252331549	3.20624840720227e-08	2.511626419959e-07	Up
1883	Cd63	ENSMUSG00000025351.14	protein_coding	-0.121170444103688	9.90600003690827	0.586732406960519	0.695749606075483	No
1884	Cd63-ps	ENSMUSG00000085939.3	transcribed_processed_pseudogene	0.0527145764101886	2.59514830591885	0.887589940352414	0.930101666668393	No
1885	Cd68	ENSMUSG00000018774.13	protein_coding	-1.8489330857836	3.23003188367518	0.00350128273496908	0.0100641223186715	No
1886	Cd81	ENSMUSG00000037706.17	protein_coding	0.222747502032143	9.5734636264071	0.401753795766083	0.525754407070069	No
1887	Cd82	ENSMUSG00000027215.13	protein_coding	0.819290534263133	6.76439297163939	0.0391325354341568	0.0798500131389156	No
1888	Cd9	ENSMUSG00000030342.8	protein_coding	1.15595779387607	10.3636968021355	4.09145564289016e-06	2.270536960873e-05	No
1889	Cd99l2	ENSMUSG00000035776.14	protein_coding	0.229608208997201	5.93084105694504	0.337660698263226	0.459268318266631	No
1890	Cda	ENSMUSG00000028755.3	protein_coding	-1.47434083862174	1.14184514514225	0.0523743127190626	0.10244409188517	No
1891	Cdadc1	ENSMUSG00000021982.14	protein_coding	-0.436601073926777	4.07864613379193	0.121892172788487	0.206426146033969	No
1892	Cdan1	ENSMUSG00000027284.16	protein_coding	-0.337415218497728	1.94359314158691	0.55575086159407	0.668952620528345	No
1893	Cdc123	ENSMUSG00000039128.13	protein_coding	-0.111153563968577	7.06860766707446	0.611297319039762	0.717068723311159	No
1894	Cdc14a	ENSMUSG00000033502.14	protein_coding	-1.59061626398978	4.4675655343319	1.22946769177769e-08	1.01903041524309e-07	No
1895	Cdc14b	ENSMUSG00000033102.15	protein_coding	-0.824665170551245	2.84983776992594	0.0265181233792282	0.0578303057295781	No
1896	Cdc16	ENSMUSG00000038416.15	protein_coding	0.89183960327554	6.55279296273227	0.000126223979812872	0.000508338391428201	No
1897	Cdc20	ENSMUSG00000006398.15	protein_coding	1.57583752355283	7.35342816081677	6.18867547275225e-09	5.36477151136627e-08	No
1898	Cdc23	ENSMUSG00000024370.17	protein_coding	0.016779358730875	6.15515639484969	0.955250998042869	0.976849375007808	No
1899	Cdc25a	ENSMUSG00000032477.14	protein_coding	-0.976213411177556	4.00528781761052	0.00685426814606512	0.0180555224261838	No
1900	Cdc25b	ENSMUSG00000027330.16	protein_coding	0.538874698038746	5.01909756712933	0.110984524386067	0.191359305433876	No
1901	Cdc25c	ENSMUSG00000044201.10	protein_coding	0.784467199667256	4.46166490406146	0.00631587836920918	0.0167922370466122	No
1902	Cdc26	ENSMUSG00000066149.11	protein_coding	-0.0564966323550442	5.37876763531081	0.82056565656652	0.884015464589102	No
1903	Cdc27	ENSMUSG00000020687.13	protein_coding	-0.619369038594867	5.80466169524184	0.00795372770023097	0.0205604113501802	No
1904	Cdc34	ENSMUSG00000020307.15	protein_coding	-1.17972471116693	4.9690657041117	2.24596620931428e-05	0.000107744316247426	No
1905	Cdc37	ENSMUSG00000019471.10	protein_coding	0.0564094391560711	8.54395195520997	0.8185582186591	0.882586440210949	No
1906	Cdc37l1	ENSMUSG00000024780.7	protein_coding	-0.385487526200696	5.66853213178639	0.124752214650038	0.210244221646207	No
1907	Cdc40	ENSMUSG00000038446.8	protein_coding	-0.530586234260159	5.1879572277468	0.0536931305622294	0.104593729845786	No
1908	Cdc42	ENSMUSG00000006699.17	protein_coding	0.0743016411695438	9.13801057708587	0.730555470962177	0.815345854873694	No
1909	Cdc42bpa	ENSMUSG00000026490.18	protein_coding	-1.45144379181396	4.4505203564453	3.87741049981878e-06	2.16108862000746e-05	No
1910	Cdc42bpb	ENSMUSG00000021279.5	protein_coding	-0.578267084112492	5.17544392765251	0.0175319365573065	0.0405386589185955	No
1911	Cdc42bpg	ENSMUSG00000024769.7	protein_coding	-0.325045637416649	2.35059872730982	0.449146526288642	0.570853326397921	No
1912	Cdc42ep1	ENSMUSG00000049521.2	protein_coding	0.58043513162865	6.59641903719772	0.0230739603682221	0.0513745526604071	No
1913	Cdc42ep2	ENSMUSG00000045664.5	protein_coding	0.847261221385243	2.17800953079605	0.232685634769353	0.343441216668414	No
1914	Cdc42ep3	ENSMUSG00000036533.9	protein_coding	1.5896295692871	6.83972109242348	1.969480499433e-09	1.80727971258684e-08	No
1915	Cdc42ep4	ENSMUSG00000041598.7	protein_coding	0.809487877904669	5.09872431953424	0.00130657152908501	0.00419323618140273	No
1916	Cdc42ep5	ENSMUSG00000063838.6	protein_coding	2.83125795875582	1.09822650633922	1.16932018519837e-05	5.89108094872291e-05	Up
1917	Cdc42se1	ENSMUSG00000046722.14	protein_coding	0.583850966304517	7.79884289215066	0.00761911372683984	0.0198223479239999	No
1918	Cdc42se2	ENSMUSG00000052298.12	protein_coding	0.0109763111093234	6.87666005518806	0.963783796900069	0.983596173446967	No
1919	Cdc45	ENSMUSG00000000028.15	protein_coding	0.163688710241985	5.76856624355326	0.587281566993795	0.696272267549768	No
1920	Cdc5l	ENSMUSG00000023932.9	protein_coding	0.210560549168964	6.85719372113542	0.346260218675299	0.468549086720199	No
1921	Cdc6	ENSMUSG00000017499.15	protein_coding	-0.519354485996593	5.67039570316977	0.191545735108166	0.294740455016722	No
1922	Cdc7	ENSMUSG00000029283.17	protein_coding	0.987165207443792	4.05967612847681	0.000563606086693861	0.0019777785839268	No
1923	Cdc73	ENSMUSG00000026361.9	protein_coding	-0.470739133749148	3.21625586332706	0.155285408477777	0.250150676202382	No
1924	Cdca2	ENSMUSG00000048922.18	protein_coding	0.283581675395914	5.15145575102939	0.293411487313462	0.412187794151563	No
1925	Cdca3	ENSMUSG00000023505.13	protein_coding	1.83941686119384	5.59668886424188	1.19582818342468e-11	1.40427830644029e-10	No
1926	Cdca4	ENSMUSG00000047832.9	protein_coding	0.22892035898357	6.17300700664066	0.388431017332695	0.512202223513618	No
1927	Cdca5	ENSMUSG00000024791.10	protein_coding	0.454997783494907	5.40404093948442	0.0593948179650411	0.113700674474278	No
1928	Cdca7	ENSMUSG00000055612.15	protein_coding	-0.141508537684251	5.38557598393443	0.641349133984294	0.742757804407846	No
1929	Cdca7l	ENSMUSG00000021175.15	protein_coding	-0.0409362852379034	6.13451825113248	0.883995518558191	0.927780950885141	No
1930	Cdca8	ENSMUSG00000028873.16	protein_coding	0.645701580718563	6.32066225499747	0.0048872802720736	0.013413136008402	No
1931	Cdcp1	ENSMUSG00000035498.10	protein_coding	-3.53520836419439	6.92176944753229	1.83599046838648e-36	1.07213497942551e-34	Down
1932	Cdh1	ENSMUSG00000000303.12	protein_coding	-2.07551832651777	8.2706862262192	2.45909709160487e-18	4.85284490566019e-17	Down
1933	Cdh19	ENSMUSG00000047216.8	protein_coding	5.00416540014101	0.716776710215217	1.04918533006729e-07	7.60659364298782e-07	Up
1934	Cdh2	ENSMUSG00000024304.14	protein_coding	0.0794461562719656	7.51723757713303	0.838126362262147	0.896163909777928	No
1935	Cdh23	ENSMUSG00000012819.15	protein_coding	-1.27962872176956	0.847445170065827	0.0669710006587966	0.125859632162604	No
1936	Cdh24	ENSMUSG00000059674.7	protein_coding	0.591431798526752	2.66341952452051	0.111408474893814	0.191935721732712	No
1937	Cdhr1	ENSMUSG00000021803.10	protein_coding	-3.57366702556438	3.29216803074097	2.62581390380014e-15	4.24324921032961e-14	Down
1938	Cdip1	ENSMUSG00000004071.13	protein_coding	-0.303205291786172	4.98816730255651	0.229616559962253	0.339809232327504	No
1939	Cdipt	ENSMUSG00000030682.4	protein_coding	-1.32550618435054	7.49013834700737	2.28335899442558e-08	1.82200701871959e-07	No
1940	Cdk1	ENSMUSG00000019942.13	protein_coding	0.289314883318301	7.6268969093804	0.274780229692538	0.391190338082894	No
1941	Cdk10	ENSMUSG00000033862.7	protein_coding	-0.92816736207048	5.01908055249267	0.000444098830230435	0.0015923353815156	No
1942	Cdk11b	ENSMUSG00000029062.14	protein_coding	-0.71339121420096	5.15516503099245	0.00340176691275987	0.00980976420386668	No
1943	Cdk12	ENSMUSG00000003119.14	protein_coding	-0.0552061749503781	3.39317640019484	0.891765790619497	0.933549145378804	No
1944	Cdk13	ENSMUSG00000041297.8	protein_coding	0.683047267516448	3.20562340271366	0.0302568492668707	0.0645590005865285	No
1945	Cdk14	ENSMUSG00000028926.15	protein_coding	1.03284193785634	4.40032383838978	0.000291974267028228	0.00108692941423114	No
1946	Cdk16	ENSMUSG00000031065.14	protein_coding	0.120996776573645	5.33762717821083	0.640647051129917	0.74214541621876	No
1947	Cdk17	ENSMUSG00000020015.10	protein_coding	-0.67361021209798	2.84876517277224	0.08977559042526	0.160454508930623	No
1948	Cdk18	ENSMUSG00000026437.11	protein_coding	-1.6304454493917	3.2372528121308	2.99811905379869e-05	0.000139301394156064	No
1949	Cdk19	ENSMUSG00000038481.13	protein_coding	1.20625717451024	4.14177321943881	0.00019356062036753	0.000750807152736009	No
1950	Cdk2	ENSMUSG00000025358.16	protein_coding	0.379413543393344	6.07194849526942	0.157219519500513	0.252506459185284	No
1951	Cdk20	ENSMUSG00000021483.8	protein_coding	0.290409877563516	2.7744371844426	0.453786101487447	0.575452531998525	No
1952	Cdk2ap1	ENSMUSG00000029394.11	protein_coding	0.367435671808295	4.17762533075521	0.197680030841936	0.302360956063424	No
1953	Cdk2ap2	ENSMUSG00000024856.10	protein_coding	0.279192358663949	6.66221521755107	0.36295204653012	0.486067438942192	No
1954	Cdk3-ps	ENSMUSG00000092300.7	polymorphic_pseudogene	-1.47905155834068	1.27967007496173	0.0352200511200293	0.0729558201772037	No
1955	Cdk4	ENSMUSG00000006728.12	protein_coding	1.03165372440885	9.47899154600629	2.03093274771978e-05	9.79406644517868e-05	No
1956	Cdk5	ENSMUSG00000028969.10	protein_coding	0.20088904623346	5.87928580360092	0.381992972238849	0.505194946917078	No
1957	Cdk5rap1	ENSMUSG00000027487.11	protein_coding	-0.997823314128917	3.57742460582831	0.000850624547557365	0.00286222461039012	No
1958	Cdk5rap2	ENSMUSG00000039298.16	protein_coding	-0.515034449299747	4.97941901327472	0.0386276560500342	0.0789954627944588	No
1959	Cdk5rap3	ENSMUSG00000018669.14	protein_coding	-0.0879235230055992	6.08692177698179	0.72856005373941	0.813825842134615	No
1960	Cdk6	ENSMUSG00000040274.11	protein_coding	-0.232152167034222	6.54683130685977	0.325784058925318	0.446580004802983	No
1961	Cdk7	ENSMUSG00000069089.8	protein_coding	-0.0887575259650562	5.77622035863939	0.71152277374573	0.799731677542554	No
1962	Cdk8	ENSMUSG00000029635.15	protein_coding	0.122482874716911	2.81643344269848	0.72537511343527	0.810902722093884	No
1963	Cdk9	ENSMUSG00000009555.16	protein_coding	-1.04126598696105	3.47984426631208	0.00415205897201067	0.0117002635695155	No
1964	Cdkal1	ENSMUSG00000006191.17	protein_coding	0.233815383784786	4.10475273982333	0.399783803117234	0.523603070511479	No
1965	Cdkl2	ENSMUSG00000029403.14	protein_coding	-2.10577985060439	4.84072028898066	2.76474045485467e-14	4.11571502010636e-13	Down
1966	Cdkl3	ENSMUSG00000020389.19	protein_coding	-1.36667013651775	2.15054316709445	0.0043031242973666	0.012046685083519	No
1967	Cdkl5	ENSMUSG00000031292.14	protein_coding	2.92776484980935	4.12477412451546	8.69044113324534e-22	2.23739673825256e-20	Up
1968	Cdkn1a	ENSMUSG00000023067.14	protein_coding	-0.130131634616973	7.82540431431928	0.689167675557696	0.781994093613295	No
1969	Cdkn1b	ENSMUSG00000003031.14	protein_coding	1.25510954246673	4.37826374499519	2.71458919205627e-06	1.55688961385477e-05	No
1970	Cdkn2aip	ENSMUSG00000038069.6	protein_coding	0.890489174726736	5.04486678556246	0.000308521056752872	0.00114191011699918	No
1971	Cdkn2aipnl	ENSMUSG00000020392.8	protein_coding	-0.0860364132457729	6.89775375639984	0.702775350134259	0.79274342990384	No
1972	Cdkn2b	ENSMUSG00000073802.5	protein_coding	-12.0286762156743	4.922821732696	9.37162910998265e-62	1.62699079967496e-59	Down
1973	Cdkn2c	ENSMUSG00000028551.14	protein_coding	3.50520865367047	4.20968985683937	1.30399240523981e-28	5.10743610674263e-27	Up
1974	Cdkn2d	ENSMUSG00000096472.2	protein_coding	1.62402279679313	5.24705147278792	3.41891786930301e-11	3.85288051464349e-10	No
1975	Cdkn3	ENSMUSG00000037628.10	protein_coding	1.68307105806119	5.02615836789146	0.000163493440774415	0.000642127861091077	No
1976	Cdon	ENSMUSG00000038119.15	protein_coding	2.78020018741938	3.14035407668988	8.95538455282026e-15	1.3844744326123e-13	Up
1977	Cdpf1	ENSMUSG00000064284.12	protein_coding	-0.833761195279845	4.12052654370583	0.00272591664297085	0.0080173651813751	No
1978	Cdr2	ENSMUSG00000030878.11	protein_coding	-0.63151984530339	1.6544487276246	0.315904580992374	0.435621821988733	No
1979	Cdr2l	ENSMUSG00000050910.5	protein_coding	-0.0704373463051665	2.92116524242422	0.873990320285197	0.921095458958484	No
1980	Cds2	ENSMUSG00000058793.14	protein_coding	-0.587394858445548	5.51902176622626	0.0126443225867066	0.0306204735667144	No
1981	Cdsn	ENSMUSG00000039518.7	protein_coding	4.32614748085104	2.76602774059017	1.23147913804619e-16	2.18218103261784e-15	Up
1982	Cdt1	ENSMUSG00000006585.3	protein_coding	-0.0763337590234178	5.30038121218439	0.794393317553011	0.86571000718174	No
1983	Cdv3	ENSMUSG00000032803.15	protein_coding	-1.82895465102773	5.95875369672807	5.2222164300412e-12	6.32922778082446e-11	No
1984	Cdyl	ENSMUSG00000059288.14	protein_coding	-0.991525209307704	2.37773097756248	0.0363158800648783	0.0749237371436473	No
1985	Cdyl2	ENSMUSG00000031758.10	protein_coding	-1.74585980652133	0.445052129510539	0.036393265588852	0.0750592844790467	No
1986	Ceacam1	ENSMUSG00000074272.10	protein_coding	7.938682822943	5.29583396871042	1.205386941979e-77	4.55459001282476e-75	Up
1987	Ceacam10	ENSMUSG00000054169.7	protein_coding	7.60997767826562	0.432622565821674	2.74322720706507e-07	1.87160063351912e-06	Up
1988	Ceacam19	ENSMUSG00000049848.7	protein_coding	7.3497595381208	0.204939789708871	1.33231577558675e-06	8.06229899621434e-06	Up
1989	Cebpa	ENSMUSG00000034957.10	protein_coding	5.13262446037487	0.109998150132894	1.34605379739055e-05	6.70521641530685e-05	Up
1990	Cebpb	ENSMUSG00000056501.3	protein_coding	1.27019306690049	2.64379770708307	0.000766797409853687	0.00261093197041885	No
1991	Cebpd	ENSMUSG00000071637.5	protein_coding	4.06472808836094	3.95595963924722	1.7863339921621e-22	4.82122537758541e-21	Up
1992	Cebpg	ENSMUSG00000056216.9	protein_coding	1.12060885276067	3.7141808794956	0.00426972555450693	0.0119760265401267	No
1993	Cebpz	ENSMUSG00000024081.9	protein_coding	-0.235894684235028	5.74756825536172	0.305500263267877	0.424666879255294	No
1994	Cebpzos	ENSMUSG00000062691.10	protein_coding	-0.383571120574152	4.70037163592068	0.152593402501201	0.246649149714762	No
1995	Cela1	ENSMUSG00000023031.8	protein_coding	9.24254369459713	1.99893513836417	4.85165828727738e-19	1.00531054865569e-17	Up
1996	Celf1	ENSMUSG00000005506.16	protein_coding	0.237089287981476	5.99529567243782	0.356278770377571	0.479329077708729	No
1997	Celf2	ENSMUSG00000002107.18	protein_coding	-0.815604570701589	3.33186941526832	0.0384949114258226	0.0787992554314122	No
1998	Celf4	ENSMUSG00000024268.16	protein_coding	-0.304235641945285	4.18654385816954	0.369319980906834	0.492592794301298	No
1999	Celsr1	ENSMUSG00000016028.10	protein_coding	-0.541529156692284	5.74109764947005	0.0234545110305713	0.052073813547847	No
[truncated: 10,880 more rows]
