# Supplementary material for: Transcriptome analysis of heterogeneity in mouse model of metastatic breast cancer
Source: Breast Cancer Res. 2021 Sep 27;23:93. doi: 10.1186/s13058-021-01468-x (PMC8477508; doi:10.1186/s13058-021-01468-x)
Supplement: Supplementary file 4 — Additional file 4. Differential gene analysis comparing metastatic tissue-derived cell line (CD44low BM) against the MFP-derived cell line (primary tumor). [file 13058_2021_1468_MOESM4_ESM.txt]

gene_name	gene_id	gene_class	logFC	logCPM	PValue	FDR	DE
1	0610009B22Rik	ENSMUSG00000007777.9	protein_coding	-0.236940630102123	5.38694945182316	0.641715132305064	0.805294741166611	No
2	0610009E02Rik	ENSMUSG00000086714.1	processed_transcript	-1.13322021741262	-0.199943588305976	0.160148971104495	0.338642600772937	No
3	0610009L18Rik	ENSMUSG00000043644.4	bidirectional_promoter_lncRNA	0.322832558958355	-0.13326429301928	0.762214289233618	0.881937547583553	No
4	0610010F05Rik	ENSMUSG00000042208.15	protein_coding	-0.985379348595045	5.62822616303295	0.0274684757602243	0.0963849194086443	No
5	0610010K14Rik	ENSMUSG00000020831.18	protein_coding	0.372388529884122	4.98937246533885	0.408023584817731	0.619476325455576	No
6	0610012G03Rik	ENSMUSG00000107002.1	protein_coding	0.392829039833212	5.68200136521283	0.356379605320093	0.56771579277509	No
7	0610030E20Rik	ENSMUSG00000058706.5	protein_coding	-0.509532036347484	3.78485678469376	0.354893546839369	0.566354660559853	No
8	0610037L13Rik	ENSMUSG00000028608.15	protein_coding	0.161108450734103	4.84205714630214	0.726630151195534	0.862352969204611	No
9	0610038B21Rik	ENSMUSG00000097882.2	antisense	0.700719914426907	0.381553672512852	0.460409564820771	0.667327658705327	No
10	0610040B10Rik	ENSMUSG00000089889.2	antisense	-2.02639739406257	2.34269817662455	0.00404492804704137	0.0206527812627309	Down
11	0610040J01Rik	ENSMUSG00000060512.7	protein_coding	5.5338078428047	5.31298493387022	1.49434294614792e-17	1.24021182897072e-15	Up
12	1010001B22Rik	ENSMUSG00000097863.1	lincRNA	-0.185387015466671	-0.307429267442858	0.933135630901628	0.973572217379685	No
13	1110002L01Rik	ENSMUSG00000071456.6	antisense	-1.98956925285821	3.05037573229995	0.000760420919505724	0.00496857913273129	No
14	1110004F10Rik	ENSMUSG00000030663.12	protein_coding	0.0779815477686595	8.03604074170606	0.849271916388772	0.931841956543502	No
15	1110006O24Rik	ENSMUSG00000107121.1	lincRNA	1.63297738330617	0.656070348343795	0.0574045076091172	0.167065015489772	No
16	1110008L16Rik	ENSMUSG00000021023.14	protein_coding	-0.711941616820999	3.87727179141939	0.20382017946337	0.398981136535239	No
17	1110008P14Rik	ENSMUSG00000039195.4	protein_coding	1.58199265289522	7.48615578322445	0.00029004355058816	0.00211895129740787	No
18	1110012L19Rik	ENSMUSG00000045237.5	protein_coding	-0.053015283607921	4.69457915886353	0.913395482989079	0.965950965073215	No
19	1110020A21Rik	ENSMUSG00000097047.2	bidirectional_promoter_lncRNA	0.0986982607261347	-0.326597507581411	0.999999999999995	1	No
20	1110032A03Rik	ENSMUSG00000037971.10	protein_coding	-1.12493884901889	3.39867169125479	0.0370826255613343	0.12064719813746	No
21	1110038B12Rik	ENSMUSG00000092203.7	processed_transcript	1.72575186414873	4.58297260671619	0.00729179261393332	0.0336798724276569	No
22	1110038F14Rik	ENSMUSG00000063236.6	protein_coding	0.111266521860497	5.03661755099704	0.803466594319083	0.907403957097388	No
23	1110046J04Rik	ENSMUSG00000085457.3	antisense	0.489090133027417	0.984665505882278	0.487758628189963	0.690405804012107	No
24	1110051M20Rik	ENSMUSG00000040591.18	protein_coding	-0.725356089867696	4.35346625400552	0.157817320652973	0.335308481247421	No
25	1110059E24Rik	ENSMUSG00000035171.9	protein_coding	0.170425533801711	6.12003609224213	0.721263892620615	0.859419309184649	No
26	1110059G10Rik	ENSMUSG00000032551.7	protein_coding	-0.830804287791385	4.58909142529024	0.0816322651467665	0.21478467781184	No
27	1110065P20Rik	ENSMUSG00000078570.10	protein_coding	1.43028108365974	3.44571342931943	0.0252565316777625	0.0903313105669869	No
28	1190002N15Rik	ENSMUSG00000045414.7	protein_coding	1.93187565062342	3.53318465528162	0.000375560401619156	0.00265953855265995	No
29	1190005I06Rik	ENSMUSG00000043687.15	protein_coding	3.94337975555999	5.23152682684936	9.77438153101709e-14	4.68119304722044e-12	Up
30	1190007I07Rik	ENSMUSG00000063320.11	protein_coding	-0.543773937298626	2.73731764528147	0.430123998776597	0.63938395689273	No
31	1300002E11Rik	ENSMUSG00000097290.9	lincRNA	-0.973002123157331	3.4144728219331	0.0918092548337284	0.233223434047201	No
32	1300014J16Rik	ENSMUSG00000112545.1	lincRNA	2.85140516032786	0.20917289859138	0.00221566028640076	0.0124760441411239	Up
33	1500002C15Rik	ENSMUSG00000096221.3	antisense	2.127454401382	0.473244342085831	0.0347918542687062	0.115418533843487	No
34	1500004A13Rik	ENSMUSG00000098912.7	processed_transcript	1.56917373548237	0.982956097947226	0.0387021203145237	0.124516355090941	No
35	1500011B03Rik	ENSMUSG00000072694.8	protein_coding	1.09059341353307	5.36001939425048	0.013397194380395	0.0547273956927051	No
36	1500015A07Rik	ENSMUSG00000098702.1	antisense	1.07005852675413	1.47423290645974	0.111537779162681	0.265331637025413	No
37	1500015O10Rik	ENSMUSG00000026051.8	protein_coding	12.8358630067669	7.63248322668713	1.63202887638541e-36	1.36294811539137e-33	Up
38	1600002K03Rik	ENSMUSG00000035595.6	protein_coding	4.53751873422236	1.3318420380641	5.62587049219762e-06	6.33301444959938e-05	Up
39	1600012H06Rik	ENSMUSG00000050088.9	protein_coding	-0.659740313690076	6.10086761216189	0.134063932898537	0.300917566166681	No
40	1600014C10Rik	ENSMUSG00000054676.15	protein_coding	-0.995912640377829	4.11321954434354	0.0456084595947525	0.140257822118546	No
41	1600020E01Rik	ENSMUSG00000097048.7	antisense	2.04695021794899	2.47412146265554	0.00809938965015452	0.0366106903486231	Up
42	1700001G17Rik	ENSMUSG00000103746.1	TEC	3.87294069913292	0.408906328650424	7.80765355109401e-05	0.00065820736119696	Up
43	1700001O22Rik	ENSMUSG00000044320.14	protein_coding	-1.25549177684576	1.39780870065204	0.091442144294892	0.232600405876327	No
44	1700003E16Rik	ENSMUSG00000030030.5	protein_coding	-1.25046826321022	2.90508853803698	0.0289374112598491	0.100119546673771	No
45	1700007L15Rik	ENSMUSG00000097318.2	bidirectional_promoter_lncRNA	1.76093273966234	2.93776803743857	0.00303609540575837	0.0162533280495766	No
46	1700008J07Rik	ENSMUSG00000101225.1	antisense	0.795398117713988	2.26504179157273	0.243331844702746	0.447448423977449	No
47	1700012D14Rik	ENSMUSG00000110424.1	processed_transcript	2.74320206480567	1.76967505767279	0.000499158913677987	0.00342918324142173	Up
48	1700013F07Rik	ENSMUSG00000027886.7	protein_coding	-5.95272858267812	0.237778041223864	1.59417484631483e-06	2.04820810542872e-05	Down
49	1700017B05Rik	ENSMUSG00000032300.7	protein_coding	0.0397470304323576	5.50022924247682	0.937667482389676	0.975787609010191	No
50	1700020I14Rik	ENSMUSG00000085438.1	lincRNA	-0.877749843799054	6.2162960909612	0.0472384419372363	0.143692577286497	No
51	1700020L24Rik	ENSMUSG00000035085.5	protein_coding	3.12772811968045	0.142362562650914	0.0013064065182015	0.00790947163398659	Up
52	1700021F05Rik	ENSMUSG00000019797.11	protein_coding	0.500129120638857	4.71528532755911	0.282766977630892	0.491075169626199	No
53	1700023H06Rik	ENSMUSG00000089827.1	processed_transcript	4.38913541449975	0.857033149189038	3.25701516796815e-05	0.000301595541749068	Up
54	1700024B05Rik	ENSMUSG00000052334.11	protein_coding	9.10919990359815	1.30878933938148	1.74716581408111e-09	4.19885424599852e-08	Up
55	1700025G04Rik	ENSMUSG00000032666.16	protein_coding	2.19781858212954	2.69772353512708	0.0136079793079226	0.0554190245390009	No
56	1700029J07Rik	ENSMUSG00000071103.9	protein_coding	-1.16033283649491	0.461348971271164	0.148221969072988	0.321830021246875	No
57	1700030J22Rik	ENSMUSG00000031847.8	protein_coding	-0.972276810753181	1.40255168274082	0.152245828807266	0.327322407807352	No
58	1700030K09Rik	ENSMUSG00000052794.13	protein_coding	3.4363573026771	2.64257518284346	4.16949628441003e-07	6.12902193094464e-06	Up
59	1700034P13Rik	ENSMUSG00000097893.8	antisense	1.07992299830748	0.982906878984	0.439577216915167	0.647945991942697	No
60	1700037C18Rik	ENSMUSG00000005983.15	protein_coding	-0.85432136250312	2.25242798410606	0.178032884362413	0.363242540975808	No
61	1700037H04Rik	ENSMUSG00000027327.16	protein_coding	0.257643241358398	5.76396032667966	0.627833059782115	0.795473349173352	No
62	1700041G16Rik	ENSMUSG00000054822.5	lincRNA	1.76120762911064	-0.199521184594741	0.0427484390148525	0.133802914527163	No
63	1700048O20Rik	ENSMUSG00000043773.5	lincRNA	5.07514556133778	0.162209815161939	1.83843293246804e-05	0.000183595970430777	Up
64	1700049E17Rik2	ENSMUSG00000090440.2	protein_coding	8.90350742164255	1.11638582413631	1.65600746194251e-08	3.36285284292945e-07	Up
65	1700052K11Rik	ENSMUSG00000099681.1	antisense	1.47945163683834	3.50780426961287	0.0156749425141103	0.0620404567160967	No
66	1700055D18Rik	ENSMUSG00000070997.4	antisense	1.16733598308397	0.636321038503394	0.219254806259879	0.418473566431146	No
67	1700056E22Rik	ENSMUSG00000044854.7	protein_coding	0.820469912022047	0.788722815790689	0.287082156418264	0.495977866263159	No
68	1700066M21Rik	ENSMUSG00000038323.3	protein_coding	0.387198232397402	4.35415893084993	0.442870367212503	0.651048942433918	No
69	1700086O06Rik	ENSMUSG00000097080.8	lincRNA	0.496715849947624	3.04764077024184	0.430656379683588	0.639665467466886	No
70	1700088E04Rik	ENSMUSG00000033029.12	protein_coding	-0.415044476604666	4.30815770485371	0.433792688084966	0.64246706918547	No
71	1700096K18Rik	ENSMUSG00000101856.1	lincRNA	3.4998830226911	1.75720925797035	8.32376129561114e-05	0.000699070386121659	Up
72	1700102H20Rik	ENSMUSG00000116852.1	lincRNA	3.00898437572072	-0.280744125062162	0.00174334439883658	0.0101413007650215	Up
73	1700109H08Rik	ENSMUSG00000008307.11	protein_coding	3.65957680211978	0.640266076068099	0.0108996008879392	0.0462938547567206	Up
74	1700113A16Rik	ENSMUSG00000096935.5	antisense	0.435709180156796	0.429301137977805	0.636926751097335	0.80198032869983	No
75	1700120C14Rik	ENSMUSG00000100599.2	processed_transcript	0.0402565997932512	1.45284016769886	0.980876271344009	0.996470378426845	No
76	1700123O20Rik	ENSMUSG00000040822.7	protein_coding	-0.391541739776351	6.20216856854323	0.357010172589052	0.568299168648107	No
77	1810008I18Rik	ENSMUSG00000100094.1	lincRNA	-1.08477036061665	0.697446275462094	0.249817021651749	0.454652008078271	No
78	1810009A15Rik	ENSMUSG00000071653.9	protein_coding	0.377501485830314	6.87147345056092	0.381934900356956	0.594111075502869	No
79	1810013D15Rik	ENSMUSG00000028177.13	antisense	-0.230712132311324	0.084641348168854	0.814541294936625	0.912473963575643	No
80	1810013L24Rik	ENSMUSG00000022507.6	protein_coding	0.698397184325907	4.60054297458129	0.240516474825341	0.444506381274717	No
81	1810014B01Rik	ENSMUSG00000097412.2	transcribed_unprocessed_pseudogene	2.29138091601459	1.89339345858864	0.000575610467286896	0.00389039305204224	Up
82	1810019D21Rik	ENSMUSG00000086390.7	processed_transcript	-0.957229278590432	0.738724993481569	0.17424324073873	0.358190489653987	No
83	1810019N24Rik	ENSMUSG00000097115.2	lincRNA	3.4531295854735	0.0703432424434699	0.000540166245116798	0.00367687283099881	Up
84	1810021B22Rik	ENSMUSG00000087331.8	antisense	-1.29385720023258	0.487765898911092	0.137943697474413	0.306129162207791	No
85	1810022K09Rik	ENSMUSG00000078784.8	protein_coding	0.00937260915436358	6.21311692055344	0.984656530362532	0.997966010686221	No
86	1810024B03Rik	ENSMUSG00000044145.2	protein_coding	0.172964225343419	0.426202007204309	0.862601950499049	0.938577731889009	No
87	1810026B05Rik	ENSMUSG00000101970.6	processed_transcript	2.94766453413417	3.07549891801002	0.00513865777823685	0.0251143910873449	Up
88	1810030O07Rik	ENSMUSG00000044148.6	protein_coding	-0.784527810472656	6.22029451485579	0.0802069348603477	0.212072793841798	No
89	1810032O08Rik	ENSMUSG00000020812.17	processed_transcript	1.55541819247602	3.63009224279984	0.00715998122924665	0.0331387839228243	No
90	1810037I17Rik	ENSMUSG00000054091.9	protein_coding	0.142909971360388	6.25895112481837	0.731443801734906	0.864331881325798	No
91	1810043G02Rik	ENSMUSG00000020284.16	protein_coding	-0.00841839212503917	5.2952984790304	0.989462333070852	0.999946040168001	No
92	1810044D09Rik	ENSMUSG00000100680.1	lincRNA	-0.233088116207813	1.0189346101439	0.762405374355457	0.881937547583553	No
93	1810055G02Rik	ENSMUSG00000035372.2	protein_coding	0.110997196968903	5.74478546702305	0.806093153569985	0.908089827468607	No
94	1810058I24Rik	ENSMUSG00000073155.12	lincRNA	0.664572307755557	6.21243597644171	0.125455478291248	0.286920076576385	No
95	1810059H22Rik	ENSMUSG00000108207.2	processed_transcript	4.57054423862179	-0.255616653036156	0.000218193077311487	0.0016379190444023	Up
96	2010001A14Rik	ENSMUSG00000087165.7	processed_transcript	-2.21750988142753	0.498575802532898	0.00380012179755558	0.0196430280305368	Down
97	2010007H06Rik	ENSMUSG00000044694.2	antisense	8.59706075277068	0.837899789272583	1.01724401141843e-07	1.73594054668877e-06	Up
98	2010110K18Rik	ENSMUSG00000097755.2	lincRNA	-0.210095006153905	0.196875652845124	0.835610271951374	0.924518450503746	No
99	2010111I01Rik	ENSMUSG00000021458.17	protein_coding	2.99141906798911	7.61524254864151	7.81284949698076e-11	2.39438749951048e-09	Up
100	2010204K13Rik	ENSMUSG00000063018.6	processed_transcript	-1.79677617332947	3.4712706441262	0.000904845329290174	0.00576014449260376	No
101	2010300C02Rik	ENSMUSG00000026090.16	protein_coding	7.17798659312665	2.05066311969692	3.32059509444161e-11	1.07955697449948e-09	Up
102	2010315B03Rik	ENSMUSG00000074829.10	protein_coding	0.885766885337509	3.29461184992873	0.117607353513325	0.274780461207387	No
103	2010320M18Rik	ENSMUSG00000100691.1	lincRNA	1.30242114735001	3.51253993072177	0.0452697391582104	0.139601720432035	No
104	2200002D01Rik	ENSMUSG00000030587.5	protein_coding	-0.468212137002059	5.99368205848312	0.266241272324435	0.472418995422733	No
105	2210011C24Rik	ENSMUSG00000074217.8	protein_coding	-0.926526980815218	0.702323395433588	0.230190521879812	0.431995190078378	No
106	2210016F16Rik	ENSMUSG00000021550.6	protein_coding	-7.05111521553837	5.51020651567726	9.77359134934716e-30	3.43670335815728e-27	Down
107	2210016L21Rik	ENSMUSG00000029559.15	protein_coding	-0.368140198122855	5.38850557535842	0.421804879959178	0.632987906813677	No
108	2210408F21Rik	ENSMUSG00000087380.7	processed_transcript	0.564181330822717	2.51724767283376	0.36272312434294	0.574390422786249	No
109	2210408I21Rik	ENSMUSG00000071252.6	protein_coding	-0.972593744287287	2.90141986572857	0.135256005662712	0.302769233110046	No
110	2300009A05Rik	ENSMUSG00000032403.8	protein_coding	1.38723683332015	3.14496687089462	0.0352289484467137	0.116480312958298	No
111	2310001H17Rik	ENSMUSG00000097354.7	lincRNA	-0.863612963968967	0.811982575245356	0.254243713890059	0.459765124509265	No
112	2310002F09Rik	ENSMUSG00000097178.7	processed_transcript	-4.6258638415489	1.77588215090094	1.19343464990883e-08	2.49947865079652e-07	Down
113	2310007B03Rik	ENSMUSG00000034159.12	protein_coding	-7.17670915651043	4.10364452590253	1.51261384630186e-14	8.02045484693865e-13	Down
114	2310009A05Rik	ENSMUSG00000098332.2	processed_transcript	0.107785883768769	3.48318425984882	0.863256411564839	0.938696430812498	No
115	2310009B15Rik	ENSMUSG00000079283.2	protein_coding	0.195435951759029	3.97796707760281	0.757990724002388	0.879954131548211	No
116	2310011J03Rik	ENSMUSG00000020133.8	protein_coding	-0.143368483777035	5.84680691040346	0.737645638562812	0.86885209178203	No
117	2310014F06Rik	ENSMUSG00000085945.3	bidirectional_promoter_lncRNA	0.3453307026109	-0.304443239533248	0.800463332014554	0.905396131204048	No
118	2310015A10Rik	ENSMUSG00000097729.2	processed_transcript	-0.134188042982457	1.05810235215368	0.846237967919559	0.930311604888421	No
119	2310022A10Rik	ENSMUSG00000049643.15	protein_coding	-0.0486044437522825	4.53765366898996	0.920744564064777	0.968586747365261	No
120	2310022B05Rik	ENSMUSG00000031983.7	protein_coding	3.41122531767821	5.02144851146547	0.000393834887854335	0.00277946598092564	Up
121	2310030G06Rik	ENSMUSG00000032062.2	protein_coding	-1.21830880648648	4.87126385913069	0.00908172187575635	0.0401422321216859	No
122	2310033P09Rik	ENSMUSG00000020441.6	protein_coding	0.440747143468239	4.06249111879977	0.467635176623345	0.673413518750415	No
123	2310034G01Rik	ENSMUSG00000099655.2	protein_coding	-0.207174511626843	1.93306226217431	0.770500084325124	0.886924718017945	No
124	2310039H08Rik	ENSMUSG00000062619.6	protein_coding	1.58643595353634	4.57858785789184	0.00397229312987377	0.0203129662462202	No
125	2310040G24Rik	ENSMUSG00000101655.1	lincRNA	9.27652113249374	1.46286122709947	8.28756621328007e-10	2.14194312846902e-08	Up
126	2310043P16Rik	ENSMUSG00000108732.1	TEC	3.87209338079996	0.401401829381831	9.9219233104491e-05	0.00081535510008746	Up
127	2310057M21Rik	ENSMUSG00000040177.10	protein_coding	-0.717480827667335	5.19697670296179	0.113039460946661	0.267570111101734	No
128	2310058D17Rik	ENSMUSG00000085379.1	processed_transcript	-0.616519220415439	0.692975866103477	0.403444920386255	0.615110797147552	No
129	2310061I04Rik	ENSMUSG00000050705.15	protein_coding	1.29780639431449	4.13811184615193	0.111994560348146	0.265948885846809	No
130	2310068J16Rik	ENSMUSG00000100084.2	antisense	2.25536268166786	-0.0229299952363536	0.0191729464830825	0.0729882937056832	No
131	2410002F23Rik	ENSMUSG00000045411.16	protein_coding	0.13248272673683	5.70824319090283	0.778942910708231	0.89249143996599	No
132	2410004B18Rik	ENSMUSG00000036873.13	protein_coding	0.433830905324094	4.53964028368441	0.355378783317141	0.566722914749212	No
133	2410006H16Rik	ENSMUSG00000086841.1	processed_transcript	1.5394745197493	5.28433561554082	0.0265035832855995	0.0938618817551497	No
134	2410015M20Rik	ENSMUSG00000049760.6	protein_coding	-0.275005121941138	6.75688243653798	0.495281248599885	0.696051596715938	No
135	2410022M11Rik	ENSMUSG00000100017.2	bidirectional_promoter_lncRNA	4.30460458250724	1.8810843549548	0.000422451149847954	0.00296369667082775	Up
136	2410131K14Rik	ENSMUSG00000032840.7	protein_coding	-0.346623677843825	5.11728252337271	0.449234204352736	0.6566918048916	No
137	2500002B13Rik	ENSMUSG00000096917.2	processed_transcript	0.715007478845145	1.18970101969321	0.294684482426136	0.503848247495589	No
138	2500004C02Rik	ENSMUSG00000073236.4	processed_transcript	2.36892087816514	0.699443323266157	0.00834830164481089	0.03747061020422	Up
139	2510002D24Rik	ENSMUSG00000071632.10	protein_coding	-0.199472265521348	4.63557451045022	0.682429129472961	0.834545578742958	No
140	2510009E07Rik	ENSMUSG00000043391.10	protein_coding	8.60923488667158	0.877601481715724	6.35279084306575e-07	8.87928778713855e-06	Up
141	2510039O18Rik	ENSMUSG00000044496.6	protein_coding	0.870431023979913	4.21199567826447	0.216142662076565	0.414505849902852	No
142	2510046G10Rik	ENSMUSG00000066175.2	antisense	2.16160099674344	2.28910240715418	0.00366217107421406	0.0190330337976073	Up
143	2610001J05Rik	ENSMUSG00000052419.7	protein_coding	0.965973053513024	6.81470057773087	0.0372123446815671	0.120892620869219	No
144	2610002M06Rik	ENSMUSG00000031242.7	protein_coding	-0.0161384899350023	4.83416660038456	0.975227507157793	0.993367125372956	No
145	2610005L07Rik	ENSMUSG00000071793.12	transcribed_unprocessed_pseudogene	0.288040211534915	5.51236209464817	0.522262975326959	0.716619272624658	No
146	2610008E11Rik	ENSMUSG00000060301.6	protein_coding	0.126162897264329	3.28530723853939	0.833638883439878	0.923245352679043	No
147	2610020C07Rik	ENSMUSG00000097537.2	antisense	-0.0642071941766981	0.551488003812273	1	1	No
148	2610021A01Rik	ENSMUSG00000091474.2	protein_coding	-0.214526978085748	3.54951243719158	0.694047842355103	0.841319719636114	No
149	2610035D17Rik	ENSMUSG00000087259.7	lincRNA	2.39823129379911	3.04064213423576	5.93023693920353e-05	0.000518585248570927	Up
150	2610044O15Rik8	ENSMUSG00000071302.10	protein_coding	0.223702779443365	2.84539628946988	0.713733884852203	0.854638602867204	No
151	2610203C22Rik	ENSMUSG00000079671.8	processed_transcript	-1.34089166094758	1.84170424605993	0.038282231369922	0.123591931165904	No
152	2610301B20Rik	ENSMUSG00000059482.15	protein_coding	-0.529922977805211	5.26235573211517	0.263735367095468	0.470121661570123	No
153	2610306M01Rik	ENSMUSG00000100164.1	bidirectional_promoter_lncRNA	1.31583447136447	2.69862603729875	0.0406095303707449	0.129073393152686	No
154	2610307P16Rik	ENSMUSG00000085936.7	processed_transcript	1.97907553928115	1.0873950709602	0.00712662855227258	0.0330072827436625	No
155	2610318N02Rik	ENSMUSG00000049916.12	protein_coding	8.70515333622264	0.93040093931842	2.93657159310568e-08	5.62509174243413e-07	Up
156	2610507B11Rik	ENSMUSG00000010277.7	protein_coding	-0.0673781993577721	7.47121646958257	0.896093215650912	0.956434024085589	No
157	2610528J11Rik	ENSMUSG00000028536.12	protein_coding	-2.88254615461735	2.55766739403194	8.99470489066891e-05	0.000748363927454035	Down
158	2700038G22Rik	ENSMUSG00000097180.5	lincRNA	1.76583875791178	1.54620443778097	0.0120613262505849	0.0502066795514999	No
159	2700046G09Rik	ENSMUSG00000097787.2	bidirectional_promoter_lncRNA	1.26981751816684	0.950318816377388	0.123182017602384	0.283736962455276	No
160	2700049A03Rik	ENSMUSG00000034601.17	protein_coding	-0.295587345135634	3.70058661961207	0.571716706473565	0.755167915371666	No
161	2700054A10Rik	ENSMUSG00000117042.1	lincRNA	0.322422947993951	1.95779402561064	0.613223422294732	0.786663917886156	No
162	2700062C07Rik	ENSMUSG00000024273.8	protein_coding	-0.459176814003228	4.54294392216396	0.330668655168164	0.540548046780516	No
163	2700081O15Rik	ENSMUSG00000053080.10	protein_coding	1.0372357355349	2.65087085605515	0.0781205701730548	0.208894748579619	No
164	2700097O09Rik	ENSMUSG00000062198.5	protein_coding	0.274383509507961	3.71478698734927	0.595371079961314	0.77228893995176	No
165	2700099C18Rik	ENSMUSG00000098090.8	transcribed_unprocessed_pseudogene	1.93577286687431	2.66259815641121	0.00237075479552925	0.0132156969452907	No
166	2810001G20Rik	ENSMUSG00000087497.7	antisense	1.1125955784753	2.09825173715355	0.0714610505678944	0.195780235877512	No
167	2810002D19Rik	ENSMUSG00000045464.5	processed_transcript	0.356476777999268	2.20508933239841	0.626540659173791	0.795197215794091	No
168	2810004N23Rik	ENSMUSG00000031984.8	protein_coding	-0.0933624466559745	6.17998519353833	0.848216646029019	0.9314635084401	No
169	2810006K23Rik	ENSMUSG00000047635.6	protein_coding	0.0155855327831042	3.65093397979452	0.98713924426079	0.998724508352591	No
170	2810013P06Rik	ENSMUSG00000099881.1	bidirectional_promoter_lncRNA	1.64173779633824	2.41511608606594	0.0100477346052198	0.0434491358559697	No
171	2810021J22Rik	ENSMUSG00000020491.15	protein_coding	8.03135570161283	0.344967934686472	1.0614825494176e-06	1.42119537327835e-05	Up
172	2810025M15Rik	ENSMUSG00000049881.13	transcribed_processed_pseudogene	-0.111308560161022	5.039855659167	0.802338661630149	0.906625724879666	No
173	2810029C07Rik	ENSMUSG00000096995.2	bidirectional_promoter_lncRNA	-0.0301886466147689	-0.157366023425073	1	1	No
174	2810047C21Rik1	ENSMUSG00000092574.4	transcribed_unprocessed_pseudogene	1.86295957149071	0.228284356242746	0.153362358936999	0.329034656409149	No
175	2810402E24Rik	ENSMUSG00000099966.1	antisense	1.29338163333678	3.48700822145645	0.0486742836130116	0.14678081192441	No
176	2810403D21Rik	ENSMUSG00000086629.8	processed_transcript	-0.256662379642225	2.23183501028642	0.699006911198099	0.844878367022072	No
177	2810405F17Rik	ENSMUSG00000101493.1	lincRNA	3.59985016875598	-0.278491715428491	0.00175984865710807	0.0102284026778069	Up
178	2810408A11Rik	ENSMUSG00000018570.17	protein_coding	0.554733361673659	3.01153537175794	0.389436750540443	0.602065701807405	No
179	2810408I11Rik	ENSMUSG00000087213.2	processed_transcript	0.869669631112291	3.61156847973683	0.0930617046641301	0.235324854708609	No
180	2810414N06Rik	ENSMUSG00000100594.1	lincRNA	-2.28033777420616	0.305681665653985	0.00333230535627089	0.0175576751460929	Down
181	2810425M01Rik	ENSMUSG00000097811.1	lincRNA	0.186732689882021	1.45439089942999	0.800708717082023	0.90554971457046	No
182	2810454H06Rik	ENSMUSG00000100876.1	antisense	4.26142981231762	1.08983524334445	1.77770547877038e-06	2.26010472001236e-05	Up
183	2810468N07Rik	ENSMUSG00000091475.3	antisense	8.41936209107198	0.676244052366908	6.17691508699018e-08	1.10637988461612e-06	Up
184	2900026A02Rik	ENSMUSG00000051339.10	protein_coding	-0.164183894888691	6.20719376588831	0.808559632920837	0.909447125657563	No
185	2900041M22Rik	ENSMUSG00000054418.6	processed_transcript	10.2388262843609	2.37715423352577	5.84431591656523e-14	2.89228701026461e-12	Up
186	2900052L18Rik	ENSMUSG00000043993.6	processed_transcript	3.12227577846881	0.419478510891515	0.00133088146552601	0.00802492695954811	Up
187	2900060B14Rik	ENSMUSG00000107722.1	antisense	4.35918103281403	2.2265348248236	5.38085143913209e-08	9.75562237851871e-07	Up
188	2900076A07Rik	ENSMUSG00000097277.7	lincRNA	0.205792949557829	2.11812020767685	0.742057054029731	0.871246904199262	No
189	2900097C17Rik	ENSMUSG00000102869.2	lincRNA	-0.650863141305151	7.40404317328557	0.105718506424088	0.255768727655018	No
190	3000002C10Rik	ENSMUSG00000070282.6	transcribed_processed_pseudogene	0.754604790039632	1.04755205897627	0.292952861205397	0.501979498772316	No
191	3010003L21Rik	ENSMUSG00000085355.2	antisense	-0.0613802318903544	1.23047424709684	0.960462600866083	0.986232610491396	No
192	3110001I22Rik	ENSMUSG00000079737.4	protein_coding	0.374447121026315	1.68926380917875	0.5843430899656	0.763916678223299	No
193	3110009E18Rik	ENSMUSG00000026388.15	protein_coding	0.337719607267073	2.31849945789317	0.593170525364931	0.770631459399729	No
194	3110039I08Rik	ENSMUSG00000074415.14	processed_transcript	3.81458680505106	3.28235310760088	2.56669401053561e-07	3.9542109369302e-06	Up
195	3110040N11Rik	ENSMUSG00000025102.14	protein_coding	-0.496869879523096	4.26860776630315	0.33853074629014	0.548363175164124	No
196	3110056K07Rik	ENSMUSG00000085622.9	processed_transcript	-0.124066193602484	1.35643617928411	0.888839302219225	0.951675797808071	No
197	3110070M22Rik	ENSMUSG00000074635.2	protein_coding	0.00257357048999046	1.43246232444734	1	1	No
198	3110082I17Rik	ENSMUSG00000053553.11	protein_coding	-1.32925622788468	6.25001692982893	0.00323631878364325	0.017146586672102	No
199	3300002I08Rik	ENSMUSG00000063364.10	protein_coding	1.6870791393722	0.960820297963984	0.0342501911982242	0.114212891138176	No
200	3300005D01Rik	ENSMUSG00000096965.7	lincRNA	-3.29726639217397	2.50140268592371	4.4195061979626e-07	6.46806591644866e-06	Down
201	3830403N18Rik	ENSMUSG00000031125.2	protein_coding	10.2021439646307	5.00079834753848	1.63111796763541e-29	5.58846109834469e-27	Up
202	3830406C13Rik	ENSMUSG00000033111.16	protein_coding	-0.168255992929356	5.06183093437513	0.711206146219294	0.853136615567969	No
203	3830408C21Rik	ENSMUSG00000071181.2	processed_transcript	2.65053675468995	0.291697211278462	0.00738212914661359	0.0339786461099038	Up
204	3830417A13Rik	ENSMUSG00000031179.14	protein_coding	7.51672438520733	-0.0967036018126263	2.52543237007538e-06	3.08735840155052e-05	Up
205	3930402G23Rik	ENSMUSG00000038917.4	lincRNA	7.91974750152043	0.258766218204614	5.88679435869341e-07	8.30616116376572e-06	Up
206	4631405J19Rik	ENSMUSG00000075027.10	antisense	1.44577220981784	-0.0943424803795187	0.0714725333490874	0.195780235877512	No
207	4632404H12Rik	ENSMUSG00000042579.2	lincRNA	2.71399255875065	2.68039868499437	2.60225666862791e-05	0.000249435822139212	Up
208	4632411P08Rik	ENSMUSG00000097561.1	lincRNA	1.29908413305427	0.746874884344784	0.0734327435125987	0.199473128443859	No
209	4632415L05Rik	ENSMUSG00000048106.5	lincRNA	1.52990051660182	3.69702413145312	0.00432072062630578	0.0218026695652182	No
210	4632427E13Rik	ENSMUSG00000074024.5	bidirectional_promoter_lncRNA	1.06521843323693	4.39706153053246	0.03024131016847	0.103691143564561	No
211	4732440D04Rik	ENSMUSG00000090031.2	antisense	1.7916721410848	0.595788625186133	0.0301622136738648	0.103446483344503	No
212	4732491K20Rik	ENSMUSG00000097350.2	bidirectional_promoter_lncRNA	1.22802272655955	1.42157959589259	0.0726473947501924	0.198106173865891	No
213	4732496C06Rik	ENSMUSG00000108456.1	lincRNA	1.57959782990341	1.14954466923612	0.046346313707994	0.141792904734429	No
214	4833418N02Rik	ENSMUSG00000085287.8	processed_transcript	1.25098895637879	0.010627599878568	0.157993485314219	0.335522719448283	No
215	4833420G17Rik	ENSMUSG00000062822.8	protein_coding	0.352619152988079	4.64777418819462	0.463497003364618	0.670264822398055	No
216	4833439L19Rik	ENSMUSG00000025871.18	protein_coding	-0.0746250414887651	7.37556577278687	0.857635174945541	0.935716600606052	No
217	4833445I07Rik	ENSMUSG00000103103.1	lincRNA	1.42479753302452	1.43421434689903	0.0400776671064977	0.127656206883676	No
218	4921511M17Rik	ENSMUSG00000094577.7	protein_coding	-7.30322735268972	-0.475151072909373	1.94229162675965e-05	0.000191817448017461	Down
219	4921524J17Rik	ENSMUSG00000036934.9	protein_coding	0.0637089908589804	4.8726438775252	0.889831480998801	0.952337064405765	No
220	4921531C22Rik	ENSMUSG00000085704.1	processed_transcript	3.95336712054538	2.64822722917385	0.000101388733373443	0.000830629218476973	Up
221	4930402H24Rik	ENSMUSG00000027309.18	protein_coding	0.1528536430378	4.532273031833	0.75188394046748	0.875575035890541	No
222	4930404A12Rik	ENSMUSG00000106082.4	antisense	-2.94328079389108	0.782869728024311	0.083009298089743	0.2171310423499	No
223	4930412M03Rik	ENSMUSG00000051008.5	lincRNA	3.0973519023852	0.604632831605887	0.000706107512377273	0.00465926349648648	Up
224	4930430F08Rik	ENSMUSG00000046567.10	protein_coding	-0.540735003752962	3.61142037213643	0.29502592514706	0.504238476824638	No
225	4930431P19Rik	ENSMUSG00000109147.1	transcribed_processed_pseudogene	1.83180725566036	1.0906069527906	0.0293461251682837	0.101189571156686	No
226	4930447F24Rik	ENSMUSG00000102224.5	processed_transcript	3.74502026596516	1.68926936406385	1.90201603635234e-06	2.39988085719925e-05	Up
227	4930451G09Rik	ENSMUSG00000022543.9	transcribed_unitary_pseudogene	-0.476330082396953	0.493115297081127	0.549194858464102	0.737151350959049	No
228	4930452B06Rik	ENSMUSG00000021747.12	protein_coding	-1.68777934182381	1.13498450009043	0.0359323275397049	0.117880618852329	No
229	4930452G13Rik	ENSMUSG00000115422.1	lincRNA	10.09046326888	2.23216649020042	1.87764731883805e-12	7.14789842573049e-11	Up
230	4930453N24Rik	ENSMUSG00000059920.9	protein_coding	-1.07876875637497	5.49770811195413	0.0242507133827567	0.0877676143608872	No
231	4930486L24Rik	ENSMUSG00000050345.9	protein_coding	-4.65676672783218	2.1428890892309	0.00116588922735984	0.00714615222751476	Down
232	4930503L19Rik	ENSMUSG00000044906.6	protein_coding	-0.340462436405546	3.93057260969826	0.527246128376168	0.719950387824103	No
233	4930513N10Rik	ENSMUSG00000074136.9	antisense	0.0703081068809603	0.767534952301322	0.965414917562145	0.988981493654027	No
234	4930515G01Rik	ENSMUSG00000092183.1	antisense	0.214577358673287	0.0376231510838171	0.809506585496985	0.909601859463207	No
235	4930517E14Rik	ENSMUSG00000111246.1	lincRNA	9.22061691270677	1.42032008668767	2.10819225306727e-09	4.99104391611168e-08	Up
236	4930519F16Rik	ENSMUSG00000031325.15	transcribed_unitary_pseudogene	9.05140345138338	1.2522699973793	6.97475234363728e-09	1.48876423028245e-07	Up
237	4930520O04Rik	ENSMUSG00000074039.10	processed_transcript	2.58990289826238	-0.234721971900284	0.0258265750110677	0.0919516907268548	No
238	4930522L14Rik	ENSMUSG00000072762.9	protein_coding	0.0514392063542701	3.46656979040768	0.926453905342484	0.971152199198735	No
239	4930523C07Rik	ENSMUSG00000090394.8	protein_coding	-0.159966206153793	5.57420646176303	0.723412591879131	0.861058173230799	No
240	4930524O07Rik	ENSMUSG00000090207.2	antisense	0.833858582076289	-0.134460911581954	0.341899484981617	0.551746487720335	No
241	4930526A20Rik	ENSMUSG00000085521.4	transcribed_processed_pseudogene	0.441157894502669	1.09662066205043	0.532854462130172	0.724755834994235	No
242	4930532G15Rik	ENSMUSG00000097261.2	lincRNA	4.31010363641954	0.281417201266717	4.45256897581235e-05	0.000397961382306385	Up
243	4930537H20Rik	ENSMUSG00000105350.1	antisense	7.88586707748551	0.223358636500456	2.62792656943311e-06	3.19221407461502e-05	Up
244	4930556M19Rik	ENSMUSG00000096971.2	processed_transcript	-0.366411066195201	1.8769041035078	0.58626500709351	0.765472241278552	No
245	4930558J18Rik	ENSMUSG00000097519.2	lincRNA	0.310440502094969	1.41134641701306	0.688952873703953	0.837775443326954	No
246	4930562F07Rik	ENSMUSG00000026729.9	lincRNA	-1.00741295899225	1.45770128978751	0.298693567067905	0.507908302769323	No
247	4930578M01Rik	ENSMUSG00000097587.2	processed_transcript	8.66246900737259	0.904429052152916	2.38218963043429e-08	4.6742500566011e-07	Up
248	4930579C12Rik	ENSMUSG00000074146.9	lincRNA	-3.64863230067457	0.028821185489507	0.00296762083671551	0.0159828091979817	Down
249	4930579G24Rik	ENSMUSG00000027811.9	protein_coding	-0.0874243363269862	4.67284175268564	0.854979028677027	0.93494582031354	No
250	4930579K19Rik	ENSMUSG00000051074.4	processed_transcript	1.59199144333927	0.116481673643224	0.155570022001861	0.332471034680196	No
251	4930581F22Rik	ENSMUSG00000070315.12	processed_transcript	0.746743478084877	0.251338995182683	0.446706598542825	0.654699305662962	No
252	4930589O11Rik	ENSMUSG00000107195.1	TEC	3.14495307901997	-0.183672150314794	0.00329703732205583	0.0174130484969605	Up
253	4930594M22Rik	ENSMUSG00000085423.1	antisense	-0.106486463812897	0.18654206624011	0.944159500237889	0.979105699653129	No
254	4930594M22Rik	ENSMUSG00000075463.3	processed_transcript	-0.106486463812897	0.18654206624011	0.944159500237889	0.979105699653129	No
255	4931406C07Rik	ENSMUSG00000031938.15	protein_coding	1.02173916916573	2.93395178880383	0.0773902118916343	0.207356729756571	No
256	4931406P16Rik	ENSMUSG00000066571.13	protein_coding	0.869538691012167	5.36435403712643	0.113821286611266	0.269009116526789	No
257	4931414P19Rik	ENSMUSG00000022179.5	protein_coding	0.240265869665222	2.04497454782969	0.696325991964279	0.843086979397127	No
258	4931428F04Rik	ENSMUSG00000014837.15	protein_coding	-0.387225785709472	2.80289428613293	0.503981156769375	0.702723178206448	No
259	4932422M17Rik	ENSMUSG00000105881.1	lincRNA	4.01603120197132	1.18540295142148	0.000309176663430481	0.00224644838322898	Up
260	4932438A13Rik	ENSMUSG00000037270.18	protein_coding	-0.877538266788921	5.10059983064799	0.100770016039447	0.247835257559193	No
261	4933404O12Rik	ENSMUSG00000097908.7	lincRNA	0.85989619865387	3.82393547526094	0.111650848290137	0.265364396096195	No
262	4933406J09Rik	ENSMUSG00000107666.1	antisense	7.65706453015652	0.0329578644460039	1.48732399395787e-06	1.91645353975556e-05	Up
263	4933406P04Rik	ENSMUSG00000069713.2	lincRNA	3.96878628242621	0.830891287494384	1.37121455430264e-05	0.000141265758477964	Up
264	4933407K13Rik	ENSMUSG00000087396.7	processed_transcript	1.64257221915706	0.958959740510483	0.0705410435742056	0.194224072581606	No
265	4933412E12Rik	ENSMUSG00000112627.1	bidirectional_promoter_lncRNA	0.755861508117695	2.82218871162726	0.226644062204306	0.427380462767984	No
266	4933417C20Rik	ENSMUSG00000103006.1	TEC	5.409780986348	0.439862690195372	3.23419172860584e-06	3.83794581506494e-05	Up
267	4933425M03Rik	ENSMUSG00000106508.1	TEC	3.09015988675474	1.39303919769683	5.97990791714472e-05	0.000522245291430639	Up
268	4933427D14Rik	ENSMUSG00000020807.14	protein_coding	-0.336648006704615	3.6576429637553	0.518024688974069	0.713813127160101	No
269	4933431E20Rik	ENSMUSG00000086968.8	antisense	1.50414460590312	3.73462509164899	0.0229468302980721	0.0839582547762431	No
270	4933431K14Rik	ENSMUSG00000103715.1	TEC	3.02582903177477	0.564879970111985	0.0015599162795554	0.00920653768878945	Up
271	4933434E20Rik	ENSMUSG00000027942.16	protein_coding	0.702363589605499	7.52865615683025	0.123001333069738	0.283516269187138	No
272	4933439C10Rik	ENSMUSG00000072893.12	processed_transcript	1.46180166395288	0.990451214634862	0.0789527924555512	0.209943723938522	No
273	4933440N22Rik	ENSMUSG00000042087.5	TEC	3.24001341778486	0.516496082977693	0.00117557009170084	0.00719888522699659	Up
274	5031415H12Rik	ENSMUSG00000097282.1	antisense	0.897810616116273	0.0135346254164608	0.246354643104463	0.451177459040821	No
275	5031425E22Rik	ENSMUSG00000073147.3	lincRNA	1.87825168766044	3.92929304705034	0.000763861379039575	0.00498131564017901	No
276	5031439G07Rik	ENSMUSG00000036046.14	protein_coding	-1.10383905262921	5.89397754806146	0.109225923417664	0.261648760972898	No
277	5033417F24Rik	ENSMUSG00000097251.2	antisense	-1.01885030853396	-0.0513441917506303	0.238364938548011	0.441801588603906	No
278	5033430I15Rik	ENSMUSG00000038152.4	lincRNA	1.25793783945882	2.31245161054917	0.0427305060958659	0.133778121474452	No
279	5330406M23Rik	ENSMUSG00000104030.1	TEC	0.653353484992224	0.269133514861244	0.372966906190818	0.585133709113739	No
280	5330417C22Rik	ENSMUSG00000040412.16	protein_coding	5.12749394145104	0.992336482523791	1.72145602708167e-07	2.76135599446162e-06	Up
281	5330431K02Rik	ENSMUSG00000114282.1	TEC	0.0322817382739947	-0.473418700303267	1	1	No
282	5330438D12Rik	ENSMUSG00000052291.8	processed_transcript	1.94672042926845	0.253614880204667	0.0337279962182503	0.112837627808778	No
283	5430403G16Rik	ENSMUSG00000072763.2	protein_coding	2.98387130633227	0.0192016646214972	0.00246418781255119	0.0136511100958993	Up
284	5430405H02Rik	ENSMUSG00000085741.8	processed_transcript	0.458558678867161	0.912116425873815	0.626982528931624	0.795203062740201	No
285	5430416N02Rik	ENSMUSG00000097772.7	lincRNA	1.58942220465183	2.51692047220325	0.0133424207215291	0.054570378231121	No
286	5430434F05Rik	ENSMUSG00000108780.1	TEC	4.29509533375365	0.284405310259193	0.00037558368873442	0.00265953855265995	Up
287	5530601H04Rik	ENSMUSG00000087174.7	processed_transcript	-0.677939069228111	3.32301216698805	0.208803963861853	0.405057863693681	No
288	5730455P16Rik	ENSMUSG00000057181.15	protein_coding	-0.565962159654579	4.71524738893753	0.258047032610968	0.464255345327555	No
289	5730480H06Rik	ENSMUSG00000029089.8	protein_coding	0.445823858423514	3.01623474463636	0.569810378771696	0.753649233051407	No
290	5830417I10Rik	ENSMUSG00000078684.8	unprocessed_pseudogene	0.168127392672278	4.60544012751873	0.751498978586853	0.875558385943625	No
291	5830428M24Rik	ENSMUSG00000113035.1	processed_transcript	-0.927738036507394	0.818823171827653	0.257625133091576	0.463683597571341	No
292	5930420M18Rik	ENSMUSG00000107201.1	TEC	0.703774623342097	0.880298677901098	0.341276343168806	0.551073655277533	No
293	5930430L01Rik	ENSMUSG00000106951.1	lincRNA	3.45174012662114	2.81588261296006	2.0487827782489e-07	3.20560134460912e-06	Up
294	6030443J06Rik	ENSMUSG00000097207.7	lincRNA	-0.649392174424145	0.261416419231671	0.466416028850451	0.672448314361214	No
295	6030458C11Rik	ENSMUSG00000022195.7	protein_coding	-0.744864943608102	4.42634542934485	0.116414127552064	0.272995010942554	No
296	6230400D17Rik	ENSMUSG00000097577.2	antisense	0.163504566017348	1.03806606013538	0.851396941873593	0.932794845630941	No
297	6330403L08Rik	ENSMUSG00000075585.3	antisense	-0.775707231049625	1.95000289855771	0.285797868694853	0.494411072177709	No
298	6330408M09Rik	ENSMUSG00000116733.1	bidirectional_promoter_lncRNA	2.74768400197298	0.298844347843204	0.0165728054636959	0.0648260616527822	No
299	6330418K02Rik	ENSMUSG00000085227.1	antisense	-0.677913421876188	2.26596062145725	0.260646970746123	0.466921145342498	No
300	6330549D23Rik	ENSMUSG00000045327.7	transcribed_processed_pseudogene	-0.174017733302205	1.35666485598541	0.828754270117808	0.920593113086221	No
301	6330562C20Rik	ENSMUSG00000093424.3	antisense	1.33891969027179	0.385199597358993	0.122156030442707	0.282200705182477	No
302	6430511E19Rik	ENSMUSG00000102555.1	TEC	1.59761108362706	1.75321046691131	0.0429299635744893	0.134308165132832	No
303	6430531B16Rik	ENSMUSG00000073795.11	protein_coding	-0.0453001918841785	-0.22593440872602	0.999999999999996	1	No
304	6430548M08Rik	ENSMUSG00000031824.15	protein_coding	0.239434718967441	2.50754872750717	0.731621224352065	0.864331881325798	No
305	6430573P05Rik	ENSMUSG00000102545.1	lincRNA	2.18151128379263	-0.0958928502323327	0.0775815897705182	0.207786170076902	No
306	6430590A07Rik	ENSMUSG00000097583.2	processed_transcript	1.10151090667027	0.218584421241567	0.152984186965588	0.328276008709521	No
307	6720427I07Rik	ENSMUSG00000097375.3	lincRNA	2.40610327693495	1.05840905788415	0.00435619494825576	0.0219402476059531	Up
308	6720489N17Rik	ENSMUSG00000072066.7	protein_coding	1.22415445224775	2.33425144321729	0.0620490640772485	0.176862376609726	No
309	6820431F20Rik	ENSMUSG00000071796.13	transcribed_unprocessed_pseudogene	-0.0364293523174406	6.82132274248097	0.938142494027872	0.97594196141385	No
310	8030462N17Rik	ENSMUSG00000047466.10	protein_coding	0.110005474100139	4.41061877516487	0.894988978342796	0.955560745394841	No
311	8430429K09Rik	ENSMUSG00000034587.8	processed_transcript	-1.12531983496639	2.90361853339381	0.0546179894211713	0.160537961866628	No
312	9030025P20Rik	ENSMUSG00000116953.1	protein_coding	0.972224037666266	2.59247293236976	0.103758595535175	0.252967244561179	No
313	9030407P20Rik	ENSMUSG00000097343.2	processed_transcript	-1.01458111781455	1.84222107489168	0.145180422154781	0.317184565211279	No
314	9030612E09Rik	ENSMUSG00000045008.1	protein_coding	6.94364498127866	-0.55150038633409	2.67430704272281e-05	0.00025524350503473	Up
315	9030624G23Rik	ENSMUSG00000073158.4	protein_coding	-0.302757102340079	-0.465911319672624	0.824965062245895	0.918292499311034	No
316	9130008F23Rik	ENSMUSG00000054951.3	protein_coding	-0.594077950711071	1.5061765890743	0.405537490150037	0.617033926598133	No
317	9130019O22Rik	ENSMUSG00000030823.6	protein_coding	-8.64441526684791	2.7529289067575	6.66061660462257e-17	4.86334202573589e-15	Down
318	9130023H24Rik	ENSMUSG00000062944.4	protein_coding	-0.407069083038712	3.87825308506033	0.436654862641869	0.645632651833646	No
319	9130024F11Rik	ENSMUSG00000087022.4	processed_transcript	0.858462712799374	0.472366484416464	0.289609366258955	0.498400766983128	No
320	9130221H12Rik	ENSMUSG00000090330.2	antisense	0.663231683442868	0.47841584919274	0.359138566960895	0.570878604759056	No
321	9130230L23Rik	ENSMUSG00000054598.13	protein_coding	3.60015455470894	0.181358263761563	0.000170004402354241	0.00131735080053466	Up
322	9130401M01Rik	ENSMUSG00000101892.1	protein_coding	0.000566161356529314	5.85045063479948	1	1	No
323	9130604C24Rik	ENSMUSG00000105851.1	lincRNA	2.39509522733118	0.0542203218408049	0.0103131343771943	0.0444099586039545	Up
324	9230114K14Rik	ENSMUSG00000097145.5	processed_transcript	-0.0776381629662523	2.78539622230985	0.897975884418331	0.957678487317243	No
325	9230116L04Rik	ENSMUSG00000112489.1	lincRNA	0.195063514470517	-0.0367501566100098	0.808360950557573	0.909447125657563	No
326	9330020H09Rik	ENSMUSG00000091050.1	antisense	0.89183877427449	0.61505137709771	0.233204991952984	0.435511544720583	No
327	9330104G04Rik	ENSMUSG00000097842.2	lincRNA	1.96185690208585	-0.0392167019031085	0.0309372909073314	0.105562839914137	No
328	9330151L19Rik	ENSMUSG00000097061.2	bidirectional_promoter_lncRNA	-0.00371903774816196	0.682512383397538	0.999999999999998	1	No
329	9330154J02Rik	ENSMUSG00000056031.13	processed_transcript	0.573916678300223	0.853531523352711	0.432406490363634	0.641098683648774	No
330	9330159F19Rik	ENSMUSG00000004360.9	protein_coding	-0.462364740750449	0.473215795233834	0.576620548152986	0.758645506539997	No
331	9330159M07Rik	ENSMUSG00000097177.8	processed_transcript	0.383713876344978	1.59113510800015	0.583256696490019	0.763733630539805	No
332	9330162G02Rik	ENSMUSG00000109536.1	TEC	1.89561920511407	2.48624825759817	0.00421164892852146	0.0213328479844214	No
333	9330182L06Rik	ENSMUSG00000056004.16	protein_coding	-7.60820688944632	2.51262143178764	1.35229106437046e-14	7.22772528084721e-13	Down
334	9330188P03Rik	ENSMUSG00000115149.1	processed_transcript	1.17090312466786	3.64085018740821	0.0282567466856343	0.098632171297	No
335	9430015G10Rik	ENSMUSG00000059939.13	protein_coding	0.282124128419552	3.91254848099646	0.613948553594625	0.787020197636508	No
336	9430034N14Rik	ENSMUSG00000102964.1	TEC	-0.0286714105238442	-0.160840620919162	1	1	No
337	9430038I01Rik	ENSMUSG00000040139.14	protein_coding	1.65749875529204	3.21037898190288	0.00673015207141726	0.0314764760161979	No
338	9430060I03Rik	ENSMUSG00000100632.1	antisense	3.11292391327867	0.610188047438374	0.000605118701491075	0.00406924815768683	Up
339	9430064I24Rik	ENSMUSG00000108402.1	TEC	-2.07663703013935	0.119711087543488	0.00833836198708104	0.0374385728734465	Down
340	9430081H08Rik	ENSMUSG00000111088.1	TEC	2.37986440873766	1.31829659130277	0.00301274037521932	0.0161412337183964	Up
341	9430085M18Rik	ENSMUSG00000106164.1	lincRNA	1.93614568218905	1.46427393707569	0.0178419725324028	0.0689030164676202	No
342	9430091E24Rik	ENSMUSG00000084808.7	processed_transcript	-2.12325766395185	-0.0224435489581583	0.0494962021192387	0.14878925820411	No
343	9530018F02Rik	ENSMUSG00000112150.1	bidirectional_promoter_lncRNA	1.44671512059936	1.01900514764701	0.0752273622098236	0.203027270015686	No
344	9530053A07Rik	ENSMUSG00000078776.9	protein_coding	0.0132439133517444	2.51184213563814	0.988809489682011	0.999691489503193	No
345	9530056K15Rik	ENSMUSG00000045345.6	TEC	-3.85404608444195	-0.22392342605768	0.000347416469057915	0.00249177609208366	Down
346	9530068E07Rik	ENSMUSG00000036275.13	protein_coding	-0.169890930041702	8.39532693048425	0.714411103689649	0.855142987324294	No
347	9530077C05Rik	ENSMUSG00000036411.10	protein_coding	0.849812614529916	2.7762025366082	0.144738794118335	0.316478443300473	No
348	9530082P21Rik	ENSMUSG00000097006.7	antisense	2.24532180420175	1.33136095856765	0.00881057356396445	0.0392161505535287	Up
349	9630013D21Rik	ENSMUSG00000059027.14	processed_transcript	2.29598654316308	-0.00704207303086205	0.017615876669232	0.0682468379397732	No
350	9630050E16Rik	ENSMUSG00000115275.1	TEC	1.20840976152086	0.276035844485858	0.146235293059114	0.318499753195743	No
351	9830144P21Rik	ENSMUSG00000087528.1	processed_transcript	-0.305330700604662	1.9524801636922	0.645818854412081	0.808377661138569	No
352	9930012K11Rik	ENSMUSG00000044551.13	protein_coding	0.151380971232045	2.22913309908756	0.822713039700171	0.916702104442435	No
353	9930014A18Rik	ENSMUSG00000097493.3	processed_transcript	1.39619270565222	3.14073468387153	0.0752920996273105	0.203091088200435	No
354	9930021J03Rik	ENSMUSG00000046138.15	protein_coding	0.0471935688513042	2.90567822091459	0.945516516909119	0.979651679711211	No
355	9930104L06Rik	ENSMUSG00000044730.17	protein_coding	-0.305073813617409	2.05395138101237	0.620275086692832	0.791228229917864	No
356	A130010J15Rik	ENSMUSG00000079144.7	protein_coding	1.04269760602575	4.32629465623244	0.0322716950401781	0.109112952714286	No
357	A130012E19Rik	ENSMUSG00000112822.1	TEC	1.25250230978731	0.644325025784859	0.167118884077215	0.348586095697744	No
358	A130014A01Rik	ENSMUSG00000097944.1	bidirectional_promoter_lncRNA	3.54521440051407	-0.308664032939804	0.00142051053183845	0.00848496277444135	Up
359	A130051J06Rik	ENSMUSG00000097643.1	antisense	1.49014044094757	0.819986314800332	0.135177486147156	0.302654418548642	No
360	A230060F14Rik	ENSMUSG00000097692.2	antisense	1.50476548841406	1.67319799056917	0.0257440041283414	0.0917498489367965	No
361	A230065N10Rik	ENSMUSG00000092071.1	antisense	2.5971232141941	1.20984319860525	0.00049183169621131	0.00339105011598324	Up
362	A230072C01Rik	ENSMUSG00000086877.7	processed_transcript	-0.25233516641272	0.638508575936043	0.750596802240624	0.875304389045492	No
363	A330009N23Rik	ENSMUSG00000097915.2	antisense	2.05171982343276	-0.167768647034895	0.0188949209839837	0.072135409767997	No
364	A330035P11Rik	ENSMUSG00000085615.2	lincRNA	0.841773103378216	0.766512502359346	0.294782015107492	0.503950522756692	No
365	A330069E16Rik	ENSMUSG00000097868.1	lincRNA	-0.340363377847486	0.885393387846308	0.674725383889098	0.829086150739304	No
366	A430005L14Rik	ENSMUSG00000047613.10	protein_coding	-0.0951573540843842	5.64977276983734	0.835811947196414	0.924518450503746	No
367	A430033K04Rik	ENSMUSG00000056014.15	protein_coding	0.430455934634478	4.17402895346265	0.384553793598458	0.597072715554566	No
368	A430057M04Rik	ENSMUSG00000090564.9	antisense	-0.483270400175587	1.07000101606777	0.486239792582176	0.689131958897225	No
369	A430078I02Rik	ENSMUSG00000085589.7	antisense	7.75942037851604	0.12736672831606	2.7112565333825e-06	3.27567187984959e-05	Up
370	A430103D13Rik	ENSMUSG00000112096.1	TEC	1.15545080120592	0.790478778543408	0.130993656350339	0.295665073674532	No
371	A4galt	ENSMUSG00000047878.13	protein_coding	7.42387524230804	-0.156493786997854	7.30835986469993e-06	8.03078162106254e-05	Up
372	A530013C23Rik	ENSMUSG00000006462.6	lincRNA	1.79742716651279	0.125032219315317	0.0427815165524761	0.133875087628615	No
373	A530016L24Rik	ENSMUSG00000043122.7	protein_coding	7.47624032606567	2.33744181095073	5.14500397562301e-11	1.62140431892157e-09	Up
374	A530020G20Rik	ENSMUSG00000097124.2	antisense	2.77403428406755	0.342298515368162	0.00231346013868245	0.012939495342434	Up
375	A530053M12Rik	ENSMUSG00000100247.1	lincRNA	4.25629149297253	0.23452642780322	7.61835102564881e-05	0.000645806813816897	Up
376	A630052C17Rik	ENSMUSG00000086725.1	processed_transcript	-0.947746399050668	0.645949243023544	0.180794212210404	0.367230142419133	No
377	A630072M18Rik	ENSMUSG00000101013.1	antisense	-1.12396835757488	1.61290517947032	0.487405015829034	0.69005147504848	No
378	A630089N07Rik	ENSMUSG00000116673.1	protein_coding	-1.70547083291885	1.96320681289828	0.00658441822859702	0.0309247790406023	No
379	A630095E13Rik	ENSMUSG00000070313.8	protein_coding	-0.0557535934711579	3.75951949558722	0.93961919469459	0.97629795330553	No
380	A730017L22Rik	ENSMUSG00000085566.1	processed_transcript	-0.689131982082682	2.92650287594938	0.223142219524626	0.423069110952302	No
381	A730063M14Rik	ENSMUSG00000112639.1	lincRNA	0.616175561460714	0.330982813808254	0.441047740582094	0.649152795204099	No
382	A730091E23Rik	ENSMUSG00000113965.1	TEC	1.84672221276777	0.155992090024918	0.0375801654068291	0.121791455291305	No
383	A830005F24Rik	ENSMUSG00000053181.1	protein_coding	1.71051658879095	-0.40676756894214	0.0579887624634551	0.168261855382559	No
384	A830082K12Rik	ENSMUSG00000087143.9	antisense	8.74721159497256	0.975071887383746	3.19100458805313e-08	6.06517827959687e-07	Up
385	A930001C03Rik	ENSMUSG00000087132.8	processed_transcript	-2.36456033496825	1.4534776418939	0.000665737816449484	0.00442126675119185	Down
386	A930002H24Rik	ENSMUSG00000045506.3	protein_coding	4.26223638119755	-0.488653335867867	0.000915740084493196	0.00582096345884545	Up
387	A930004D18Rik	ENSMUSG00000054057.2	protein_coding	0.27711078499261	2.39798385918311	0.639348293789923	0.803623395213719	No
388	A930005H10Rik	ENSMUSG00000054426.11	processed_transcript	-0.293810701931857	1.72903964543491	0.655436079217811	0.815526295791823	No
389	A930012O16Rik	ENSMUSG00000054181.11	processed_transcript	1.67331470820053	0.503476100174434	0.0286876835487873	0.0994615536011666	No
390	A930015D03Rik	ENSMUSG00000092368.1	antisense	0.0844567200109316	2.28803650244146	0.925804004638767	0.970884849887048	No
391	A930029G22Rik	ENSMUSG00000096988.1	lincRNA	3.55013955705666	0.14029914898475	0.000198896043218651	0.00151088625894691	Up
392	A930037H05Rik	ENSMUSG00000109408.1	processed_transcript	0.827003755264199	1.50947215357383	0.230508733654209	0.432288799871935	No
393	AA465934	ENSMUSG00000093483.1	processed_transcript	3.35651654949342	1.06860912520124	0.00492869074196826	0.0242746648338297	Up
394	AA467197	ENSMUSG00000033213.16	protein_coding	5.28640425895966	0.337766289132092	5.60600910813409e-06	6.31597754661785e-05	Up
395	AA474408	ENSMUSG00000073867.2	TEC	2.86308392667602	1.08712636422587	0.000687833740875744	0.00454766672220766	Up
396	AA543186	ENSMUSG00000097345.1	lincRNA	0.445847629123866	0.292247350354038	0.589132218776278	0.767858883862412	No
397	AA986860	ENSMUSG00000042510.7	protein_coding	-1.3933732649756	1.65278489302053	0.0697872987896921	0.193103724669262	No
398	Aaas	ENSMUSG00000036678.8	protein_coding	0.0836138818501495	6.40026377653132	0.847631531961471	0.93118905944826	No
399	Aacs	ENSMUSG00000029482.4	protein_coding	0.0711421453463895	6.98937363329001	0.897459156200043	0.95732012504013	No
400	Aaed1	ENSMUSG00000021482.10	protein_coding	-0.808818675635714	5.27598857952778	0.0680221465525117	0.189475072385795	No
401	Aagab	ENSMUSG00000037257.8	protein_coding	-0.493500855989548	5.69773811453199	0.310731152533313	0.52083593901641	No
402	Aak1	ENSMUSG00000057230.13	protein_coding	1.16633391987297	5.37850345417087	0.0371668410275795	0.120862333855078	No
403	Aamdc	ENSMUSG00000035642.16	protein_coding	-0.0746308578120287	4.32900229207817	0.887119170051796	0.951017181184989	No
404	Aamp	ENSMUSG00000006299.13	protein_coding	-0.150862257474874	7.91305150667058	0.735330311860585	0.867209499301071	No
405	Aar2	ENSMUSG00000027628.10	protein_coding	-0.732491828170985	6.06574659710321	0.118366409035028	0.276264097384462	No
406	Aars	ENSMUSG00000031960.14	protein_coding	-0.0540299979565204	8.02559046702391	0.909062305755004	0.963503651106399	No
407	Aars2	ENSMUSG00000023938.8	protein_coding	-0.674077862667275	4.23475038569705	0.203228681775229	0.398173261859326	No
408	Aarsd1	ENSMUSG00000075528.13	protein_coding	-0.0051492359491551	5.64545662717259	0.993300722120738	1	No
409	Aasdh	ENSMUSG00000055923.16	protein_coding	-0.407142862912551	3.27841357330107	0.460525790547475	0.667327658705327	No
410	Aasdhppt	ENSMUSG00000025894.11	protein_coding	-0.0101209293653769	5.96839793765286	0.982862457461062	0.997124712756221	No
411	Aatf	ENSMUSG00000018697.14	protein_coding	-0.634614830944803	5.45954768743847	0.193870912030921	0.385836033148223	No
412	Abca1	ENSMUSG00000015243.4	protein_coding	5.2915862003526	4.52915747618076	2.27392067584654e-11	7.5535560214634e-10	Up
413	Abca2	ENSMUSG00000026944.18	protein_coding	0.282050922653329	5.01200994770716	0.624727950293627	0.79426382467459	No
414	Abca3	ENSMUSG00000024130.16	protein_coding	-0.432240987310735	5.87914113988671	0.300693973556118	0.509588014352065	No
415	Abca5	ENSMUSG00000018800.14	protein_coding	-1.87616435027064	3.36106295553072	0.00283380861436703	0.015334480893423	No
416	Abca7	ENSMUSG00000035722.15	protein_coding	-0.94781476991041	3.56332821174844	0.0826949535984271	0.216618304250575	No
417	Abcb10	ENSMUSG00000031974.8	protein_coding	-0.231728211489657	5.64679552250088	0.617494691889938	0.788961949993627	No
418	Abcb1b	ENSMUSG00000028970.9	protein_coding	-2.95782353097886	3.35390113782494	5.00230688054694e-07	7.19492190935072e-06	Down
419	Abcb6	ENSMUSG00000026198.15	protein_coding	-0.430456089624409	4.59160756924343	0.453018119821146	0.660256120969695	No
420	Abcb7	ENSMUSG00000031333.7	protein_coding	-0.973209545611272	5.06767499899876	0.0545327804088758	0.160393355012855	No
421	Abcb8	ENSMUSG00000028973.18	protein_coding	0.545237508779527	5.58825241258894	0.229905497096498	0.431608659456933	No
422	Abcb9	ENSMUSG00000029408.13	protein_coding	2.38577480390039	2.42516966732429	0.00313583089761657	0.0167269351113583	Up
423	Abcc1	ENSMUSG00000023088.17	protein_coding	0.285428037337715	6.45523300348689	0.562211459570849	0.748480905181032	No
424	Abcc10	ENSMUSG00000032842.13	protein_coding	-0.241046073969206	2.26448066101207	0.751779775627243	0.875558385943625	No
425	Abcc4	ENSMUSG00000032849.14	protein_coding	-1.30574842119424	4.90652403227255	0.0223195475198867	0.0822033610696599	No
426	Abcc5	ENSMUSG00000022822.16	protein_coding	0.384487691374893	3.80420950114149	0.486089003788171	0.689064424848031	No
427	Abcd1	ENSMUSG00000031378.14	protein_coding	-0.351427825233256	4.06973112844545	0.572433920837894	0.755743674827535	No
428	Abcd3	ENSMUSG00000028127.10	protein_coding	0.502696545212255	6.67020993527176	0.24838330236189	0.453277928637624	No
429	Abcd4	ENSMUSG00000021240.6	protein_coding	-0.219352976218479	3.59469672304569	0.691643406047692	0.839547528307527	No
430	Abce1	ENSMUSG00000058355.8	protein_coding	-0.611794408593763	7.99798110384282	0.195150368043859	0.387384990273518	No
431	Abcf1	ENSMUSG00000038762.15	protein_coding	-0.0814751169430706	7.0389408105792	0.842717794052996	0.92866656970174	No
432	Abcf2	ENSMUSG00000028953.10	protein_coding	0.00447256810467904	7.8073106409127	0.993176387537547	1	No
433	Abcf3	ENSMUSG00000003234.16	protein_coding	-0.355586225142942	6.0041548453841	0.491768193451673	0.693608535578694	No
434	Abcg1	ENSMUSG00000024030.7	protein_coding	-3.53339663713468	2.929090181984	2.53375804848057e-06	3.09470521424107e-05	Down
435	Abcg2	ENSMUSG00000029802.13	protein_coding	-4.2233942301297	1.9750696603942	1.50922483103869e-06	1.94279982585153e-05	Down
436	Abhd1	ENSMUSG00000006638.14	processed_transcript	-0.430093665723431	3.97215959020436	0.46879432854437	0.674403553351714	No
437	Abhd10	ENSMUSG00000033157.17	protein_coding	0.237977738821753	4.07397761238161	0.630488319103561	0.797103313450826	No
438	Abhd11	ENSMUSG00000040532.14	protein_coding	0.683819211437684	5.81771983280165	0.142131969012367	0.312272977108846	No
439	Abhd12	ENSMUSG00000032046.15	protein_coding	-0.482885508293315	5.38797435776052	0.266951242753332	0.473077255393901	No
440	Abhd13	ENSMUSG00000040396.12	protein_coding	2.27353070043777	4.4921178342601	0.0115380891553392	0.048405634943059	Up
441	Abhd14a	ENSMUSG00000042210.17	protein_coding	-0.703705905044686	3.17216750113769	0.213617092109187	0.411705118240727	No
442	Abhd14b	ENSMUSG00000042073.15	protein_coding	0.130319590406835	3.42027461944908	0.811267404194332	0.91040186905557	No
443	Abhd15	ENSMUSG00000000686.11	protein_coding	3.35437609149896	1.47992863862947	2.50140857544025e-05	0.000240632263391164	Up
444	Abhd16a	ENSMUSG00000007036.15	protein_coding	0.0973199214110864	5.43431847029853	0.833990794908339	0.923451646517252	No
445	Abhd17a	ENSMUSG00000003346.14	protein_coding	0.986668078274783	4.13810895365344	0.325385834727109	0.535340528077649	No
446	Abhd17b	ENSMUSG00000047368.4	protein_coding	3.78986649540918	4.6789470792915	0.000313925569296668	0.00227600296090183	Up
447	Abhd17c	ENSMUSG00000038459.10	protein_coding	1.32432355620114	2.86531022057322	0.0562979617216032	0.164283329225609	No
448	Abhd18	ENSMUSG00000037818.16	protein_coding	-0.491529951259812	1.48638113393308	0.582548127490709	0.763587215963396	No
449	Abhd2	ENSMUSG00000039202.12	protein_coding	1.62882629604451	8.187189453355	0.00149439418864682	0.00886289176595598	No
450	Abhd3	ENSMUSG00000002475.16	protein_coding	-3.51764976066407	4.1851323851217	2.39144116493864e-10	6.8571752888219e-09	Down
451	Abhd4	ENSMUSG00000040997.13	protein_coding	-0.954907239032316	6.59127383724485	0.0299369376498761	0.102885123682522	No
452	Abhd5	ENSMUSG00000032540.16	protein_coding	-0.944013175378859	6.82468914029063	0.0231914427569264	0.0846215341665894	No
453	Abhd6	ENSMUSG00000025277.14	protein_coding	-0.149405187678133	5.58878601453322	0.731661271491999	0.864331881325798	No
454	Abhd8	ENSMUSG00000007950.9	protein_coding	-0.290101807021233	5.8429593244618	0.503125378509585	0.702262750197961	No
455	Abi1	ENSMUSG00000058835.14	protein_coding	-0.206776293243715	6.57092834791842	0.622047317095121	0.792628730691268	No
456	Abi2	ENSMUSG00000026782.15	protein_coding	0.116683681280931	4.88936927083084	0.830547860074517	0.921666016636134	No
457	Abi3	ENSMUSG00000018381.15	protein_coding	3.3721658455084	2.73881644829221	3.17258399391083e-06	3.77489468625437e-05	Up
458	Abl1	ENSMUSG00000026842.16	protein_coding	0.14759825805677	4.81180202782418	0.768634439841646	0.886074832642919	No
459	Abl2	ENSMUSG00000026596.13	protein_coding	-0.394670325031027	3.52957746940316	0.467759423504108	0.673513083713566	No
460	Ablim1	ENSMUSG00000025085.16	protein_coding	0.00783327108059093	4.93382837401978	0.991990202166032	1	No
461	Abr	ENSMUSG00000017631.18	protein_coding	-0.583321768385781	5.16595515213495	0.203937181526075	0.399151694675759	No
462	Abracl	ENSMUSG00000078453.3	protein_coding	0.433259165914257	5.94318737409972	0.303447495857273	0.512211399651956	No
463	Abraxas1	ENSMUSG00000035234.18	protein_coding	-0.504577767135878	4.13348864723569	0.379322782211271	0.591493875120434	No
464	Abraxas2	ENSMUSG00000030965.19	protein_coding	-0.760551394146742	5.66236817080264	0.0782895204193449	0.209011902466191	No
465	Abt1	ENSMUSG00000036376.3	protein_coding	-0.625557049883803	5.12965895472111	0.171257299256612	0.353684703657936	No
466	Abtb1	ENSMUSG00000030083.11	protein_coding	-1.39342772486149	3.38162945445406	0.0317024407213352	0.107733472258006	No
467	Abtb2	ENSMUSG00000032724.5	protein_coding	-0.583670618948273	5.72306888703502	0.198251497824549	0.391406104304317	No
468	AC090479.2	ENSMUSG00000117634.1	antisense	3.75312093634862	1.41572458579189	0.00277689063228933	0.0150771282521942	Up
469	AC098880.2	ENSMUSG00000117183.1	processed_pseudogene	-1.60569531207644	2.01715679619038	0.0122199083069438	0.0507561127750645	No
470	AC102106.1	ENSMUSG00000118264.1	transcribed_processed_pseudogene	0.998908104339	0.230895689807649	0.271250145596019	0.477969727740208	No
471	AC102496.1	ENSMUSG00000117465.1	lincRNA	1.16031499440004	0.0166318084459973	0.339123996195713	0.549057898602583	No
472	AC104328.1	ENSMUSG00000117600.1	TEC	8.21195776948831	0.537728317128003	1.90088431528004e-05	0.000189125958456976	Up
473	AC114539.1	ENSMUSG00000118087.1	bidirectional_promoter_lncRNA	-0.411105656456862	3.45891850743272	0.475336134452648	0.680093104005347	No
474	AC114990.1	ENSMUSG00000117327.1	pseudogene	0.177794733954861	0.764376351262646	0.80768680919853	0.909209026496273	No
475	AC115117.1	ENSMUSG00000117730.1	processed_pseudogene	-1.13447953768867	1.77000291899398	0.0694921780411388	0.192425266898137	No
476	AC115631.1	ENSMUSG00000117942.1	protein_coding	-0.814311991111578	3.12665985282974	0.444159137291146	0.652038496207898	No
477	AC115752.1	ENSMUSG00000118106.1	TEC	1.6585245838927	1.87785338571608	0.0172616016666493	0.0671078037444773	No
478	AC117239.2	ENSMUSG00000117621.1	protein_coding	0.5304564701081	1.02943664849157	0.472883166912566	0.677822878812026	No
479	AC121821.1	ENSMUSG00000117869.1	processed_transcript	2.17289208435373	4.00468408557737	0.000121067961986726	0.000978059315638833	Up
480	AC121824.2	ENSMUSG00000118246.1	processed_pseudogene	0.98849423334314	0.538691877086095	0.193275797675747	0.385167965479989	No
481	AC122253.2	ENSMUSG00000117458.1	processed_pseudogene	0.969729972678395	0.389610813397229	0.189673001902309	0.380029918759138	No
482	AC122453.1	ENSMUSG00000117438.1	processed_pseudogene	1.11287686119925	1.32951579337029	0.130325469331141	0.294656693541417	No
483	AC122861.4	ENSMUSG00000117959.1	antisense	0.576552911062136	0.622263137439946	0.567227225514024	0.7523746976186	No
484	AC123927.2	ENSMUSG00000117429.1	TEC	6.70464611327179	-0.734570064692512	6.77947429767317e-05	0.000582930087294137	Up
485	AC123927.3	ENSMUSG00000117599.1	TEC	4.37203872424977	-0.400487322763357	0.000475565799554322	0.00329590778716019	Up
486	AC124502.3	ENSMUSG00000117789.1	protein_coding	-0.104188528160822	0.683772448463312	0.926556416026104	0.971183466499906	No
487	AC124512.1	ENSMUSG00000117875.1	processed_pseudogene	-0.147537514416016	0.169439393106084	0.898972218371918	0.958276124736001	No
488	AC124518.1	ENSMUSG00000117922.1	lincRNA	-7.85628093634181	2.93444845910669	5.3812827820324e-12	1.94337028468965e-10	Down
489	AC125110.1	ENSMUSG00000117662.1	processed_transcript	0.438453532572462	0.0721315691437649	0.613758343078198	0.78697236159782	No
490	AC125398.1	ENSMUSG00000118102.1	lincRNA	-9.65818774404699	1.75349958065335	1.14709325624372e-11	3.93011797177655e-10	Down
491	AC125456.1	ENSMUSG00000118241.1	processed_pseudogene	-0.0691914915598512	1.41567049139733	0.949399389861787	0.98164661729888	No
492	AC126031.1	ENSMUSG00000117699.1	processed_pseudogene	7.51672438520733	-0.0967036018126263	2.52543237007538e-06	3.08735840155052e-05	Up
493	AC126937.2	ENSMUSG00000117171.1	bidirectional_promoter_lncRNA	1.81149882167312	0.881251303129762	0.0390102677118673	0.124928942298776	No
494	AC127331.2	ENSMUSG00000117813.1	processed_pseudogene	0.143927495701865	3.87019781556708	0.804411975326221	0.907663639107327	No
495	AC131675.2	ENSMUSG00000118145.1	processed_pseudogene	0.823709079304754	1.03019573788247	0.274935502711152	0.48236452038162	No
496	AC132148.1	ENSMUSG00000118330.1	antisense	-0.0934861733773711	1.05214166311763	0.90858511222804	0.963444478861037	No
497	AC132253.4	ENSMUSG00000118100.1	processed_transcript	-0.263203847222513	0.653588063930281	0.803656405883629	0.907403957097388	No
498	AC132253.6	ENSMUSG00000118138.1	lincRNA	1.28035915513655	-0.0751199200850407	0.104162442705806	0.253380404047875	No
499	AC132253.9	ENSMUSG00000118383.1	lincRNA	0.00272476985387924	2.53199280444205	1	1	No
500	AC132307.1	ENSMUSG00000117775.1	sense_intronic	1.37952045180385	2.33213571671686	0.0836333107906826	0.218263339606465	No
501	AC132307.3	ENSMUSG00000117992.1	antisense	4.70412765969287	-0.12369438346305	0.000198675877966415	0.00151007228747852	Up
502	AC133451.1	ENSMUSG00000117768.1	bidirectional_promoter_lncRNA	5.22184512687392	0.285696010810691	9.93887302977632e-06	0.000105735048904356	Up
503	AC133509.1	ENSMUSG00000117822.1	processed_pseudogene	-0.412575627754537	0.61110403960731	0.599154880891383	0.774727965417956	No
504	AC133523.4	ENSMUSG00000118132.1	bidirectional_promoter_lncRNA	0.569752712264653	0.0774526828328205	0.481493550930311	0.685824200781454	No
505	AC138790.1	ENSMUSG00000117698.1	processed_transcript	1.48791304114795	1.26317141954508	0.0742448526605898	0.200943836591209	No
506	AC144860.1	ENSMUSG00000117499.1	TEC	1.02211116801303	1.57623775722742	0.24088353390711	0.444877094687879	No
507	AC154366.4	ENSMUSG00000117648.1	bidirectional_promoter_lncRNA	7.86581712276549	0.220819790818373	2.76466906562024e-06	3.33708293178118e-05	Up
508	AC154457.3	ENSMUSG00000117300.1	processed_pseudogene	-0.718155904979973	3.43539261146388	0.174400473853264	0.358403434578178	No
509	AC154652.2	ENSMUSG00000118295.1	transcribed_processed_pseudogene	1.35733672818688	1.38542649155651	0.0475744394672925	0.144376484252092	No
510	AC154766.4	ENSMUSG00000117322.1	antisense	1.27751506390645	0.351727086733715	0.120843415294693	0.279942738413261	No
511	AC157548.1	ENSMUSG00000118057.1	lincRNA	1.23340600358284	2.88325897269939	0.0385932341708676	0.124201058523876	No
512	AC158975.2	ENSMUSG00000118012.1	lincRNA	8.70269133099065	9.01721788383716	1.51650075076694e-46	6.75449434391593e-43	Up
513	AC160336.1	ENSMUSG00000115801.1	lincRNA	-0.149902827954187	2.16909431692388	0.853693623824566	0.93431519383601	No
514	AC165962.1	ENSMUSG00000117725.1	antisense	1.76726489118799	2.42408101657243	0.00959083067043784	0.0418799605942452	No
515	AC166110.4	ENSMUSG00000117278.1	lincRNA	0.434001328469127	0.885276215387508	0.632887409180212	0.798625135656435	No
516	AC166172.3	ENSMUSG00000118049.1	antisense	1.96921165579509	-0.241462666462614	0.040761030175098	0.129339559534471	No
517	AC166172.4	ENSMUSG00000118071.1	antisense	4.06462244078087	0.563649317525626	0.000479133711775256	0.00331547625931692	Up
518	Acaa1a	ENSMUSG00000036138.16	protein_coding	-0.504857361359429	6.70599776807947	0.267393480137222	0.473358728351029	No
519	Acaa1b	ENSMUSG00000010651.4	protein_coding	-0.0251093374950324	2.55546375498567	0.988667182758016	0.999691489503193	No
520	Acaa2	ENSMUSG00000036880.10	protein_coding	-1.58041561397084	6.39144310159665	0.00117294855773113	0.00718612500156048	No
521	Acaca	ENSMUSG00000020532.18	protein_coding	0.748722824310936	6.11632666434817	0.156500789928626	0.333465723971663	No
522	Acacb	ENSMUSG00000042010.16	protein_coding	2.63797316049974	0.263477934317504	0.0033355410350351	0.0175608744326789	Up
523	Acad10	ENSMUSG00000029456.12	protein_coding	-1.15863060205821	1.13763484257306	0.103102158821423	0.252079653200459	No
524	Acad11	ENSMUSG00000090150.10	protein_coding	-2.00225274078874	4.07779774639698	0.000134733860017637	0.00107353240164322	Down
525	Acad12	ENSMUSG00000042647.13	protein_coding	-3.50758997385342	1.82560371690634	5.04096111132912e-05	0.000447259776690437	Down
526	Acad8	ENSMUSG00000031969.16	protein_coding	-0.167968021811849	4.79344249811892	0.74227696672562	0.871246904199262	No
527	Acad9	ENSMUSG00000027710.14	protein_coding	-0.224367418046085	5.3895578703625	0.622852058362318	0.793076920510511	No
528	Acadl	ENSMUSG00000026003.5	protein_coding	-0.430516363352379	7.44732305921084	0.276089835667466	0.484008447151494	No
529	Acadm	ENSMUSG00000062908.12	protein_coding	0.705055259734862	6.54002012578248	0.105594903090147	0.255662332435982	No
530	Acads	ENSMUSG00000029545.13	protein_coding	-0.365871586005255	5.57438999368184	0.447531307392274	0.655261158160811	No
531	Acadsb	ENSMUSG00000030861.15	protein_coding	-0.54626832618032	5.87269396132494	0.258649494507681	0.46486721232524	No
532	Acadvl	ENSMUSG00000018574.14	protein_coding	-0.665708300882608	7.17199717123288	0.23005338378322	0.431798470868294	No
533	Acap1	ENSMUSG00000001588.12	protein_coding	-2.31072746132301	-0.370972485609574	0.00823546191342388	0.0370637393355237	Down
534	Acap2	ENSMUSG00000049076.11	protein_coding	-0.789216425860845	5.51645421395456	0.070080489770554	0.193514260035987	No
535	Acap3	ENSMUSG00000029033.16	protein_coding	0.371054356076397	4.20727895224124	0.552761292133796	0.74052500355843	No
536	Acat1	ENSMUSG00000032047.5	protein_coding	0.235875283768782	7.13748347496811	0.615576426480388	0.788169050462911	No
537	Acat2	ENSMUSG00000023832.14	protein_coding	0.715177159148388	6.8723282516526	0.195088214224963	0.387335619386918	No
538	Acbd3	ENSMUSG00000026499.5	protein_coding	-0.170184816616952	3.62748015603539	0.742439423232893	0.871246904199262	No
539	Acbd4	ENSMUSG00000056938.16	protein_coding	-0.0103310233424239	4.67108720979417	0.986344446105182	0.998525228339832	No
540	Acbd5	ENSMUSG00000026781.17	protein_coding	-0.718106578856805	5.4820836543737	0.127009556842953	0.289212968393923	No
541	Acbd6	ENSMUSG00000033701.13	protein_coding	0.564687934649156	4.95828399425884	0.426125628250651	0.636046765492092	No
542	Accs	ENSMUSG00000040272.14	protein_coding	0.638536345079322	2.98401491401288	0.256309440840683	0.462170197268598	No
543	Acd	ENSMUSG00000038000.10	protein_coding	0.327181705562288	5.92513756138925	0.450297371257283	0.657509941508011	No
544	Ace	ENSMUSG00000020681.14	protein_coding	7.08284716568685	-0.438553707444475	1.61788003988022e-05	0.000164022102373896	Up
545	Acer2	ENSMUSG00000038007.14	protein_coding	-11.7358541070987	3.81798336546733	7.6415319853248e-24	1.29248291630266e-21	Down
546	Acer3	ENSMUSG00000030760.14	protein_coding	-1.53640045778209	7.13765564811971	0.000328331198745104	0.00237143863655788	No
547	Acin1	ENSMUSG00000022185.19	protein_coding	0.577354792903541	4.96966271250054	0.276327409816135	0.484170843163284	No
548	Ackr3	ENSMUSG00000044337.5	protein_coding	6.39350507634696	2.1663457867751	3.18368873556459e-11	1.0426580608974e-09	Up
549	Acly	ENSMUSG00000020917.17	protein_coding	-0.430918150470244	8.10978387997225	0.316451985926295	0.525739639029201	No
550	Aco1	ENSMUSG00000028405.9	protein_coding	-0.123296297120019	6.23237356212762	0.774847368161882	0.89020191698458	No
551	Aco2	ENSMUSG00000022477.13	protein_coding	0.342075934833122	8.57208843053038	0.527273948154968	0.719950387824103	No
552	Acod1	ENSMUSG00000022126.6	protein_coding	-0.508039178918657	2.15124911279955	0.501687434810884	0.701147263372669	No
553	Acot1	ENSMUSG00000072949.6	protein_coding	4.03820020326204	5.77716839046257	5.83690353898984e-13	2.52403576336512e-11	Up
554	Acot11	ENSMUSG00000034853.16	protein_coding	8.0578524457655	0.368621775170323	9.35886228140373e-07	1.26444001824183e-05	Up
555	Acot13	ENSMUSG00000006717.7	protein_coding	-0.986306140006103	6.19007247867616	0.0194208841763725	0.0737193810601571	No
556	Acot2	ENSMUSG00000021226.7	protein_coding	2.28606159551877	3.04930982037632	0.0319335015268509	0.108298336904006	No
557	Acot6	ENSMUSG00000043487.4	protein_coding	1.69159567559091	-0.233198647303659	0.0617198640372111	0.176294508168284	No
558	Acot7	ENSMUSG00000028937.14	protein_coding	-0.0910664297253944	8.43071338347909	0.884796232383044	0.950135055302445	No
559	Acot8	ENSMUSG00000017307.16	protein_coding	-0.914159842420475	4.24745269581868	0.112036093281821	0.265948885846809	No
560	Acot9	ENSMUSG00000025287.15	protein_coding	-0.565352242171538	6.83048435255436	0.287293244743137	0.496098776978263	No
561	Acox1	ENSMUSG00000020777.16	protein_coding	-0.114204276466147	6.12585139582973	0.794414824443455	0.902249968908921	No
562	Acox2	ENSMUSG00000021751.13	protein_coding	0.270229335985016	5.42440560352804	0.638037258700249	0.802818390671243	No
563	Acox3	ENSMUSG00000029098.17	protein_coding	-1.84825586031799	3.63396606032399	0.000644972392299984	0.0042994732289413	No
564	Acp1	ENSMUSG00000044573.16	protein_coding	-0.274464954714329	7.1345135291002	0.515172500005584	0.711663624233259	No
565	Acp2	ENSMUSG00000002103.15	protein_coding	-0.147194639185056	5.33899369447558	0.751727666241743	0.875558385943625	No
566	Acp5	ENSMUSG00000001348.15	protein_coding	7.15484543906127	-0.398896045605593	3.13223763150014e-05	0.000292473509658315	Up
567	Acp6	ENSMUSG00000028093.15	protein_coding	-0.473481140009983	5.72019274452759	0.330036724752686	0.539762181792829	No
568	Acpp	ENSMUSG00000032561.15	protein_coding	-1.0335316514264	2.867090069119	0.091714817694846	0.233072155579789	No
569	Acsbg1	ENSMUSG00000032281.11	protein_coding	-4.96567269390196	4.27348411735767	7.93601105008304e-11	2.42656704007345e-09	Down
570	Acsf2	ENSMUSG00000076435.3	protein_coding	5.93801764882062	0.9404075061608	1.46739993938152e-05	0.000150690716472608	Up
571	Acsf3	ENSMUSG00000015016.8	protein_coding	-1.22896623712544	3.5737332150795	0.0232277771123633	0.0847309740036577	No
572	Acsl1	ENSMUSG00000018796.13	protein_coding	-0.807545694340324	4.6015658633416	0.110690559629139	0.263908666346596	No
573	Acsl3	ENSMUSG00000032883.15	protein_coding	1.97140125232403	5.38529022598563	0.0078772261026269	0.0358011888378574	No
574	Acsl4	ENSMUSG00000031278.12	protein_coding	-1.81105192087889	7.20981606981515	0.00917128379811322	0.040417775102371	No
575	Acsl5	ENSMUSG00000024981.6	protein_coding	-0.125060302482083	8.17173384682087	0.795712188110683	0.902879267793389	No
576	Acss1	ENSMUSG00000027452.11	protein_coding	11.1367780993667	3.24779433953728	1.34553379848656e-18	1.30396847767103e-16	Up
577	Acss2	ENSMUSG00000027605.18	protein_coding	-0.652487275149175	3.10464396430685	0.253886528359897	0.459243507776492	No
578	Actb	ENSMUSG00000029580.14	protein_coding	-0.527649404851802	13.0736497544854	0.240090459524831	0.444149068277833	No
579	Actg-ps1	ENSMUSG00000074978.4	processed_pseudogene	2.10230887797724	2.3461333593086	0.065390773211094	0.184025170944953	No
580	Actg1	ENSMUSG00000062825.15	protein_coding	0.42893671965556	12.1884114141347	0.35189715266233	0.562984884324001	No
581	Actl6a	ENSMUSG00000027671.14	protein_coding	0.816010660868132	6.82734230641353	0.0880211510506635	0.226199113710847	No
582	Actn1	ENSMUSG00000015143.15	protein_coding	0.154600699313778	6.55182770984133	0.803925470570899	0.907421197648957	No
583	Actn4	ENSMUSG00000054808.15	protein_coding	0.837798884643309	9.77000209725263	0.0579033577988011	0.168050535818328	No
584	Actr10	ENSMUSG00000021076.6	protein_coding	-0.248075694406677	6.68846150238884	0.540659778547719	0.730834189272092	No
585	Actr1a	ENSMUSG00000025228.5	protein_coding	-0.0859698909049232	7.93579227863561	0.852283561665622	0.933689673770275	No
586	Actr1b	ENSMUSG00000037351.9	protein_coding	-0.142827638379451	7.31870214548305	0.72321843092403	0.860903757149834	No
587	Actr2	ENSMUSG00000020152.7	protein_coding	0.888104898498981	7.99218752182213	0.0511587689576587	0.152790225930316	No
588	Actr3	ENSMUSG00000026341.16	protein_coding	0.180992428145688	8.22280868658802	0.675748707772314	0.829881644227124	No
589	Actr3b	ENSMUSG00000056367.14	protein_coding	1.28513703788658	2.76942103680847	0.0311019750940051	0.106043529269226	No
590	Actr5	ENSMUSG00000037761.16	protein_coding	1.99686235525118	2.1059914770555	0.0672552477606948	0.187957518600032	No
591	Actr6	ENSMUSG00000019948.4	protein_coding	-0.337228783979785	3.70402646088724	0.541329242502967	0.731354330736468	No
592	Actr8	ENSMUSG00000015971.5	protein_coding	0.294567390178572	5.4894173201352	0.502875828556414	0.701987758166611	No
593	Acvr1	ENSMUSG00000026836.15	protein_coding	-0.125390249774176	3.26524679954174	0.842841565376694	0.928675599617662	No
594	Acvr1b	ENSMUSG00000000532.11	protein_coding	0.0525655168993927	2.94988851608402	0.934577442876476	0.974165207248262	No
595	Acvr2a	ENSMUSG00000052155.5	protein_coding	-0.887482758524736	4.1837238793334	0.0733223898728133	0.19937602227931	No
596	Acvr2b	ENSMUSG00000061393.14	protein_coding	0.748130948737931	0.451171243350037	0.531985523345193	0.723868692763592	No
597	Acvrl1	ENSMUSG00000000530.16	protein_coding	3.60723171299007	-0.262175934448466	0.000987766148312618	0.00619649355575268	Up
598	Acy1	ENSMUSG00000023262.13	protein_coding	-1.05679678161721	4.98697142843932	0.0262781967560435	0.093236660927842	No
599	Acy3	ENSMUSG00000024866.10	protein_coding	1.97902117934538	1.05515926351342	0.0215495696821724	0.0799626076348758	No
600	Acyp1	ENSMUSG00000008822.15	protein_coding	-0.093875177908236	3.6545379287882	0.864478828543768	0.939424699658574	No
601	Acyp2	ENSMUSG00000060923.5	protein_coding	11.5028692864109	3.60867242792017	7.83282860160577e-18	6.70911895991387e-16	Up
602	Ada	ENSMUSG00000017697.3	protein_coding	-0.628103729786132	4.09381061816917	0.236394948453504	0.439686706742166	No
603	Adal	ENSMUSG00000027259.15	protein_coding	-0.552676929216253	3.83598023705085	0.289267360578932	0.497963214642578	No
604	Adam10	ENSMUSG00000054693.14	protein_coding	0.106069829758239	7.3045797480988	0.862981244001089	0.938696430812498	No
605	Adam11	ENSMUSG00000020926.16	protein_coding	-1.24635230799738	0.325190227511062	0.137010243968132	0.305172675429601	No
606	Adam12	ENSMUSG00000054555.11	protein_coding	-2.67036831773745	4.35521514590043	0.00106669677633298	0.00660788239469692	Down
607	Adam15	ENSMUSG00000028041.17	protein_coding	0.252390113640731	6.23743284810337	0.536895484517059	0.728160328038671	No
608	Adam17	ENSMUSG00000052593.16	protein_coding	-1.57326969659589	6.60697713629286	0.000968254151572526	0.00609698961984547	No
609	Adam3	ENSMUSG00000031553.16	protein_coding	-7.23911591587208	-0.527939932669876	1.0493100382483e-05	0.000111100481228794	Down
610	Adam8	ENSMUSG00000025473.16	protein_coding	-5.45206212169585	5.31249522077516	3.36610662676436e-17	2.66141519211984e-15	Down
611	Adam9	ENSMUSG00000031555.15	protein_coding	-0.148081905230244	6.10419285103178	0.732598604388992	0.865056782595062	No
612	Adamts1	ENSMUSG00000022893.14	protein_coding	-0.130902284640278	7.42835257535982	0.857175746529909	0.935716600606052	No
613	Adamts10	ENSMUSG00000024299.17	protein_coding	1.52526829320253	1.60188265373372	0.0351070264964205	0.116286586030037	No
614	Adamts12	ENSMUSG00000047497.10	protein_coding	7.76490391975658	0.101389495742163	2.86393166174647e-06	3.44445138292137e-05	Up
615	Adamts14	ENSMUSG00000059901.12	protein_coding	2.266521572184	3.48602435870178	0.00324932906741201	0.0172086940145696	Up
616	Adamts4	ENSMUSG00000006403.13	protein_coding	1.80654243027441	4.32833775437497	0.0074353184266747	0.034164623389693	No
617	Adamts5	ENSMUSG00000022894.6	protein_coding	-0.945774945905201	2.17520821709025	0.241245071195293	0.445175616808659	No
618	Adamts7	ENSMUSG00000032363.15	protein_coding	0.941787685626647	2.64841776855502	0.125204505464198	0.286665970187221	No
619	Adamts8	ENSMUSG00000031994.13	protein_coding	0.342090266702441	3.63171327080809	0.614484073206274	0.787298512434772	No
620	Adamtsl2	ENSMUSG00000036040.14	protein_coding	7.92842122381728	0.245445968777838	7.41213481084017e-07	1.01789255233758e-05	Up
621	Adamtsl4	ENSMUSG00000015850.11	protein_coding	0.584227845257678	2.98019064946004	0.317773094741933	0.527332847980839	No
622	Adamtsl5	ENSMUSG00000043822.18	protein_coding	5.08223282605574	1.4561468264516	2.81613544798567e-07	4.28578608838093e-06	Up
623	Adap1	ENSMUSG00000056413.16	protein_coding	-3.36142793449272	0.948464815152669	0.000181598289308662	0.00139835327488831	Down
624	Adar	ENSMUSG00000027951.16	protein_coding	-0.25289242970284	4.96684752098571	0.587217948094119	0.766133217580884	No
625	Adarb1	ENSMUSG00000020262.15	protein_coding	0.561006001874627	2.91219590586837	0.51582215905061	0.712043861559562	No
626	Adat1	ENSMUSG00000031949.17	protein_coding	-0.794411731103677	2.52937348542163	0.21409428758342	0.412268031516019	No
627	Adat2	ENSMUSG00000019808.8	protein_coding	-0.524138540286393	4.86846743884774	0.262747903723522	0.469378401329071	No
628	Adat3	ENSMUSG00000113640.1	protein_coding	0.349561483044612	2.89470442326611	0.58278479100808	0.763592031519986	No
629	Adck1	ENSMUSG00000021044.15	protein_coding	-0.850906586455713	4.01352765659473	0.112193248290827	0.266274632977269	No
630	Adck2	ENSMUSG00000046947.12	protein_coding	-0.390859952266919	3.61077618476783	0.452346204140174	0.659492632811894	No
631	Adck5	ENSMUSG00000022550.18	protein_coding	-0.65689390996858	4.76700626913995	0.16294525679023	0.34282388934515	No
632	Adcy3	ENSMUSG00000020654.15	protein_coding	0.348976770796054	0.288228685471295	0.731484520206601	0.864331881325798	No
633	Adcy6	ENSMUSG00000022994.9	protein_coding	-0.275214600951999	3.09618701799043	0.624547780253523	0.794252159488682	No
634	Adcy7	ENSMUSG00000031659.13	protein_coding	-1.16728552757973	4.44798386649554	0.0282836687103152	0.0986752953804782	No
635	Adcy8	ENSMUSG00000022376.8	protein_coding	4.32848632204865	1.44164146907061	7.53767204096935e-07	1.03406954631861e-05	Up
636	Adcy9	ENSMUSG00000005580.11	protein_coding	-0.179428080291291	1.57807141613271	0.790842329614472	0.900335282296036	No
637	Add1	ENSMUSG00000029106.14	protein_coding	0.681755205731595	6.85453876003362	0.111078782843609	0.264433512755973	No
638	Add3	ENSMUSG00000025026.15	protein_coding	-0.60199271901214	5.1565935077579	0.194928547046143	0.38723705403498	No
639	Adgra1	ENSMUSG00000025475.17	protein_coding	-2.09571068519009	2.18017903440088	0.000789952161674688	0.0051264404003386	Down
640	Adgra3	ENSMUSG00000029090.12	protein_coding	0.95724822187658	4.57987715494983	0.114300268580174	0.269454118689528	No
641	Adgre5	ENSMUSG00000002885.14	protein_coding	1.46362515292884	1.63665294470634	0.0257492840527606	0.0917498489367965	No
642	Adgrf4	ENSMUSG00000023918.12	protein_coding	-4.99499817787697	4.00022262497685	9.47188647936719e-15	5.22989037757456e-13	Down
643	Adgrg1	ENSMUSG00000031785.16	protein_coding	0.928995018933824	3.24876204754393	0.139765800774294	0.308941377989432	No
644	Adgrg3	ENSMUSG00000060470.7	protein_coding	-5.19240465101901	0.729480447648736	1.6269516961901e-07	2.64492978226564e-06	Down
645	Adgrg6	ENSMUSG00000039116.6	protein_coding	-2.60766836551396	4.78867831992651	2.36880789754434e-07	3.6634272137717e-06	Down
646	Adgrl1	ENSMUSG00000013033.16	protein_coding	1.3412583596621	3.46878104767637	0.101116495326039	0.248504434531274	No
647	Adgrl2	ENSMUSG00000028184.12	protein_coding	0.631522519194185	6.52855396925667	0.123158444843767	0.283736962455276	No
648	Adgrl3	ENSMUSG00000037605.16	protein_coding	1.1334635953588	5.18403967313548	0.0398163004092323	0.127066015301687	No
649	Adh5	ENSMUSG00000028138.8	protein_coding	0.00100232821802238	7.43872258014968	0.998388762992757	1	No
650	Adh7	ENSMUSG00000055301.8	protein_coding	0.485426162421292	3.57367909200489	0.544402255882872	0.733658893401457	No
651	Adhfe1	ENSMUSG00000025911.14	protein_coding	-3.49386331374889	0.332871487263484	0.00014864621032013	0.00116630103481948	Down
652	Adi1	ENSMUSG00000020629.12	protein_coding	-0.693004650753311	5.80489859799499	0.102338209463167	0.250677021970089	No
653	Adipor1	ENSMUSG00000026457.14	protein_coding	0.0907792928411949	7.43231466591038	0.872117416015876	0.94381087817317	No
654	Adipor2	ENSMUSG00000030168.13	protein_coding	1.18484473074496	4.18993172332035	0.240247988408054	0.444155909698958	No
655	Adk	ENSMUSG00000039197.10	protein_coding	-0.00760210355368694	7.00622968613461	0.990083717768956	1	No
656	Adm	ENSMUSG00000030790.15	protein_coding	5.79031380577294	0.747061203809639	2.57481615596451e-05	0.00024698272416366	Up
657	Adnp2	ENSMUSG00000053950.10	protein_coding	0.816533137675202	4.44371691727003	0.158902696138044	0.33681120333067	No
658	Ado	ENSMUSG00000057134.5	protein_coding	0.0736724183127859	6.83156214989043	0.895148362677916	0.955582769568405	No
659	Adora1	ENSMUSG00000042429.8	protein_coding	3.09422932318113	0.109149711413478	0.00168425445327679	0.00984471041324782	Up
660	Adpgk	ENSMUSG00000025236.11	protein_coding	-1.15346625976131	5.59157394044062	0.0204119090111346	0.0765704458750087	No
661	Adprh	ENSMUSG00000002844.9	protein_coding	-0.51671897917837	5.9043496068007	0.219825377938232	0.41937559965886	No
662	Adprhl2	ENSMUSG00000042558.16	protein_coding	-0.940522004069955	5.16994219762683	0.0433874404823737	0.135517293063459	No
663	Adprm	ENSMUSG00000020910.16	protein_coding	0.311728187815339	3.56835969446708	0.570536386429242	0.754205302282107	No
664	Adrb1	ENSMUSG00000035283.5	protein_coding	11.1013933360494	3.2242743202115	4.25913469270018e-08	7.8823487207562e-07	Up
665	Adrb2	ENSMUSG00000045730.4	protein_coding	-3.70784649330688	1.92796946501392	5.51608462828482e-06	6.21990909731155e-05	Down
666	Adrm1	ENSMUSG00000039041.15	protein_coding	-0.0580630851038531	7.70519947983739	0.893418293955816	0.954519880082424	No
667	Adsl	ENSMUSG00000022407.10	protein_coding	-0.581561492544968	7.20670825483305	0.150849754977068	0.325473022122329	No
668	Adss	ENSMUSG00000015961.8	protein_coding	0.0163455157713773	6.73933899362623	0.970665904773109	0.990971068826207	No
669	Adssl1	ENSMUSG00000011148.14	protein_coding	-0.925745812728618	2.73143936179664	0.106786579980359	0.257281334601074	No
670	Aebp1	ENSMUSG00000020473.13	protein_coding	-2.44639233985077	5.52884105163891	8.39941955230157e-07	1.14640494441117e-05	Down
671	Aebp2	ENSMUSG00000030232.18	protein_coding	-0.717468240970104	4.28746043993919	0.146498255098306	0.318916533825932	No
672	Aen	ENSMUSG00000030609.18	protein_coding	-0.0100838341339071	7.04624434138368	0.985176709160598	0.998144164350028	No
673	Aes	ENSMUSG00000054452.10	protein_coding	1.0123702627337	6.48813269468109	0.149431339243615	0.32340485179352	No
674	Afap1	ENSMUSG00000029094.12	protein_coding	-0.9401612170766	6.61099020062612	0.0226639435989556	0.0832119808351675	No
675	Afap1l1	ENSMUSG00000033032.15	protein_coding	0.975160246781157	-0.037101035272372	0.242997058609362	0.447235082250454	No
676	Afap1l2	ENSMUSG00000025083.18	protein_coding	1.47699495951691	5.30539159927695	0.05835712763333	0.169037056023533	No
677	Afdn	ENSMUSG00000068036.15	protein_coding	0.150453148507263	5.72856389053285	0.769607407770019	0.886337316349633	No
678	Aff1	ENSMUSG00000029313.18	protein_coding	-0.451488413034278	5.95831506688767	0.395275103765817	0.607576893652232	No
679	Aff2	ENSMUSG00000031189.12	protein_coding	-7.48449662954004	-0.313446021091246	3.56484825641761e-06	4.18572077348437e-05	Down
680	Aff3	ENSMUSG00000037138.17	protein_coding	7.83418274636226	0.172955154927848	2.98646379048636e-06	3.58859075256104e-05	Up
681	Aff4	ENSMUSG00000049470.13	protein_coding	1.09476175688836	6.47591877463184	0.0899180041780165	0.229685408492957	No
682	Afg1l	ENSMUSG00000038302.14	protein_coding	-0.106746428150166	3.34426032728605	0.868818618117507	0.941460901409952	No
683	Afg3l1	ENSMUSG00000031967.15	protein_coding	-0.312563645412163	5.95519084484038	0.461302181673265	0.668030752304992	No
684	Afg3l2	ENSMUSG00000024527.10	protein_coding	-1.15195220429789	6.98689259556203	0.0128628026538563	0.0529490970612531	No
685	Afmid	ENSMUSG00000017718.15	protein_coding	3.41185113650552	4.34577456100364	5.23683039030907e-10	1.40793818260181e-08	Up
686	Afp	ENSMUSG00000054932.6	protein_coding	0.181776495044955	0.429844322402699	0.822511230749768	0.916553670692886	No
687	Aftph	ENSMUSG00000049659.15	protein_coding	-0.0487188798595573	4.88382728741878	0.91969714657075	0.968214792493856	No
688	Aga	ENSMUSG00000031521.5	protein_coding	0.906003185473124	4.74981066382264	0.0542801989103003	0.159964025832888	No
689	Agap1	ENSMUSG00000055013.15	protein_coding	0.458243483039109	4.87599878266594	0.318173613284191	0.527669830048821	No
690	Agap3	ENSMUSG00000023353.14	protein_coding	-0.631576823789343	4.08131089031816	0.213943583402293	0.41221545225976	No
691	Agbl3	ENSMUSG00000038836.15	protein_coding	1.35443844891165	2.49864261008765	0.0850126818351675	0.220719154520033	No
692	Agbl5	ENSMUSG00000029165.17	protein_coding	0.960889822539127	3.38281334502353	0.0992291127897139	0.245083069333855	No
693	Agfg1	ENSMUSG00000026159.13	protein_coding	1.18585841141047	4.36595230982301	0.0148214513505695	0.0592237538715043	No
694	Agfg2	ENSMUSG00000029722.15	protein_coding	-1.15337888651705	5.63000190469877	0.0305237118396132	0.104418289196342	No
695	Aggf1	ENSMUSG00000021681.8	protein_coding	0.763986242866456	4.45670451114929	0.242447695360473	0.446654640204969	No
696	Agk	ENSMUSG00000029916.11	protein_coding	2.54135503006816	4.88652228423806	5.71112536350386e-07	8.09247689365202e-06	Up
697	Agl	ENSMUSG00000033400.14	protein_coding	0.0528341077479372	4.53392536877	0.923610732417667	0.969836669381352	No
698	Agmo	ENSMUSG00000050103.18	protein_coding	10.8159988094	2.93450773266709	1.79690010758619e-16	1.25053016862326e-14	Up
699	Ago1	ENSMUSG00000041530.16	protein_coding	1.31941056631492	4.00784150861193	0.124699587740044	0.286049080065661	No
700	Ago2	ENSMUSG00000036698.11	protein_coding	0.364957458480186	6.18214842206966	0.454023723830192	0.661288968587205	No
701	Ago3	ENSMUSG00000028842.15	protein_coding	-0.336607738702	3.0572656793377	0.547841131805452	0.736221784490038	No
702	Agpat1	ENSMUSG00000034254.17	protein_coding	-0.636811669994541	5.77293213987996	0.137124578797559	0.305245838201482	No
703	Agpat2	ENSMUSG00000026922.13	protein_coding	-0.192958950116311	5.04410135216105	0.794929355094488	0.902516202256124	No
704	Agpat3	ENSMUSG00000001211.15	protein_coding	0.491369952211593	5.52084187029065	0.415904857589135	0.626492335309378	No
705	Agpat4	ENSMUSG00000023827.8	protein_coding	3.67836749952789	2.85470034612617	1.34076542488724e-07	2.23382887872111e-06	Up
706	Agpat5	ENSMUSG00000031467.10	protein_coding	0.0503714043029532	6.03007577093286	0.908244807793068	0.963324902502856	No
707	Agps	ENSMUSG00000042410.16	protein_coding	-0.953198247385951	4.84259258209291	0.115485456178065	0.271436528663379	No
708	Agrn	ENSMUSG00000041936.18	protein_coding	0.351671204365688	6.9717548003192	0.503552848405233	0.702723178206448	No
709	Agt	ENSMUSG00000031980.9	protein_coding	8.71315532856106	0.936910498103678	3.38429324863501e-08	6.40523036660921e-07	Up
710	Agtpbp1	ENSMUSG00000021557.15	protein_coding	0.389003839867843	3.97827450509592	0.445638674517232	0.653564259565279	No
711	Agtrap	ENSMUSG00000029007.8	protein_coding	0.871279936437886	4.06801406297127	0.0797861962548122	0.211485023424205	No
712	Ahctf1	ENSMUSG00000026491.13	protein_coding	0.933289082581202	5.3744067223422	0.210145816781369	0.406834019680187	No
713	Ahcy	ENSMUSG00000027597.15	protein_coding	0.861457109895571	3.39065665033312	0.104726573777697	0.254166816732397	No
714	Ahcyl1	ENSMUSG00000027893.14	protein_coding	0.836321373796759	4.91225659081476	0.0932270748925831	0.235571408877464	No
715	Ahcyl2	ENSMUSG00000029772.17	protein_coding	1.2178134969477	4.34730142726517	0.0821939814538472	0.215771312413813	No
716	Ahdc1	ENSMUSG00000037692.14	protein_coding	0.889588909643594	3.17701191565301	0.181972937713161	0.368691795864027	No
717	Ahi1	ENSMUSG00000019986.17	protein_coding	-0.612783096280803	3.90139588225715	0.299581691933353	0.508574749031983	No
718	Ahnak	ENSMUSG00000069833.13	protein_coding	-0.139778794356017	8.57258697314336	0.801910930679196	0.906334278499368	No
719	Ahnak2	ENSMUSG00000072812.4	protein_coding	-0.56533680046915	4.51829714585707	0.289079744909633	0.49783265259473	No
720	Ahr	ENSMUSG00000019256.17	protein_coding	-0.534896872715889	4.42507772125694	0.534479916309248	0.726153598548466	No
721	Ahsa1	ENSMUSG00000021037.7	protein_coding	-0.843420004638583	7.58006099058088	0.0621142879755998	0.177003863495407	No
722	Ahsa2	ENSMUSG00000020288.13	protein_coding	0.128811949414427	6.13340107386079	0.787580709990817	0.898305885351882	No
723	AI413582	ENSMUSG00000062753.14	protein_coding	-0.334274659627765	5.62877066645647	0.431956706630466	0.640975523297645	No
724	AI429214	ENSMUSG00000074384.4	protein_coding	-0.0443201838062263	4.3770440827988	0.940355374371434	0.976634992311072	No
725	AI463170	ENSMUSG00000112388.1	antisense	1.55093983134537	-0.051175215323756	0.137605132481082	0.305575476535313	No
726	AI463229	ENSMUSG00000114828.1	lincRNA	1.29498234621505	0.158288403712802	0.0951132306788028	0.238929540512675	No
727	AI464131	ENSMUSG00000046312.4	protein_coding	6.67924098446886	1.58505630927617	4.20784213525682e-09	9.37086443521694e-08	Up
728	AI467606	ENSMUSG00000045165.6	protein_coding	-2.08990804912603	0.568372971222876	0.0100778962877372	0.0435372939530374	Down
729	AI506816	ENSMUSG00000105987.4	processed_transcript	1.46283582610988	1.05785967363073	0.0375793680804086	0.121791455291305	No
730	AI597479	ENSMUSG00000010290.7	protein_coding	-0.606244267647052	4.83954002708373	0.197550938090175	0.390426805910505	No
731	AI661453	ENSMUSG00000034382.14	protein_coding	-0.85035947135514	1.52664632592438	0.209949005762017	0.406629745614157	No
732	AI662270	ENSMUSG00000087107.8	processed_transcript	10.2935826787618	5.09808159651182	9.03170614342444e-32	3.8929566931754e-29	Up
733	AI837181	ENSMUSG00000047423.10	protein_coding	-0.428433589293191	3.94448590052712	0.414827606223736	0.625259613577164	No
734	AI987944	ENSMUSG00000056383.10	protein_coding	0.205703682011289	4.05601116080121	0.682904395809075	0.834626226726503	No
735	Aida	ENSMUSG00000042901.10	protein_coding	0.512029233821458	3.77526539961706	0.431950899627447	0.640975523297645	No
736	Aif1l	ENSMUSG00000001864.13	protein_coding	1.64231025803075	5.85231550556544	0.00375382146862247	0.0194337708112101	No
737	Aifm1	ENSMUSG00000036932.14	protein_coding	0.011054649424527	6.53762304667383	0.98221741587312	0.997044996510616	No
738	Aifm2	ENSMUSG00000020085.15	protein_coding	-0.446874163535237	4.24834081409137	0.394497164529648	0.606730100419563	No
739	Aig1	ENSMUSG00000019806.13	protein_coding	0.872509334337556	5.61863307198232	0.0464710380062829	0.142092908430195	No
740	Aimp1	ENSMUSG00000028029.10	protein_coding	-0.380124047439731	6.28331377264331	0.355933388836737	0.567268838458549	No
741	Aimp2	ENSMUSG00000029610.13	protein_coding	-2.07502464468948	8.46221397361033	0.001383469454576	0.00830081672745598	Down
742	Aip	ENSMUSG00000024847.15	protein_coding	1.044187075912	6.33411737444171	0.0495524804591945	0.148924931150642	No
743	Airn	ENSMUSG00000078247.4	antisense	1.19518024144855	1.90416509498887	0.0851581611586831	0.220948223184917	No
744	Ajuba	ENSMUSG00000022178.11	protein_coding	-0.536841128129141	5.67181053036465	0.282951423826729	0.491203965853287	No
745	Ak1	ENSMUSG00000026817.14	protein_coding	0.421108071235402	6.24953736891506	0.525085088495114	0.718485877418065	No
746	AK157302	ENSMUSG00000078139.3	protein_coding	0.450137543784875	2.90682857449499	0.468690816869523	0.674403553351714	No
747	Ak2	ENSMUSG00000028792.14	protein_coding	0.764153349355776	7.14668042950522	0.107319309406682	0.258145924805057	No
748	Ak3	ENSMUSG00000024782.7	protein_coding	-0.216950167379806	6.74888593044941	0.636587506303675	0.801779834030513	No
749	Ak4	ENSMUSG00000028527.18	protein_coding	1.86637665219408	3.40529073553391	0.0142675768169973	0.0574746341358812	No
750	Ak6	ENSMUSG00000078941.9	protein_coding	0.691933151597003	7.83826150036266	0.111588616544187	0.265360382912973	No
751	Ak9	ENSMUSG00000091415.5	protein_coding	-5.85487382834979	0.175525749927255	7.1593477544255e-05	0.000612440491002776	Down
752	Akap1	ENSMUSG00000018428.15	protein_coding	0.345346550471387	3.78852317139039	0.593442336284856	0.770834694025298	No
753	Akap10	ENSMUSG00000047804.15	protein_coding	-1.05712639447108	3.9387874450813	0.035756850588876	0.117478002844495	No
754	Akap11	ENSMUSG00000022016.16	protein_coding	0.522964945293572	4.25128694691493	0.337829746324081	0.54789186435033	No
755	Akap12	ENSMUSG00000038587.9	protein_coding	-0.286214929507818	3.53680327091713	0.594121573623494	0.771351847010347	No
756	Akap13	ENSMUSG00000066406.15	protein_coding	0.00806249969415522	5.33529207561685	0.990405864781049	1	No
757	Akap17b	ENSMUSG00000059708.12	protein_coding	-0.0159714185899677	2.33468813764249	0.999999999999991	1	No
758	Akap2	ENSMUSG00000038729.23	protein_coding	6.02610285922659	3.4996861796995	1.50819226847815e-10	4.42855913230323e-09	Up
759	Akap6	ENSMUSG00000061603.8	protein_coding	-1.36898350103655	0.774372605820155	0.0794633835140138	0.210881764741254	No
760	Akap7	ENSMUSG00000039166.16	protein_coding	1.25712789836964	2.44022122093321	0.129385630108663	0.29322435371641	No
761	Akap8	ENSMUSG00000024045.6	protein_coding	-0.188753436544392	6.49749660011551	0.695038019108237	0.84218137106169	No
762	Akap8l	ENSMUSG00000002625.10	protein_coding	-0.00566370521235771	4.62851043228794	0.996741415378924	1	No
763	Akap9	ENSMUSG00000040407.17	protein_coding	-0.152826734163299	5.80996001196375	0.718589574640093	0.857839175943976	No
764	Akip1	ENSMUSG00000031023.5	protein_coding	-1.62533260228535	5.19615156046684	0.000443601775934883	0.00308879985932356	No
765	Akirin1	ENSMUSG00000023075.9	protein_coding	-1.53887418806649	6.82231892345428	0.000278434810141925	0.00203860051129666	No
766	Akirin2	ENSMUSG00000028291.7	protein_coding	-0.0624947710488785	3.95899005715934	0.926722953284827	0.971205655042499	No
767	Akna	ENSMUSG00000039158.11	protein_coding	-1.19285230275967	3.07357746319497	0.029544294256752	0.101745066973897	No
768	Akr1a1	ENSMUSG00000028692.14	protein_coding	-0.228553044045232	9.64718258884658	0.655092585215429	0.815402619808902	No
769	Akr1b10	ENSMUSG00000061758.13	protein_coding	0.412369547197007	4.25157131842931	0.414658169200523	0.625145261971949	No
770	Akr1b3	ENSMUSG00000001642.18	protein_coding	0.50753398068814	7.55853987861675	0.25317132873241	0.458664278091116	No
771	Akr1b8	ENSMUSG00000029762.6	protein_coding	0.62264009372065	5.54356299146222	0.159662316000689	0.338099503391632	No
772	Akr1c12	ENSMUSG00000021211.4	protein_coding	5.18602428384236	1.92788435277959	4.98337849510537e-09	1.1006265033322e-07	Up
773	Akr1c13	ENSMUSG00000021213.12	protein_coding	0.731904556993015	2.95863583803145	0.254002926727073	0.45939186612441	No
774	Akr1e1	ENSMUSG00000045410.18	protein_coding	-0.970989989792824	4.12772932609363	0.0610420679438665	0.17484332515883	No
775	Akr7a5	ENSMUSG00000028743.7	protein_coding	-1.45411559775547	6.38378424394623	0.000575389325347568	0.00389039305204224	No
776	Akt1	ENSMUSG00000001729.14	protein_coding	-0.360390943147597	5.62708003428433	0.531714754417226	0.723647641935525	No
777	Akt1s1	ENSMUSG00000011096.17	protein_coding	-0.331181710019496	6.2085233535498	0.425831205551707	0.635914303793217	No
778	Akt2	ENSMUSG00000004056.15	protein_coding	0.534299217582766	7.07185190036752	0.187364177832444	0.376815193286742	No
779	Akt3	ENSMUSG00000019699.16	protein_coding	0.790627968362978	3.3072759469759	0.159619671140316	0.338062774730846	No
780	Aktip	ENSMUSG00000031667.16	protein_coding	0.637364955873107	6.0262842158672	0.155376195895771	0.332181876729487	No
781	AL731706.1	ENSMUSG00000115423.2	protein_coding	0.548170022291455	4.1984140902125	0.334463532806916	0.544282270778957	No
782	AL731706.2	ENSMUSG00000116563.1	protein_coding	-0.13032810440989	0.202839597676552	0.899748519986877	0.95865080329038	No
783	AL732309.1	ENSMUSG00000115018.2	protein_coding	-0.496408916206455	1.07276631796016	0.538541044082907	0.729224303915262	No
784	AL805899.1	ENSMUSG00000117123.1	lincRNA	0.267195174134422	0.890384139378988	0.739606518541096	0.869566414495919	No
785	AL805899.2	ENSMUSG00000117251.1	lincRNA	-2.27178585828912	0.53138065610215	0.00731993297636585	0.033749344987044	Down
786	Alad	ENSMUSG00000028393.10	protein_coding	-0.813426602240532	6.82170167234464	0.0714958779389007	0.195780423797418	No
787	Alas1	ENSMUSG00000032786.16	protein_coding	-1.73813191107943	5.07433328679659	0.000880036953872076	0.00562634152040128	No
788	Alcam	ENSMUSG00000022636.13	protein_coding	0.994187993419473	5.80422729967368	0.053762995994328	0.159004239149228	No
789	Aldh16a1	ENSMUSG00000007833.15	protein_coding	0.270116754652484	4.81865197678887	0.561440151061804	0.747803359099664	No
790	Aldh18a1	ENSMUSG00000025007.13	protein_coding	-0.0618139283362435	6.44935587372495	0.90698985253355	0.962748627031549	No
791	Aldh1a1	ENSMUSG00000053279.8	protein_coding	5.84490840138348	2.12798239900043	7.14758886943611e-07	9.89700336511972e-06	Up
792	Aldh1a3	ENSMUSG00000015134.15	protein_coding	2.72922316556537	2.14165746051474	0.00010284595184598	0.00084171544869606	Up
793	Aldh1b1	ENSMUSG00000035561.5	protein_coding	-0.940554623234062	0.221305133210905	0.254859117393522	0.460815632829803	No
794	Aldh1l1	ENSMUSG00000030088.15	protein_coding	5.94337045600773	1.73988739796888	1.46381202151752e-08	3.00452476674609e-07	Up
795	Aldh1l2	ENSMUSG00000020256.14	protein_coding	2.19485277593324	3.85727895223122	0.000410866029729032	0.00289099098959417	Up
796	Aldh2	ENSMUSG00000029455.14	protein_coding	1.48142225081346	7.5065066954577	0.00100159750646307	0.00626459912725492	No
797	Aldh3a1	ENSMUSG00000019102.10	protein_coding	3.65037482477878	8.3279963138282	1.77555585487083e-07	2.83791594889762e-06	Up
798	Aldh3a2	ENSMUSG00000010025.19	protein_coding	-0.063184831571989	6.10328656765461	0.911738662553044	0.965344850161155	No
799	Aldh3b1	ENSMUSG00000024885.9	protein_coding	-0.718588359372108	4.10257814132157	0.225728242348405	0.426134610661118	No
800	Aldh3b2	ENSMUSG00000075296.5	protein_coding	0.727866504649171	1.23947191424556	0.387778923274503	0.600197147317724	No
801	Aldh4a1	ENSMUSG00000028737.15	protein_coding	-0.344189527888378	3.47351216875596	0.529642202836747	0.722003582361214	No
802	Aldh5a1	ENSMUSG00000035936.6	protein_coding	1.51081580090557	2.25003655537493	0.0882449609173921	0.226624864074225	No
803	Aldh6a1	ENSMUSG00000021238.11	protein_coding	-1.32151533764064	3.25877622017745	0.0209942946524663	0.0783154006550124	No
804	Aldh7a1	ENSMUSG00000053644.13	protein_coding	-0.349798968125311	5.68095908248211	0.490740920913699	0.692792412598927	No
805	Aldh9a1	ENSMUSG00000026687.14	protein_coding	0.173019571945793	6.35252528256911	0.695424319746152	0.84245328743863	No
806	Aldoa	ENSMUSG00000030695.16	protein_coding	0.640624370946339	11.206274009312	0.276287357258936	0.484164153140183	No
807	Aldoa	ENSMUSG00000114515.2	protein_coding	0.640624370946339	11.206274009312	0.276287357258936	0.484164153140183	No
808	Aldoc	ENSMUSG00000017390.15	protein_coding	-0.223539419516119	3.8233891673811	0.753343255511934	0.87661610862757	No
809	Alg1	ENSMUSG00000039427.14	protein_coding	-1.46341182857621	4.61321963229317	0.00283461815647021	0.015334480893423	No
810	Alg10b	ENSMUSG00000075470.2	protein_coding	-0.00488607991377827	5.9254505991487	0.992621152356837	1	No
811	Alg11	ENSMUSG00000063362.13	protein_coding	0.109639520385787	4.58680028488569	0.880088649195925	0.94787759548384	No
812	Alg12	ENSMUSG00000035845.17	protein_coding	0.165354685620016	4.09030914308597	0.748872939812039	0.874495269175385	No
813	Alg13	ENSMUSG00000041718.15	protein_coding	0.130214675445344	4.24023008398093	0.796232362286476	0.90336850784515	No
814	Alg14	ENSMUSG00000039887.11	protein_coding	0.052795635855124	5.02720371742337	0.908606152478955	0.963444478861037	No
815	Alg2	ENSMUSG00000039740.6	protein_coding	-0.462504330730889	5.91362256235597	0.331723212566707	0.541405345830748	No
816	Alg3	ENSMUSG00000033809.15	protein_coding	-0.562047419377491	5.41950331781819	0.260494403988537	0.466710408433203	No
817	Alg5	ENSMUSG00000036632.9	protein_coding	-0.236960826344958	6.55368936171936	0.560982852151727	0.747417775496199	No
818	Alg6	ENSMUSG00000073792.11	protein_coding	-0.98545772910455	4.34039955120771	0.0446292762364979	0.138269758738655	No
819	Alg8	ENSMUSG00000035704.17	protein_coding	-0.277130633152907	5.70934161438793	0.553987620811236	0.741450375245556	No
820	Alg9	ENSMUSG00000032059.13	protein_coding	1.31764388279202	3.83659510440317	0.0980560087900149	0.243400406734568	No
821	Alkbh1	ENSMUSG00000079036.10	protein_coding	0.0900603509021763	3.39796042559153	0.873107802653706	0.944270858685457	No
822	Alkbh2	ENSMUSG00000044339.12	protein_coding	-0.0535302251781357	3.70076992334408	0.921524447875705	0.968950767885605	No
823	Alkbh3	ENSMUSG00000040174.14	protein_coding	0.646734745599559	4.87364228329401	0.184148837665093	0.372141072123558	No
824	Alkbh4	ENSMUSG00000039754.10	protein_coding	-0.271351798531114	3.46191177577663	0.630423942779815	0.797097343246015	No
825	Alkbh5	ENSMUSG00000042650.3	protein_coding	-0.603837425838313	6.84046216699644	0.163057373832811	0.342951775405952	No
826	Alkbh6	ENSMUSG00000042831.13	protein_coding	0.169328364632233	4.50104664509391	0.732695664957556	0.865077111745443	No
827	Alkbh7	ENSMUSG00000002661.14	protein_coding	0.310079256552932	3.83951339378982	0.575044547440246	0.757616371809955	No
828	Alkbh8	ENSMUSG00000025899.14	protein_coding	-0.685180873906433	4.57839580812586	0.175791593137861	0.360541407138618	No
829	Alms1	ENSMUSG00000063810.7	protein_coding	0.522973599169647	3.51989373674934	0.329831211277698	0.539569618645029	No
830	Alox5ap	ENSMUSG00000060063.9	protein_coding	9.67493866754711	1.83560669494578	9.50052974435723e-11	2.86559996487813e-09	Up
831	Aloxe3	ENSMUSG00000020892.10	protein_coding	-3.51708891299421	0.0444377187239988	0.000196073887445349	0.00149636089276934	Down
832	Alpk1	ENSMUSG00000028028.11	protein_coding	0.203855179607181	1.31344255410257	0.799981583270135	0.905396131204048	No
833	Alpl	ENSMUSG00000028766.10	protein_coding	8.9942538685801	3.80529456771226	1.25869595964692e-19	1.43749533442753e-17	Up
834	Als2	ENSMUSG00000026024.14	protein_coding	-1.41253036574453	5.03783657145874	0.00181101092494912	0.0104530142458618	No
835	Als2cl	ENSMUSG00000044037.15	protein_coding	-2.03943534067986	5.59056069417905	0.000593845313159581	0.004003512146538	Down
836	Als2cr12	ENSMUSG00000047528.13	protein_coding	-7.12516118048741	-0.624719687421053	2.12946193338607e-05	0.000208148283496011	Down
837	Alyref	ENSMUSG00000025134.2	protein_coding	0.272552952296546	5.04762588930917	0.725167001833099	0.861825812244251	No
838	Alyref2	ENSMUSG00000060244.1	protein_coding	0.881300110509424	1.67173968254649	0.197881314733637	0.390884455441133	No
839	Amacr	ENSMUSG00000022244.7	protein_coding	-0.751009987334621	3.6534945018211	0.151478839495707	0.326198268064729	No
840	Ambra1	ENSMUSG00000040506.16	protein_coding	-0.157083836476647	4.1693709140843	0.774852305147783	0.89020191698458	No
841	Amd-ps3	ENSMUSG00000060096.5	processed_pseudogene	-0.87842681206442	4.95467808144344	0.362467337243081	0.574053402897007	No
842	Amd1	ENSMUSG00000075232.5	protein_coding	-0.476109035236086	7.3852241376713	0.252983823012238	0.458601515932602	No
843	Amd2	ENSMUSG00000063953.3	protein_coding	-0.904579538224853	5.0518332264284	0.0516447086544998	0.153931875315955	No
844	Amdhd1	ENSMUSG00000015890.2	protein_coding	1.73943888231838	-0.0434656359629703	0.0398371044662335	0.127102051069201	No
845	Amer1	ENSMUSG00000050332.7	protein_coding	0.710519039099645	3.69820451370757	0.219117598553536	0.418434643508692	No
846	Amfr	ENSMUSG00000031751.14	protein_coding	0.764891675345532	6.52852387307987	0.243668735515077	0.447792826839838	No
847	Amigo1	ENSMUSG00000050947.9	protein_coding	1.74642508443445	2.18412265507757	0.0397654603524497	0.12693408533909	No
848	Amigo3	ENSMUSG00000032593.5	protein_coding	0.92763971366819	-0.0687448198270449	0.259362446661121	0.465681404499583	No
849	Ammecr1	ENSMUSG00000042225.3	protein_coding	-0.405881179900248	2.34520768797162	0.567673402776247	0.7523746976186	No
850	Ammecr1l	ENSMUSG00000041915.9	protein_coding	-1.21667395327118	5.56683153069696	0.00794283610154378	0.0360503315179443	No
851	Amn1	ENSMUSG00000068250.13	protein_coding	-0.250999637623929	4.52971827302533	0.611863935683068	0.785221466442292	No
852	Amot	ENSMUSG00000041688.16	protein_coding	-1.20305775043754	4.17963210816437	0.0474427992251553	0.14415617721548	No
853	Amotl1	ENSMUSG00000013076.17	protein_coding	-0.455067238347212	6.08710842598316	0.28507927553597	0.493615301245514	No
854	Amotl2	ENSMUSG00000032531.15	protein_coding	-1.20639173929606	6.50056582342187	0.0104793044138978	0.0449661096912338	No
855	Ampd2	ENSMUSG00000027889.17	protein_coding	-0.0350155080845557	5.86290728244887	0.940854536411743	0.976801503903876	No
856	Ampd3	ENSMUSG00000005686.17	protein_coding	-0.240487472289443	4.06131855537234	0.695073803327969	0.84218137106169	No
857	Amz1	ENSMUSG00000050022.16	protein_coding	-2.08269695471082	2.90924898706546	0.000431035901729179	0.00301544592612843	Down
858	Amz2	ENSMUSG00000020610.16	protein_coding	-0.268330386005923	5.85812249381715	0.554417815628385	0.741628877007356	No
859	Anapc1	ENSMUSG00000014355.10	protein_coding	-0.831624351226865	6.93714072752836	0.037760711779673	0.122228350484494	No
860	Anapc10	ENSMUSG00000036977.8	protein_coding	0.158699283840945	4.9464392096775	0.734649832036223	0.866712966242982	No
861	Anapc11	ENSMUSG00000025135.12	protein_coding	-1.34200930871963	7.3543576519402	0.00629991521662075	0.0298591450137876	No
862	Anapc13	ENSMUSG00000035048.13	protein_coding	0.145983800440809	5.12051292308985	0.766751039264441	0.884929301619164	No
863	Anapc15	ENSMUSG00000030649.18	protein_coding	0.713946048233922	5.12143910625944	0.108201835546768	0.25973048998193	No
864	Anapc16	ENSMUSG00000020107.10	protein_coding	0.448952861647628	5.69091276404135	0.351092323934336	0.561831812264742	No
865	Anapc2	ENSMUSG00000026965.12	protein_coding	-0.803841401826417	6.81926602613446	0.0490624771523014	0.147684798312469	No
866	Anapc4	ENSMUSG00000029176.13	protein_coding	-0.0545660421018377	6.94840350220122	0.914172355866831	0.966240791930304	No
867	Anapc5	ENSMUSG00000029472.13	protein_coding	0.445463655527698	8.51698102971314	0.467502447001076	0.673377803876249	No
868	Anapc7	ENSMUSG00000029466.11	protein_coding	0.0116408688005197	5.78640303053611	0.980125329474945	0.996153848972709	No
869	Ang2	ENSMUSG00000047894.2	protein_coding	0.929975157348983	1.96127308511058	0.149844700338272	0.324037042550573	No
870	Angel1	ENSMUSG00000021257.14	protein_coding	-3.14475049919677	4.16940218603973	4.85162773773659e-09	1.0768679374026e-07	Down
871	Angel2	ENSMUSG00000026634.16	protein_coding	-0.129598645948296	5.30379795698	0.772989477657206	0.888947878514122	No
872	Angpt1	ENSMUSG00000022309.9	protein_coding	6.61007560834964	1.52959195389632	2.07410514537161e-09	4.93135105915579e-08	Up
873	Angpt4	ENSMUSG00000027460.7	protein_coding	4.36861172318079	1.47418581687341	6.56265725870573e-06	7.30143432896136e-05	Up
874	Angptl2	ENSMUSG00000004105.8	protein_coding	-2.11583556059288	7.56967325033868	0.000196088005032114	0.00149636089276934	Down
875	Angptl4	ENSMUSG00000002289.16	protein_coding	-3.75031742311427	0.200476531256785	0.00179374248653731	0.0103847431131332	Down
876	Angptl6	ENSMUSG00000038742.7	protein_coding	-0.466897373375098	1.79150714076792	0.531086674827183	0.723087441312494	No
877	Ank	ENSMUSG00000022265.7	protein_coding	2.68302991096643	6.4232926868296	9.16261346560231e-07	1.24169210068335e-05	Up
878	Ank1	ENSMUSG00000031543.18	protein_coding	7.0925728832933	-0.423143174238942	3.20345307086158e-05	0.000297460319199808	Up
879	Ank2	ENSMUSG00000032826.17	protein_coding	1.28794568552676	0.144848871345233	0.123768118350604	0.284596385716876	No
880	Ank3	ENSMUSG00000069601.14	protein_coding	-0.566250558810998	3.88712276823017	0.268976397578861	0.475028102623412	No
881	Ankfy1	ENSMUSG00000020790.14	protein_coding	-0.379583297449104	6.3621334276685	0.483914899297453	0.687507920878323	No
882	Ankhd1	ENSMUSG00000024483.19	protein_coding	-0.0769590940998377	5.15818568288328	0.865911950387093	0.940061185682483	No
883	Ankib1	ENSMUSG00000040351.11	protein_coding	0.440996408807683	4.68812767880402	0.510406450033925	0.708208825062649	No
884	Ankle1	ENSMUSG00000046295.13	protein_coding	1.61322558230217	3.32113426559662	0.00357012604883407	0.0186271082641628	No
885	Ankle2	ENSMUSG00000029501.14	protein_coding	0.300457846055779	4.50193524420782	0.65216581100956	0.81304716987402	No
886	Ankmy2	ENSMUSG00000036188.4	protein_coding	-0.172248015395209	4.60751403526288	0.710559544008455	0.852717260129137	No
887	Ankra2	ENSMUSG00000021661.16	protein_coding	0.0456284584408279	3.88771986867212	0.933236499091251	0.973572217379685	No
888	Ankrd1	ENSMUSG00000024803.9	protein_coding	-1.60782879815656	6.07384637207305	0.000490654746899664	0.00338468184206159	No
889	Ankrd10	ENSMUSG00000031508.14	protein_coding	0.0070830020108518	5.63795533242092	0.988574960442453	0.999691489503193	No
890	Ankrd11	ENSMUSG00000035569.17	protein_coding	-0.332564840279589	5.30015964558589	0.563024143888855	0.748914966727581	No
891	Ankrd12	ENSMUSG00000034647.15	protein_coding	-0.0207277317023508	4.64279651744528	0.972250032365581	0.991734665421095	No
892	Ankrd13a	ENSMUSG00000041870.16	protein_coding	0.0868616097577819	4.44075690597284	0.87532340501823	0.944929499343155	No
893	Ankrd13b	ENSMUSG00000037907.16	protein_coding	-0.228140897137583	3.27024496688946	0.736014236928544	0.867786308465473	No
894	Ankrd13c	ENSMUSG00000039988.14	protein_coding	0.910858375145821	5.06049412755275	0.245929065510482	0.450706922692505	No
895	Ankrd13d	ENSMUSG00000005986.16	protein_coding	0.710631564935965	2.58549280881139	0.248026159253708	0.452866086049979	No
896	Ankrd16	ENSMUSG00000047909.11	protein_coding	0.289918929001807	3.23020859616791	0.596033565128883	0.772804328358774	No
897	Ankrd17	ENSMUSG00000055204.15	protein_coding	-0.824722810328996	6.01309699714121	0.110479386140817	0.263633058072642	No
898	Ankrd22	ENSMUSG00000024774.16	protein_coding	0.034786131916036	2.67115725025557	0.968155185355242	0.99005761720732	No
899	Ankrd23	ENSMUSG00000067653.12	protein_coding	1.15533336519847	0.339720149890451	0.321470383372147	0.531225236534581	No
900	Ankrd24	ENSMUSG00000054708.17	protein_coding	0.476735629596091	1.34852862662666	0.529619101353368	0.722003582361214	No
901	Ankrd26	ENSMUSG00000007827.10	protein_coding	-0.0820633139955038	4.41582001598485	0.871024741173691	0.9427810928767	No
902	Ankrd27	ENSMUSG00000034867.16	protein_coding	-0.994776769706069	5.17423264789374	0.0436596176351698	0.136049396184967	No
903	Ankrd28	ENSMUSG00000014496.8	protein_coding	-1.4130073348015	4.32697608248664	0.00424051540999082	0.0214465431144199	No
904	Ankrd29	ENSMUSG00000057766.14	protein_coding	0.966187579517705	2.25922774567306	0.136109911274524	0.303622810425741	No
905	Ankrd37	ENSMUSG00000050914.16	protein_coding	2.56746223517375	2.59248096289647	0.000162523580211415	0.00126774085159657	Up
906	Ankrd39	ENSMUSG00000079610.9	protein_coding	-0.431570126577608	3.7498548587994	0.405002322132935	0.616640955827288	No
907	Ankrd40	ENSMUSG00000020864.13	protein_coding	-0.460923138476259	3.75331621553023	0.425102349463851	0.635545498758264	No
908	Ankrd42	ENSMUSG00000041343.19	protein_coding	-1.80500006801324	4.00294660788129	0.000363034078458218	0.00259265705844934	No
909	Ankrd44	ENSMUSG00000052331.14	protein_coding	-0.0482209742741009	2.34084738699455	0.959462446266594	0.985779424630992	No
910	Ankrd46	ENSMUSG00000048307.8	protein_coding	0.328301147574937	5.64419600699141	0.44787333775187	0.655618266766049	No
911	Ankrd49	ENSMUSG00000031931.4	protein_coding	0.109539735600386	4.74109822623664	0.816234053271622	0.913290857462352	No
912	Ankrd50	ENSMUSG00000044864.16	protein_coding	-0.599812041493976	4.18591212764654	0.215408418769599	0.413796148261636	No
913	Ankrd52	ENSMUSG00000014498.9	protein_coding	0.582548464652182	5.28073521499809	0.3461370591619	0.556604712994644	No
914	Ankrd54	ENSMUSG00000033055.12	protein_coding	-0.243114993918168	5.06619335167685	0.593697455729147	0.771091116198761	No
915	Ankrd6	ENSMUSG00000040183.13	protein_coding	1.49946995657302	1.02485289835792	0.0415339878386374	0.131199090519677	No
916	Ankrd9	ENSMUSG00000037904.14	protein_coding	0.421503956211617	3.87916959365803	0.449426982154396	0.656713141778863	No
917	Anks1	ENSMUSG00000024219.16	protein_coding	-0.198308733050762	3.69018659487176	0.724669336262688	0.861556336964324	No
918	Anks3	ENSMUSG00000022515.6	protein_coding	0.653269246213292	2.95183348967272	0.251143309432976	0.456506176118002	No
919	Anks6	ENSMUSG00000066191.12	protein_coding	2.38377101045758	-0.404400223813165	0.0151560254449092	0.0602722654746655	No
920	Ankzf1	ENSMUSG00000026199.17	protein_coding	-0.367185579512963	3.7137524627185	0.471582600418758	0.676902643333919	No
921	Anln	ENSMUSG00000036777.8	protein_coding	1.03369371733522	7.93397866336254	0.0122181683840408	0.0507561127750645	No
922	Ano1	ENSMUSG00000031075.18	protein_coding	-1.6832000961912	8.15360953517574	9.89836205983263e-05	0.000814420651745589	No
923	Ano10	ENSMUSG00000037949.8	protein_coding	-1.0997896285005	7.1293166308096	0.0158856923427335	0.0626334084047226	No
924	Ano4	ENSMUSG00000035189.16	protein_coding	3.25258994113834	-0.538284478520175	0.00241087079921436	0.013405765967167	Up
925	Ano6	ENSMUSG00000064210.7	protein_coding	-0.75617412209436	7.42493102758993	0.0639892779748169	0.181072582020225	No
926	Ano9	ENSMUSG00000054662.8	protein_coding	-1.67316640433376	3.29755523276887	0.00610829364786443	0.029097689740736	No
927	Anp32a	ENSMUSG00000032249.14	protein_coding	1.26054860385268	4.54515561497494	0.0111813692831578	0.0472204350068124	No
928	Anp32b	ENSMUSG00000028333.10	protein_coding	1.373568007261	6.8816677868247	0.0713227638333602	0.19573110912741	No
929	Anp32e	ENSMUSG00000015749.12	protein_coding	0.908443039643429	7.30591307055595	0.0441438927052865	0.137142686428282	No
930	Antxr2	ENSMUSG00000029338.13	protein_coding	-2.29503850545006	5.65694411672254	9.42911492557361e-06	0.00010136108900685	Down
931	Anxa1	ENSMUSG00000024659.15	protein_coding	0.476699101759254	10.8057489368652	0.427291689423894	0.636843050716901	No
932	Anxa11	ENSMUSG00000021866.15	protein_coding	-0.721115746031615	5.30118769190492	0.370472180298111	0.582656458703314	No
933	Anxa2	ENSMUSG00000032231.14	protein_coding	-0.471256783097333	10.7345623242947	0.295392285549437	0.504489185579825	No
934	Anxa3	ENSMUSG00000029484.12	protein_coding	-0.825736016161024	9.75488014624819	0.138925826557596	0.307542560381479	No
935	Anxa4	ENSMUSG00000029994.17	protein_coding	-0.261270614422234	8.20746895568412	0.637841155279522	0.802818390671243	No
936	Anxa5	ENSMUSG00000027712.13	protein_coding	0.248928603971716	8.87076449580079	0.57414534782286	0.757103536722497	No
937	Anxa6	ENSMUSG00000018340.13	protein_coding	0.393390364053789	8.57262694071576	0.49135066716064	0.693433419370561	No
938	Anxa7	ENSMUSG00000021814.17	protein_coding	-0.588665430338891	6.50569625143929	0.190967263947906	0.38196072350021	No
939	Anxa8	ENSMUSG00000021950.15	protein_coding	-2.71916556103101	6.15953673255154	0.000506349559814963	0.00347322526604083	Down
940	Anxa9	ENSMUSG00000015702.13	protein_coding	0.788428760567163	1.02866411930617	0.250007736329648	0.454875186933109	No
941	Aox1	ENSMUSG00000063558.4	protein_coding	0.13064719232619	0.788088504300017	0.885190612464417	0.950186131406614	No
942	Ap1ar	ENSMUSG00000074238.6	protein_coding	1.51337379752729	3.97993226618512	0.107745101597454	0.258890495872177	No
943	Ap1b1	ENSMUSG00000009090.17	protein_coding	-0.482630772161426	6.56733562506202	0.231400620791767	0.43309507819796	No
944	Ap1g1	ENSMUSG00000031731.16	protein_coding	0.348226882210443	6.04414294749464	0.553598833476183	0.741201163618112	No
945	Ap1g2	ENSMUSG00000040701.16	protein_coding	-0.892474242395899	4.32246462265032	0.136810528736467	0.304778640376237	No
946	Ap1m1	ENSMUSG00000003033.15	protein_coding	0.488131468271444	6.44725796706802	0.23505002808691	0.437794602076567	No
947	Ap1m2	ENSMUSG00000003309.14	protein_coding	-9.8423860731246	6.36616387152951	2.17859060836835e-33	1.09224511661384e-30	Down
948	Ap1s1	ENSMUSG00000004849.14	protein_coding	0.154518822262378	7.66851396200805	0.726292440357521	0.862105320072595	No
949	Ap1s2	ENSMUSG00000031367.15	protein_coding	-1.97090388677438	5.13409808115332	2.12154264919231e-05	0.000207526009359499	No
950	Ap1s3	ENSMUSG00000054702.14	protein_coding	-0.46012457067132	1.18893265282694	0.581408474990125	0.762542210720264	No
951	Ap2a1	ENSMUSG00000060279.14	protein_coding	0.471006225841384	6.08751942305695	0.384826987832158	0.597427467342082	No
952	Ap2a2	ENSMUSG00000002957.11	protein_coding	-1.19291960031057	7.96062978450868	0.00437205021067222	0.0220035159755187	No
953	Ap2b1	ENSMUSG00000035152.14	protein_coding	-0.934293336868446	7.78153458538976	0.0415434330181676	0.131199090519677	No
954	Ap2m1	ENSMUSG00000022841.15	protein_coding	0.178981664418529	8.91451629825587	0.716359675991058	0.856477987705129	No
955	Ap2s1	ENSMUSG00000008036.11	protein_coding	-0.235586667279569	7.43757772570843	0.58360548773817	0.763838931347283	No
956	Ap3b1	ENSMUSG00000021686.6	protein_coding	-0.318248563691057	6.8947295459744	0.428234613466633	0.637704083817101	No
957	Ap3d1	ENSMUSG00000020198.8	protein_coding	-0.654714196942334	7.25202460772535	0.117175256816384	0.274106404338327	No
958	Ap3m1	ENSMUSG00000021824.13	protein_coding	-0.332149202705413	7.25265388312055	0.518825848388286	0.714401379448091	No
959	Ap3m2	ENSMUSG00000031539.6	protein_coding	-0.39445572932776	2.86479042574275	0.521230925705835	0.715876867375693	No
960	Ap3s1	ENSMUSG00000024480.9	protein_coding	3.52378698878251	7.95141124472812	1.95356560221748e-09	4.6696857919195e-08	Up
961	Ap3s1-ps1	ENSMUSG00000085611.3	processed_pseudogene	4.00553364467923	3.9255743622381	2.48850605721284e-08	4.85422159656613e-07	Up
962	Ap3s1-ps2	ENSMUSG00000094257.2	processed_pseudogene	2.70682077778463	1.042005656546	0.0269638954158161	0.0951139309783884	No
963	Ap3s2	ENSMUSG00000063801.7	protein_coding	-0.573766240762471	5.6288210955697	0.216808255771014	0.415339342453376	No
964	Ap4b1	ENSMUSG00000032952.11	protein_coding	-1.01989908940661	4.46620645865939	0.0653811678730521	0.184025170944953	No
965	Ap4e1	ENSMUSG00000001998.15	protein_coding	-1.20091302039766	3.7049822590219	0.0276284365751187	0.0968451181351252	No
966	Ap4m1	ENSMUSG00000019518.11	protein_coding	-0.579783312203733	4.74388277933199	0.225413617181384	0.425841475014514	No
967	Ap4s1	ENSMUSG00000020955.9	protein_coding	0.654920517751596	3.76038332068655	0.207926950745649	0.40399885138776	No
968	Ap5b1	ENSMUSG00000049562.6	protein_coding	-0.0816868969808655	4.03374624076577	0.891651975964371	0.953315978909155	No
969	Ap5m1	ENSMUSG00000036291.6	protein_coding	-0.437105418562371	4.77716164723378	0.358064487659273	0.569646110739755	No
970	Ap5s1	ENSMUSG00000068264.11	protein_coding	-0.00354765260472374	3.28243967846686	1	1	No
971	Ap5z1	ENSMUSG00000039623.13	protein_coding	-3.34256575156795	6.04644741791317	1.99519160094938e-13	9.06794223533526e-12	Down
972	Apaf1	ENSMUSG00000019979.12	protein_coding	-1.09284693740839	3.91097446801476	0.0293527000301836	0.101189571156686	No
973	Apba3	ENSMUSG00000004931.11	protein_coding	-0.801611854218855	5.65407999856869	0.0644714858409664	0.182020499782066	No
974	Apbb1	ENSMUSG00000037032.16	protein_coding	3.06003679690013	3.25559090483407	2.17801693931706e-06	2.69720988030635e-05	Up
975	Apbb2	ENSMUSG00000029207.16	protein_coding	-1.06087971774119	6.5873851517013	0.0134833669612054	0.0550625762028199	No
976	Apbb3	ENSMUSG00000117679.1	protein_coding	-0.0853922315068936	3.17430832106161	0.881477079460754	0.948180384459394	No
977	Apc	ENSMUSG00000005871.15	protein_coding	-0.509666393905503	5.24315868458702	0.338868060228656	0.54877651445586	No
978	Apeh	ENSMUSG00000032590.14	protein_coding	-0.74231645004559	6.43901009609284	0.097231615614698	0.242163811340838	No
979	Apex1	ENSMUSG00000035960.14	protein_coding	0.146758748883146	6.99960873870888	0.77518957429036	0.89020191698458	No
980	Apex2	ENSMUSG00000025269.16	protein_coding	0.503789200399872	4.21205348623388	0.302277798950048	0.511205663785665	No
981	Aph1a	ENSMUSG00000015750.15	protein_coding	0.718628490894795	5.56516783109018	0.366378072582121	0.578259367569372	No
982	Aph1b	ENSMUSG00000032375.15	protein_coding	-0.705224240980771	2.43819496308277	0.290351430098091	0.499186285250989	No
983	Aph1c	ENSMUSG00000053040.13	protein_coding	-0.568258170569843	2.08243353864026	0.392999661634457	0.605262964356802	No
984	Api5	ENSMUSG00000027193.12	protein_coding	-0.568375884109475	7.77145403908937	0.167243759097955	0.348709301733231	No
985	Apip	ENSMUSG00000010911.12	protein_coding	0.330174186923311	5.04100026942332	0.493277477059287	0.69468524962755	No
986	Aplf	ENSMUSG00000030051.10	protein_coding	-0.678226052829563	3.96581134509211	0.249369252448964	0.454394102171424	No
987	Apln	ENSMUSG00000037010.7	protein_coding	2.89522707694863	2.93653721603395	1.5175408532401e-05	0.000155263253300109	Up
988	Aplp1	ENSMUSG00000006651.8	protein_coding	1.45355548947658	2.32870694138772	0.0623308660117459	0.17756852685162	No
989	Aplp2	ENSMUSG00000031996.17	protein_coding	0.923345691868795	9.5628904886897	0.0464233234394277	0.141979502814748	No
990	Apmap	ENSMUSG00000033096.7	protein_coding	-0.438638526438402	5.32535782853295	0.422669533434993	0.633790854646884	No
991	Apobec1	ENSMUSG00000040613.14	protein_coding	0.497870376391099	1.2184457452765	0.512907913128706	0.710131129958115	No
992	Apobec3	ENSMUSG00000009585.18	protein_coding	-0.548647687213868	5.50662806738061	0.203677857511162	0.398826683831646	No
993	Apobr	ENSMUSG00000042759.12	protein_coding	-1.77562606563303	-0.023636318350449	0.0318999383377956	0.108294455302242	No
994	Apoe	ENSMUSG00000002985.16	protein_coding	2.01763542429631	0.44362939139331	0.0328046224998543	0.11052328942084	No
995	Apol10b	ENSMUSG00000050014.8	protein_coding	8.29695816838092	0.570813555427669	4.87301986420358e-07	7.05492905434625e-06	Up
996	Apol7a	ENSMUSG00000010601.14	protein_coding	1.31804214036151	0.270632449578998	0.0850391647959427	0.220725198135856	No
997	Apol9a	ENSMUSG00000057346.12	protein_coding	0.118759062474571	3.73713272163839	0.883159436891224	0.949302260135189	No
998	Apol9b	ENSMUSG00000068246.6	protein_coding	1.45110765361786	2.22100854456353	0.157220625365488	0.334572702043901	No
999	Apoo	ENSMUSG00000079508.8	protein_coding	0.462950265686668	5.51422026352706	0.290738674267315	0.499530688640847	No
1000	Apoo-ps	ENSMUSG00000049233.7	processed_pseudogene	1.67523900848441	1.46368728309039	0.0150609413404655	0.0599298088717392	No
1001	Apool	ENSMUSG00000025525.12	protein_coding	-0.333068930077287	4.92564564895592	0.5232476588644	0.717106751408344	No
1002	Apopt1	ENSMUSG00000037787.14	protein_coding	-0.513648525708869	4.19719418359011	0.289399613582593	0.498126708320316	No
1003	App	ENSMUSG00000022892.11	protein_coding	0.623320934481971	7.42743816630513	0.273159507746542	0.480131194752604	No
1004	Appbp2	ENSMUSG00000018481.9	protein_coding	0.529320715066259	5.28129502515712	0.374856653658221	0.587339892844882	No
1005	Appbp2os	ENSMUSG00000085628.4	antisense	-1.59425668181063	-0.0681482670819911	0.0456718322048901	0.140388088778869	No
1006	Appl1	ENSMUSG00000040760.11	protein_coding	-0.443707972951187	5.51560059600017	0.308146983916441	0.5179844270664	No
1007	Appl2	ENSMUSG00000020263.14	protein_coding	0.710353043734797	5.22650059320101	0.117706850260014	0.274964848457046	No
1008	Aprt	ENSMUSG00000006589.8	protein_coding	-0.591933961590497	7.61524427820269	0.139253762533644	0.308166408574784	No
1009	Aptx	ENSMUSG00000028411.15	protein_coding	-0.360398963344224	4.89386774065682	0.495289521147668	0.696051596715938	No
1010	Aqp1	ENSMUSG00000004655.5	protein_coding	5.03993124703569	1.76555212594286	2.19597170461316e-07	3.41589917544133e-06	Up
1011	Aqp11	ENSMUSG00000042797.9	protein_coding	0.25251747596466	2.00144135567866	0.687712164442292	0.837199261797478	No
1012	Aqp5	ENSMUSG00000044217.17	protein_coding	7.04434840866086	8.00151410770497	1.32633727570144e-35	8.86125933896134e-33	Up
1013	Aqr	ENSMUSG00000040383.16	protein_coding	-1.12656134540375	5.66625637668731	0.00875939474188469	0.0390190323131014	No
1014	Araf	ENSMUSG00000001127.12	protein_coding	-0.422642781407968	6.20057707990894	0.37807528330403	0.59023740337755	No
1015	Arap1	ENSMUSG00000032812.18	protein_coding	-0.313692513186509	4.47926844987394	0.535884012648063	0.727395588886978	No
1016	Arap2	ENSMUSG00000037999.13	protein_coding	-0.302854784889218	3.97904233577717	0.610694593847788	0.784248069485262	No
1017	Arc	ENSMUSG00000022602.14	protein_coding	3.76071331983583	1.93364281487706	0.000880791976708742	0.00562847555848026	Up
1018	Arcn1	ENSMUSG00000032096.16	protein_coding	-0.108672720106844	8.08686200975452	0.823633963051431	0.917345754296342	No
1019	Areg	ENSMUSG00000029378.5	protein_coding	-1.70777679108214	6.93666626253106	0.00257101579670464	0.0141315973161528	No
1020	Arel1	ENSMUSG00000042350.13	protein_coding	-1.43140019104103	5.42773170443485	0.00179540156451315	0.010385348790054	No
1021	Arf1	ENSMUSG00000048076.14	protein_coding	0.247517369608476	9.69642269544648	0.659863708469524	0.818824189503138	No
1022	Arf2	ENSMUSG00000062421.13	protein_coding	0.152830077766924	5.34617651320782	0.794190468802607	0.902148520287378	No
1023	Arf3	ENSMUSG00000051853.10	protein_coding	0.804929622653782	6.37164784032056	0.195171063801925	0.387384990273518	No
1024	Arf4	ENSMUSG00000021877.12	protein_coding	-0.046010433531564	8.98117319560773	0.927427477849303	0.971506586122644	No
1025	Arf5	ENSMUSG00000020440.13	protein_coding	2.88041372205228	7.16154103718703	0.0010890722524687	0.00673088965656187	Up
1026	Arf6	ENSMUSG00000044147.8	protein_coding	3.04158550983482	6.09509882743557	0.0191217678592859	0.0728557348547985	No
1027	Arfgap1	ENSMUSG00000027575.19	protein_coding	-0.175722120472475	5.72949765502892	0.677861424139224	0.8317059786018	No
1028	Arfgap2	ENSMUSG00000027255.14	protein_coding	-0.590070952238171	6.5996046052657	0.222473758637619	0.422317710316219	No
1029	Arfgap3	ENSMUSG00000054277.8	protein_coding	0.971998919472522	5.06369981939338	0.0338533763733616	0.113143775663046	No
1030	Arfgef1	ENSMUSG00000067851.11	protein_coding	-0.803512574289534	4.82540585726229	0.100670980005322	0.247682864082326	No
1031	Arfgef2	ENSMUSG00000074582.10	protein_coding	-1.23028445736643	4.67184551628004	0.0133006864840988	0.0544163419474978	No
1032	Arfgef3	ENSMUSG00000019852.7	protein_coding	-0.502846638311616	4.07179379350971	0.312248922203844	0.522186495430259	No
1033	Arfip1	ENSMUSG00000074513.9	protein_coding	0.374645367792319	5.78798678250781	0.392192303956555	0.604228475206675	No
1034	Arfip2	ENSMUSG00000030881.15	protein_coding	-1.0397129289425	6.27063974390513	0.0244174768578807	0.0882204045583058	No
1035	Arfrp1	ENSMUSG00000038671.15	protein_coding	-0.240269500336051	5.16136649514699	0.596800592528641	0.773175667982901	No
1036	Arg1	ENSMUSG00000019987.9	protein_coding	2.26921400236677	1.67407806004878	0.0109239739255869	0.0463826309481066	Up
1037	Arg2	ENSMUSG00000021125.6	protein_coding	1.61883665584355	2.28363091967401	0.0181047463652767	0.0696360451735255	No
1038	Arglu1	ENSMUSG00000040459.11	protein_coding	2.36539520455722	5.25541797378084	0.0210076740253361	0.0783434385505278	No
1039	Arhgap1	ENSMUSG00000027247.16	protein_coding	-0.361498533642325	6.64249389354957	0.370931812442162	0.582802997337848	No
1040	Arhgap10	ENSMUSG00000037148.8	protein_coding	-0.229995631444453	4.68903022343259	0.653649222901195	0.814136923602327	No
1041	Arhgap11a	ENSMUSG00000041219.14	protein_coding	-0.061632756811221	5.37509041717541	0.888498408585991	0.951675797808071	No
1042	Arhgap12	ENSMUSG00000041225.16	protein_coding	-1.25613194987499	5.05562726328766	0.0067819100086848	0.0316852732643518	No
1043	Arhgap17	ENSMUSG00000030766.15	protein_coding	-0.354987508507831	5.05998369516899	0.501696526351301	0.701147263372669	No
1044	Arhgap18	ENSMUSG00000039031.16	protein_coding	1.75264410138828	4.27451928796545	0.0012781936725251	0.00775623244881036	No
1045	Arhgap19	ENSMUSG00000025154.15	protein_coding	0.771957802724949	4.72227858153693	0.178245786114215	0.363470104697258	No
1046	Arhgap21	ENSMUSG00000036591.16	protein_coding	-0.0755511877311291	4.38019499680842	0.877366532903353	0.946119894492342	No
1047	Arhgap22	ENSMUSG00000063506.14	protein_coding	-0.378035738916458	4.91260986432266	0.422268119075871	0.633331081725423	No
1048	Arhgap23	ENSMUSG00000049807.16	protein_coding	1.51583666610559	2.76514346744191	0.0641653430958026	0.181455516284892	No
1049	Arhgap25	ENSMUSG00000030047.14	protein_coding	7.7787062751607	0.0998899852783015	1.55128882293492e-05	0.000158231459939362	Up
1050	Arhgap26	ENSMUSG00000036452.18	protein_coding	-0.715096519014522	3.70756938143614	0.188401449804265	0.378206680336551	No
1051	Arhgap26	ENSMUSG00000118193.1	protein_coding	-0.715096519014522	3.70756938143614	0.188401449804265	0.378206680336551	No
1052	Arhgap27	ENSMUSG00000034255.17	protein_coding	-1.86908802795943	4.83165774500446	0.000435169900383832	0.00303872231090483	No
1053	Arhgap27os1	ENSMUSG00000085733.1	antisense	-1.062416069423	1.06250980543845	0.152233998612908	0.327322407807352	No
1054	Arhgap28	ENSMUSG00000024043.13	protein_coding	-0.471450677366658	3.99607519427815	0.33829312751902	0.548363175164124	No
1055	Arhgap29	ENSMUSG00000039831.16	protein_coding	-0.497107256815534	2.42616634696725	0.443527371626649	0.651499091314805	No
1056	Arhgap31	ENSMUSG00000022799.4	protein_coding	0.0550687113196017	3.70357551201909	0.926636216823451	0.971190927068394	No
1057	Arhgap32	ENSMUSG00000041444.14	protein_coding	-0.403298670705682	3.78377329551175	0.448105519721716	0.655886291436255	No
1058	Arhgap35	ENSMUSG00000058230.12	protein_coding	1.85647044423557	6.31520752801259	0.0112239009958594	0.047355151596676	No
1059	Arhgap39	ENSMUSG00000033697.15	protein_coding	2.66200397742267	3.34782812739723	0.0136491446019714	0.0555358922568642	No
1060	Arhgap40	ENSMUSG00000074625.10	protein_coding	-7.98490080663756	0.145734611870594	2.28483446552005e-06	2.8216227475304e-05	Down
1061	Arhgap42	ENSMUSG00000050730.17	protein_coding	-0.046699397483755	4.73917132819894	0.923791184124085	0.969836669381352	No
1062	Arhgap44	ENSMUSG00000033389.16	protein_coding	-2.05819514594021	4.47478952536983	0.00252364559781057	0.0139400382298242	Down
1063	Arhgap45	ENSMUSG00000035697.14	protein_coding	-3.49335293602997	0.159174424963964	0.000138065452910011	0.00109746019142389	Down
1064	Arhgap5	ENSMUSG00000035133.9	protein_coding	-0.9038821550086	5.77536021524101	0.0399806524373078	0.127407936529289	No
1065	Arhgap6	ENSMUSG00000031355.16	protein_coding	-6.66321075773096	1.74945984691484	6.4546564047305e-10	1.70112660512838e-08	Down
1066	Arhgap8	ENSMUSG00000078954.9	protein_coding	5.65067481134921	3.29406794026789	1.52515687254329e-12	5.97628918795408e-11	Up
1067	Arhgap9	ENSMUSG00000040345.10	protein_coding	5.39101350373574	0.402239758097832	5.41243619045539e-05	0.000476736798792781	Up
1068	Arhgdia	ENSMUSG00000025132.13	protein_coding	-1.77366005619446	10.4989235339495	9.38120818476579e-05	0.000774732408929793	No
1069	Arhgdib	ENSMUSG00000030220.13	protein_coding	4.44566764861448	0.883866567572896	1.749469549276e-05	0.000175700751616664	Up
1070	Arhgdig	ENSMUSG00000073433.11	protein_coding	-1.38428188476521	1.33936322664658	0.156056833032354	0.33285734054165	No
1071	Arhgef1	ENSMUSG00000040940.18	protein_coding	-0.247775349200957	6.47223174499762	0.594320904475556	0.771525884154511	No
1072	Arhgef10	ENSMUSG00000071176.10	protein_coding	0.787296697869158	3.63194751178706	0.157707858156001	0.335129198581502	No
1073	Arhgef10l	ENSMUSG00000040964.16	protein_coding	0.422391677109853	5.32551183468394	0.39414315155802	0.606378264463354	No
1074	Arhgef11	ENSMUSG00000041977.18	protein_coding	-0.0427427467907343	3.32413318597426	0.952377162037026	0.982577876876644	No
1075	Arhgef12	ENSMUSG00000059495.14	protein_coding	0.209581629644348	4.91376568835852	0.728802445867948	0.863856851032336	No
1076	Arhgef16	ENSMUSG00000029032.12	protein_coding	-4.27204440896438	4.48569036117674	2.3677611865795e-14	1.22154536583302e-12	Down
1077	Arhgef17	ENSMUSG00000032875.8	protein_coding	-5.61876438278851	4.23726833327409	7.03651898952187e-19	7.17724936931231e-17	Down
1078	Arhgef18	ENSMUSG00000004568.12	protein_coding	-0.504098692973612	4.55481550850771	0.390787992243968	0.602934663434313	No
1079	Arhgef19	ENSMUSG00000028919.11	protein_coding	3.67761768278182	3.98818779426038	2.06186596005376e-05	0.000201984259224621	Up
1080	Arhgef2	ENSMUSG00000028059.15	protein_coding	0.375335342324888	7.34880339985553	0.359390623897211	0.570918047008908	No
1081	Arhgef25	ENSMUSG00000019467.15	protein_coding	1.54324751975464	0.525487377622964	0.0535692763782493	0.158536582716759	No
1082	Arhgef26	ENSMUSG00000036885.14	protein_coding	-0.784094971846733	3.7143999206889	0.156738232721826	0.333811964556748	No
1083	Arhgef28	ENSMUSG00000021662.10	protein_coding	2.26079495275625	4.26526422647381	1.85199884140246e-05	0.000184763025064577	Up
1084	Arhgef3	ENSMUSG00000021895.10	protein_coding	-1.46644299550646	6.27549788108148	0.00186593079925383	0.0107052672132373	No
1085	Arhgef37	ENSMUSG00000045094.8	protein_coding	-2.98395533084184	-0.441872902274688	0.00363618740211782	0.0189200685619542	Down
1086	Arhgef38	ENSMUSG00000040969.14	protein_coding	4.06873394876295	0.0877315438796593	0.00019861607485575	0.00151007228747852	Up
1087	Arhgef39	ENSMUSG00000051517.14	protein_coding	1.47251243625807	3.59337011118205	0.00826869917203072	0.037175759871021	No
1088	Arhgef4	ENSMUSG00000037509.21	protein_coding	-4.73657499814014	2.14355808033713	2.38225137595072e-08	4.6742500566011e-07	Down
1089	Arhgef4	ENSMUSG00000118272.1	protein_coding	-4.73657499814014	2.14355808033713	2.38225137595072e-08	4.6742500566011e-07	Down
1090	Arhgef40	ENSMUSG00000004562.16	protein_coding	-0.560384923796856	5.10727302197086	0.291773710024309	0.500577472959898	No
1091	Arhgef5	ENSMUSG00000033542.13	protein_coding	-0.926940060941235	5.06156218473391	0.123024878148205	0.283521631910368	No
1092	Arhgef7	ENSMUSG00000031511.15	protein_coding	-0.718366353330006	5.68648602948066	0.0889511983445534	0.227929354130062	No
1093	Arhgef9	ENSMUSG00000025656.17	protein_coding	-1.78063120371896	0.0482129187607956	0.0203667402989331	0.0764868982221317	No
1094	Arid1a	ENSMUSG00000007880.16	protein_coding	0.614007072297923	5.47798477616636	0.259652822886258	0.46582720453896	No
1095	Arid1b	ENSMUSG00000069729.14	protein_coding	0.753246775319948	4.6266776038384	0.202241005987279	0.396958380949302	No
1096	Arid2	ENSMUSG00000033237.19	protein_coding	0.233702613938401	5.23530222602925	0.61466869332112	0.787459547474286	No
1097	Arid3b	ENSMUSG00000004661.15	protein_coding	0.814715056708609	0.984219734525811	0.294303523305247	0.50348285881045	No
1098	Arid4a	ENSMUSG00000048118.17	protein_coding	-0.553121150203816	4.32893887663821	0.267291960676298	0.473323003296728	No
1099	Arid4b	ENSMUSG00000039219.18	protein_coding	1.05991463482421	5.62794693417332	0.0192648870590347	0.0732547895958363	No
1100	Arid5a	ENSMUSG00000037447.16	protein_coding	-0.944906954891838	5.70525364349412	0.0376271923864064	0.12188473810113	No
1101	Arid5b	ENSMUSG00000019947.10	protein_coding	0.0117428924602281	5.31772485183123	0.982270643172111	0.997044996510616	No
1102	Arih1	ENSMUSG00000025234.11	protein_coding	0.520544446974608	4.53642962074279	0.355311277594217	0.566721718909703	No
1103	Arih2	ENSMUSG00000064145.12	protein_coding	-0.252553081841014	6.40907617395357	0.557287399458328	0.744275285513461	No
1104	Arl1	ENSMUSG00000060904.14	protein_coding	0.323718848657929	8.02819147363293	0.450360153788747	0.657529761246201	No
1105	Arl10	ENSMUSG00000025870.10	protein_coding	0.533273307096832	3.09292886494159	0.418901249871408	0.629907551292117	No
1106	Arl13b	ENSMUSG00000022911.11	protein_coding	-1.09429040750134	3.99549089878677	0.0304911521613762	0.104333617203664	No
1107	Arl14ep	ENSMUSG00000027122.15	protein_coding	0.0768601755073468	5.70736589808519	0.881088621791405	0.948067818036459	No
1108	Arl15	ENSMUSG00000042348.10	protein_coding	0.0240038495862477	4.66723777877811	0.962173866428751	0.987236241820405	No
1109	Arl16	ENSMUSG00000057594.12	protein_coding	-2.56897025982589	5.64366037578559	1.11507951395083e-08	2.34271894110236e-07	Down
1110	Arl2	ENSMUSG00000024944.6	protein_coding	1.150652385425	6.38679851365818	0.0104030405591485	0.0447394360963443	No
1111	Arl2bp	ENSMUSG00000031776.17	protein_coding	2.72032237008075	5.26202230722861	0.0117576769018431	0.0492032817921791	Up
1112	Arl3	ENSMUSG00000025035.9	protein_coding	-0.308732645654157	5.66424828925391	0.501195902342333	0.700887456525196	No
1113	Arl4a	ENSMUSG00000047446.18	protein_coding	-1.43834801099265	3.01268491438891	0.0131901684339447	0.0540303588640004	No
1114	Arl4c	ENSMUSG00000049866.12	protein_coding	1.78054074210388	5.2764011510827	0.0424467135494632	0.13310795269841	No
1115	Arl4d	ENSMUSG00000034936.2	protein_coding	-0.613701541133862	0.117533527834634	0.628654815344281	0.795688703479234	No
1116	Arl5a	ENSMUSG00000036093.7	protein_coding	1.31911576448642	5.02130609262132	0.064540805646406	0.182054938789799	No
1117	Arl5b	ENSMUSG00000017418.13	protein_coding	-0.447184838952739	4.60428963703095	0.432658568146484	0.641284945931593	No
1118	Arl5c	ENSMUSG00000038352.15	protein_coding	0.030722841583367	2.66630606805004	0.98340361567488	0.997285907152986	No
1119	Arl6	ENSMUSG00000022722.18	protein_coding	-0.295337402490932	5.69100699770103	0.487172180797742	0.689868024567552	No
1120	Arl6ip1	ENSMUSG00000030654.9	protein_coding	-0.406763186438454	9.10243849475225	0.339370201802155	0.549323396302894	No
1121	Arl6ip4	ENSMUSG00000029404.15	protein_coding	-1.49857409521613	5.99256544669881	0.000488260875380747	0.0033716495177455	No
1122	Arl6ip5	ENSMUSG00000035199.6	protein_coding	-0.285244972226853	7.2046703909674	0.519434511942758	0.714723916031215	No
1123	Arl6ip6	ENSMUSG00000026960.6	protein_coding	-0.0212214566804278	6.00490925652038	0.964017879630252	0.988429013782952	No
1124	Arl8a	ENSMUSG00000026426.10	protein_coding	0.63719922525962	3.60051918920745	0.455490308616683	0.662270022169328	No
1125	Arl8b	ENSMUSG00000030105.8	protein_coding	-0.107908348355869	7.51658478422792	0.785206615806473	0.897129610979572	No
1126	Armc1	ENSMUSG00000027599.9	protein_coding	0.0775785408148308	6.27158698996005	0.885037644819096	0.950140452537292	No
1127	Armc10	ENSMUSG00000038525.16	protein_coding	0.2882434731118	5.71931178131068	0.498553329065848	0.699020942599985	No
1128	Armc2	ENSMUSG00000071324.11	protein_coding	-1.25888816778469	3.04929153591257	0.0279684527364467	0.097856628820215	No
1129	Armc5	ENSMUSG00000042178.6	protein_coding	-0.745304077818153	4.82278541694127	0.183489386733363	0.371089024599847	No
1130	Armc6	ENSMUSG00000002343.11	protein_coding	-0.0972867853406773	4.6253421289252	0.845763443300085	0.93028409033386	No
1131	Armc7	ENSMUSG00000057219.11	protein_coding	-2.09644215761922	3.23976990169045	0.000405334002721841	0.00285356846384048	Down
1132	Armc8	ENSMUSG00000032468.11	protein_coding	-0.405747763078916	5.56577353467727	0.355335620492852	0.566721718909703	No
1133	Armc9	ENSMUSG00000062590.13	protein_coding	-0.902040042681761	4.8953970837914	0.0619811773336296	0.176739864496994	No
1134	Armcx1	ENSMUSG00000033460.14	protein_coding	7.50876633867684	-0.1176534197316	1.30032749513372e-05	0.000134377231167647	Up
1135	Armcx3	ENSMUSG00000049047.11	protein_coding	-1.23636415124881	5.2224543649748	0.00746544118715141	0.0342549755799494	No
1136	Armcx5	ENSMUSG00000072969.2	protein_coding	-0.114410890884324	3.26311411209434	0.845182764576425	0.929951589284436	No
1137	Armh3	ENSMUSG00000039901.10	protein_coding	-0.165263955756354	4.19160084886352	0.766194920165782	0.88470825780587	No
1138	Armt1	ENSMUSG00000061759.15	protein_coding	0.183213157140247	4.90476739489287	0.691386805860969	0.839388560777236	No
1139	Arnt	ENSMUSG00000015522.18	protein_coding	-0.688886665161523	5.48303433624336	0.140411193560324	0.309906568938395	No
1140	Arntl	ENSMUSG00000055116.8	protein_coding	0.512250400969231	4.48512423711392	0.351991708238648	0.563068742426052	No
1141	Arntl2	ENSMUSG00000040187.15	protein_coding	8.18535397909661	3.02210927210575	2.55540206425744e-13	1.14581484505396e-11	Up
1142	Arpc1a	ENSMUSG00000029621.14	protein_coding	-0.547452115370642	8.44869167053294	0.215614958275348	0.414003028089554	No
1143	Arpc1b	ENSMUSG00000029622.16	protein_coding	-0.227408665085451	11.0701638203487	0.702035900003759	0.847201748636034	No
1144	Arpc2	ENSMUSG00000006304.14	protein_coding	-0.159843580870582	8.34753408846926	0.691543484134929	0.83950250159089	No
1145	Arpc3	ENSMUSG00000029465.14	protein_coding	-0.690368913196501	6.7424401420049	0.280857289414998	0.489029854204223	No
1146	Arpc4	ENSMUSG00000079426.13	protein_coding	-0.198945331735091	7.95017371705187	0.669276486060636	0.825521315124362	No
1147	Arpc5	ENSMUSG00000008475.13	protein_coding	0.194707705470644	9.02457527739876	0.672370093469989	0.82773255840667	No
1148	Arpc5l	ENSMUSG00000026755.14	protein_coding	-0.159690568451812	7.01205935115728	0.688345785804177	0.837370392381228	No
1149	Arpin	ENSMUSG00000039043.5	protein_coding	0.036200481897325	6.27319971144177	0.930349299690151	0.972621308350268	No
1150	Arpp19	ENSMUSG00000007656.13	protein_coding	-0.353411274393558	7.15368010957056	0.409930874956575	0.621101752031948	No
1151	Arrb2	ENSMUSG00000060216.15	protein_coding	0.797935951799467	2.6615066283598	0.31295961185086	0.522590144157859	No
1152	Arrdc1	ENSMUSG00000026972.15	protein_coding	0.177123624392928	6.10745408296275	0.673271391034755	0.828201712635825	No
1153	Arrdc2	ENSMUSG00000002910.11	protein_coding	0.967472410295059	1.47513580960269	0.212614849643741	0.410306126652176	No
1154	Arrdc3	ENSMUSG00000074794.10	protein_coding	0.725671381739149	5.05316677598294	0.15638206712418	0.333372236903843	No
1155	Arrdc4	ENSMUSG00000042659.15	protein_coding	0.623451323224116	4.55077656248493	0.260768636119642	0.466949127685249	No
1156	Arsa	ENSMUSG00000022620.14	protein_coding	0.121062511271126	4.47736269432802	0.817851857592892	0.914182409332125	No
1157	Arsb	ENSMUSG00000042082.7	protein_coding	0.204782374761329	6.12959770438657	0.644759272509586	0.807505239410731	No
1158	Arsi	ENSMUSG00000036412.5	protein_coding	9.02318649030704	1.23299621702408	1.9994739828567e-09	4.7708877426663e-08	Up
1159	Arsk	ENSMUSG00000021592.17	protein_coding	-0.749748773484337	3.16440565301533	0.167299045508603	0.348709301733231	No
1160	Artn	ENSMUSG00000028539.14	protein_coding	0.395874032945244	5.01241666560655	0.424208249729475	0.63494055634052	No
1161	Arv1	ENSMUSG00000031982.5	protein_coding	0.426283340281449	3.12402759317499	0.459796029131886	0.66671671636031	No
1162	Arvcf	ENSMUSG00000000325.16	protein_coding	0.633315065564427	4.01752680299764	0.214225593610676	0.412461438303437	No
1163	As3mt	ENSMUSG00000003559.8	protein_coding	3.2718257679378	2.46572862809148	2.3517013243009e-05	0.000228210671355201	Up
1164	Asah1	ENSMUSG00000031591.14	protein_coding	-0.401860910413873	7.43732642144182	0.34262279343807	0.552474397829185	No
1165	Asah2	ENSMUSG00000024887.10	protein_coding	-1.72036982386767	2.11136937550267	0.00548357908519334	0.0266248487414075	No
1166	Asap1	ENSMUSG00000022377.16	protein_coding	-0.0884719909141564	6.17816862848709	0.831342633981805	0.922069859408497	No
1167	Asap2	ENSMUSG00000052632.16	protein_coding	1.60334620601246	3.17145507130203	0.073456284506692	0.199496519020004	No
1168	Asap3	ENSMUSG00000036995.7	protein_coding	1.33886214085698	2.94788476017025	0.0266127213187685	0.094148578835421	No
1169	Asb1	ENSMUSG00000026311.16	protein_coding	-0.699995934151668	3.23024703048192	0.211096415361121	0.40820120145518	No
1170	Asb13	ENSMUSG00000033781.7	protein_coding	-0.516501729324166	4.47664311102887	0.367523174710587	0.579489597095123	No
1171	Asb3	ENSMUSG00000020305.13	protein_coding	0.429546503007303	4.56062181096551	0.381447601174503	0.59360966040869	No
1172	Asb6	ENSMUSG00000039483.10	protein_coding	-0.72912723387286	4.87855968823487	0.124061172685456	0.285045436507038	No
1173	Asb7	ENSMUSG00000030509.17	protein_coding	-0.430891427230277	3.86484334433603	0.39639954655212	0.608395444639263	No
1174	Asb8	ENSMUSG00000048175.13	protein_coding	-0.246357702561449	5.86166134551181	0.56005561285731	0.746927148318133	No
1175	Ascc1	ENSMUSG00000044475.14	protein_coding	-0.317022121611177	5.223792845813	0.505160609722717	0.703927006686302	No
1176	Ascc2	ENSMUSG00000020412.16	protein_coding	-0.584374837034091	6.16487200430989	0.170432085298315	0.352717848954857	No
1177	Ascc3	ENSMUSG00000038774.9	protein_coding	-0.720041870504342	5.02567085966212	0.125422912307571	0.286920076576385	No
1178	Asdurf	ENSMUSG00000117809.1	protein_coding	0.492914990369959	1.43227136972858	0.51841244398869	0.71402254085471	No
1179	Asf1a	ENSMUSG00000019857.7	protein_coding	1.12967357162778	4.84573837597683	0.0334145290510606	0.112069512344446	No
1180	Asf1b	ENSMUSG00000005470.8	protein_coding	1.0835098931344	6.57027948852185	0.059120059539181	0.170839583815427	No
1181	Ash1l	ENSMUSG00000028053.13	protein_coding	-0.303157916514064	5.21989736488845	0.491786204615517	0.693608535578694	No
1182	Ash2l	ENSMUSG00000031575.18	protein_coding	1.5184018709267	4.88854541615641	0.042115387420785	0.132379629902736	No
1183	Asic1	ENSMUSG00000023017.10	protein_coding	4.19747049334743	1.59588562279395	0.000312611561242927	0.00226770666738762	Up
1184	Asl	ENSMUSG00000025533.15	protein_coding	-0.827588739914496	6.3998892377098	0.152921944740773	0.328247875602605	No
1185	Asna1	ENSMUSG00000052456.9	protein_coding	-0.328471403665263	6.01342564242834	0.455357981988503	0.662210682792838	No
1186	Asns	ENSMUSG00000029752.12	protein_coding	-0.117195744018672	8.47751669872621	0.857580294459208	0.935716600606052	No
1187	Asnsd1	ENSMUSG00000026095.15	protein_coding	-0.556753149050435	6.23930781805615	0.184954777545596	0.373261703302258	No
1188	Aspa	ENSMUSG00000020774.9	protein_coding	5.65270861014975	0.645465867371572	1.6833785692368e-06	2.15041151454513e-05	Up
1189	Asph	ENSMUSG00000028207.18	protein_coding	-0.895233567585163	5.83979991728753	0.0346063172135054	0.115107111713168	No
1190	Aspm	ENSMUSG00000033952.14	protein_coding	0.963457029645154	4.84956523161382	0.0361772288154698	0.118480424370664	No
1191	Aspscr1	ENSMUSG00000025142.18	protein_coding	-0.0986529852665533	5.65047882458013	0.82179851350221	0.91612136425463	No
1192	Asrgl1	ENSMUSG00000024654.8	protein_coding	0.367554281798824	4.36501221177375	0.526670350067112	0.719567404662244	No
1193	Ass1	ENSMUSG00000076441.9	protein_coding	-2.03899512703534	5.53554290985574	4.76022095413087e-05	0.000423757977275794	Down
1194	Aste1	ENSMUSG00000032567.16	protein_coding	-1.22067100078465	3.32182165441648	0.0229838253031083	0.0840475844827951	No
1195	Asxl1	ENSMUSG00000042548.14	protein_coding	-0.240092922095224	4.14146935226736	0.694149709802641	0.841366874309042	No
1196	Asxl2	ENSMUSG00000037486.18	protein_coding	-0.908234781138417	4.96785438431391	0.0473197961496257	0.143865100375722	No
1197	Atad1	ENSMUSG00000013662.6	protein_coding	-0.69707603672199	7.24283381842724	0.0959429208225125	0.240052965548703	No
1198	Atad2	ENSMUSG00000022360.8	protein_coding	-0.0711107368671951	6.865746230317	0.897496572846708	0.95732012504013	No
1199	Atad2b	ENSMUSG00000052812.5	protein_coding	0.212211424076522	3.21433566704517	0.809212967257729	0.909547751387767	No
1200	Atad3a	ENSMUSG00000029036.18	protein_coding	-0.460121202343419	5.47196674787853	0.310947975372646	0.520858323546357	No
1201	Atad5	ENSMUSG00000017550.14	protein_coding	0.132217896521019	4.17261810798343	0.820872428856827	0.915567395190728	No
1202	Atat1	ENSMUSG00000024426.17	protein_coding	0.879531090569081	3.38219437241205	0.113538353435164	0.268465666006134	No
1203	Ate1	ENSMUSG00000030850.17	protein_coding	-0.85787626158668	5.5976617050581	0.0437769383262337	0.136319610793553	No
1204	Atf1	ENSMUSG00000023027.13	protein_coding	0.408321643168525	5.07812180928121	0.407994006564653	0.619476325455576	No
1205	Atf2	ENSMUSG00000027104.18	protein_coding	-0.415582828968426	5.83558099635687	0.330846015902042	0.540607988513992	No
1206	Atf3	ENSMUSG00000026628.13	protein_coding	-1.99298328458791	4.82728762635927	0.000489939189967563	0.00338149145472447	No
1207	Atf4	ENSMUSG00000042406.8	protein_coding	0.630404027519655	7.51126601366753	0.126425206666865	0.288570825330142	No
1208	Atf5	ENSMUSG00000038539.15	protein_coding	0.979030938639915	2.17664169892601	0.224549218411956	0.424568650972202	No
1209	Atf6	ENSMUSG00000026663.6	protein_coding	-1.33582643364095	5.40383398615364	0.0024510983463441	0.0136011528670473	No
1210	Atf6b	ENSMUSG00000015461.15	protein_coding	0.202534368531328	6.00521649830258	0.682184885634794	0.834510156719959	No
1211	Atf7	ENSMUSG00000099083.7	protein_coding	1.08609572358761	6.1548421812881	0.0143615299012715	0.0576792192788668	No
1212	Atf7ip	ENSMUSG00000030213.12	protein_coding	-0.283799676207052	5.87564328578394	0.548196384185479	0.736328918927058	No
1213	Atf7ip2	ENSMUSG00000039200.16	protein_coding	1.53588434502631	1.02930733627345	0.0387181736939035	0.124516355090941	No
1214	Atg10	ENSMUSG00000021619.6	protein_coding	-0.557272200127217	3.13934224408261	0.300099908903733	0.509115106678883	No
1215	Atg101	ENSMUSG00000037204.7	protein_coding	-0.0628861317776674	6.05758878894627	0.907177330254127	0.962748627031549	No
1216	Atg12	ENSMUSG00000032905.5	protein_coding	1.39810158243112	6.66681792246175	0.00605702697918812	0.0288740615397473	No
1217	Atg13	ENSMUSG00000027244.14	protein_coding	-0.537861945683926	5.24877978077521	0.264948769728142	0.471039623368569	No
1218	Atg14	ENSMUSG00000037526.7	protein_coding	-0.736691078312808	3.58297292488293	0.185611562412602	0.373958518304478	No
1219	Atg16l1	ENSMUSG00000026289.15	protein_coding	-0.457497179482172	4.69974334800845	0.330070108324293	0.539762181792829	No
1220	Atg16l2	ENSMUSG00000047767.17	protein_coding	-0.546727355269719	4.45646713341303	0.268353290805433	0.474429302956098	No
1221	Atg2a	ENSMUSG00000024773.15	protein_coding	-0.589376609831775	4.44480263567712	0.289056295897282	0.49783265259473	No
1222	Atg2b	ENSMUSG00000041341.10	protein_coding	-1.10995478298827	4.39305447197896	0.0373228602670318	0.121159036789342	No
1223	Atg3	ENSMUSG00000022663.3	protein_coding	0.737749941674031	5.47453190909806	0.113975611834355	0.269088430261088	No
1224	Atg4a	ENSMUSG00000079418.3	protein_coding	-1.02663984048166	4.61103079908297	0.0451893429111689	0.139456043140534	No
1225	Atg4a-ps	ENSMUSG00000087119.4	protein_coding	-0.282856242782668	0.528766583474787	0.801647837951569	0.906304967485309	No
1226	Atg4b	ENSMUSG00000026280.17	protein_coding	-0.708176025089336	6.53391941584988	0.138602753324552	0.30704346180106	No
1227	Atg4c	ENSMUSG00000028550.15	protein_coding	-1.23830850825815	3.59778408851272	0.020372985381554	0.076488853798349	No
1228	Atg4d	ENSMUSG00000002820.6	protein_coding	-0.173907760472416	5.23084851712309	0.699166233571937	0.844994501898356	No
1229	Atg5	ENSMUSG00000038160.7	protein_coding	-0.362475724525978	5.86908813367707	0.401523454718965	0.613371030290935	No
1230	Atg7	ENSMUSG00000030314.16	protein_coding	-0.871855129331001	4.75810955895619	0.0604951144282687	0.173798262522151	No
1231	Atg9a	ENSMUSG00000033124.15	protein_coding	0.406243190200928	5.18805649973872	0.398369404273541	0.60980776491042	No
1232	Atg9b	ENSMUSG00000038295.14	protein_coding	-1.06559236888463	2.57590028613384	0.0782716765691463	0.209011902466191	No
1233	Atic	ENSMUSG00000026192.13	protein_coding	-0.184929079952323	5.8809489092086	0.710609488616429	0.852717260129137	No
1234	Atl1	ENSMUSG00000021066.9	protein_coding	-0.406348006745338	2.72322059181338	0.483496603799122	0.687507920878323	No
1235	Atl2	ENSMUSG00000059811.13	protein_coding	1.23558877575155	6.57428162354058	0.00749797780341209	0.0343462390843992	No
1236	Atl3	ENSMUSG00000024759.14	protein_coding	0.605671198248727	6.71615950096212	0.205118460436066	0.400583582044243	No
1237	Atm	ENSMUSG00000034218.16	protein_coding	-1.01208362694639	3.68412127900732	0.0509370446290554	0.152400535229162	No
1238	Atmin	ENSMUSG00000047388.10	protein_coding	-0.562410376498636	3.571506427231	0.346426113157518	0.556604712994644	No
1239	Atn1	ENSMUSG00000004263.15	protein_coding	0.453366635861505	4.71669672465322	0.432484922497384	0.641098683648774	No
1240	Atoh8	ENSMUSG00000037621.8	protein_coding	3.97147263601587	0.824423000798034	0.00010057325309339	0.00082445386983673	Up
1241	Atox1	ENSMUSG00000018585.9	protein_coding	-0.232477200742108	7.92185193539444	0.567612056811134	0.7523746976186	No
1242	Atp10a	ENSMUSG00000025324.8	protein_coding	0.471487095421181	3.67646812470456	0.474711703198214	0.679496280464332	No
1243	Atp10b	ENSMUSG00000055415.7	protein_coding	-5.74254287470032	-0.0574441660227126	1.67519194078208e-05	0.000168935205379095	Down
1244	Atp10d	ENSMUSG00000046808.17	polymorphic_pseudogene	0.156416071187283	4.33173547296959	0.79395795218576	0.902148520287378	No
1245	Atp11a	ENSMUSG00000031441.15	protein_coding	-2.63870665641211	6.66148293103982	4.52818181332512e-07	6.61263009722953e-06	Down
1246	Atp11b	ENSMUSG00000037400.17	protein_coding	-0.701755301329608	5.74033535012735	0.21817944063918	0.417116104871542	No
1247	Atp11c	ENSMUSG00000062949.13	protein_coding	-0.959217827940145	3.89663567988645	0.0677587308840057	0.18889884458003	No
1248	Atp13a1	ENSMUSG00000031862.10	protein_coding	-0.437921885918287	6.25188286790659	0.319719627031027	0.529051845992394	No
1249	Atp13a2	ENSMUSG00000036622.15	protein_coding	0.659042302347225	3.89654314120473	0.287782581875499	0.496548925734251	No
1250	Atp13a3	ENSMUSG00000022533.14	protein_coding	-0.794532030655058	4.48505192108718	0.105686252781535	0.255768727655018	No
1251	Atp13a4	ENSMUSG00000038094.15	protein_coding	-0.0793174770874093	2.09916800562456	0.922348044854155	0.969344294935299	No
1252	Atp1a1	ENSMUSG00000033161.10	protein_coding	2.20042803589741	8.05244180792784	0.00660719464272943	0.0310099525170884	Up
1253	Atp1a2	ENSMUSG00000007097.14	protein_coding	5.07080135102513	1.44337394736587	2.57170187732509e-07	3.95432456672243e-06	Up
1254	Atp1a3	ENSMUSG00000040907.15	protein_coding	2.9174318897396	1.85288263441113	0.000342679030833282	0.00246308618073927	Up
1255	Atp1b1	ENSMUSG00000026576.12	protein_coding	4.43788517148012	6.3199067703049	4.67586464488286e-18	4.22154752600843e-16	Up
1256	Atp1b2	ENSMUSG00000041329.13	protein_coding	5.51372456626161	0.567881223239756	5.36523725587893e-05	0.000473515853454784	Up
1257	Atp1b3	ENSMUSG00000032412.8	protein_coding	-0.27224317118742	8.12160710638435	0.557553266329341	0.744555940904723	No
1258	Atp23	ENSMUSG00000025436.12	protein_coding	-0.244877915711547	3.86241787700591	0.634509980581267	0.800370278535532	No
1259	Atp2a2	ENSMUSG00000029467.15	protein_coding	-0.70996841786896	5.84768107517865	0.13570079369811	0.303317832953185	No
1260	Atp2b1	ENSMUSG00000019943.10	protein_coding	0.315010422115986	7.42048522378678	0.432985538277135	0.641627233277041	No
1261	Atp2b4	ENSMUSG00000026463.17	protein_coding	3.76915005380685	0.943398657770558	1.06737586796213e-05	0.00011274526757083	Up
1262	Atp2c1	ENSMUSG00000032570.17	protein_coding	-1.07791975756124	5.55167168448696	0.0181290013929649	0.069689216516915	No
1263	Atp2c2	ENSMUSG00000034112.9	protein_coding	-0.54956916335823	3.04907907799794	0.373458070316188	0.585629237831817	No
1264	Atp5a1	ENSMUSG00000025428.15	protein_coding	-0.198203779198908	10.4274901473897	0.706755663503518	0.850515968444498	No
1265	Atp5b	ENSMUSG00000025393.12	protein_coding	0.895035938828992	11.4418635092924	0.114232739222731	0.269344955266302	No
1266	Atp5c1	ENSMUSG00000025781.14	protein_coding	0.904605276341714	8.97272705191069	0.0350228818985343	0.116065413672673	No
1267	Atp5d	ENSMUSG00000003072.15	protein_coding	0.233085415838396	8.60307516882242	0.569980004197698	0.753649233051407	No
1268	Atp5e	ENSMUSG00000016252.7	protein_coding	0.0403345808980071	7.48103639248955	0.922697955940882	0.969344294935299	No
1269	Atp5f1	ENSMUSG00000000563.17	protein_coding	0.707382846426617	8.9048481904352	0.114469641462573	0.269760731785343	No
1270	Atp5g1	ENSMUSG00000006057.15	protein_coding	0.686591747064022	8.23623492213858	0.0987782889227933	0.244557253397511	No
1271	Atp5g2	ENSMUSG00000062683.11	protein_coding	0.78655480266391	5.7673361285176	0.157961565217891	0.335508255355502	No
1272	Atp5g3	ENSMUSG00000018770.9	protein_coding	1.72874602048405	8.50827095185594	3.73405620289125e-05	0.000340809146058967	No
1273	Atp5h	ENSMUSG00000034566.10	protein_coding	-0.425612902444158	8.72890158086031	0.31634920011554	0.525739639029201	No
1274	Atp5j	ENSMUSG00000022890.13	protein_coding	-0.231575201145851	7.98094516043661	0.579604786948565	0.761073030975503	No
1275	Atp5j2	ENSMUSG00000038690.15	protein_coding	-0.52407972010076	9.01628148873728	0.232770946114435	0.435045941662968	No
1276	Atp5k	ENSMUSG00000050856.16	protein_coding	0.30283132252289	6.48557635492082	0.499417764305856	0.699545787556714	No
1277	Atp5l	ENSMUSG00000038717.8	protein_coding	1.04239965095437	8.4450469598298	0.0135617342498901	0.0552643772635045	No
1278	Atp5mpl	ENSMUSG00000021290.6	protein_coding	0.145060544220541	6.72050202972047	0.737911050837675	0.869025864735855	No
1279	Atp5o	ENSMUSG00000116933.1	protein_coding	0.492237988706183	7.63313122522272	0.223045864110376	0.423043127926592	No
1280	Atp5o	ENSMUSG00000022956.11	protein_coding	0.492237988706183	7.63313122522272	0.223045864110376	0.423043127926592	No
1281	Atp5s	ENSMUSG00000054894.6	protein_coding	-0.719355119602462	3.25300392663592	0.19620684667682	0.388690272097207	No
1282	Atp6ap1	ENSMUSG00000019087.13	protein_coding	-0.370667527743408	8.52105703712394	0.579193246634448	0.760840417010123	No
1283	Atp6ap2	ENSMUSG00000031007.2	protein_coding	-1.18066481602957	8.25644653669021	0.0159524861421392	0.0628596637662235	No
1284	Atp6v0a1	ENSMUSG00000019302.16	protein_coding	-0.782243610302906	5.89387691908461	0.104595146739539	0.254065565682873	No
1285	Atp6v0a2	ENSMUSG00000038023.12	protein_coding	-1.71114850550682	6.91233994049917	0.000128730208711592	0.00102937944273147	No
1286	Atp6v0a4	ENSMUSG00000038600.12	protein_coding	5.23224900696641	2.70647869866748	1.50153218409275e-09	3.6545488240159e-08	Up
1287	Atp6v0b	ENSMUSG00000033379.13	protein_coding	-0.954506237863939	7.95699235393866	0.0357115563883171	0.117415801294462	No
1288	Atp6v0c	ENSMUSG00000024121.13	protein_coding	-0.870479775580757	8.8454349084915	0.058302097135945	0.168914271884323	No
1289	Atp6v0c-ps2	ENSMUSG00000080242.5	processed_pseudogene	-0.863461270362119	6.80020237640657	0.0645376512899759	0.182054938789799	No
1290	Atp6v0d1	ENSMUSG00000013160.7	protein_coding	-0.424912607111424	6.25465984265373	0.346451234693642	0.556604712994644	No
1291	Atp6v0e	ENSMUSG00000015575.15	protein_coding	-0.34934416460023	7.91331409579573	0.392827771896093	0.605067975570673	No
1292	Atp6v0e2	ENSMUSG00000039347.7	protein_coding	0.950661579789511	4.90144143084167	0.0600772107474772	0.172997223248211	No
1293	Atp6v1a	ENSMUSG00000052459.13	protein_coding	0.21632082533774	7.7273930329251	0.626924500448394	0.795203062740201	No
1294	Atp6v1b1	ENSMUSG00000006269.7	protein_coding	11.7165668728518	3.81887661378791	5.43530053985859e-18	4.80970104725765e-16	Up
1295	Atp6v1b2	ENSMUSG00000006273.14	protein_coding	-0.687235373787066	7.45410204692809	0.165828993160844	0.347092414837652	No
1296	Atp6v1c1	ENSMUSG00000022295.8	protein_coding	-0.722984682146169	7.33315412596181	0.0883351125218351	0.226812792758793	No
1297	Atp6v1c2	ENSMUSG00000020566.19	protein_coding	0.222543014256788	3.09499104716877	0.717962657201473	0.857320556347282	No
1298	Atp6v1d	ENSMUSG00000021114.9	protein_coding	-0.670209378585648	7.32258688527546	0.108276555012515	0.259747096602735	No
1299	Atp6v1e1	ENSMUSG00000019210.10	protein_coding	-0.987858504052476	7.81007494184626	0.0325630250521215	0.109875540592537	No
1300	Atp6v1f	ENSMUSG00000004285.12	protein_coding	0.44259242845455	7.93821577683191	0.299437314171245	0.508574749031983	No
1301	Atp6v1g1	ENSMUSG00000039105.6	protein_coding	-1.05932489657359	8.8164543413258	0.0231222712855344	0.084461396642239	No
1302	Atp6v1g2	ENSMUSG00000024403.16	protein_coding	-1.17829009896277	0.54086047386823	0.105984145790865	0.256227106780578	No
1303	Atp6v1h	ENSMUSG00000033793.12	protein_coding	-0.877373045894232	7.16764068324047	0.034641634449044	0.115144656594061	No
1304	Atp7a	ENSMUSG00000033792.12	protein_coding	0.349008521043523	4.13849800240897	0.578510329654604	0.760383142321938	No
1305	Atp8a1	ENSMUSG00000037685.15	protein_coding	-1.28174401975136	2.12952185089965	0.0389122977056675	0.124747150178294	No
1306	Atp8a2	ENSMUSG00000021983.16	protein_coding	-3.74911512799855	-0.0556174551795494	0.000779860177324226	0.00507326761899041	Down
1307	Atp8b1	ENSMUSG00000039529.9	protein_coding	-1.12595481339051	2.99419880446252	0.119200073938382	0.277389337486855	No
1308	Atp8b2	ENSMUSG00000060671.12	protein_coding	-0.537011338214905	3.5361746532521	0.314545040793808	0.524058707616816	No
1309	Atp9a	ENSMUSG00000027546.15	protein_coding	-0.387461385364327	6.40853506976391	0.366150253617781	0.577968067199148	No
1310	Atp9b	ENSMUSG00000024566.10	protein_coding	-1.20092762205775	5.71740277809102	0.00627218262410603	0.0297828373217146	No
1311	Atpaf1	ENSMUSG00000028710.17	protein_coding	-0.162551285074913	4.41098984521695	0.737615237345087	0.86885209178203	No
1312	Atpaf2	ENSMUSG00000042709.14	protein_coding	-0.298580089121799	5.50730009122159	0.515028277692208	0.71160599092874	No
1313	Atpif1	ENSMUSG00000054428.12	protein_coding	0.353804043300456	7.58838488923784	0.379319597844888	0.591493875120434	No
1314	Atr	ENSMUSG00000032409.15	protein_coding	-0.0891296308564985	3.86136919130262	0.904696339533103	0.961392754003605	No
1315	Atraid	ENSMUSG00000013622.15	protein_coding	-0.439291163261737	6.62615837198334	0.40606311331393	0.617415635513043	No
1316	Atrip	ENSMUSG00000025646.9	protein_coding	-0.531599261466152	4.85700432913775	0.260211472150484	0.466438823469514	No
1317	Atrn	ENSMUSG00000027312.14	protein_coding	0.957105977971011	5.06802514139698	0.233944621986327	0.436465797121097	No
1318	Atrnl1	ENSMUSG00000054843.9	protein_coding	0.194293616786042	4.02789919675554	0.719829567537767	0.858629055654316	No
1319	Atrx	ENSMUSG00000031229.16	protein_coding	0.0903842834606115	6.72437371974812	0.829934107859678	0.921367526522185	No
1320	Atxn1	ENSMUSG00000046876.16	protein_coding	1.10373898725275	4.47825684381656	0.0211960456551802	0.0788478736204114	No
1321	Atxn10	ENSMUSG00000016541.10	protein_coding	-0.157614417807625	8.23057925455482	0.752292157415484	0.875926089873274	No
1322	Atxn1l	ENSMUSG00000069895.4	protein_coding	-0.0990104194601203	3.92935446558972	0.873546771176732	0.944325110221374	No
1323	Atxn2	ENSMUSG00000042605.16	protein_coding	2.38732369561013	5.39342449552991	0.0074384954698007	0.0341674721441997	Up
1324	Atxn2l	ENSMUSG00000032637.15	protein_coding	1.40142815336269	6.85990920471816	0.0983964758573696	0.243973596289882	No
1325	Atxn3	ENSMUSG00000021189.11	protein_coding	-2.19340727069807	3.8824107178233	7.41243038623985e-05	0.00063049807200537	Down
1326	Atxn7	ENSMUSG00000021738.5	protein_coding	-0.285822378839489	3.14085529661318	0.615859553571013	0.788302787656936	No
1327	Atxn7l1	ENSMUSG00000020564.17	protein_coding	-0.0574447600378718	3.22624853178628	0.925702762141912	0.970884849887048	No
1328	Atxn7l2	ENSMUSG00000048997.17	protein_coding	1.18917449178971	2.35321584363826	0.133471107648113	0.299939613251611	No
1329	Atxn7l3	ENSMUSG00000059995.12	protein_coding	0.733078429127951	3.03561487415333	0.214076889928615	0.412268031516019	No
1330	Atxn7l3b	ENSMUSG00000074748.3	protein_coding	0.0209717154923322	6.93089573310647	0.959430804121212	0.985779424630992	No
1331	AU018091	ENSMUSG00000054753.9	protein_coding	0.551429208567796	1.24906720166361	0.496548050385652	0.697184796128985	No
1332	AU020206	ENSMUSG00000097415.2	lincRNA	0.318190481683005	3.11818067285896	0.577373563663302	0.759262430633701	No
1333	AU022252	ENSMUSG00000078584.9	protein_coding	-0.879278008671519	4.32198640261187	0.0844306432844129	0.219615000110244	No
1334	AU040320	ENSMUSG00000028830.14	protein_coding	-1.36323804632318	5.07072356623032	0.00455635963760226	0.0227937392278703	No
1335	AU041133	ENSMUSG00000078435.5	protein_coding	-0.307531179406735	1.59816786192396	0.678890103113571	0.832155724961337	No
1336	Auh	ENSMUSG00000021460.17	protein_coding	-0.383605541818711	4.56138045055565	0.442779335902466	0.65101424805554	No
1337	Aunip	ENSMUSG00000078521.2	protein_coding	1.0296814144899	3.4285668404238	0.0964600300457796	0.240960725644365	No
1338	Aup1	ENSMUSG00000068328.9	protein_coding	-0.0142607909292447	7.42342615869107	0.97228888766774	0.991734665421095	No
1339	Aurka	ENSMUSG00000027496.15	protein_coding	0.657234203258659	6.46316874168369	0.151689374790292	0.32654638729626	No
1340	Aurkaip1	ENSMUSG00000065990.12	protein_coding	-1.17529616064518	6.4940649831712	0.00553828729844714	0.026821603696847	No
1341	Aurkb	ENSMUSG00000020897.12	protein_coding	0.824854512669397	6.51993266954108	0.0704063644960814	0.193995956871546	No
1342	Auts2	ENSMUSG00000029673.17	protein_coding	12.868151941031	4.95759727781727	1.1957402111431e-17	1.00487300008139e-15	Up
1343	AV356131	ENSMUSG00000108461.1	bidirectional_promoter_lncRNA	2.19720910944609	1.90082977011468	0.00272198353798855	0.0148393080516536	Up
1344	Aven	ENSMUSG00000003604.14	protein_coding	0.258376798934659	1.42213854429038	0.78835503846752	0.898629221062042	No
1345	Avl9	ENSMUSG00000029787.10	protein_coding	-2.08473263865878	4.68121982204774	1.57172581611215e-05	0.000160071649046422	Down
1346	Avpi1	ENSMUSG00000018821.3	protein_coding	-0.395729066493471	6.35551688502186	0.423208011643464	0.634100185196228	No
1347	AW011738	ENSMUSG00000078349.2	protein_coding	3.87754128279877	0.772983526221396	0.000183109709275883	0.00140858487930015	Up
1348	AW146154	ENSMUSG00000074166.7	protein_coding	-0.269495747160619	3.14390363268862	0.651851082539624	0.812827118888149	No
1349	AW209491	ENSMUSG00000039182.6	protein_coding	-0.325997548617067	5.46231870406454	0.518091530241117	0.713831617558445	No
1350	AW549877	ENSMUSG00000041935.10	protein_coding	-0.817591187156847	4.80039815628773	0.100029367697963	0.246603765900401	No
1351	AW554918	ENSMUSG00000033632.16	protein_coding	-0.555908808723595	3.37141605807629	0.392082819006848	0.604228475206675	No
1352	Axin1	ENSMUSG00000024182.16	protein_coding	-0.352021990184475	3.81113113567819	0.599471293595637	0.774824475239399	No
1353	Axl	ENSMUSG00000002602.16	protein_coding	0.475921340535632	7.29516227783659	0.265596597296479	0.471740227711757	No
1354	AY036118	ENSMUSG00000105361.1	lincRNA	18.6723686138405	10.749371836063	9.41788195709599e-08	1.61750306826114e-06	Up
1355	Azi2	ENSMUSG00000039285.12	protein_coding	-0.0107315396179534	6.01000033332298	0.981617349724221	0.996760470173649	No
1356	Azin1	ENSMUSG00000037458.15	protein_coding	-1.06462438281237	7.32126733745268	0.0132041941146695	0.0540712355992076	No
1357	Azin2	ENSMUSG00000028789.16	protein_coding	1.24514129271516	2.01602157427058	0.23632249456308	0.439634084846857	No
1358	B130024G19Rik	ENSMUSG00000100005.7	processed_transcript	7.4413702968323	-0.144716375131629	4.57984742403856e-06	5.24836374614092e-05	Up
1359	B130055M24Rik	ENSMUSG00000086502.1	processed_transcript	-0.465799363655537	2.29159380822495	0.482470613922175	0.686703487774617	No
1360	B230118H07Rik	ENSMUSG00000027165.16	protein_coding	-0.45958395566365	4.95111226273301	0.313252622974717	0.522818079963548	No
1361	B230208H11Rik	ENSMUSG00000097378.8	lincRNA	0.582789968221824	1.41164711353786	0.382109829215484	0.59424422032325	No
1362	B230219D22Rik	ENSMUSG00000045767.9	protein_coding	1.26789115319819	5.76882641281516	0.104649815322003	0.254066146177037	No
1363	B230307C23Rik	ENSMUSG00000080717.10	protein_coding	-1.18283717069725	2.85502581016932	0.0962481845798515	0.240566450122704	No
1364	B230312C02Rik	ENSMUSG00000084843.1	lincRNA	1.32796979637086	1.34112135165784	0.174167679253537	0.358145357061522	No
1365	B230354K17Rik	ENSMUSG00000097119.2	bidirectional_promoter_lncRNA	-0.966663172719546	3.46917263885548	0.0761096759438928	0.204746827050996	No
1366	B230369F24Rik	ENSMUSG00000086350.1	antisense	2.23027827349906	0.586625996546773	0.00626403581983657	0.029754726848438	Up
1367	B230377A18Rik	ENSMUSG00000104195.1	TEC	1.8715769646667	1.13410740929971	0.0197174465596666	0.0744250059125044	No
1368	B2m	ENSMUSG00000060802.8	protein_coding	0.32484007573535	10.5485200882177	0.539583859510824	0.730044504939614	No
1369	B330016D10Rik	ENSMUSG00000048406.5	pseudogene	6.45719833970836	1.38506706596969	1.53220515962276e-07	2.52198281310695e-06	Up
1370	B3galnt2	ENSMUSG00000039242.10	protein_coding	-1.01331819763132	5.72754008790905	0.0435114665257678	0.135811079238518	No
1371	B3galt1	ENSMUSG00000034780.6	protein_coding	-7.55693371470013	-0.245787502772005	6.32991913606731e-06	7.07785602478087e-05	Down
1372	B3galt5	ENSMUSG00000074892.9	protein_coding	9.23184334853247	1.42064738179541	1.46917861690557e-09	3.59545140642714e-08	Up
1373	B3galt6	ENSMUSG00000050796.4	protein_coding	0.170897495437378	4.74980213164613	0.717446604270172	0.857010685344004	No
1374	B3gat3	ENSMUSG00000071649.6	protein_coding	0.181246449540864	4.52857902427966	0.724937821046348	0.861765768141418	No
1375	B3glct	ENSMUSG00000051950.10	protein_coding	0.571064324501818	4.81954240251852	0.233060387411479	0.435424062722621	No
1376	B3gnt2	ENSMUSG00000051650.11	protein_coding	-0.511006411477417	4.78302353356888	0.433988530857001	0.642685885992603	No
1377	B3gnt3	ENSMUSG00000031803.8	protein_coding	-2.59878519775568	5.73913585708727	1.30984150761804e-08	2.71771773676898e-07	Down
1378	B3gnt7	ENSMUSG00000079445.3	protein_coding	-0.783854524164921	0.412302358568621	0.370801777064923	0.582802997337848	No
1379	B3gntl1	ENSMUSG00000046605.14	protein_coding	2.7925439854082	3.851029709461	3.66853431479355e-07	5.45868101495228e-06	Up
1380	B430218F22Rik	ENSMUSG00000097411.1	protein_coding	-0.138137256486383	0.0561053533073472	0.880846489358438	0.947883610437903	No
1381	B4galnt1	ENSMUSG00000006731.10	protein_coding	-0.990827981274621	6.56914411841421	0.0286673684821304	0.0994169160805157	No
1382	B4galnt3	ENSMUSG00000041372.10	protein_coding	1.21445912201846	2.59008189750786	0.0918010761572436	0.233223434047201	No
1383	B4galnt4	ENSMUSG00000055629.5	protein_coding	4.3773080669773	1.74209750143529	9.77632718079956e-06	0.000104672503036734	Up
1384	B4galt1	ENSMUSG00000028413.13	protein_coding	0.00599220362181315	6.63890702861124	0.993391679366592	1	No
1385	B4galt3	ENSMUSG00000052423.14	protein_coding	-0.100486670988387	5.82719363567445	0.815373558793919	0.913016131115758	No
1386	B4galt4	ENSMUSG00000022793.17	protein_coding	-1.67642692774173	4.62988451514874	0.000511525789698336	0.00350513210356368	No
1387	B4galt5	ENSMUSG00000017929.13	protein_coding	-0.416528991771656	2.77950595168228	0.486219170539686	0.689131958897225	No
1388	B4galt6	ENSMUSG00000056124.5	protein_coding	8.26393708193964	3.11437316430777	7.85321302228402e-09	1.66827714473385e-07	Up
1389	B4galt7	ENSMUSG00000021504.14	protein_coding	-1.10257858381901	5.17107105245364	0.0164540690509504	0.064474859430733	No
1390	B4gat1	ENSMUSG00000047379.7	protein_coding	-0.93646628177689	6.54436981913112	0.0738564730478007	0.200135914188747	No
1391	B630019K06Rik	ENSMUSG00000052364.4	protein_coding	1.89070328192366	1.32685228521121	0.0871560931533036	0.224648865106953	No
1392	B930036N10Rik	ENSMUSG00000091993.2	antisense	1.11701207979265	2.82335684542486	0.0574861408778007	0.167166444920386	No
1393	B930059L03Rik	ENSMUSG00000113361.1	lincRNA	2.33696348707085	0.657511588566904	0.0031591897354683	0.0168112677201622	Up
1394	B930095G15Rik	ENSMUSG00000085133.2	sense_intronic	2.39445522617997	2.33920043454908	0.0329999856657975	0.111057341826432	No
1395	B9d1	ENSMUSG00000001039.12	protein_coding	-0.648333463062527	5.6045992209062	0.128978402672533	0.292499900969175	No
1396	B9d2	ENSMUSG00000063439.7	protein_coding	1.00450986780062	4.24470015527717	0.0748493116801807	0.202129446780633	No
1397	Baalc	ENSMUSG00000022296.9	protein_coding	-0.78978801631118	0.120663807676723	0.306174555653614	0.515642098896344	No
1398	Babam1	ENSMUSG00000031820.9	protein_coding	-0.418494069907636	6.65285817809345	0.376050035893731	0.588519627501995	No
1399	Babam2	ENSMUSG00000052139.18	protein_coding	0.387444526849184	5.1247252737561	0.519979031218435	0.715230159060536	No
1400	Bace1	ENSMUSG00000032086.12	protein_coding	-2.00869376760206	6.59898083802944	3.69434351481191e-06	4.31879422965151e-05	Down
1401	Bach1	ENSMUSG00000025612.5	protein_coding	-0.854073046383443	3.66890420867054	0.114741450969843	0.270163042794544	No
1402	Bach2	ENSMUSG00000040270.16	protein_coding	2.43464055010348	0.10733825847014	0.0050245927437392	0.0246470661680775	Up
1403	Bad	ENSMUSG00000024959.14	protein_coding	-0.537150069706793	5.92220769657243	0.257230529607938	0.46328539380257	No
1404	Bag1	ENSMUSG00000028416.12	protein_coding	2.25984696382233	5.30745121647235	0.0311287649240408	0.106107795131386	No
1405	Bag2	ENSMUSG00000042215.8	protein_coding	0.384146373157876	6.27365140293412	0.436240776343092	0.645234586395439	No
1406	Bag3	ENSMUSG00000030847.8	protein_coding	-0.241248535505434	5.50835716429871	0.739043736254572	0.869440253903292	No
1407	Bag4	ENSMUSG00000037316.9	protein_coding	0.753406984765312	3.87135689698662	0.299773610996022	0.508709041164446	No
1408	Bag5	ENSMUSG00000049792.6	protein_coding	-0.821722033417706	5.80595264082836	0.0861572245486966	0.222632534213824	No
1409	Bag6	ENSMUSG00000024392.17	protein_coding	1.21328195338254	5.83415314045665	0.0352345394369457	0.116480312958298	No
1410	Bahcc1	ENSMUSG00000039741.15	protein_coding	2.29140277163544	3.04912218977415	0.00297742307671038	0.016005683110483	Up
1411	Bahd1	ENSMUSG00000040007.8	protein_coding	-0.312570927071158	2.46627243384016	0.600783816367784	0.775414310447122	No
1412	Baiap2	ENSMUSG00000025372.16	protein_coding	-0.899224127585039	7.33916591892196	0.0249166217888359	0.0895012603978304	No
1413	Baiap2l1	ENSMUSG00000038859.7	protein_coding	-2.8442745271989	6.73237709747492	3.27871269993327e-11	1.0685404657685e-09	Down
1414	Bak1	ENSMUSG00000057789.14	protein_coding	0.501777283426656	4.5771256838938	0.447268250748602	0.655091347857373	No
1415	Bambi	ENSMUSG00000024232.2	protein_coding	4.65349832416592	2.8041988963367	1.54973365496983e-09	3.75817442789599e-08	Up
1416	Banf1	ENSMUSG00000024844.15	protein_coding	1.16687439292734	8.74859173038842	0.0111596830561036	0.0471806500268379	No
1417	Banp	ENSMUSG00000025316.16	protein_coding	0.390764881517392	4.42172949540845	0.457778950005305	0.664729659853389	No
1418	Bap1	ENSMUSG00000021901.10	protein_coding	-0.641492636188359	5.98343601566187	0.13428193806968	0.30124113948581	No
1419	Bard1	ENSMUSG00000026196.7	protein_coding	0.76766344438187	3.93413655001002	0.123502735880207	0.284190309671802	No
1420	Basp1	ENSMUSG00000045763.8	protein_coding	-1.92657652977705	4.05134663819008	0.000191446334027617	0.00146641339429306	No
1421	Batf	ENSMUSG00000034266.6	protein_coding	9.01815395032459	1.21681913136955	4.67260516114316e-08	8.5999104907982e-07	Up
1422	Batf3	ENSMUSG00000026630.9	protein_coding	1.56260993144733	1.4061987169948	0.0343834308584683	0.114514307859136	No
1423	Bax	ENSMUSG00000003873.11	protein_coding	0.288729980980919	8.23698676695022	0.527947057054948	0.720499277374067	No
1424	Baz1a	ENSMUSG00000035021.13	protein_coding	-0.516174975801558	4.64104344097519	0.300304570333374	0.509351316170925	No
1425	Baz1b	ENSMUSG00000002748.7	protein_coding	0.775817550474412	6.58452117577345	0.0851388880043246	0.220941118957814	No
1426	Baz2a	ENSMUSG00000040054.16	protein_coding	0.12150346154945	4.56008137681879	0.840386692563774	0.928036940994806	No
1427	Baz2b	ENSMUSG00000026987.16	protein_coding	0.115698977953187	4.86391241997517	0.810050552115363	0.909723943298494	No
1428	Bbc3	ENSMUSG00000002083.13	protein_coding	2.30380228191107	2.82011426756618	0.00587757203797003	0.0281390603981926	Up
1429	Bbip1	ENSMUSG00000084957.3	protein_coding	0.384815770610047	4.87137270435004	0.426328366759471	0.636136196163043	No
1430	Bbof1	ENSMUSG00000057265.13	protein_coding	-0.377483671517076	-0.161231497069055	0.725928957566741	0.861903565932716	No
1431	Bbox1	ENSMUSG00000041660.8	protein_coding	3.48699974025688	1.84874742257143	3.07765785531269e-05	0.00028757807176705	Up
1432	Bbs1	ENSMUSG00000006464.9	protein_coding	0.065079851265931	1.40236270083506	0.951257878133394	0.982480677635902	No
1433	Bbs10	ENSMUSG00000035759.4	protein_coding	0.333706720549182	2.21445910733952	0.634675057112002	0.800502936863372	No
1434	Bbs12	ENSMUSG00000051444.9	protein_coding	0.330499750215938	3.1895621573059	0.597169567242324	0.773468323905261	No
1435	Bbs2	ENSMUSG00000031755.6	protein_coding	-0.429727111281603	3.40029401425816	0.416636263260521	0.627207497711478	No
1436	Bbs4	ENSMUSG00000025235.8	protein_coding	-0.637306671791565	3.09575054151766	0.275528327225322	0.483214268064675	No
1437	Bbs5	ENSMUSG00000063145.10	protein_coding	-0.825522385598056	3.60371454167569	0.120182346261982	0.278846416175134	No
1438	Bbs7	ENSMUSG00000037325.10	protein_coding	-0.403746110480879	4.19745205053044	0.42422070495122	0.63494055634052	No
1439	Bbs9	ENSMUSG00000035919.16	protein_coding	-0.84379667417914	4.50777649118659	0.132021302313079	0.297422679901881	No
1440	Bbx	ENSMUSG00000022641.15	protein_coding	0.434097895019663	5.85584676683067	0.336128602318481	0.546230556008341	No
1441	BC002059	ENSMUSG00000060149.7	lincRNA	0.112129776527409	2.7178576490609	0.863114703029013	0.938696430812498	No
1442	BC002163	ENSMUSG00000081824.5	processed_pseudogene	-0.561614349271354	5.3037597990149	0.233452889122366	0.435791772066646	No
1443	BC003965	ENSMUSG00000067722.4	protein_coding	-0.212000509201664	5.25852400534899	0.66254345795347	0.82070137064747	No
1444	BC004004	ENSMUSG00000052712.17	protein_coding	-0.289099168585356	6.46161642868518	0.488713604875887	0.690985574657405	No
1445	BC005537	ENSMUSG00000019132.11	protein_coding	-0.000798897517498335	5.17008358589909	1	1	No
1446	BC005561	ENSMUSG00000079065.3	protein_coding	1.487044797693	2.02913306085385	0.114168746089609	0.269241578759153	No
1447	BC005624	ENSMUSG00000026851.9	protein_coding	-0.189495780440747	5.9611262161011	0.658342876791759	0.81792445557336	No
1448	BC006965	ENSMUSG00000041674.16	processed_transcript	7.13155116803853	5.04334824912836	5.21508468554668e-26	1.18108409437754e-23	Up
1449	BC017158	ENSMUSG00000030780.15	protein_coding	-0.321839184314312	3.83935104619217	0.616093849087066	0.788302787656936	No
1450	BC018473	ENSMUSG00000056032.12	antisense	4.01844077286603	1.92358700045878	9.85482906468831e-06	0.000105175899330963	Up
1451	BC023719	ENSMUSG00000092365.2	antisense	-0.016999950054066	4.34197849926283	0.976511209575825	0.994219962081086	No
1452	BC024063	ENSMUSG00000112160.1	protein_coding	0.0276648026855418	2.1733868621223	0.970114968777925	0.990971068826207	No
1453	BC024978	ENSMUSG00000078786.9	protein_coding	0.571327800122009	3.28538494255454	0.515834798675091	0.712043861559562	No
1454	BC029722	ENSMUSG00000074649.6	protein_coding	-0.398542239951422	4.40799761687992	0.436639789956894	0.645632651833646	No
1455	BC030343	ENSMUSG00000105345.1	lincRNA	1.91906952012606	0.667445283569885	0.0417473358235263	0.131718512697511	No
1456	BC030867	ENSMUSG00000034773.16	protein_coding	0.391100854540562	3.9149124991413	0.453945231637945	0.66124672246225	No
1457	BC031181	ENSMUSG00000036299.5	protein_coding	-0.932480020677249	7.11163325921563	0.0407027592187026	0.12921602962231	No
1458	BC034090	ENSMUSG00000033722.9	protein_coding	7.23495403438012	-0.308845258893109	1.96186076661816e-05	0.000193178950357789	Up
1459	BC037034	ENSMUSG00000036948.17	protein_coding	1.94160345908187	1.92542193359202	0.0603605778668952	0.173598373107502	No
1460	BC039966	ENSMUSG00000086272.1	antisense	0.791990679377562	1.73168021956077	0.259515793007914	0.465768975980087	No
1461	BC048403	ENSMUSG00000053684.8	protein_coding	-1.10525793796688	3.08701793349543	0.0733532724064322	0.199389780032884	No
1462	BC049715	ENSMUSG00000047515.8	protein_coding	2.4267009400282	0.971322835344632	0.00143293711123832	0.00854391150395649	Up
1463	BC052040	ENSMUSG00000040282.13	protein_coding	-1.37260688619006	3.68142538450564	0.0196075561102696	0.0741778495881716	No
1464	BC055324	ENSMUSG00000041406.14	protein_coding	0.188132667351001	4.76307247218127	0.708467910313313	0.851461433495817	No
1465	BC064078	ENSMUSG00000087150.7	transcribed_unprocessed_pseudogene	4.40125059659784	-0.38015968361473	0.000467249103800334	0.0032450013123597	Up
1466	Bc1	ENSMUSG00000115783.1	lincRNA	0.1411707027357	3.41105703559202	0.845602627205367	0.93018377415972	No
1467	Bcam	ENSMUSG00000002980.14	protein_coding	0.486598825479659	4.23235954563937	0.387133099083532	0.599588989414629	No
1468	Bcap29	ENSMUSG00000020650.15	protein_coding	-1.23966796200588	5.54558395104116	0.00395741559407396	0.02026791382446	No
1469	Bcap31	ENSMUSG00000002015.5	protein_coding	0.174504104564321	8.49402157142701	0.73926276299465	0.869544809782967	No
1470	Bcar1	ENSMUSG00000031955.10	protein_coding	0.076971038923622	6.64019702815553	0.88555340457839	0.950322376396955	No
1471	Bcar3	ENSMUSG00000028121.8	protein_coding	0.55956970251075	4.52997789272047	0.295139565114779	0.504303691696123	No
1472	Bcas2	ENSMUSG00000005687.14	protein_coding	0.161930826475239	7.49805464850158	0.681838224812168	0.834391643917958	No
1473	Bcas3	ENSMUSG00000059439.15	protein_coding	-1.18263456366833	4.57462895213584	0.0330046927400661	0.111057341826432	No
1474	Bcat2	ENSMUSG00000030826.19	protein_coding	0.760516251773199	4.82074330773074	0.208710568098502	0.404935474216957	No
1475	Bccip	ENSMUSG00000030983.4	protein_coding	0.104052150936814	7.1582891925055	0.809657426726986	0.909664721762885	No
1476	Bcdin3d	ENSMUSG00000037525.5	protein_coding	0.201273004298739	3.7859534098884	0.694025950721754	0.841319719636114	No
1477	Bckdha	ENSMUSG00000060376.7	protein_coding	-0.643184078492149	5.05065463215012	0.375533757984275	0.58812495009211	No
1478	Bckdhb	ENSMUSG00000032263.14	protein_coding	-0.46169350801271	4.9294885081652	0.303772222336372	0.512500559956894	No
1479	Bckdk	ENSMUSG00000030802.14	protein_coding	-0.258530416231524	7.48531864623842	0.57979631893411	0.761096555573733	No
1480	Bcl10	ENSMUSG00000028191.11	protein_coding	-0.290444809284801	5.9206422299707	0.500492703074861	0.700343857837082	No
1481	Bcl2	ENSMUSG00000057329.7	protein_coding	2.18295982585232	3.74577532767958	0.000511274689008622	0.00350513210356368	Up
1482	Bcl2l1	ENSMUSG00000007659.18	protein_coding	-0.391767574697298	8.02337710626168	0.44246342879436	0.650692971114928	No
1483	Bcl2l11	ENSMUSG00000027381.16	protein_coding	-0.661745762661336	4.14129031658133	0.235023276806957	0.437794602076567	No
1484	Bcl2l12	ENSMUSG00000003190.12	protein_coding	-0.194831952135386	3.85889176535284	0.710099733360382	0.85258416460838	No
1485	Bcl2l13	ENSMUSG00000009112.4	protein_coding	-0.574580445308128	5.74808420152804	0.177169360088719	0.362033489754621	No
1486	Bcl2l14	ENSMUSG00000030200.13	protein_coding	3.10454188540213	2.18743641005225	0.000132689597741831	0.00105787494333314	Up
1487	Bcl2l15	ENSMUSG00000044165.12	protein_coding	-1.86640220120114	0.547904579160254	0.0345482375453274	0.114948593147576	No
1488	Bcl2l2	ENSMUSG00000089682.10	protein_coding	-0.582410703357939	1.8447672472938	0.347720246703459	0.557905611965852	No
1489	Bcl3	ENSMUSG00000053175.17	protein_coding	2.72601105028018	2.25756035279816	0.00657319798720543	0.0308829365348238	Up
1490	Bcl6	ENSMUSG00000022508.5	protein_coding	1.34846893876438	3.96475376832593	0.0744928403327789	0.20137028778608	No
1491	Bcl7a	ENSMUSG00000029438.9	protein_coding	-0.0667212032155786	3.56782089556974	0.920909286001981	0.968607515708318	No
1492	Bcl7b	ENSMUSG00000029681.12	protein_coding	0.891397290433973	5.19824380767966	0.0530775866542574	0.157360264671442	No
1493	Bcl7c	ENSMUSG00000030814.17	protein_coding	2.02590892818366	4.00910041922455	0.0206411602311349	0.0772569140079622	No
1494	Bcl9	ENSMUSG00000038256.15	protein_coding	2.64357950173249	3.82107440278747	0.00124579206051685	0.00759756892406489	Up
1495	Bcl9l	ENSMUSG00000063382.6	protein_coding	1.16764059878942	5.39103155153661	0.0781876350647268	0.208990434033783	No
1496	Bclaf1	ENSMUSG00000037608.16	protein_coding	-0.195555272387514	7.44324707970508	0.620708658792949	0.791705717715864	No
1497	Bclaf3	ENSMUSG00000044150.12	protein_coding	-0.863262249205389	4.71117092172335	0.0691638750119699	0.191741530344619	No
1498	Bcor	ENSMUSG00000040363.15	protein_coding	1.31215529240302	3.04859495472569	0.0242393183125235	0.0877532281281278	No
1499	Bcorl1	ENSMUSG00000036959.15	protein_coding	0.254049949594375	3.03671253594684	0.72859878862033	0.863697425353806	No
1500	Bcr	ENSMUSG00000009681.10	protein_coding	0.0629451889562534	4.85298704657491	0.912470554263764	0.96543127294896	No
1501	Bcs1l	ENSMUSG00000026172.12	protein_coding	-0.300589159372579	4.53707328598942	0.539305127177003	0.729988322522442	No
1502	Bdh1	ENSMUSG00000046598.15	protein_coding	-1.14567931649602	3.64329159876019	0.0283612057675744	0.0988269039025565	No
1503	Bdh2	ENSMUSG00000028167.15	protein_coding	3.69276577290731	1.65064145267453	8.38227674422053e-06	9.0691483284433e-05	Up
1504	Bdkrb2	ENSMUSG00000021070.6	protein_coding	-2.7275557395113	4.05016493012164	6.50484992222733e-05	0.000562939149357523	Down
1505	Bdnf	ENSMUSG00000048482.14	protein_coding	-12.0890729034881	4.17039064612105	1.64108839666233e-25	3.59479068134459e-23	Down
1506	Bdp1	ENSMUSG00000049658.13	protein_coding	-0.633700657044733	4.29626181849256	0.202306665855022	0.397007147768367	No
1507	Becn1	ENSMUSG00000035086.13	protein_coding	-0.634956568581203	7.16693170401765	0.233863638495687	0.436436583460807	No
1508	Bend3	ENSMUSG00000038214.15	protein_coding	0.257239424077703	2.75678484824028	0.728603306285594	0.863697425353806	No
1509	Bend4	ENSMUSG00000092060.4	protein_coding	5.78408259329796	0.766409872989632	3.90370649910048e-07	5.77005821249786e-06	Up
1510	Bet1	ENSMUSG00000032757.6	protein_coding	0.821069421663108	5.04020867755618	0.0692667167554627	0.191956606310859	No
1511	Bet1l	ENSMUSG00000025484.9	protein_coding	0.0249940809208745	4.10523142739476	0.967536837574476	0.98983440959116	No
1512	Bex3	ENSMUSG00000046432.12	protein_coding	-0.428293388106834	7.58560320156943	0.289961897833876	0.498837502105865	No
1513	Bfar	ENSMUSG00000022684.15	protein_coding	0.572817417164761	5.31025508357506	0.225923954051792	0.426443830207662	No
1514	Bglap3	ENSMUSG00000074489.9	protein_coding	-2.45650546343659	0.246566647081395	0.00494545909491912	0.024330347726918	Down
1515	Bgn	ENSMUSG00000031375.17	protein_coding	11.0498091325616	3.1638504475688	5.37069013577241e-18	4.78421077294606e-16	Up
1516	Bhlhb9	ENSMUSG00000072964.14	protein_coding	9.81894958888957	4.62796840685134	1.99375537079748e-24	3.80579418065655e-22	Up
1517	Bhlhe40	ENSMUSG00000030103.11	protein_coding	-1.72624602049508	7.58626665734343	0.000196432847471842	0.00149728220645679	No
1518	Bhlhe41	ENSMUSG00000030256.11	protein_coding	0.882785011223496	5.6917351531025	0.332632348750257	0.542272656787398	No
1519	Bicc1	ENSMUSG00000014329.14	protein_coding	4.73578063473727	1.14618854182477	6.35037107759556e-07	8.87928778713855e-06	Up
1520	Bicd2	ENSMUSG00000037933.16	protein_coding	-0.372974251746078	5.81613341090603	0.471467314276401	0.676882588735497	No
1521	Bicdl1	ENSMUSG00000041609.16	protein_coding	1.05550039515222	1.90941852591257	0.0892069224763441	0.228305477519423	No
1522	Bicdl2	ENSMUSG00000043782.9	protein_coding	-5.66228902341119	4.15375285876116	8.4885729774888e-15	4.76572740021871e-13	Down
1523	Bicra	ENSMUSG00000070808.4	protein_coding	1.68450446402254	3.4845413932343	0.0411691409163837	0.130325055893087	No
1524	Bicral	ENSMUSG00000036568.7	protein_coding	-0.485293147675951	3.19450567647232	0.378850990593884	0.591034084800405	No
1525	Bid	ENSMUSG00000004446.12	protein_coding	-0.596179327164641	7.19891092866889	0.203777892014443	0.398956804849375	No
1526	Bik	ENSMUSG00000016758.4	protein_coding	1.77954653916727	1.54563884694856	0.00861502858904843	0.0384996695675134	No
1527	Bin1	ENSMUSG00000024381.16	protein_coding	-0.765375398988654	7.18972476317791	0.0910219761603751	0.231840572904104	No
1528	Bin3	ENSMUSG00000022089.9	protein_coding	-0.81330974323968	5.35571563419779	0.0768346610191181	0.206198983839618	No
1529	Birc2	ENSMUSG00000057367.12	protein_coding	0.0162834378789513	4.3641606070613	0.979761240951097	0.996011085026518	No
1530	Birc3	ENSMUSG00000032000.17	protein_coding	-0.0838485771864512	3.14429463590993	0.889751022756584	0.952327232143021	No
1531	Birc5	ENSMUSG00000017716.15	protein_coding	4.77496203995352	10.5295333676319	4.85724122255474e-17	3.73002627676876e-15	Up
1532	Birc6	ENSMUSG00000024073.16	protein_coding	0.507090330044915	6.00778634234637	0.398484034404543	0.60983253106359	No
1533	Bivm	ENSMUSG00000041684.11	protein_coding	-1.22620655994196	4.52353705417843	0.0147032820402363	0.0588219325214482	No
1534	Blcap	ENSMUSG00000067787.10	protein_coding	-1.17836452059294	5.26276309610479	0.00912727171116815	0.0402636528902703	No
1535	Blm	ENSMUSG00000030528.12	protein_coding	-0.130678178525456	4.27114849252415	0.803534804097387	0.907403957097388	No
1536	Blmh	ENSMUSG00000020840.10	protein_coding	0.0338534180711745	6.90920626837632	0.944928007528819	0.979528940000006	No
1537	Blnk	ENSMUSG00000061132.13	protein_coding	-3.57654028712661	5.51645266872833	2.59970762395138e-08	5.05637456641024e-07	Down
1538	Bloc1s1	ENSMUSG00000090247.7	protein_coding	-0.557943627957561	5.98116816785611	0.209817513047639	0.406517315070248	No
1539	Bloc1s2	ENSMUSG00000057506.5	protein_coding	0.00759964626331833	6.09788627745822	0.987073928320714	0.998724508352591	No
1540	Bloc1s3	ENSMUSG00000057667.7	protein_coding	1.63111680178488	2.04866098612238	0.146994679792578	0.319397748209029	No
1541	Bloc1s4	ENSMUSG00000060708.4	protein_coding	1.72963325328547	2.9593247084464	0.0746223542388796	0.201679590885904	No
1542	Bloc1s5	ENSMUSG00000038982.10	protein_coding	-0.563699845120902	4.73413056406657	0.296870341935636	0.506289918180469	No
1543	Bloc1s6	ENSMUSG00000005804.14	protein_coding	-1.12219759582525	5.61175333302657	0.00994101194629453	0.0430294141970805	No
1544	Blvra	ENSMUSG00000001999.15	protein_coding	-0.106810865564009	5.715072869335	0.806082875890322	0.908089827468607	No
1545	Blvrb	ENSMUSG00000040466.16	protein_coding	0.60892392808565	4.80308677414785	0.247427163758065	0.452026491951773	No
1546	Blzf1	ENSMUSG00000026577.13	protein_coding	-0.730717518991849	5.24990958277607	0.118531474087066	0.276545353999304	No
1547	Bmf	ENSMUSG00000040093.15	protein_coding	2.06259197043577	1.4691710148403	0.00990748360160332	0.0429260038536393	Up
1548	Bmi1	ENSMUSG00000026739.13	protein_coding	0.442751493569959	5.28853087827854	0.325478989844795	0.535399515241433	No
1549	Bmp1	ENSMUSG00000022098.10	protein_coding	-1.65929801906288	6.28141731051816	0.000992263774656983	0.00621886892915882	No
1550	Bmp2k	ENSMUSG00000034663.13	protein_coding	-0.203365497216283	3.34720291990507	0.81461621849228	0.912473963575643	No
1551	Bmp7	ENSMUSG00000008999.7	protein_coding	3.48840267018117	1.18012308586994	0.0026396699928378	0.0144376874516163	Up
1552	Bmpr1a	ENSMUSG00000021796.15	protein_coding	0.655048801452125	4.92318209079545	0.243092299634734	0.447270317914526	No
1553	Bmpr2	ENSMUSG00000067336.6	protein_coding	0.0170294786696733	5.06556459975572	0.976115473812516	0.994142911557448	No
1554	Bms1	ENSMUSG00000030138.8	protein_coding	-0.903820211671819	6.06069291940561	0.0319473765347618	0.108317900344452	No
1555	Bmt2	ENSMUSG00000042742.7	protein_coding	1.7627720920736	3.08452418637535	0.00289854685714005	0.0156423195093317	No
1556	Bmyc	ENSMUSG00000049086.8	protein_coding	-2.06161012534474	4.57340417082682	1.86134090241111e-05	0.000185467838463961	Down
1557	Bnc1	ENSMUSG00000025105.9	protein_coding	-4.00812660300198	-0.820230958760574	0.00055461434757911	0.00376754291426135	Down
1558	Bnip1	ENSMUSG00000024191.15	protein_coding	0.335247466477658	4.85354429147966	0.470580151940325	0.675972047971041	No
1559	Bnip2	ENSMUSG00000011958.17	protein_coding	0.0398339077973621	7.77449737357917	0.931144872093572	0.972787942213785	No
1560	Bnip3	ENSMUSG00000078566.8	protein_coding	1.61278434771856	6.89989438506129	0.00627597007795995	0.0297902352332862	No
1561	Bnip3l	ENSMUSG00000022051.15	protein_coding	-0.250331814396761	6.91675453250346	0.568538807781751	0.753038922940741	No
1562	Bnip3l-ps	ENSMUSG00000073198.5	transcribed_processed_pseudogene	0.233353854592487	2.77614217575112	0.747185596178413	0.873891423722686	No
1563	Boc	ENSMUSG00000022687.12	protein_coding	4.62673265661302	4.56509240193209	6.68954357809812e-10	1.75266041746171e-08	Up
1564	Bod1	ENSMUSG00000044502.16	protein_coding	2.19083270189721	2.83772637804996	0.0544723654519003	0.160286224877404	No
1565	Bod1l	ENSMUSG00000061755.10	protein_coding	0.806258771283408	5.04130729205841	0.219175577751634	0.418434643508692	No
1566	Bok	ENSMUSG00000026278.14	protein_coding	3.01067468846598	4.46812576281199	1.85231628891301e-08	3.7331297515016e-07	Up
1567	Bola1	ENSMUSG00000015943.11	protein_coding	-0.15684905257184	5.12176872068501	0.725476480775583	0.861825812244251	No
1568	Bola2	ENSMUSG00000047721.8	protein_coding	-0.711652876632875	6.542854219821	0.0854769794029573	0.221560310142059	No
1569	Bola3	ENSMUSG00000045160.14	protein_coding	-0.125978701788012	5.70373974295131	0.767466902107181	0.885263531246215	No
1570	Bop1	ENSMUSG00000022557.11	protein_coding	-0.189717690479263	7.15583680331309	0.687734623000809	0.837199261797478	No
1571	Bora	ENSMUSG00000022070.7	protein_coding	0.101088975463719	4.40234743292101	0.846338691003529	0.930311604888421	No
1572	Borcs5	ENSMUSG00000042992.15	protein_coding	-0.69729194382851	3.77582865079972	0.177639607522007	0.362717059246495	No
1573	Borcs6	ENSMUSG00000045176.3	protein_coding	1.5603744460971	1.82478241770702	0.0974200333072966	0.242542665372107	No
1574	Borcs7	ENSMUSG00000062376.7	protein_coding	0.127794080501837	3.24436099379842	0.831053366175324	0.922003194533361	No
1575	Borcs8	ENSMUSG00000002345.18	protein_coding	-0.193146718318386	5.16901852884435	0.690008794955567	0.838401156515076	No
1576	Bpgm	ENSMUSG00000038871.5	protein_coding	0.639980639653318	6.17009719722047	0.16583131090582	0.347092414837652	No
1577	Bphl	ENSMUSG00000038286.11	protein_coding	-0.820887066385746	5.02067129036127	0.0680839882148882	0.189568295588109	No
1578	Bpifb1	ENSMUSG00000027485.15	protein_coding	8.75465605918944	0.95529823302649	4.10036576057447e-06	4.7436439214542e-05	Up
1579	Bpifb4	ENSMUSG00000074665.10	protein_coding	1.78154314545119	-0.347243407648401	0.0439796574937878	0.136791476590315	No
1580	Bpnt1	ENSMUSG00000026617.16	protein_coding	-1.02371359481663	5.92947555115042	0.0211959991070249	0.0788478736204114	No
1581	Bptf	ENSMUSG00000040481.17	protein_coding	0.0763813737550094	5.04925417030377	0.866016599134761	0.940061185682483	No
1582	Braf	ENSMUSG00000002413.15	protein_coding	0.899745467759464	5.0019886368851	0.0504006807485047	0.151134177774129	No
1583	Brap	ENSMUSG00000029458.14	protein_coding	0.292462220142881	4.59961278174877	0.640484925545345	0.804413908744892	No
1584	Brat1	ENSMUSG00000000148.17	protein_coding	-2.39711616763878	6.17839951295311	2.70556488378841e-08	5.25461598505535e-07	Down
1585	Brca1	ENSMUSG00000017146.12	protein_coding	-0.444132633959404	4.70338867932505	0.409060093167458	0.620345132777616	No
1586	Brca2	ENSMUSG00000041147.10	protein_coding	0.486920250711031	4.01310891171212	0.408632469043716	0.619837331293238	No
1587	Brcc3	ENSMUSG00000031201.17	protein_coding	0.27520449911566	5.78271910728562	0.532091684138208	0.723920248020656	No
1588	Brd1	ENSMUSG00000022387.17	protein_coding	-0.0161482436112447	4.04769406891248	0.986149646200566	0.998443181686035	No
1589	Brd2	ENSMUSG00000024335.20	protein_coding	0.327561738214368	7.04794509596369	0.591966034173513	0.769973250399704	No
1590	Brd3	ENSMUSG00000026918.16	protein_coding	0.0301955503058934	6.31728670337935	0.946603866201778	0.980049655988545	No
1591	Brd3os	ENSMUSG00000109946.1	protein_coding	-1.25663861434906	2.26622023485051	0.0380289975759539	0.123005707734308	No
1592	Brd4	ENSMUSG00000024002.18	protein_coding	0.763618920232002	6.1245405415181	0.205425242922563	0.400918051745691	No
1593	Brd7	ENSMUSG00000031660.13	protein_coding	0.300373767895857	5.12520655895077	0.569451126426642	0.753649233051407	No
1594	Brd8	ENSMUSG00000003778.14	protein_coding	0.629605591508714	6.1046786517775	0.133292066288145	0.299738907731774	No
1595	Brd9	ENSMUSG00000057649.6	protein_coding	0.989922884248095	4.60655165525332	0.0368486276531512	0.120119873798831	No
1596	Brf1	ENSMUSG00000011158.8	protein_coding	0.961888812005642	3.91221845011823	0.196005763805256	0.388532960885282	No
1597	Brf2	ENSMUSG00000031487.5	protein_coding	0.313034456132529	2.64205047747249	0.633763368570837	0.799654969862467	No
1598	Bri3	ENSMUSG00000047843.16	protein_coding	1.1028920744522	5.86168030889997	0.352264264562004	0.563302429760352	No
1599	Bri3bp	ENSMUSG00000037905.13	protein_coding	1.06422128343143	6.89350462776734	0.020817414239904	0.0778294037698929	No
1600	Brip1	ENSMUSG00000034329.16	protein_coding	-0.558098139214937	4.84949407945148	0.293124029092728	0.502208395529815	No
1601	Brip1os	ENSMUSG00000085208.3	antisense	-0.0409307082466702	6.24599869967215	0.93260439292687	0.97324741473671	No
1602	Brix1	ENSMUSG00000022247.12	protein_coding	-0.162395418236132	6.96353758257593	0.737056532056877	0.868478781423633	No
1603	Brk1	ENSMUSG00000033940.8	protein_coding	0.403210896691663	7.40567911911361	0.327996637524989	0.538083618245415	No
1604	Brms1	ENSMUSG00000080268.4	protein_coding	-0.74153395558327	6.03134928262882	0.129860220316131	0.294000722443941	No
1605	Brms1l	ENSMUSG00000012076.8	protein_coding	0.245023899857991	4.09973763579945	0.626738202332401	0.795203062740201	No
1606	Brox	ENSMUSG00000046836.13	protein_coding	-0.799668363016021	6.24948757963129	0.0616076286873061	0.17613075288536	No
1607	Brpf1	ENSMUSG00000001632.16	protein_coding	0.935078986537605	4.41170266114451	0.143701610410599	0.314932084354014	No
1608	Brpf3	ENSMUSG00000063952.16	protein_coding	-0.807607574550928	2.53548066887212	0.174582480232267	0.35855688608416	No
1609	Brwd1	ENSMUSG00000022914.17	protein_coding	-0.430580458178612	4.77774964416679	0.375695450006555	0.588309223366645	No
1610	Brwd3	ENSMUSG00000063663.11	protein_coding	-1.00953755954839	2.08627251905236	0.125465799089643	0.286920076576385	No
1611	Bscl2	ENSMUSG00000071657.12	protein_coding	-0.581160152697877	2.83632170670168	0.327377479751266	0.537577764705115	No
1612	Bsdc1	ENSMUSG00000040859.14	protein_coding	-1.13460250855234	4.13389177253675	0.0258064249244328	0.0919289389070305	No
1613	Bsg	ENSMUSG00000023175.15	protein_coding	1.255814365827	10.3498664833979	0.0385559893647829	0.12411108886828	No
1614	Bsn	ENSMUSG00000032589.14	protein_coding	5.16999883688701	0.234678580725277	1.19197179302946e-05	0.000124139727969288	Up
1615	Bspry	ENSMUSG00000028392.15	protein_coding	-2.16728206473219	1.62099644607556	0.00297887035098841	0.016005683110483	Down
1616	Bst1	ENSMUSG00000029082.17	protein_coding	-0.945119013997944	1.13243233555885	0.162388286165897	0.341813528630863	No
1617	Bst2	ENSMUSG00000046718.8	protein_coding	-0.986822767608609	5.09633430558328	0.129275868460172	0.293124750443715	No
1618	Btaf1	ENSMUSG00000040565.8	protein_coding	0.0211200574806751	4.643174345888	0.975156533855849	0.993367125372956	No
1619	Btbd1	ENSMUSG00000025103.8	protein_coding	1.92276638354336	5.24550605004625	0.0491340092368771	0.147833745378706	No
1620	Btbd10	ENSMUSG00000038187.14	protein_coding	-1.02703423260135	6.0444070342863	0.0486697840512976	0.14678081192441	No
1621	Btbd11	ENSMUSG00000020042.15	protein_coding	-2.35664204212842	3.14255999636421	0.000395221893245071	0.0027853137856227	Down
1622	Btbd19	ENSMUSG00000073771.11	protein_coding	-0.401779392699833	3.50640970909882	0.439767691070575	0.647945991942697	No
1623	Btbd2	ENSMUSG00000003344.14	protein_coding	1.79640427774258	3.53569002249042	0.0394892358454537	0.126233294106926	No
1624	Btbd3	ENSMUSG00000062098.11	protein_coding	2.02097079482678	5.35031996551033	0.000239084143249721	0.001782724510102	Up
1625	Btbd6	ENSMUSG00000002803.14	protein_coding	-1.2683279493798	3.14660373768762	0.0216641428951604	0.0802540275478607	No
1626	Btbd7	ENSMUSG00000041702.7	protein_coding	0.227777010760284	4.27007018275169	0.678355983537586	0.831958940066932	No
1627	Btbd8	ENSMUSG00000111375.4	protein_coding	-0.892886036825382	0.982208051676292	0.249888384410329	0.454719949951085	No
1628	Btbd9	ENSMUSG00000062202.14	protein_coding	0.134682782347374	4.63421516809146	0.774492665682935	0.890140288908944	No
1629	Btc	ENSMUSG00000082361.6	protein_coding	-1.85973038804043	3.14550441677715	0.00126917407368833	0.00772254279263363	No
1630	Btd	ENSMUSG00000021900.10	protein_coding	0.0448950233690707	4.35724276092783	0.930535772410952	0.972621308350268	No
1631	Btf3	ENSMUSG00000021660.14	protein_coding	0.638661336060888	9.03643269843652	0.122253936410962	0.282280473185289	No
1632	Btf3l4	ENSMUSG00000028568.16	protein_coding	0.288598477492597	5.80728801877715	0.500922509242205	0.70065179194958	No
1633	Btg1	ENSMUSG00000036478.8	protein_coding	0.949007327153033	6.61292357970269	0.207446358022783	0.40361103228208	No
1634	Btg2	ENSMUSG00000020423.6	protein_coding	-1.01330348536146	5.07379179954612	0.109801587514858	0.262510075572291	No
1635	Btg3	ENSMUSG00000022863.15	protein_coding	1.40029182803095	3.46008477477071	0.1596887472411	0.338101892035428	No
1636	Btn1a1	ENSMUSG00000000706.16	protein_coding	-3.93606057479412	0.724920128956714	7.1387911816739e-05	0.00061146492159953	Down
1637	Btrc	ENSMUSG00000025217.15	protein_coding	-0.270426796227813	5.08754248347506	0.592114080810805	0.769981893190225	No
1638	Bub1	ENSMUSG00000027379.13	protein_coding	0.16109523428669	5.59306205577953	0.70705990292259	0.850595572784936	No
1639	Bub1b	ENSMUSG00000040084.9	protein_coding	1.36151488226908	6.09674817801193	0.0020633625662544	0.0117021880863277	No
1640	Bub3	ENSMUSG00000066979.6	protein_coding	0.186775916587787	8.40203535916023	0.658641492213953	0.818143313094993	No
1641	Bud13	ENSMUSG00000032077.5	protein_coding	-0.22029152044285	4.46866592647798	0.67509159823793	0.82940179621692	No
1642	Bud23	ENSMUSG00000005378.17	protein_coding	0.0908421093320603	6.17000808972148	0.827894629034802	0.92026585736176	No
1643	Bud31	ENSMUSG00000038722.17	protein_coding	-1.47562429871361	8.51370581326057	0.00200446309323997	0.0114069999369133	No
1644	Bvht	ENSMUSG00000098098.7	lincRNA	0.0462257064971747	1.90866706785475	0.98222391873125	0.997044996510616	No
1645	Bysl	ENSMUSG00000023988.8	protein_coding	-0.817519520413755	6.19071882003384	0.117529503085369	0.274694633588719	No
1646	Bzw1	ENSMUSG00000051223.14	protein_coding	-0.373061859586642	9.26638937320051	0.508513601959333	0.706830203826133	No
1647	Bzw2	ENSMUSG00000020547.5	protein_coding	0.53922757997704	7.15292473333829	0.235189609804636	0.437993528391574	No
1648	C030006K11Rik	ENSMUSG00000116138.1	protein_coding	-0.459886781235975	2.12997223909511	0.480824262132543	0.685316848921406	No
1649	C030014I23Rik	ENSMUSG00000060380.3	lincRNA	0.338500631177727	0.357460372135375	0.697383330384285	0.843968572910403	No
1650	C130012C08Rik	ENSMUSG00000103160.1	TEC	3.48432764561884	-0.36234470142941	0.000949944271230407	0.00600149189228402	Up
1651	C130013H08Rik	ENSMUSG00000105509.1	antisense	-0.214593495271985	0.799903827647141	0.792767941304788	0.901614863356448	No
1652	C130021I20Rik	ENSMUSG00000052951.5	antisense	3.62488673971916	1.0607356671019	0.000196262180790162	0.00149683519390305	Up
1653	C130023A14Rik	ENSMUSG00000102854.1	TEC	0.622917821814926	-0.156547354945572	0.489300733401263	0.691489836034656	No
1654	C130026I21Rik	ENSMUSG00000052477.15	protein_coding	3.48111731025013	0.428175037605295	0.000124313851087707	0.000998246200861747	Up
1655	C130032M10Rik	ENSMUSG00000097821.1	protein_coding	7.16815179019558	-0.376598718543282	9.88125189255408e-06	0.000105289703180469	Up
1656	C130036L24Rik	ENSMUSG00000073627.7	processed_transcript	0.549780685644603	1.57395734291257	0.40353888008686	0.6151123230776	No
1657	C130071C03Rik	ENSMUSG00000050334.12	lincRNA	2.49341943625896	2.63565205751574	0.000248818538883654	0.00184501293926936	Up
1658	C130073F10Rik	ENSMUSG00000046133.3	protein_coding	-8.59685236297844	0.725764558349726	2.00299701291621e-06	2.51541786528068e-05	Down
1659	C130089K02Rik	ENSMUSG00000104339.1	TEC	0.166071022407804	0.122572317901983	0.908818556679887	0.963444478861037	No
1660	C1d	ENSMUSG00000000581.8	protein_coding	0.0750789935305983	6.11087239139064	0.865684697167859	0.940047047830714	No
1661	C1galt1	ENSMUSG00000042460.5	protein_coding	-0.988086357233577	3.87922484556998	0.0738524742955033	0.200135914188747	No
1662	C1galt1c1	ENSMUSG00000048970.9	protein_coding	-0.651963680887942	5.37070085134618	0.174240610269998	0.358190489653987	No
1663	C1qbp	ENSMUSG00000018446.8	protein_coding	0.285721696899647	7.91505517284524	0.497740084929651	0.698320350150146	No
1664	C1qtnf1	ENSMUSG00000017446.14	protein_coding	4.57742932530062	7.73688174794404	2.04225778928173e-17	1.67415021965537e-15	Up
1665	C1qtnf6	ENSMUSG00000022440.9	protein_coding	7.33783022007306	-0.24542225956137	7.12579751003786e-06	7.84953885648194e-05	Up
1666	C1ra	ENSMUSG00000055172.10	protein_coding	3.2917618243418	1.69194610057984	2.34949543842803e-05	0.000228210671355201	Up
1667	C1rl	ENSMUSG00000038527.9	protein_coding	1.85125272260943	-0.13172872689557	0.0327262190395581	0.110370454014784	No
1668	C1s1	ENSMUSG00000038521.17	protein_coding	5.23702420230294	0.296764379533669	1.71955528224704e-05	0.000173147684109909	Up
1669	C230062I16Rik	ENSMUSG00000063623.3	processed_transcript	0.358311375610752	4.48869786015031	0.47900793120511	0.683351313139926	No
1670	C230071H17Rik	ENSMUSG00000106570.1	TEC	8.46314588295499	0.73856701544498	1.36029249122452e-07	2.26354025750212e-06	Up
1671	C2cd2	ENSMUSG00000045975.8	protein_coding	-2.49450518888587	4.22995068637419	1.21140841532897e-06	1.60583722674858e-05	Down
1672	C2cd2l	ENSMUSG00000032120.11	protein_coding	0.194614412958587	3.65375253662044	0.806122213862962	0.908089827468607	No
1673	C2cd3	ENSMUSG00000047248.20	protein_coding	-0.459127339263973	4.69010032544076	0.332100711101652	0.541624521144913	No
1674	C2cd5	ENSMUSG00000030279.15	protein_coding	0.891066218892739	4.31842622219199	0.0874675925746355	0.225277943712853	No
1675	C3	ENSMUSG00000024164.15	protein_coding	0.637057804463215	6.21813423069127	0.177574530373947	0.36263959572928	No
1676	C330007P06Rik	ENSMUSG00000006423.15	protein_coding	-0.313472622133628	5.77422874996332	0.484064849545222	0.687507920878323	No
1677	C330013E15Rik	ENSMUSG00000097093.2	bidirectional_promoter_lncRNA	-0.0158999110782817	0.728258588743722	1	1	No
1678	C330018D20Rik	ENSMUSG00000024592.15	protein_coding	-0.526918231365448	4.42749034650483	0.265710149792044	0.471816481265288	No
1679	C430042M11Rik	ENSMUSG00000097254.2	lincRNA	-1.13856352515827	0.599900040775988	0.157511427746764	0.334871550923192	No
1680	C430049B03Rik	ENSMUSG00000087365.7	processed_transcript	1.40537248415126	0.764423024827444	0.0822538771321936	0.215843736496538	No
1681	C4b	ENSMUSG00000073418.4	protein_coding	4.90867837716628	0.0493673485930429	0.000170066616593496	0.00131735080053466	Up
1682	C530008M17Rik	ENSMUSG00000036377.18	protein_coding	5.06986586021145	1.83648076533741	1.86279252835912e-06	2.35483763140346e-05	Up
1683	C530043K16Rik	ENSMUSG00000106706.1	TEC	1.00372813256733	0.894997021640787	0.420137956187981	0.631251558943431	No
1684	C630043F03Rik	ENSMUSG00000084910.1	processed_transcript	-0.1737087082132	1.2738487063652	0.838729934465822	0.926612618589	No
1685	C730034F03Rik	ENSMUSG00000079242.2	protein_coding	0.197888286749928	0.970059725249714	0.796979855675616	0.903627054012523	No
1686	C77080	ENSMUSG00000050390.12	protein_coding	-1.30360905881783	5.2265795687316	0.00667747311438617	0.0312848512462931	No
1687	C87436	ENSMUSG00000046679.16	protein_coding	0.688671725624082	4.24032318527606	0.171893418823502	0.35476422568203	No
1688	C920009B18Rik	ENSMUSG00000097352.7	transcribed_unprocessed_pseudogene	4.85109581217728	2.96482333356251	1.43039411182133e-07	2.37133078438667e-06	Up
1689	C9orf72	ENSMUSG00000028300.14	protein_coding	-1.36081226012909	5.20474458405256	0.00531494989863981	0.0258907621383978	No
1690	CAAA01066123.1	ENSMUSG00000118181.1	processed_transcript	-0.769995461901035	2.46074050815765	0.190932471886289	0.38196072350021	No
1691	Caap1	ENSMUSG00000028578.8	protein_coding	1.46661683622748	2.63270964110518	0.118251356789624	0.276043785713305	No
1692	Cab39	ENSMUSG00000036707.16	protein_coding	0.211353484582982	4.37794361612062	0.721903700329156	0.859798310348354	No
1693	Cab39l	ENSMUSG00000021981.10	protein_coding	-0.42826797556211	6.09524520530203	0.360054198334976	0.571450789660524	No
1694	Cabin1	ENSMUSG00000020196.10	protein_coding	0.306404847622138	5.72492467935535	0.567552864739774	0.7523746976186	No
1695	Cables1	ENSMUSG00000040957.15	protein_coding	3.33637436261047	1.21834353930177	0.00426421975628381	0.0215478371907972	Up
1696	Cables2	ENSMUSG00000038990.14	protein_coding	1.15602483667021	2.7762029465585	0.119347355940136	0.277535567363747	No
1697	Cacfd1	ENSMUSG00000015488.14	protein_coding	-0.570607004745666	5.18923205845683	0.216494082459005	0.415059346477845	No
1698	Cachd1	ENSMUSG00000028532.14	protein_coding	-10.0126357062637	2.1035658740638	6.5958291683467e-13	2.8247906842131e-11	Down
1699	Cacna2d1	ENSMUSG00000040118.15	protein_coding	-8.08920809617204	0.239928980556696	1.59057064991921e-07	2.60137148399272e-06	Down
1700	Cacnb1	ENSMUSG00000020882.17	protein_coding	1.75439529750827	1.07190050753435	0.0246104449864858	0.0886852119496826	No
1701	Cacnb3	ENSMUSG00000003352.14	protein_coding	0.0934786743111791	6.17198102920583	0.857387299981492	0.935716600606052	No
1702	Cactin	ENSMUSG00000034889.8	protein_coding	0.236796382248354	5.13061993287664	0.67899870378215	0.832175470352056	No
1703	Cacul1	ENSMUSG00000033417.16	protein_coding	-0.230435975683303	5.79674394427053	0.662260023515286	0.820697663875268	No
1704	Cacybp	ENSMUSG00000014226.10	protein_coding	0.212153944650719	8.26643024699398	0.647369822231819	0.809513728736926	No
1705	Cad	ENSMUSG00000013629.16	protein_coding	-0.468405122283452	6.44698714789598	0.377256876959262	0.589263904409859	No
1706	Cadm1	ENSMUSG00000032076.19	protein_coding	-2.09388845454927	7.18204001684152	0.000140992773380506	0.00111866845871749	Down
1707	Cadm4	ENSMUSG00000054793.8	protein_coding	1.21397172905666	1.47282768579496	0.167003576804934	0.348508168105794	No
1708	Cage1	ENSMUSG00000044566.15	protein_coding	-1.67876034148903	1.67929835213003	0.0435963530695033	0.13594736749468	No
1709	Calcoco1	ENSMUSG00000023055.10	protein_coding	0.376347920037263	5.3239424913757	0.523312972083727	0.717106751408344	No
1710	Cald1	ENSMUSG00000029761.16	protein_coding	1.4153592246143	8.37196597918667	0.00100383140490581	0.00627371152121207	No
1711	Calhm5	ENSMUSG00000049872.8	protein_coding	8.86014014932843	1.07602140220181	2.58059808034275e-08	5.02652354949561e-07	Up
1712	Calm1	ENSMUSG00000001175.14	protein_coding	0.594346769841024	9.57110050279477	0.158140229070714	0.335727635977578	No
1713	Calm2	ENSMUSG00000036438.13	protein_coding	1.04146060018854	10.3937047391294	0.111866024439598	0.26578126219095	No
1714	Calm3	ENSMUSG00000019370.10	protein_coding	0.810890568410544	6.57981718905735	0.125391576282114	0.286920076576385	No
1715	Calr	ENSMUSG00000003814.8	protein_coding	0.169156043871797	9.90223476658963	0.7690325094522	0.886131042110658	No
1716	Calr3	ENSMUSG00000019732.14	protein_coding	-0.4856744784772	1.6959377627902	0.481007342946866	0.685407491634649	No
1717	Calu	ENSMUSG00000029767.16	protein_coding	1.09635081033986	9.66147049030682	0.0996050822195404	0.245875320269259	No
1718	Camk1	ENSMUSG00000030272.15	protein_coding	0.728915771022033	5.8595154129587	0.175988802271866	0.360663442585056	No
1719	Camk1d	ENSMUSG00000039145.16	protein_coding	1.97595226946392	2.96022405673267	0.000898680678350549	0.00572635728379592	No
1720	Camk1g	ENSMUSG00000016179.11	protein_coding	5.88404137542397	0.868444057111117	1.8149077314759e-07	2.89102135536975e-06	Up
1721	Camk2a	ENSMUSG00000024617.16	protein_coding	7.67331563604771	0.0329423503392095	1.30458450025118e-06	1.71404701006452e-05	Up
1722	Camk2b	ENSMUSG00000057897.14	protein_coding	2.74266833298292	0.324525875096812	0.0030731231772743	0.0164341586729625	Up
1723	Camk2d	ENSMUSG00000053819.16	protein_coding	1.09011719034005	5.20888821558046	0.0361073389542432	0.118360643110312	No
1724	Camk2g	ENSMUSG00000021820.18	protein_coding	-0.831700121311385	5.21881453095264	0.0806905802276356	0.212996351837548	No
1725	Camk2n1	ENSMUSG00000046447.3	protein_coding	5.90857242136033	0.926549418713626	0.000124071428981647	0.000996898637434016	Up
1726	Camkk1	ENSMUSG00000020785.17	protein_coding	2.17183200908014	2.58669366699727	0.00580652355308807	0.0278488039182925	Up
1727	Camkk2	ENSMUSG00000029471.13	protein_coding	0.193582257045916	4.6541936255868	0.748662216666901	0.874495269175385	No
1728	Camkmt	ENSMUSG00000071037.6	protein_coding	-0.670272470378641	3.06245728720903	0.271967591477682	0.478900606442269	No
1729	Caml	ENSMUSG00000021501.4	protein_coding	-0.00136329092515403	5.65164426248429	0.99996395216303	1	No
1730	Camsap1	ENSMUSG00000026933.17	protein_coding	-0.0100871240203233	4.27964317352333	0.987232184720285	0.998742917340434	No
1731	Camsap2	ENSMUSG00000041570.14	protein_coding	0.422942968281388	4.72900248124676	0.583141698999476	0.763733630539805	No
1732	Camsap3	ENSMUSG00000044433.16	protein_coding	-1.30671023756176	3.97308156127091	0.0321586746903863	0.108840985616247	No
1733	Camta1	ENSMUSG00000014592.20	protein_coding	1.40948701546114	3.28409925524397	0.107982163351891	0.259320213283245	No
1734	Camta2	ENSMUSG00000040712.16	protein_coding	0.271595167396444	3.68216518718449	0.717255631900076	0.85693715823228	No
1735	Cand1	ENSMUSG00000020114.12	protein_coding	-0.344243475463639	6.67254945987104	0.420220222781157	0.631251558943431	No
1736	Cand2	ENSMUSG00000030319.8	protein_coding	2.97679271767837	3.60118352608266	3.94830246467958e-06	4.59157680879448e-05	Up
1737	Cant1	ENSMUSG00000025575.14	protein_coding	2.39055899979335	7.99725564631787	1.88981741611975e-08	3.79725418258529e-07	Up
1738	Canx	ENSMUSG00000020368.15	protein_coding	-0.0960599625198618	9.21596118997947	0.8325140920651	0.922468969083163	No
1739	Cap1	ENSMUSG00000028656.14	protein_coding	-0.932567823544138	7.67947371258165	0.0194586741318535	0.0738210225321841	No
1740	Capg	ENSMUSG00000056737.14	protein_coding	0.197779380093579	9.28961302936506	0.750644588689739	0.875304389045492	No
1741	Capn1	ENSMUSG00000024942.17	protein_coding	1.21212222930522	3.97540405449048	0.170953725850927	0.35322153777951	No
1742	Capn10	ENSMUSG00000026270.11	protein_coding	-0.793038622915881	4.99723477660673	0.0838251666890749	0.218593262548677	No
1743	Capn12	ENSMUSG00000054083.8	protein_coding	2.23315682562955	0.453678788055778	0.0144580881261473	0.0579624883113052	No
1744	Capn15	ENSMUSG00000037326.10	protein_coding	-0.318676620971446	3.42755496770663	0.618057439340007	0.789502006430486	No
1745	Capn2	ENSMUSG00000026509.15	protein_coding	-0.387946969966848	7.59116367912257	0.385773893530368	0.598419958083224	No
1746	Capn5	ENSMUSG00000035547.14	protein_coding	0.7165488071017	4.90528418349973	0.217974819489422	0.416921695795563	No
1747	Capn6	ENSMUSG00000067276.5	protein_coding	10.4444865415	5.24929806423386	1.96072870373509e-22	2.84774531949002e-20	Up
1748	Capn7	ENSMUSG00000021893.14	protein_coding	-1.12431361056146	5.54977398053903	0.00988918195758945	0.0429023536744514	No
1749	Capns1	ENSMUSG00000001794.13	protein_coding	0.866256011933751	5.94659865421585	0.0672120832986667	0.187957518600032	No
1750	Caprin1	ENSMUSG00000027184.14	protein_coding	-0.433816121810386	8.88044262947945	0.288127835246853	0.496837763971851	No
1751	Caprin2	ENSMUSG00000030309.16	protein_coding	-0.801056098119106	2.50271121756153	0.173746916612017	0.357555259474784	No
1752	Capsl	ENSMUSG00000039676.4	protein_coding	-3.93184058075056	4.95468915693852	1.43734431887965e-14	7.65171107126288e-13	Down
1753	Capza1	ENSMUSG00000070372.11	protein_coding	-0.0501627942720022	7.4078555337212	0.927387418983817	0.971506586122644	No
1754	Capza2	ENSMUSG00000015733.13	protein_coding	0.426973444532991	8.90215183135246	0.380696178688025	0.592981695452734	No
1755	Capzb	ENSMUSG00000028745.18	protein_coding	-0.250588548111314	7.42243405389639	0.527719006357635	0.720337252319003	No
1756	Car12	ENSMUSG00000032373.15	protein_coding	10.5775934055886	5.38147180395453	5.83399131622346e-24	1.02570778904445e-21	Up
1757	Car13	ENSMUSG00000027555.8	protein_coding	-1.10415575322359	6.02539549145683	0.0343451986282022	0.114432574575584	No
1758	Car2	ENSMUSG00000027562.12	protein_coding	1.09153665820755	1.86037312263173	0.0865182210002937	0.223435730383828	No
1759	Car5b	ENSMUSG00000031373.4	protein_coding	0.64101627267527	4.17013278181266	0.273297226173535	0.48031007972258	No
1760	Car6	ENSMUSG00000028972.11	protein_coding	6.33744796505548	1.26869504787787	7.8912903156378e-08	1.37117582831667e-06	Up
1761	Car7	ENSMUSG00000031883.13	protein_coding	-1.5219971198246	-0.404600462432177	0.0786625449485311	0.209589018066256	No
1762	Car9	ENSMUSG00000028463.14	protein_coding	-2.71142501404317	4.13079674495965	3.43823645830287e-07	5.15619703208115e-06	Down
1763	Card10	ENSMUSG00000033170.14	protein_coding	0.0512024022155785	4.98929140927364	0.937667283448803	0.975787609010191	No
1764	Card14	ENSMUSG00000013483.14	protein_coding	0.0066080376867898	-0.375456670837478	1	1	No
1765	Card19	ENSMUSG00000037960.11	protein_coding	-0.0683848210070763	6.14520136310297	0.874993753768294	0.944914502874342	No
1766	Card6	ENSMUSG00000041849.7	protein_coding	-0.785834156242972	4.38080067119606	0.104553525602462	0.254054229696326	No
1767	Carf	ENSMUSG00000026017.13	protein_coding	-0.216957214111171	2.99558292542727	0.812084755608111	0.910783658253784	No
1768	Carhsp1	ENSMUSG00000008393.9	protein_coding	-0.572075237661056	7.27428689013199	0.194170004565597	0.386373730603947	No
1769	Carm1	ENSMUSG00000032185.15	protein_coding	1.19676925369224	4.6587907186433	0.0634473620257883	0.179843795373055	No
1770	Carmil1	ENSMUSG00000021338.17	protein_coding	0.41087444616845	6.23104203402163	0.574489031549694	0.757276234143792	No
1771	Carnmt1	ENSMUSG00000024726.10	protein_coding	2.3226528637584	3.86122833597807	0.0082205732308285	0.0370466440169749	Up
1772	Carns1	ENSMUSG00000075289.5	protein_coding	4.23995265828389	2.13683475359585	2.90700763381122e-08	5.58898359755188e-07	Up
1773	Cars	ENSMUSG00000010755.17	protein_coding	-1.11167431668668	7.73095808592353	0.0283493576443779	0.0988269039025565	No
1774	Cars2	ENSMUSG00000056228.10	protein_coding	0.381952550059077	4.31101675428398	0.428354446582785	0.637704083817101	No
1775	Casc1	ENSMUSG00000043541.16	protein_coding	-2.43554746057358	0.854184316698527	0.00135300424178728	0.00814362282827102	Down
1776	Casc3	ENSMUSG00000078676.9	protein_coding	1.8585783065728	4.30095495831809	0.0360568735352696	0.118231151945588	No
1777	Casc4	ENSMUSG00000060227.15	protein_coding	-9.80183168326095	1.89636853927937	7.14070802056331e-13	3.01943482818883e-11	Down
1778	Casd1	ENSMUSG00000015189.12	protein_coding	3.62155883498396	3.55977880537713	1.84123255925059e-07	2.92539232541098e-06	Up
1779	Cask	ENSMUSG00000031012.17	protein_coding	0.827218225009046	4.45296723996119	0.155509191251878	0.332413024077362	No
1780	Caskin2	ENSMUSG00000034471.12	protein_coding	2.16259387429227	6.31361290601034	0.00641494266465625	0.0302778042688579	Up
1781	Casp1	ENSMUSG00000025888.5	protein_coding	4.23962062054043	5.26630052860924	2.65393015076396e-12	9.96118389733371e-11	Up
1782	Casp12	ENSMUSG00000025887.10	protein_coding	3.95422091830429	4.79584588451853	5.29765549894262e-07	7.55467158771304e-06	Up
1783	Casp2	ENSMUSG00000029863.13	protein_coding	0.831472441100251	4.02279855305934	0.100276005013786	0.246958943811701	No
1784	Casp3	ENSMUSG00000031628.9	protein_coding	1.92859443626233	7.90163914153876	7.09931720211306e-06	7.82682148965633e-05	No
1785	Casp4	ENSMUSG00000033538.13	protein_coding	0.800907245723504	2.09084734810121	0.202460880974276	0.397193112843675	No
1786	Casp6	ENSMUSG00000027997.9	protein_coding	-0.484398086052636	5.61802976544753	0.296998899619139	0.506444524848256	No
1787	Casp7	ENSMUSG00000025076.10	protein_coding	0.118292063526793	4.32314996407911	0.812581728776766	0.911011375924859	No
1788	Casp8	ENSMUSG00000026029.14	protein_coding	-1.31622801497505	6.36123724552948	0.00745685103392506	0.0342282526675736	No
1789	Casp8ap2	ENSMUSG00000028282.12	protein_coding	-0.318693519964248	5.38861744623719	0.499254928531363	0.699545787556714	No
1790	Casp9	ENSMUSG00000028914.13	protein_coding	-0.796768200079457	4.32976187195035	0.0968684939239573	0.24166482744808	No
1791	Casq1	ENSMUSG00000007122.11	protein_coding	3.19734024654641	-0.577133929290009	0.00287661391973467	0.015530228361816	Up
1792	Casq2	ENSMUSG00000027861.13	protein_coding	-4.01728809869341	1.431538821607	9.82023655429142e-06	0.000104974400670754	Down
1793	Cast	ENSMUSG00000021585.10	protein_coding	-0.969918742014937	7.40204669736193	0.0300984688417976	0.103297536955048	No
1794	Castor1	ENSMUSG00000020424.3	protein_coding	-0.348758930749734	1.72415758685674	0.599426453349565	0.774824475239399	No
1795	Castor2	ENSMUSG00000015944.9	protein_coding	-2.36606325221133	3.28866495330075	0.00026833282889944	0.00197437404171493	Down
1796	Casz1	ENSMUSG00000028977.16	protein_coding	1.29711409529458	2.03151622495204	0.242515608911664	0.446718164637119	No
1797	Cat	ENSMUSG00000027187.10	protein_coding	-0.100798567179859	6.95795314611157	0.826213201291784	0.919163131930832	No
1798	Catsper2	ENSMUSG00000033486.14	protein_coding	0.379152717776581	0.99622342673345	0.637304491941477	0.802380346869124	No
1799	Catsperd	ENSMUSG00000040828.10	protein_coding	-1.85088226867385	0.453873254689601	0.0126071470262209	0.0520650857823849	No
1800	Catsperz	ENSMUSG00000050623.5	protein_coding	6.86879099563586	-0.605203751998455	4.99947467773362e-05	0.000443873625540709	Up
1801	Cav1	ENSMUSG00000007655.16	protein_coding	-0.126742134964964	5.85066921709729	0.82140767211046	0.916011460085125	No
1802	Cav2	ENSMUSG00000000058.6	protein_coding	-0.524251856865342	7.39945557227248	0.256786218306156	0.462797066226983	No
1803	Cavin1	ENSMUSG00000004044.9	protein_coding	-5.47065373620719	6.45510556610213	3.33812621288882e-19	3.56832339652963e-17	Down
1804	Cavin2	ENSMUSG00000045954.7	protein_coding	0.302185501046302	5.84466850668219	0.522313657842504	0.716619272624658	No
1805	Cbarp	ENSMUSG00000035640.18	protein_coding	2.24324040587944	1.81466651204042	0.0144809646684787	0.0580367876125412	No
1806	Cbfa2t2	ENSMUSG00000038533.15	protein_coding	0.835620927452548	5.40031938055033	0.139279317521318	0.308171922622925	No
1807	Cbfb	ENSMUSG00000031885.14	protein_coding	0.618260433371927	5.05985374176945	0.261178304296499	0.467493216684842	No
1808	Cbl	ENSMUSG00000034342.9	protein_coding	-0.109774682750861	4.92639083369534	0.815652842592566	0.913157761105472	No
1809	Cblb	ENSMUSG00000022637.11	protein_coding	-1.31588558751843	4.92517521987548	0.0176978415843994	0.068484957790543	No
1810	Cblc	ENSMUSG00000040525.13	protein_coding	-1.14805085008758	5.37558943137323	0.0245145425632754	0.0884111518840718	No
1811	Cbll1	ENSMUSG00000020659.16	protein_coding	-0.65827505691598	4.82955515230114	0.168963053298907	0.350626544211833	No
1812	Cbr1	ENSMUSG00000051483.9	protein_coding	-1.62515186077267	5.20085827877536	0.00127355088973689	0.00773860254145718	No
1813	Cbr2	ENSMUSG00000025150.10	protein_coding	8.05337941415465	5.45482298228263	1.37916507605001e-26	3.39884169287047e-24	Up
1814	Cbr3	ENSMUSG00000022947.8	protein_coding	6.31648901322359	1.25639318837513	1.00051774380296e-08	2.10866215973111e-07	Up
1815	Cbr4	ENSMUSG00000031641.14	protein_coding	-0.991715373416208	4.22060412593524	0.052363408534303	0.155852696571639	No
1816	Cbs	ENSMUSG00000024039.15	protein_coding	3.9818110975632	0.470414954964388	0.000162906056678404	0.00126924240777658	Up
1817	Cbwd1	ENSMUSG00000024878.9	protein_coding	-0.584472219730462	4.48503481097225	0.244759789324423	0.448995099526763	No
1818	Cbx1	ENSMUSG00000018666.13	protein_coding	0.570698734687083	5.9439253343197	0.240599743455215	0.444598779152064	No
1819	Cbx2	ENSMUSG00000025577.7	protein_coding	2.87445879942194	5.89263213810266	7.16399083155495e-08	1.2645342865421e-06	Up
1820	Cbx3	ENSMUSG00000029836.15	protein_coding	1.2275201262298	8.15083361835456	0.0656999991861005	0.184778654835756	No
1821	Cbx4	ENSMUSG00000039989.7	protein_coding	3.30458562054325	5.1615968010594	6.7336257626785e-05	0.000580107720444295	Up
1822	Cbx5	ENSMUSG00000009575.14	protein_coding	0.855462675257494	7.50097289675794	0.0426380607141542	0.133608481584955	No
1823	Cbx6	ENSMUSG00000089715.12	protein_coding	-0.722375453710635	5.52038784754041	0.105111460845223	0.254853808712369	No
1824	Cbx7	ENSMUSG00000053411.16	protein_coding	1.99114189668334	1.42741266571747	0.00774110873075382	0.0353026262321954	No
1825	Cbx8	ENSMUSG00000025578.9	protein_coding	2.83915918712168	5.20678132438581	2.78949937944338e-08	5.39410864082814e-07	Up
1826	Cby1	ENSMUSG00000022428.8	protein_coding	0.0496028183953357	5.1876174400621	0.915892826822622	0.967069853168125	No
1827	Cc2d1a	ENSMUSG00000036686.16	protein_coding	0.157804924768656	3.91051187486253	0.786141497359693	0.897583755252518	No
1828	Cc2d1b	ENSMUSG00000028582.14	protein_coding	-1.29077576566616	6.00947758765643	0.00208152672641816	0.0117903179815174	No
1829	Cc2d2a	ENSMUSG00000039765.15	protein_coding	1.54857899215542	2.74856601645527	0.0139606392624567	0.0565876337221725	No
1830	Ccar1	ENSMUSG00000020074.7	protein_coding	0.0866174005016992	6.97055566685913	0.830410884004949	0.92165123323179	No
1831	Ccar2	ENSMUSG00000033712.6	protein_coding	-0.537053838224054	4.69766485352269	0.257295263825587	0.46332499624476	No
1832	Ccbe1	ENSMUSG00000046318.16	protein_coding	-7.09690306989643	6.42298440253382	1.16510664553968e-15	7.30899295666723e-14	Down
1833	Ccdc102a	ENSMUSG00000063605.5	protein_coding	0.210706509801139	2.65575107666867	0.785861450915367	0.897340685962325	No
1834	Ccdc103	ENSMUSG00000020930.9	protein_coding	-2.57992871067941	2.33281438607167	7.48030209694582e-05	0.000635421466111825	Down
1835	Ccdc107	ENSMUSG00000028461.12	protein_coding	-0.821572699064069	5.41873949778061	0.0629016448582994	0.178694588894358	No
1836	Ccdc112	ENSMUSG00000071855.5	protein_coding	0.74425724791748	1.85869433243674	0.328255687708527	0.538130732535584	No
1837	Ccdc115	ENSMUSG00000042111.9	protein_coding	0.46447590456916	4.72434196434446	0.365681125472859	0.577432190802215	No
1838	Ccdc117	ENSMUSG00000020482.4	protein_coding	0.583173629346439	3.10600788111148	0.35590848659274	0.567268838458549	No
1839	Ccdc12	ENSMUSG00000019659.8	protein_coding	0.0723919346846523	5.07868812820842	0.873023081818263	0.944255659645105	No
1840	Ccdc120	ENSMUSG00000031150.13	protein_coding	-1.15696600068108	4.9939023914067	0.0136252656119332	0.055455619587771	No
1841	Ccdc122	ENSMUSG00000034795.14	protein_coding	2.11982745695326	2.26866055099659	0.0270212494760498	0.0952408165389018	No
1842	Ccdc124	ENSMUSG00000007721.6	protein_coding	-0.362243936098269	6.70025907129277	0.379455272377691	0.591631429347807	No
1843	Ccdc125	ENSMUSG00000048924.14	protein_coding	0.273627083776917	2.7295094857917	0.631858621665727	0.798185976714321	No
1844	Ccdc126	ENSMUSG00000050786.8	protein_coding	0.549988563105002	5.31667318223938	0.244162586488548	0.44826882119538	No
1845	Ccdc127	ENSMUSG00000021578.17	protein_coding	-0.00622927161118748	6.39941063472736	0.990061148631434	1	No
1846	Ccdc13	ENSMUSG00000079235.10	protein_coding	8.7002135339475	0.934280985489447	2.82425349530056e-08	5.44555197751891e-07	Up
1847	Ccdc130	ENSMUSG00000004994.12	protein_coding	-0.504702993186191	3.54693363750863	0.340791574951864	0.550490452672487	No
1848	Ccdc134	ENSMUSG00000068114.7	protein_coding	0.0522165659716572	3.25042695434757	0.938436735752175	0.97594196141385	No
1849	Ccdc136	ENSMUSG00000029769.16	protein_coding	1.72422125446259	3.01491192480813	0.0388682835927932	0.124636638567168	No
1850	Ccdc137	ENSMUSG00000049957.14	protein_coding	-2.24480813289565	5.10178136861539	2.56654945412052e-05	0.000246366622169241	Down
1851	Ccdc138	ENSMUSG00000038010.9	protein_coding	0.199959116433647	2.70456260342288	0.743878514495541	0.872209960572957	No
1852	Ccdc14	ENSMUSG00000022833.7	protein_coding	-0.455307405436208	3.3170959276225	0.409642648423165	0.620735435272209	No
1853	Ccdc141	ENSMUSG00000044033.16	protein_coding	-5.23110455566409	1.11082627303263	1.22740904461261e-08	2.56259994595527e-07	Down
1854	Ccdc148	ENSMUSG00000036641.9	protein_coding	-2.93473156150347	0.575050733346362	0.000180494771562799	0.00139087147498392	Down
1855	Ccdc149	ENSMUSG00000045790.10	protein_coding	1.500118526343	1.1602721213231	0.079893672814581	0.211519567297094	No
1856	Ccdc15	ENSMUSG00000034303.7	protein_coding	-0.0754934366424442	2.15576406246811	0.920246060819636	0.968214792493856	No
1857	Ccdc151	ENSMUSG00000039632.13	protein_coding	-3.26924873690382	1.031358456479	2.2908321270336e-05	0.000223105676978302	Down
1858	Ccdc157	ENSMUSG00000051427.14	protein_coding	-0.74834640063735	3.32447037198447	0.178253225271751	0.363470104697258	No
1859	Ccdc159	ENSMUSG00000006241.16	protein_coding	1.22501634397946	0.629686733056371	0.103722979896249	0.252967244561179	No
1860	Ccdc163	ENSMUSG00000028689.14	protein_coding	-0.288796359430761	2.579944609329	0.651830138679934	0.812827118888149	No
1861	Ccdc167	ENSMUSG00000024018.18	protein_coding	1.04269491498567	3.28697143379205	0.05401112422251	0.159420508473863	No
1862	Ccdc17	ENSMUSG00000034035.18	protein_coding	-1.29041560917069	1.08058632474698	0.088920814068929	0.227929354130062	No
1863	Ccdc171	ENSMUSG00000052407.17	protein_coding	-1.00475770060898	1.22534482057868	0.323101644597035	0.533145765835344	No
1864	Ccdc173	ENSMUSG00000070883.3	protein_coding	0.0821320494333357	1.58245654875939	0.909850601667627	0.964033283600256	No
1865	Ccdc174	ENSMUSG00000034083.16	protein_coding	0.217303229039675	4.00116616162007	0.700589791818463	0.845949828147325	No
1866	Ccdc18	ENSMUSG00000056531.11	protein_coding	0.676193726316191	2.46152429100416	0.357578403658398	0.569008292209541	No
1867	Ccdc181	ENSMUSG00000026578.6	protein_coding	-0.813189479993677	4.41021123677027	0.106506032542969	0.256894868731154	No
1868	Ccdc184	ENSMUSG00000029875.5	protein_coding	-2.79833339568468	-0.206751292640662	0.00341250244290029	0.0179166434742765	Down
1869	Ccdc186	ENSMUSG00000035173.14	protein_coding	-0.579442840963058	5.0280810313661	0.316128870046768	0.525518034531589	No
1870	Ccdc189	ENSMUSG00000057176.4	protein_coding	-1.74801881937838	4.51564148810952	0.00166475431578058	0.00974261049462309	No
1871	Ccdc191	ENSMUSG00000022701.18	protein_coding	-0.137468993397449	2.86828588301022	0.817140431978869	0.91376939091988	No
1872	Ccdc22	ENSMUSG00000031143.4	protein_coding	-0.964601260984492	5.36052016413915	0.0476178074580551	0.144475282301211	No
1873	Ccdc25	ENSMUSG00000022035.6	protein_coding	-0.477256929806364	5.70344109767603	0.274989726037828	0.482396313419647	No
1874	Ccdc28a	ENSMUSG00000059554.12	protein_coding	-1.06912992908246	2.79261604320962	0.0752826282210838	0.203091088200435	No
1875	Ccdc30	ENSMUSG00000028637.15	protein_coding	-7.59309844752645	-0.221900337667839	3.17920628245798e-05	0.000295619724051521	Down
1876	Ccdc32	ENSMUSG00000039983.13	protein_coding	-0.368652734422204	4.23684533597303	0.463366315031137	0.670264822398055	No
1877	Ccdc34	ENSMUSG00000027160.16	protein_coding	1.87947709504305	6.20473740948921	0.00367712704441325	0.0190959081101632	No
1878	Ccdc40	ENSMUSG00000039963.19	protein_coding	-8.25836481967577	2.36189843935206	9.75017722217034e-13	4.04602074666584e-11	Down
1879	Ccdc43	ENSMUSG00000020925.16	protein_coding	-0.62376674304639	5.85270217874572	0.188109966801686	0.377803303232245	No
1880	Ccdc47	ENSMUSG00000078622.8	protein_coding	-0.592461577102044	7.93228033049332	0.221839316329453	0.421412701847335	No
1881	Ccdc50	ENSMUSG00000038127.14	protein_coding	-0.865384052169039	6.1696047685141	0.0356481362165024	0.117322757666233	No
1882	Ccdc51	ENSMUSG00000025645.8	protein_coding	-0.525425194339143	3.37910384725718	0.393116346498638	0.605303136888085	No
1883	Ccdc57	ENSMUSG00000048445.6	protein_coding	-0.978257253508261	2.55833434180466	0.0901656327273365	0.230185935136162	No
1884	Ccdc58	ENSMUSG00000075229.11	protein_coding	0.584074753855336	5.15802514209945	0.202979818842121	0.397919063874475	No
1885	Ccdc59	ENSMUSG00000019897.8	protein_coding	0.268777429183359	5.24222999496661	0.552516014920511	0.740346041900196	No
1886	Ccdc6	ENSMUSG00000048701.13	protein_coding	-0.352142551544455	6.26386778278966	0.491480524651873	0.693543433350758	No
1887	Ccdc61	ENSMUSG00000074358.9	protein_coding	0.113590289994544	4.47062554070714	0.812313423946721	0.910833744769797	No
1888	Ccdc62	ENSMUSG00000061882.12	protein_coding	-0.106913842137905	0.747856473088002	0.920129267003273	0.968214792493856	No
1889	Ccdc65	ENSMUSG00000003354.6	protein_coding	-2.59379044743637	2.46224448830937	3.97416893247171e-05	0.000360508114566782	Down
1890	Ccdc66	ENSMUSG00000046753.10	protein_coding	-1.1998556832838	4.39547815867567	0.0298342293663788	0.102611318608379	No
1891	Ccdc68	ENSMUSG00000038903.13	protein_coding	2.38596690637142	3.32344416598618	9.52653882482105e-05	0.000785763035662092	Up
1892	Ccdc69	ENSMUSG00000049588.13	protein_coding	0.355917852703429	-0.106161563703368	0.731567113406236	0.864331881325798	No
1893	Ccdc71	ENSMUSG00000049305.6	protein_coding	-0.390390977935847	5.50456242985844	0.427465149288764	0.636907819446529	No
1894	Ccdc71l	ENSMUSG00000090946.3	protein_coding	-1.10071395644854	0.783504594882346	0.133721131273258	0.300299454802231	No
1895	Ccdc77	ENSMUSG00000030177.14	protein_coding	0.631077518897042	3.62605513534072	0.221166958963502	0.42072735206867	No
1896	Ccdc80	ENSMUSG00000022665.15	protein_coding	5.2675657795584	1.10655162628217	2.06535393695786e-07	3.22397889084473e-06	Up
1897	Ccdc82	ENSMUSG00000079084.10	protein_coding	-0.254441646419622	3.52050589097011	0.6424837777355	0.805790538329499	No
1898	Ccdc84	ENSMUSG00000043923.8	protein_coding	0.459174465480158	2.9603014519908	0.423006066639697	0.634070537003546	No
1899	Ccdc85a	ENSMUSG00000032878.16	protein_coding	-9.57818367399392	1.67191842708947	5.26256049444435e-08	9.59700996296607e-07	Down
1900	Ccdc85b	ENSMUSG00000095098.2	protein_coding	-1.01712280967447	6.21739975362963	0.0679214774510747	0.189273572826123	No
1901	Ccdc85c	ENSMUSG00000084883.2	protein_coding	0.821726147209005	2.13301551614911	0.330910996711266	0.540607988513992	No
1902	Ccdc86	ENSMUSG00000024732.7	protein_coding	-0.538012453316038	6.22679240464594	0.279452221659632	0.487791062810713	No
1903	Ccdc87	ENSMUSG00000067872.2	protein_coding	-2.9403753751111	-0.030313273834317	0.000605455901631453	0.00406946768490919	Down
1904	Ccdc88a	ENSMUSG00000032740.16	protein_coding	1.76699254249161	4.84568173480502	0.00629928737186105	0.0298591450137876	No
1905	Ccdc88c	ENSMUSG00000021182.16	protein_coding	-0.564649735271018	3.52751651134158	0.28752250296062	0.496302245777006	No
1906	Ccdc9	ENSMUSG00000041375.18	protein_coding	1.71090690783723	1.34562345755771	0.0390260245820676	0.124928942298776	No
1907	Ccdc90b	ENSMUSG00000030613.13	protein_coding	-0.767946292498691	5.5889339375401	0.114610286351354	0.269996940449012	No
1908	Ccdc91	ENSMUSG00000030301.17	protein_coding	-1.59064650909803	5.47313080895049	0.00137464332136053	0.00825156516622616	No
1909	Ccdc92	ENSMUSG00000037979.13	protein_coding	-0.227112423713974	4.38440431538142	0.698456769797969	0.844602402649692	No
1910	Ccdc93	ENSMUSG00000026339.18	protein_coding	-1.21977166250886	4.88200481139757	0.00798491648922161	0.0361798759338688	No
1911	Ccdc96	ENSMUSG00000050677.2	protein_coding	-2.10061039314906	3.07488955346316	0.000211590161092344	0.00159193002956976	Down
1912	Ccdc97	ENSMUSG00000002608.8	protein_coding	0.406363677676272	5.37641116352125	0.51135144932133	0.709077040008596	No
1913	Ccdc9b	ENSMUSG00000045838.8	protein_coding	-0.597734677244627	3.29223490536626	0.288768969768004	0.497618129228794	No
1914	Cchcr1	ENSMUSG00000040312.14	protein_coding	-0.431950239202524	4.07036210310249	0.435464120595527	0.644228474246837	No
1915	Ccl2	ENSMUSG00000035385.5	protein_coding	-1.8148327499623	6.49088610298032	1.73091904751725e-05	0.000174160695127451	No
1916	Ccl20	ENSMUSG00000026166.14	protein_coding	-4.3663145255466	5.13693796787163	1.00261890472038e-14	5.51316617484513e-13	Down
1917	Ccl25	ENSMUSG00000023235.14	protein_coding	-0.134182154237696	3.03288673589776	0.825232510494578	0.91843718184479	No
1918	Ccl27a	ENSMUSG00000073888.13	protein_coding	1.65105573536929	1.81361490373479	0.0119846990095258	0.0499655376490745	No
1919	Ccl5	ENSMUSG00000035042.2	protein_coding	-4.28384274730349	4.79748845277434	1.14132185739396e-15	7.19355785778213e-14	Down
1920	Ccl7	ENSMUSG00000035373.2	protein_coding	1.33845869226186	2.36264407911026	0.0292120814641675	0.100834883111394	No
1921	Ccl9	ENSMUSG00000019122.8	protein_coding	10.6971070508761	2.81569568152654	3.79976677139244e-13	1.6592314901747e-11	Up
1922	Ccm2	ENSMUSG00000000378.15	protein_coding	0.422226091844271	5.54536784535809	0.401802952233759	0.613615384084177	No
1923	Ccn1	ENSMUSG00000028195.4	protein_coding	-0.832940799850097	9.00130661818705	0.126396068461222	0.288553607855604	No
1924	Ccn2	ENSMUSG00000019997.11	protein_coding	-1.11256191846979	6.73378517577217	0.10362764672934	0.252862055441462	No
1925	Ccn3	ENSMUSG00000037362.8	protein_coding	-7.28637812550094	-0.486067729385558	1.02951652141061e-05	0.00010926449371794	Down
1926	Ccn4	ENSMUSG00000005124.10	protein_coding	0.640337683794724	3.14987221978046	0.257413557280147	0.463427641117936	No
1927	Ccn5	ENSMUSG00000027656.7	protein_coding	6.4182234170055	5.49693285616446	2.33310789620088e-12	8.80649370311756e-11	Up
1928	Ccna2	ENSMUSG00000027715.9	protein_coding	1.16860505041535	8.05243335652812	0.0245636934964082	0.0885443220239452	No
1929	Ccnb1	ENSMUSG00000041431.16	protein_coding	1.43849862690235	8.04377211147839	0.00180957160493764	0.0104492203047436	No
1930	Ccnb1-ps	ENSMUSG00000048574.9	processed_pseudogene	2.5384731213622	1.10756346551089	0.045483329326412	0.139995383679609	No
1931	Ccnb2	ENSMUSG00000032218.7	protein_coding	1.76949497363222	6.8212025263186	9.59605765267272e-05	0.000791008774552825	No
1932	Ccnc	ENSMUSG00000028252.20	protein_coding	-1.33080513719809	5.94136077798391	0.00163316398141731	0.00958381076842255	No
1933	Ccnd1	ENSMUSG00000070348.5	protein_coding	0.260665986355912	9.84061922764411	0.669843794741544	0.825763703786006	No
1934	Ccnd2	ENSMUSG00000000184.12	protein_coding	3.42135722924557	2.89842467076364	0.00487220728665822	0.0240744013092831	Up
1935	Ccnd3	ENSMUSG00000034165.16	protein_coding	-1.0060596431243	7.02762345781327	0.0286302279028142	0.0993912978013519	No
1936	Ccndbp1	ENSMUSG00000023572.16	protein_coding	-1.08775738992812	5.40796425328609	0.0243049300405242	0.087916208771382	No
1937	Ccne1	ENSMUSG00000002068.16	protein_coding	-1.31894005320659	6.20579287861509	0.0445586710568866	0.138110174591074	No
1938	Ccne2	ENSMUSG00000028212.16	protein_coding	-0.958508670179297	6.02289937855879	0.0945622999972611	0.237820713827104	No
1939	Ccnf	ENSMUSG00000072082.7	protein_coding	0.0238955009951112	6.25221197005535	0.960486423240204	0.986232610491396	No
1940	Ccng1	ENSMUSG00000020326.7	protein_coding	-0.878329535406871	8.65316086560841	0.03192467105656	0.108298336904006	No
1941	Ccng2	ENSMUSG00000029385.14	protein_coding	1.7380392172059	3.61797728686491	0.0252682548578775	0.0903490557695903	No
1942	Ccnh	ENSMUSG00000021548.10	protein_coding	0.0990370615822212	5.97153535831535	0.819761565617422	0.915092233899748	No
1943	Ccni	ENSMUSG00000063015.12	protein_coding	2.76296356878441	6.44676226801908	0.00357960520199847	0.0186692758427414	Up
1944	Ccnj	ENSMUSG00000025010.14	protein_coding	0.577415532444762	2.98171189849367	0.504899870756387	0.703710448841853	No
1945	Ccnk	ENSMUSG00000021258.10	protein_coding	2.07894605193126	3.47760387329802	0.0713873463872362	0.195780235877512	No
1946	Ccnl1	ENSMUSG00000027829.15	protein_coding	0.582709937748245	5.28525155744399	0.182752600143471	0.369887890773546	No
1947	Ccnl2	ENSMUSG00000029068.16	protein_coding	0.915601622577592	4.2130175819419	0.162259999630763	0.341704982673957	No
1948	Ccno	ENSMUSG00000042417.5	protein_coding	-3.74561603790095	-0.220234187826024	6.99094639845965e-05	0.000599955207297481	Down
1949	Ccnq	ENSMUSG00000049489.5	protein_coding	0.455013665040034	4.39371091571548	0.343734779891288	0.553626700396848	No
1950	Ccnt1	ENSMUSG00000011960.12	protein_coding	-0.475544777894102	5.76845315846655	0.279745546628115	0.48785695563102	No
1951	Ccnt2	ENSMUSG00000026349.14	protein_coding	0.208611089985396	4.8109231271043	0.687026132335101	0.83698364059224	No
1952	Ccny	ENSMUSG00000024286.8	protein_coding	-0.106269193461266	5.70176718818353	0.868201843926335	0.941097837149646	No
1953	Ccnyl1	ENSMUSG00000070871.10	protein_coding	-0.0786993469239625	2.00887098776339	0.913975398458872	0.966240791930304	No
1954	Ccp110	ENSMUSG00000033904.16	protein_coding	0.662355661995656	4.0251088258479	0.295399145934482	0.504489185579825	No
1955	Ccpg1	ENSMUSG00000034563.16	protein_coding	-1.67758738361758	5.01558715612525	0.000563466627394062	0.00382184826154287	No
1956	Ccpg1os	ENSMUSG00000086158.2	protein_coding	-2.32173391941405	2.86313604205095	0.000108235725097432	0.000883473279628521	Down
1957	Ccrl2	ENSMUSG00000043953.12	protein_coding	4.23384225550537	1.78169923624926	2.63305277977416e-07	4.04400589003935e-06	Up
1958	Ccs	ENSMUSG00000034108.6	protein_coding	-0.24776855890965	5.55604477662998	0.641945729741404	0.805344996907018	No
1959	Ccsap	ENSMUSG00000031971.15	protein_coding	2.24447548439084	1.52081560379448	0.0442971445346802	0.137522872972211	No
1960	Ccser1	ENSMUSG00000039578.17	protein_coding	0.226438890992431	0.160653442342037	0.813189596862904	0.911359287197475	No
1961	Ccser2	ENSMUSG00000058690.14	protein_coding	0.204866661695229	5.86399679839326	0.651867640024353	0.812827118888149	No
1962	Cct2	ENSMUSG00000034024.8	protein_coding	0.0971521529801733	8.87944838111821	0.813585587708597	0.911625209472727	No
1963	Cct3	ENSMUSG00000001416.13	protein_coding	0.124629108439747	9.20030668478615	0.81101679740087	0.910273536066394	No
1964	Cct4	ENSMUSG00000007739.10	protein_coding	0.295282236279114	9.26382820547833	0.513886592447742	0.710749678944905	No
1965	Cct5	ENSMUSG00000022234.15	protein_coding	0.126375256348889	9.59182655923902	0.808503051731882	0.909447125657563	No
1966	Cct6a	ENSMUSG00000029447.11	processed_transcript	0.736235545157485	9.62974284492725	0.182178286017357	0.368940020879649	No
1967	Cct7	ENSMUSG00000030007.8	protein_coding	0.149358801736867	9.71826708296728	0.804764103961872	0.907773419984266	No
1968	Cct8	ENSMUSG00000025613.13	protein_coding	-0.544221045985132	9.02376815159072	0.319461535097518	0.528886759010412	No
1969	Ccz1	ENSMUSG00000029617.10	protein_coding	-0.591602826087446	6.00560667994817	0.475826480931048	0.680386941444689	No
1970	Cd109	ENSMUSG00000046186.8	protein_coding	-0.3523169911756	4.59903488040604	0.487004569174153	0.689703768235828	No
1971	Cd14	ENSMUSG00000051439.7	protein_coding	0.65255743148134	6.55858862214325	0.252468853046844	0.458100967943932	No
1972	Cd151	ENSMUSG00000025510.14	protein_coding	1.43021619196684	6.64860573018161	0.00535870707084888	0.0260944037466045	No
1973	Cd164	ENSMUSG00000019818.15	protein_coding	0.223613948061413	8.56101135328328	0.591812769781979	0.769973250399704	No
1974	Cd164l2	ENSMUSG00000028865.14	protein_coding	2.92479992815151	-0.0124893636236921	0.00181751283696038	0.0104860131811159	Up
1975	Cd1d1	ENSMUSG00000028076.12	protein_coding	-2.56889680430569	2.95064381171039	0.000647321306701638	0.00430966980575351	Down
1976	Cd200	ENSMUSG00000022661.14	protein_coding	2.30263838190974	7.08341929583138	3.17121271762322e-06	3.77489468625437e-05	Up
1977	Cd24a	ENSMUSG00000047139.9	protein_coding	0.497883340714366	9.75336380116235	0.32713694865546	0.537332994214413	No
1978	Cd274	ENSMUSG00000016496.7	protein_coding	-2.13961859728816	0.712880034681019	0.0054152817501832	0.0263410974684921	Down
1979	Cd276	ENSMUSG00000035914.11	protein_coding	-1.69958195851938	5.9669130445309	0.000274363914003784	0.00200989617265272	No
1980	Cd2ap	ENSMUSG00000061665.7	protein_coding	-0.265768119203637	6.01439007396572	0.601662523321159	0.776155110698719	No
1981	Cd2bp2	ENSMUSG00000042502.10	protein_coding	-0.796458894458731	6.17372237948432	0.0528700553352488	0.157025779617341	No
1982	Cd320	ENSMUSG00000002308.16	protein_coding	-0.285638058881842	4.90728294077599	0.530123084709823	0.72217792838067	No
1983	Cd38	ENSMUSG00000029084.5	protein_coding	0.546105137499651	2.76961416016617	0.333803661576808	0.543689232052942	No
1984	Cd3eap	ENSMUSG00000047649.9	protein_coding	-0.0802062627198708	5.29365680205456	0.863190132444844	0.938696430812498	No
1985	Cd40	ENSMUSG00000017652.16	protein_coding	-4.06363837108805	3.05568262915069	2.81696152952615e-05	0.000267331249698355	Down
1986	Cd44	ENSMUSG00000005087.17	protein_coding	-2.32535751389928	9.1168270236103	1.21206330300788e-05	0.000125839859011587	Down
1987	Cd47	ENSMUSG00000055447.19	protein_coding	1.00530224821963	8.3192069612767	0.0218978039127315	0.0810073244412841	No
1988	Cd55	ENSMUSG00000026399.12	protein_coding	-9.29176058801128	3.4720759954483	2.57930700704469e-18	2.41011889707211e-16	Down
1989	Cd59a	ENSMUSG00000032679.12	protein_coding	8.69552868401982	0.934263544856038	1.94052986560666e-08	3.88164072817907e-07	Up
1990	Cd63	ENSMUSG00000025351.14	protein_coding	-0.464950263568146	9.80454627508527	0.386500595554699	0.599112810548086	No
1991	Cd63-ps	ENSMUSG00000085939.3	transcribed_processed_pseudogene	-0.530914539848028	2.36073434261233	0.436927595452413	0.645964431338255	No
1992	Cd68	ENSMUSG00000018774.13	protein_coding	-2.38812767176574	3.09980726095007	0.00100817998968744	0.00629497015030712	Down
1993	Cd72	ENSMUSG00000028459.11	protein_coding	2.2530061021979	-0.24630625692026	0.018204589587901	0.0699194383654882	No
1994	Cd81	ENSMUSG00000037706.17	protein_coding	-0.075360815082914	9.47333837915584	0.870163296877675	0.942227609299862	No
1995	Cd82	ENSMUSG00000027215.13	protein_coding	-0.124428846784913	6.29291141681317	0.80520858879629	0.907773419984266	No
1996	Cd9	ENSMUSG00000030342.8	protein_coding	0.723541262394943	10.1328715660162	0.198342981449864	0.391528869572033	No
1997	Cd99l2	ENSMUSG00000035776.14	protein_coding	0.243690366336955	5.98990933714413	0.568844879819216	0.753206562514536	No
1998	Cda	ENSMUSG00000028755.3	protein_coding	-0.488449731638124	1.34294776791779	0.490316344228761	0.692376923140832	No
1999	Cdadc1	ENSMUSG00000021982.14	protein_coding	-0.259114446542427	4.19026699516001	0.600238659041321	0.77528781474486	No
[truncated: 11,394 more rows]
