# Supplementary material for: Transcriptome analysis of heterogeneity in mouse model of metastatic breast cancer
Source: Breast Cancer Res. 2021 Sep 27;23:93. doi: 10.1186/s13058-021-01468-x (PMC8477508; doi:10.1186/s13058-021-01468-x)
Supplement: Supplementary file 5 — Additional file 5. Differential gene analysis comparing metastatic tissue-derived cell line (CD44high lung) against the MFP-derived cell line (primary tumor). [file 13058_2021_1468_MOESM5_ESM.txt]

gene_name	gene_id	gene_class	logFC	logCPM	PValue	FDR	DE
1	0610009B22Rik	ENSMUSG00000007777.9	protein_coding	0.479297802294043	5.72394631931613	0.174618822106674	0.252483992895456	No
2	0610009E02Rik	ENSMUSG00000086714.1	processed_transcript	0.49336224596257	0.509146067058101	0.527997984115643	0.623268789446989	No
3	0610010F05Rik	ENSMUSG00000042208.15	protein_coding	-0.611304684321757	5.7358825299402	0.0642926023594497	0.107934516583457	No
4	0610010K14Rik	ENSMUSG00000020831.18	protein_coding	-0.951918174550992	4.36672632586377	0.0169364930811854	0.0336393793612509	No
5	0610012G03Rik	ENSMUSG00000107002.1	protein_coding	0.616724861442768	5.7787624290482	0.0715907190534979	0.11857242083988	No
6	0610030E20Rik	ENSMUSG00000058706.5	protein_coding	0.244771077662543	4.11069432533579	0.537507890766179	0.631904628610169	No
7	0610037L13Rik	ENSMUSG00000028608.15	protein_coding	-0.345422394431427	4.56861918809551	0.326913983835152	0.426023653142641	No
8	0610040B10Rik	ENSMUSG00000089889.2	antisense	-3.32135276673877	2.1894822880624	1.32682994154304e-08	8.29890869656139e-08	Down
9	0610040J01Rik	ENSMUSG00000060512.7	protein_coding	-1.95632905819863	0.300563914763816	0.0364045581197739	0.0659497584694461	No
10	1110002L01Rik	ENSMUSG00000071456.6	antisense	-1.38027880841229	3.18270364719607	0.00235448569048702	0.00588134095601251	No
11	1110004F10Rik	ENSMUSG00000030663.12	protein_coding	-0.510048181072096	7.72979864609396	0.11172267501087	0.173049445099052	No
12	1110008L16Rik	ENSMUSG00000021023.14	protein_coding	-0.0713328237270712	4.12699022863567	0.867154225566369	0.904623119325876	No
13	1110008P14Rik	ENSMUSG00000039195.4	protein_coding	-0.887549266374225	6.08456979092213	0.0108038885395735	0.0226591982081224	No
14	1110012L19Rik	ENSMUSG00000045237.5	protein_coding	0.419229399268081	4.91110149535598	0.246653130061715	0.338450293897353	No
15	1110032A03Rik	ENSMUSG00000037971.10	protein_coding	1.14899574212236	4.50192368069908	0.00204983254876287	0.00518058995969746	No
16	1110038B12Rik	ENSMUSG00000092203.7	processed_transcript	1.50844952601419	4.38306503854209	3.77538826508775e-05	0.000136262375662751	No
17	1110038F14Rik	ENSMUSG00000063236.6	protein_coding	0.277446777852796	5.09189531948787	0.455994042522869	0.555718071441604	No
18	1110046J04Rik	ENSMUSG00000085457.3	antisense	2.43937705040334	2.31288272774154	5.54394902149515e-05	0.000193374406827378	Up
19	1110051M20Rik	ENSMUSG00000040591.18	protein_coding	0.895469057761271	5.15219622860679	0.00686862146345941	0.015255142498958	No
20	1110059E24Rik	ENSMUSG00000035171.9	protein_coding	-1.602733018291	5.41075905783487	4.58906934605106e-06	1.95734388263746e-05	No
21	1110059G10Rik	ENSMUSG00000032551.7	protein_coding	-0.897440808414116	4.53639519574229	0.0175554084525365	0.034689246204669	No
22	1110065P20Rik	ENSMUSG00000078570.10	protein_coding	0.44996344991821	2.78387681017053	0.371175271117341	0.472337119461633	No
23	1190002N15Rik	ENSMUSG00000045414.7	protein_coding	3.05298348925261	4.43541659675499	4.37859375237128e-14	5.0395585858355e-13	Up
24	1190005I06Rik	ENSMUSG00000043687.15	protein_coding	-0.260178283574923	2.09497839902017	0.651203243233563	0.731629355284662	No
25	1190007I07Rik	ENSMUSG00000063320.11	protein_coding	-0.728839479647286	2.6541151332781	0.115449065558057	0.178020267553139	No
26	1300002E11Rik	ENSMUSG00000097290.9	lincRNA	-0.310523646367925	3.64839718465824	0.447123471866436	0.547381763645201	No
27	1500002C15Rik	ENSMUSG00000096221.3	antisense	1.71946973422337	0.164688009306705	0.0941574188497448	0.149669193635721	No
28	1500004A13Rik	ENSMUSG00000098912.7	processed_transcript	0.546072191708435	0.354337351920335	0.502358044266254	0.600838238503254	No
29	1500011B03Rik	ENSMUSG00000072694.8	protein_coding	-0.24069274589786	4.56982216482637	0.493089468756625	0.591965416260696	No
30	1500015A07Rik	ENSMUSG00000098702.1	antisense	0.531613920723894	1.13671954617982	0.425064572990879	0.526120166921314	No
31	1600002K03Rik	ENSMUSG00000035595.6	protein_coding	6.47427393449742	3.11439146622911	7.07761029502714e-23	1.67640145156232e-21	Up
32	1600012H06Rik	ENSMUSG00000050088.9	protein_coding	-0.889168555443635	5.9843696833754	0.00632738691279965	0.0141762105655936	No
33	1600014C10Rik	ENSMUSG00000054676.15	protein_coding	1.15959109035219	5.18289517216486	0.000546180972335211	0.0015669470865818	No
34	1600020E01Rik	ENSMUSG00000097048.7	antisense	1.67021890568355	2.1421466473732	0.00272331983772772	0.00672183657648729	No
35	1700001O22Rik	ENSMUSG00000044320.14	protein_coding	-1.49624253409678	1.37120956861418	0.0327471017321768	0.0600537298335955	No
36	1700003E16Rik	ENSMUSG00000030030.5	protein_coding	-2.81581552379636	2.59729849230792	8.01584562533622e-07	3.8933229499525e-06	Down
37	1700003E24Rik	ENSMUSG00000095110.1	lincRNA	10.6504577366695	3.28907699694138	4.14635801033886e-17	6.37653503725899e-16	Up
38	1700007L15Rik	ENSMUSG00000097318.2	bidirectional_promoter_lncRNA	-0.404342603726947	1.64171152522547	0.526962199928519	0.622497719747934	No
39	1700008J07Rik	ENSMUSG00000101225.1	antisense	-1.40698021608568	1.31927439447412	0.0352380503849266	0.0640838941558251	No
40	1700012D14Rik	ENSMUSG00000110424.1	processed_transcript	1.8662167411486	1.03560924422024	0.00871147705292998	0.018761359145943	No
41	1700013F07Rik	ENSMUSG00000027886.7	protein_coding	-7.48641563657757	0.380434908602529	1.05614846475487e-06	5.02195622715711e-06	Down
42	1700017B05Rik	ENSMUSG00000032300.7	protein_coding	0.838628650635694	5.93035175625428	0.0289835374683149	0.0540514182190561	No
43	1700020I14Rik	ENSMUSG00000085438.1	lincRNA	-0.591439191599227	6.28818037936408	0.0769745330802421	0.126153813139269	No
44	1700021F05Rik	ENSMUSG00000019797.11	protein_coding	0.0879381669778996	4.45820770987117	0.813211990367976	0.863645855006956	No
45	1700023H06Rik	ENSMUSG00000089827.1	processed_transcript	4.32073291092575	0.744226087708017	8.9162137582721e-06	3.61324786520064e-05	Up
46	1700025G04Rik	ENSMUSG00000032666.16	protein_coding	-0.44649171788908	1.06702414415418	0.530067312272964	0.625380153428172	No
47	1700029J07Rik	ENSMUSG00000071103.9	protein_coding	-1.22568232909558	0.518089266067386	0.134027227914306	0.202117461874341	No
48	1700030J22Rik	ENSMUSG00000031847.8	protein_coding	-2.05112404387285	1.17641395877961	0.00466084724379907	0.0108053889998942	Down
49	1700030K09Rik	ENSMUSG00000052794.13	protein_coding	3.09296565639455	2.29623110815807	8.64902166389169e-08	4.84100717865881e-07	Up
50	1700034P13Rik	ENSMUSG00000097893.8	antisense	2.49738032536782	1.94772951205306	4.92067326961297e-05	0.000173448599923604	Up
51	1700037C18Rik	ENSMUSG00000005983.15	protein_coding	-1.28748887927993	2.11857821656377	0.0132974908360213	0.0271871255040436	No
52	1700037H04Rik	ENSMUSG00000027327.16	protein_coding	-2.36523373776341	4.85993846929951	1.11628761216189e-09	8.04184003485813e-09	Down
53	1700052K11Rik	ENSMUSG00000099681.1	antisense	1.63108254357475	3.58071560139534	0.000115317333072663	0.000377890158959603	No
54	1700066M21Rik	ENSMUSG00000038323.3	protein_coding	-0.766896295792385	3.78967773678149	0.0577164445206652	0.0981590101953925	No
55	1700086O06Rik	ENSMUSG00000097080.8	lincRNA	-0.364262040086573	2.599462837695	0.479854244705876	0.579225851487223	No
56	1700088E04Rik	ENSMUSG00000033029.12	protein_coding	-2.84534863874633	3.67100303033575	7.96797192523791e-10	5.86582472529813e-09	Down
57	1700096K18Rik	ENSMUSG00000101856.1	lincRNA	1.53495092054059	0.198783105130565	0.0671992356258189	0.11219350643615	No
58	1700120C14Rik	ENSMUSG00000100599.2	processed_transcript	-1.57220968722815	0.913126325990945	0.0586206916501305	0.0994166762032192	No
59	1700123O20Rik	ENSMUSG00000040822.7	protein_coding	-0.142540812563589	6.28146933503042	0.673388393197187	0.750697432796231	No
60	1810009A15Rik	ENSMUSG00000071653.9	protein_coding	-0.977696485010358	6.22808683444313	0.00947202144912843	0.0201798009084323	No
61	1810013L24Rik	ENSMUSG00000022507.6	protein_coding	1.54474194576675	5.14412947863668	0.000260612429358791	0.000798858419166571	No
62	1810014B01Rik	ENSMUSG00000097412.2	transcribed_unprocessed_pseudogene	-0.678489582699916	0.192753850320096	0.44996856919109	0.550226933203656	No
63	1810019D21Rik	ENSMUSG00000086390.7	processed_transcript	-2.90322893125293	0.44155006996951	0.00155521364761732	0.00403680199561792	Down
64	1810021B22Rik	ENSMUSG00000087331.8	antisense	1.24804451577019	1.68408521697776	0.0482735378211513	0.0845153732066357	No
65	1810022K09Rik	ENSMUSG00000078784.8	protein_coding	-0.723254243276812	5.86086683917466	0.0580101462704373	0.0985526978869797	No
66	1810026B05Rik	ENSMUSG00000101970.6	processed_transcript	3.02415365172249	3.09053894071549	2.35188221836768e-10	1.84653354839872e-09	Up
67	1810030O07Rik	ENSMUSG00000044148.6	protein_coding	-0.77765533314621	6.18747804931362	0.0222967154491661	0.0428161809625448	No
68	1810032O08Rik	ENSMUSG00000020812.17	processed_transcript	-0.0588818491002457	2.6160828247888	0.924203156079999	0.948760725360154	No
69	1810037I17Rik	ENSMUSG00000054091.9	protein_coding	0.213259202727875	6.26342439949797	0.554437698352898	0.647065252673414	No
70	1810043G02Rik	ENSMUSG00000020284.16	protein_coding	0.233002912965857	5.38710217909923	0.483662624233575	0.583049065843292	No
71	1810044D09Rik	ENSMUSG00000100680.1	lincRNA	-1.45817573784418	0.657250206309325	0.053195470092048	0.0918181673239724	No
72	1810055G02Rik	ENSMUSG00000035372.2	protein_coding	0.203687315583732	5.75969326908709	0.526613494502604	0.622214098119999	No
73	1810058I24Rik	ENSMUSG00000073155.12	lincRNA	0.453746228168795	6.05235445789639	0.212835069325028	0.297785800870791	No
74	1810059H22Rik	ENSMUSG00000108207.2	processed_transcript	6.54626625545236	1.48224646368206	2.84464420861789e-11	2.46899530216479e-10	Up
75	2010001A14Rik	ENSMUSG00000087165.7	processed_transcript	-0.972465080471974	0.863296879397781	0.189375393411989	0.270243804652784	No
76	2010111I01Rik	ENSMUSG00000021458.17	protein_coding	2.55225403961177	7.19719657398767	1.49153011719996e-14	1.7932324141516e-13	Up
77	2010204K13Rik	ENSMUSG00000063018.6	processed_transcript	-4.6115628113744	3.16207418473307	4.65118504185708e-17	7.13557104726548e-16	Down
78	2010315B03Rik	ENSMUSG00000074829.10	protein_coding	0.904452541881173	3.27241246502086	0.0381264048955919	0.0687153751723709	No
79	2010320M18Rik	ENSMUSG00000100691.1	lincRNA	2.5580190320342	4.45231198744682	1.37218628083875e-07	7.48852047837581e-07	Up
80	2200002D01Rik	ENSMUSG00000030587.5	protein_coding	-0.688979903197749	5.87205458470223	0.0493633591621735	0.0861811624618649	No
81	2210011C24Rik	ENSMUSG00000074217.8	protein_coding	-2.59933103060798	0.43203114066653	0.0069611570172521	0.015429732678436	Down
82	2210016F16Rik	ENSMUSG00000021550.6	protein_coding	-9.57277708293797	5.47372947580377	4.14395621293315e-55	7.09624501760661e-53	Down
83	2210016L21Rik	ENSMUSG00000029559.15	protein_coding	0.0779848303722316	5.5660979373183	0.817539483849199	0.867006472452678	No
84	2210408F21Rik	ENSMUSG00000087380.7	processed_transcript	-4.71659240813988	1.33139280423833	2.66559017325482e-08	1.59482335578305e-07	Down
85	2210408I21Rik	ENSMUSG00000071252.6	protein_coding	-0.395350016664348	3.09996202425113	0.415358443346694	0.516517683362463	No
86	2300009A05Rik	ENSMUSG00000032403.8	protein_coding	1.1143820898037	2.92246463710526	0.0164066728262672	0.0326792452144699	No
87	2310001H17Rik	ENSMUSG00000097354.7	lincRNA	1.23186187433615	1.86970517202209	0.0319572686508246	0.0587839321154375	No
88	2310002F09Rik	ENSMUSG00000097178.7	processed_transcript	-9.04978996355543	1.77616362715221	5.54827948033712e-14	6.32264366680144e-13	Down
89	2310007B03Rik	ENSMUSG00000034159.12	protein_coding	-11.4291273353671	4.07314414659934	3.71569607777495e-29	1.29711572169598e-27	Down
90	2310009A05Rik	ENSMUSG00000098332.2	processed_transcript	1.01427351000559	3.98590980881481	0.0124489279239696	0.0256926408228896	No
91	2310009B15Rik	ENSMUSG00000079283.2	protein_coding	1.12435690733015	4.51189441524859	0.00294217222341884	0.00719891994886341	No
92	2310011J03Rik	ENSMUSG00000020133.8	protein_coding	0.191480374469972	5.98457593554339	0.562320041948472	0.653855714036616	No
93	2310015A10Rik	ENSMUSG00000097729.2	processed_transcript	1.928428627796	2.31141843119791	0.000311894945764526	0.000943502686256403	No
94	2310022A10Rik	ENSMUSG00000049643.15	protein_coding	-1.74616602998766	3.91826363774286	7.79838253204566e-06	3.19912927957535e-05	No
95	2310022B05Rik	ENSMUSG00000031983.7	protein_coding	2.42441713188864	4.1189838823069	1.1781929491105e-08	7.42789107021308e-08	Up
96	2310030G06Rik	ENSMUSG00000032062.2	protein_coding	-1.1283127746087	4.86920858111265	0.00150262807486229	0.0039099184732351	No
97	2310033P09Rik	ENSMUSG00000020441.6	protein_coding	0.447834000652617	4.03445321848784	0.270033403857851	0.364532150174357	No
98	2310034G01Rik	ENSMUSG00000099655.2	protein_coding	-4.14687182047645	1.18553642191093	4.80523656182214e-07	2.41443131290286e-06	Down
99	2310039H08Rik	ENSMUSG00000062619.6	protein_coding	1.73498914374393	4.65087298179191	6.8523658652523e-05	0.000234494140546792	No
100	2310057M21Rik	ENSMUSG00000040177.10	protein_coding	-0.745313856709941	5.15727516999216	0.02663721862471	0.0500885642398465	No
101	2310058D17Rik	ENSMUSG00000085379.1	processed_transcript	-0.329804787506306	0.838089565212737	0.657524246527307	0.737563496613107	No
102	2310061I04Rik	ENSMUSG00000050705.15	protein_coding	0.507611019949743	3.59622435369906	0.263378889937372	0.357185069915066	No
103	2410002F23Rik	ENSMUSG00000045411.16	protein_coding	0.348203909178657	5.79635551037654	0.329409710170658	0.42870287021491	No
104	2410004B18Rik	ENSMUSG00000036873.13	protein_coding	0.39265841179327	4.48587584861402	0.292117957481948	0.389040331814109	No
105	2410006H16Rik	ENSMUSG00000086841.1	processed_transcript	2.08071733409834	5.66309369366161	2.40343547582429e-07	1.26584930796531e-06	Up
106	2410015M20Rik	ENSMUSG00000049760.6	protein_coding	0.148228124894106	6.92962441550559	0.664843856570917	0.743723636164076	No
107	2410022M11Rik	ENSMUSG00000100017.2	bidirectional_promoter_lncRNA	3.91514929965889	1.45900667635355	2.1040740709635e-07	1.1221728378472e-06	Up
108	2410131K14Rik	ENSMUSG00000032840.7	protein_coding	-0.970663064005185	4.84654189253788	0.00484069566328786	0.0111599359651655	No
109	2500002B13Rik	ENSMUSG00000096917.2	processed_transcript	-0.750824490398789	0.540948316974018	0.312193795993529	0.410300744952292	No
110	2510002D24Rik	ENSMUSG00000071632.10	protein_coding	-0.355861292641799	4.5342930553197	0.317033744931546	0.41543899406965	No
111	2510009E07Rik	ENSMUSG00000043391.10	protein_coding	8.82819652553285	1.50986039294813	2.0622272014974e-11	1.81854858019312e-10	Up
112	2510039O18Rik	ENSMUSG00000044496.6	protein_coding	0.415324905254529	3.90402788786432	0.300752093801064	0.398237255240029	No
113	2510046G10Rik	ENSMUSG00000066175.2	antisense	-0.0516078881632415	0.873956372630627	0.999999999999994	1	No
114	2610001J05Rik	ENSMUSG00000052419.7	protein_coding	-1.10023415232794	5.77377933181165	0.000957034088006797	0.00259912901054911	No
115	2610002M06Rik	ENSMUSG00000031242.7	protein_coding	-1.39256051302846	4.28223379866578	0.000488710273212709	0.00141552836163462	No
116	2610005L07Rik	ENSMUSG00000071793.12	transcribed_unprocessed_pseudogene	0.389823533881086	5.53511412902692	0.264245777958217	0.358207370377249	No
117	2610008E11Rik	ENSMUSG00000060301.6	protein_coding	2.55203143806859	4.94964882887106	1.09538276149761e-10	8.93223317483767e-10	Up
118	2610020C07Rik	ENSMUSG00000097537.2	antisense	-1.84320923523474	0.0834905121951824	0.050276871714813	0.0875973091966561	No
119	2610021A01Rik	ENSMUSG00000091474.2	protein_coding	0.226853364694304	3.74283471357658	0.606327804329334	0.69238406204031	No
120	2610035D17Rik	ENSMUSG00000087259.7	lincRNA	0.461230178700401	1.65533062780888	0.452465400446726	0.552425219124282	No
121	2610044O15Rik8	ENSMUSG00000071302.10	protein_coding	0.73913652729238	3.11067743217365	0.0914892953166824	0.146124571496471	No
122	2610203C22Rik	ENSMUSG00000079671.8	processed_transcript	-1.30274153529395	1.86644074347104	0.0204576860322956	0.0396633716954177	No
123	2610301B20Rik	ENSMUSG00000059482.15	protein_coding	-0.00624670202045066	5.46800250277289	0.988269348434018	0.995655047174104	No
124	2610306M01Rik	ENSMUSG00000100164.1	bidirectional_promoter_lncRNA	1.79692447897101	3.01086947443771	0.000406156574483932	0.00119693397950242	No
125	2610507B11Rik	ENSMUSG00000010277.7	protein_coding	0.223570386437262	7.59038527032166	0.523212129838474	0.6189454919075	No
126	2610528J11Rik	ENSMUSG00000028536.12	protein_coding	-9.69953209581511	2.39433520534632	2.81831544919271e-16	3.99929377067974e-15	Down
127	2700038G22Rik	ENSMUSG00000097180.5	lincRNA	0.25561193889033	0.603030795709398	0.764465572946622	0.825435219868745	No
128	2700049A03Rik	ENSMUSG00000034601.17	protein_coding	-0.843119867700803	3.46072711436487	0.0384821985124661	0.0692961393924485	No
129	2700054A10Rik	ENSMUSG00000117042.1	lincRNA	0.500230015072717	2.03917915176447	0.352558559229641	0.453121971182014	No
130	2700062C07Rik	ENSMUSG00000024273.8	protein_coding	-0.335082660459225	4.56774367647545	0.340895767468842	0.440863679194362	No
131	2700081O15Rik	ENSMUSG00000053080.10	protein_coding	-0.000445216185242701	2.03796288631427	1	1	No
132	2700097O09Rik	ENSMUSG00000062198.5	protein_coding	-0.606723268040748	3.28013321082184	0.195287284829471	0.277399447747905	No
133	2700099C18Rik	ENSMUSG00000098090.8	transcribed_unprocessed_pseudogene	-2.24613954653903	0.783623017487916	0.00700079662619681	0.0154986189460458	Down
134	2810001G20Rik	ENSMUSG00000087497.7	antisense	0.932420792288515	1.95256902725507	0.0740993617853354	0.122104956117525	No
135	2810002D19Rik	ENSMUSG00000045464.5	processed_transcript	0.627692051759917	2.33168849665619	0.272406629188035	0.367032089853353	No
136	2810004N23Rik	ENSMUSG00000031984.8	protein_coding	-1.07729347474133	5.75588067102635	0.00220904278911083	0.0055530629287071	No
137	2810006K23Rik	ENSMUSG00000047635.6	protein_coding	-0.225613301855405	3.51139450264334	0.600761898258395	0.687639307626265	No
138	2810013P06Rik	ENSMUSG00000099881.1	bidirectional_promoter_lncRNA	3.56703087619928	3.98847955227397	8.40050518297024e-16	1.13973449334688e-14	Up
139	2810021J22Rik	ENSMUSG00000020491.15	protein_coding	8.48133632877548	1.18867836018182	1.8205392112094e-10	1.44367164483389e-09	Up
140	2810025M15Rik	ENSMUSG00000049881.13	transcribed_processed_pseudogene	-1.76354391677234	4.44196718422486	5.08119200624697e-06	2.15198271831485e-05	No
141	2810029C07Rik	ENSMUSG00000096995.2	bidirectional_promoter_lncRNA	1.23907181975149	0.526101649642188	0.149457365203693	0.221770928789367	No
142	2810402E24Rik	ENSMUSG00000099966.1	antisense	-0.570377471580145	2.43747940164691	0.310723052563176	0.408876689727992	No
143	2810403D21Rik	ENSMUSG00000086629.8	processed_transcript	-0.6495111805513	2.0655690335199	0.212628267943273	0.297562165806422	No
144	2810408A11Rik	ENSMUSG00000018570.17	protein_coding	-2.00958313137737	2.04928501753312	0.000339232200407062	0.00101721496534744	Down
145	2810408I11Rik	ENSMUSG00000087213.2	processed_transcript	-5.25940856758835	2.17751225526289	5.19374416624044e-13	5.34647652921193e-12	Down
146	2810414N06Rik	ENSMUSG00000100594.1	lincRNA	-0.0736543006302905	1.00849206474819	0.95358533898307	0.969654422692462	No
147	2810425M01Rik	ENSMUSG00000097811.1	lincRNA	-1.40361471476218	0.885994672801815	0.0780386096115821	0.127534854397468	No
148	2900026A02Rik	ENSMUSG00000051339.10	protein_coding	0.100597257373332	6.30649369772559	0.799259916297941	0.852400408965452	No
149	2900052L18Rik	ENSMUSG00000043993.6	processed_transcript	2.74549122184399	0.0804412215754441	0.00319035739535737	0.00773893738781941	Up
150	2900076A07Rik	ENSMUSG00000097277.7	lincRNA	0.469158215136766	2.24202954889902	0.340211044078216	0.440273115865926	No
151	2900093K20Rik	ENSMUSG00000099632.1	antisense	1.63618360324448	0.126772211035341	0.0754238588993	0.124029475729552	No
152	2900097C17Rik	ENSMUSG00000102869.2	lincRNA	0.0876062345573042	7.70236209392476	0.777635360780505	0.835951416000217	No
153	3000002C10Rik	ENSMUSG00000070282.6	transcribed_processed_pseudogene	-3.60172525086201	-0.0509312792229927	0.000887210670212241	0.00242928556891303	Down
154	3010003L21Rik	ENSMUSG00000085355.2	antisense	-0.99932345595985	0.888878143877892	0.151937497953387	0.224819240315895	No
155	3110001I22Rik	ENSMUSG00000079737.4	protein_coding	0.82307220404049	1.92635753534595	0.140925151659827	0.210963203996849	No
156	3110009E18Rik	ENSMUSG00000026388.15	protein_coding	-0.124420442369523	2.06978082712836	0.811041623037076	0.862037543541409	No
157	3110039I08Rik	ENSMUSG00000074415.14	processed_transcript	1.57349634198238	1.38884881962102	0.0211650906712623	0.0408847605161945	No
158	3110040N11Rik	ENSMUSG00000025102.14	protein_coding	0.135067281194377	4.53275627479784	0.706497922509138	0.778228587798661	No
159	3110056K07Rik	ENSMUSG00000085622.9	processed_transcript	0.255550633071227	1.53491409862463	0.700236846413294	0.773618249149893	No
160	3110070M22Rik	ENSMUSG00000074635.2	protein_coding	0.774515739001944	1.83738054055235	0.154601552403822	0.228148465361736	No
161	3110082I17Rik	ENSMUSG00000053553.11	protein_coding	-4.0412536721725	5.82612206031675	1.29315066883726e-23	3.21309907362857e-22	Down
162	3300002I08Rik	ENSMUSG00000063364.10	protein_coding	2.70250259772137	1.70110689335539	4.40613174688843e-05	0.000157055197217496	Up
163	3300005D01Rik	ENSMUSG00000096965.7	lincRNA	-9.69383015426346	2.38649246075774	5.55003448726668e-19	9.94767143177417e-18	Down
164	3830406C13Rik	ENSMUSG00000033111.16	protein_coding	0.0580344359990282	5.14273710551583	0.867692200980928	0.904970828874924	No
165	3830408C21Rik	ENSMUSG00000071181.2	processed_transcript	2.80648176413766	0.357047619926638	0.00222096762268589	0.00557971881734249	Up
166	4632404H12Rik	ENSMUSG00000042579.2	lincRNA	1.60083030863154	1.76261006683043	0.0052864780334451	0.01206162218938	No
167	4632415L05Rik	ENSMUSG00000048106.5	lincRNA	1.23109134738992	3.45021315458792	0.00282804978578817	0.00694785709296388	No
168	4632427E13Rik	ENSMUSG00000074024.5	bidirectional_promoter_lncRNA	0.217281093259817	3.85284893057866	0.599268656242272	0.686240051681011	No
169	4732440D04Rik	ENSMUSG00000090031.2	antisense	2.57091066693509	1.1299681946428	0.000436456676791128	0.00127797274321844	Up
170	4732491K20Rik	ENSMUSG00000097350.2	bidirectional_promoter_lncRNA	3.28945057057979	3.01429909841128	6.72036614854368e-11	5.64350429651064e-10	Up
171	4732496C06Rik	ENSMUSG00000108456.1	lincRNA	2.87652090859723	2.11457571723541	1.00009695826309e-06	4.76795660463127e-06	Up
172	4833420G17Rik	ENSMUSG00000062822.8	protein_coding	0.9831899639908	4.99743274775805	0.00464366884505222	0.010769504320004	No
173	4833422C13Rik	ENSMUSG00000074782.3	antisense	6.96820669602079	-0.13768061184243	4.73201950099084e-05	0.000167264019850923	Up
174	4833439L19Rik	ENSMUSG00000025871.18	protein_coding	0.250114486199076	7.5076909417516	0.425537249223125	0.526602345913617	No
175	4833445I07Rik	ENSMUSG00000103103.1	lincRNA	0.308906228579174	0.756780157820079	0.683551616258839	0.759359930888497	No
176	4921524J17Rik	ENSMUSG00000036934.9	protein_coding	-0.558979019962096	4.5610433924811	0.124964984140142	0.190399937360092	No
177	4921531C22Rik	ENSMUSG00000085704.1	processed_transcript	0.937501266934793	0.276275596908965	0.283684945781149	0.379712006713092	No
178	4930402H24Rik	ENSMUSG00000027309.18	protein_coding	0.896189061475395	4.93784950319711	0.0245827501437591	0.0467175479636646	No
179	4930404A12Rik	ENSMUSG00000106082.4	antisense	-7.88934903804009	0.736374957344351	1.02247715986721e-06	4.86915842534283e-06	Down
180	4930430F08Rik	ENSMUSG00000046567.10	protein_coding	0.112159966395774	3.8850835471355	0.797740124162409	0.851137732877498	No
181	4930431P19Rik	ENSMUSG00000109147.1	transcribed_processed_pseudogene	1.5045784603446	0.831978600994627	0.0526521755829897	0.091074033440847	No
182	4930451G09Rik	ENSMUSG00000022543.9	transcribed_unitary_pseudogene	-0.342109774397756	0.587234346438239	0.723676476503533	0.792261625075833	No
183	4930452B06Rik	ENSMUSG00000021747.12	protein_coding	-8.0443241545588	0.858861251501065	1.2236275244373e-08	7.68621909360678e-08	Down
184	4930453N24Rik	ENSMUSG00000059920.9	protein_coding	-0.544328308335373	5.65939129629084	0.0933195529511011	0.148560976758336	No
185	4930486L24Rik	ENSMUSG00000050345.9	protein_coding	3.21122539324917	5.39746072596003	3.37914969137875e-09	2.29109603473256e-08	Up
186	4930503L19Rik	ENSMUSG00000044906.6	protein_coding	-0.628705884312527	3.79017181864149	0.133473967032123	0.201355013122746	No
187	4930513N10Rik	ENSMUSG00000074136.9	antisense	-1.1350858467888	0.366773443022685	0.182051323105361	0.261440884677146	No
188	4930522L14Rik	ENSMUSG00000072762.9	protein_coding	0.0351627240477063	3.42949399462692	0.950467087109365	0.967337477138372	No
189	4930523C07Rik	ENSMUSG00000090394.8	protein_coding	-1.81840787807272	4.98336572538791	2.58282560537833e-07	1.35302050729038e-06	No
190	4930526A20Rik	ENSMUSG00000085521.4	transcribed_processed_pseudogene	-0.81724118474463	0.580426552435947	0.277236086232667	0.372311963198427	No
191	4930556M19Rik	ENSMUSG00000096971.2	processed_transcript	0.130156112879742	2.09992930220054	0.8150821273853	0.864907110888169	No
192	4930558J18Rik	ENSMUSG00000097519.2	lincRNA	-5.1167217876125	0.435297821679447	6.40868019692518e-06	2.66352231733145e-05	Down
193	4930562F07Rik	ENSMUSG00000026729.9	lincRNA	-2.05475633723662	1.24183672291115	0.00233748694212184	0.00584377237941047	Down
194	4930579G24Rik	ENSMUSG00000027811.9	protein_coding	-3.08267612536228	3.86172885906615	2.17745467345009e-08	1.32148973285247e-07	Down
195	4930581F22Rik	ENSMUSG00000070315.12	processed_transcript	0.530837651912908	0.146683770273554	0.513355458565979	0.610447150053964	No
196	4930594M22Rik	ENSMUSG00000075463.3	processed_transcript	0.3390642318149	0.427340569442639	0.689352150452638	0.764325002234302	No
197	4930594M22Rik	ENSMUSG00000085423.1	antisense	0.3390642318149	0.427340569442639	0.689352150452638	0.764325002234302	No
198	4931406C07Rik	ENSMUSG00000031938.15	protein_coding	1.5957929003313	3.30017948737271	0.000158865158558485	0.000506960284374999	No
199	4931406P16Rik	ENSMUSG00000066571.13	protein_coding	2.12153690409281	6.24585533872086	3.30235290615438e-08	1.95823191515153e-07	Up
200	4931414P19Rik	ENSMUSG00000022179.5	protein_coding	-0.718197347636245	1.61855907130506	0.318309353978173	0.416911228280249	No
201	4931428F04Rik	ENSMUSG00000014837.15	protein_coding	-2.59385259359888	2.22117979580843	2.97425326377489e-06	1.31185998463471e-05	Down
202	4932438A13Rik	ENSMUSG00000037270.18	protein_coding	-0.026190941741082	5.42447547965983	0.951837961804783	0.968343178321692	No
203	4933404O12Rik	ENSMUSG00000097908.7	lincRNA	-0.641792126878303	3.03473888332684	0.170102622601386	0.247393599633279	No
204	4933407K13Rik	ENSMUSG00000087396.7	processed_transcript	1.54513648591178	0.852336986296488	0.0553328951105687	0.0947691767418089	No
205	4933412E12Rik	ENSMUSG00000112627.1	bidirectional_promoter_lncRNA	0.00805867936335889	2.39001662093201	1	1	No
206	4933427D14Rik	ENSMUSG00000020807.14	protein_coding	-1.21825734821176	3.31792985144971	0.00419092100289694	0.00985659817162397	No
207	4933431E20Rik	ENSMUSG00000086968.8	antisense	1.14374053394847	3.43904691858922	0.0258023169566094	0.0487720047911865	No
208	4933433N18Rik	ENSMUSG00000113227.1	lincRNA	7.21565403859453	0.0577961624754952	1.01231779391567e-05	4.06724511239677e-05	Up
209	4933434E20Rik	ENSMUSG00000027942.16	protein_coding	0.23646803522435	7.22451550396013	0.536549959832346	0.630959650279967	No
210	5031425E22Rik	ENSMUSG00000073147.3	lincRNA	1.01857234484546	3.27248032274718	0.0305260625703018	0.0565162029592823	No
211	5031439G07Rik	ENSMUSG00000036046.14	protein_coding	-1.3413981321242	5.79232237770866	0.000424036907040916	0.00124557155447902	No
212	5033417F24Rik	ENSMUSG00000097251.2	antisense	-0.511900549320808	0.196635623608136	0.566426110817746	0.657664621246333	No
213	5033430I15Rik	ENSMUSG00000038152.4	lincRNA	-3.10474748925756	0.818811279969524	0.000225261773328101	0.000699293775505561	Down
214	5330406M23Rik	ENSMUSG00000104030.1	TEC	0.893076577332706	0.411444347073629	0.244245364644919	0.335473364489531	No
215	5430403G16Rik	ENSMUSG00000072763.2	protein_coding	4.35022653574848	1.10970797764033	2.23259024508698e-07	1.18373989898503e-06	Up
216	5430405H02Rik	ENSMUSG00000085741.8	processed_transcript	0.706943600799263	1.0361435480392	0.297289916781163	0.394613181450693	No
217	5430416N02Rik	ENSMUSG00000097772.7	lincRNA	0.383660985573517	1.72024636192363	0.506948954150736	0.604958767021201	No
218	5530601H04Rik	ENSMUSG00000087174.7	processed_transcript	0.777740182380253	4.02696354345024	0.038311181804706	0.069018950217406	No
219	5730409E04Rik	ENSMUSG00000073755.4	protein_coding	6.43537127215626	3.3842109157162	1.13030829217612e-20	2.31020430297675e-19	Up
220	5730455P16Rik	ENSMUSG00000057181.15	protein_coding	1.52372121415176	5.8864761545235	4.64190481948322e-06	1.9772174074787e-05	No
221	5730480H06Rik	ENSMUSG00000029089.8	protein_coding	-0.775346406549399	2.43289232427762	0.106002427792878	0.165937339714805	No
222	5730507A11Rik	ENSMUSG00000107468.1	TEC	2.38466031264586	0.207207313489813	0.00809579824618742	0.0175727912599669	Up
223	5830417I10Rik	ENSMUSG00000078684.8	unprocessed_pseudogene	0.305241697432395	4.64904464454293	0.387892741267756	0.489335671214037	No
224	5830428M24Rik	ENSMUSG00000113035.1	processed_transcript	-4.19988100187184	0.421447215109148	7.82068985109914e-05	0.000264700271883356	Down
225	5930420M18Rik	ENSMUSG00000107201.1	TEC	-0.415464221539969	0.368901802428518	0.60631902901353	0.69238406204031	No
226	5930430L01Rik	ENSMUSG00000106951.1	lincRNA	4.28527382943193	3.53919584672033	9.63691805977849e-18	1.5596299572607e-16	Up
227	6030400A10Rik	ENSMUSG00000105326.1	TEC	4.03128487565514	0.493887595972052	5.85029805787454e-05	0.000203220879905116	Up
228	6030443J06Rik	ENSMUSG00000097207.7	lincRNA	-0.923902942747433	0.245495949346502	0.270558034667736	0.365045934338752	No
229	6030458C11Rik	ENSMUSG00000022195.7	protein_coding	0.35944566267715	4.91099354851822	0.29159844502348	0.388511775348285	No
230	6230400D17Rik	ENSMUSG00000097577.2	antisense	-0.14115704143204	0.910091780363664	0.856397196051283	0.896659114960081	No
231	6330403L08Rik	ENSMUSG00000075585.3	antisense	-0.314871197747897	2.1269864417956	0.577968941543407	0.667635738651066	No
232	6330418K02Rik	ENSMUSG00000085227.1	antisense	-1.63296979805905	1.98356735721237	0.00310632626854011	0.00754955245012279	No
233	6330549D23Rik	ENSMUSG00000045327.7	transcribed_processed_pseudogene	-0.514063139300223	1.22870667233015	0.451304615410231	0.551381805483845	No
234	6430511E19Rik	ENSMUSG00000102555.1	TEC	0.974566708068265	1.29727597258788	0.172873637166865	0.250536877004128	No
235	6430548M08Rik	ENSMUSG00000031824.15	protein_coding	-0.357504553094838	2.20548781358204	0.516681931345315	0.613281513114259	No
236	6430590A07Rik	ENSMUSG00000097583.2	processed_transcript	1.35228753846319	0.366016205113342	0.10314123803823	0.162111306635976	No
237	6530402F18Rik	ENSMUSG00000079499.9	processed_transcript	7.23282238200992	2.13269557496833	1.42754016459847e-13	1.57302512746015e-12	Up
238	6720427I07Rik	ENSMUSG00000097375.3	lincRNA	1.95017184937617	0.66992057740044	0.0113027313412243	0.0235916312409015	No
239	6720489N17Rik	ENSMUSG00000072066.7	protein_coding	-2.06436697095489	0.989586821134333	0.00525212505968558	0.0119875592140374	Down
240	6820431F20Rik	ENSMUSG00000071796.13	transcribed_unprocessed_pseudogene	-0.23165498052566	6.696042709807	0.496442596186865	0.595223822393789	No
241	8030462N17Rik	ENSMUSG00000047466.10	protein_coding	0.0881704611659785	4.37390782359308	0.852411026504984	0.893519110585752	No
242	8430429K09Rik	ENSMUSG00000034587.8	processed_transcript	-1.36589420408146	2.8227634844858	0.00336259998792927	0.00811326486044169	No
243	9030025P20Rik	ENSMUSG00000116953.1	protein_coding	1.21145243494318	2.72094150591471	0.00996342249555245	0.0210849181469006	No
244	9030407P20Rik	ENSMUSG00000097343.2	processed_transcript	-0.987646586476707	1.85869180275747	0.100569281122622	0.158450072160371	No
245	9130008F23Rik	ENSMUSG00000054951.3	protein_coding	-2.74723261264234	1.04497595523566	0.000229183139563239	0.000710249142711019	Down
246	9130019O22Rik	ENSMUSG00000030823.6	protein_coding	-6.81837807141573	2.77700259330393	3.90267023027083e-19	7.07505538740944e-18	Down
247	9130023H24Rik	ENSMUSG00000062944.4	protein_coding	-0.194828294159919	3.94485358135009	0.613736084488907	0.698452057713824	No
248	9130024F11Rik	ENSMUSG00000087022.4	processed_transcript	1.0839921098051	0.597011522578899	0.160466713610578	0.235323943394658	No
249	9130221H12Rik	ENSMUSG00000090330.2	antisense	0.901560553089393	0.614486793660045	0.202339368720412	0.28571924230277	No
250	9130401M01Rik	ENSMUSG00000101892.1	protein_coding	-0.0493211074439405	5.79813121599425	0.894363215616717	0.92555089165333	No
251	9230114K14Rik	ENSMUSG00000097145.5	processed_transcript	-1.55636026256562	2.25447087878601	0.00795996403355479	0.0173046258763435	No
252	9330020H09Rik	ENSMUSG00000091050.1	antisense	1.63742792024257	1.07727330427791	0.011670019245612	0.0242760769834158	No
253	9330151L19Rik	ENSMUSG00000097061.2	bidirectional_promoter_lncRNA	1.35142469669444	1.45106898329398	0.0281589388338301	0.0526608726243056	No
254	9330154J02Rik	ENSMUSG00000056031.13	processed_transcript	-0.132717255830219	0.524504552473284	0.93912169814743	0.959797085222089	No
255	9330159F19Rik	ENSMUSG00000004360.9	protein_coding	-2.73894897221836	0.0502984298109998	0.00746439117454991	0.0163684403201155	Down
256	9330159M07Rik	ENSMUSG00000097177.8	processed_transcript	-1.2935403060571	0.941260980204465	0.073288070188592	0.120972570721615	No
257	9330162G02Rik	ENSMUSG00000109536.1	TEC	1.83443245442653	2.39675239487689	0.000579956969191845	0.00165076700664849	No
258	9330182L06Rik	ENSMUSG00000056004.16	protein_coding	-7.43668905805602	2.53621638311514	3.59353417169645e-19	6.5427104919163e-18	Down
259	9330188P03Rik	ENSMUSG00000115149.1	processed_transcript	-1.72543589315307	2.33145800744236	0.000727054256066545	0.00202800606050523	No
260	9430015G10Rik	ENSMUSG00000059939.13	protein_coding	-1.67762143338288	3.14860061810817	0.000214251603823105	0.000667731510980418	No
261	9430018G01Rik	ENSMUSG00000107709.1	antisense	2.808930932171	0.547701854436273	0.00184535195791674	0.00470888038878794	Up
262	9430038I01Rik	ENSMUSG00000040139.14	protein_coding	0.245443049031178	2.27687753934817	0.624293498240316	0.707226890858089	No
263	9430060I03Rik	ENSMUSG00000100632.1	antisense	2.35984035886589	0.00448769235346071	0.0147651607572551	0.0298173891818225	Up
264	9430064I24Rik	ENSMUSG00000108402.1	TEC	-0.593976639853971	0.59149480768229	0.458695892925965	0.558312780247606	No
265	9530018F02Rik	ENSMUSG00000112150.1	bidirectional_promoter_lncRNA	0.905561334120995	0.652398738212564	0.260940663559356	0.354409441438817	No
266	9530053A07Rik	ENSMUSG00000078776.9	protein_coding	-1.85537278571244	1.87962749371964	0.00195707557425229	0.00496796107310196	No
267	9530056K15Rik	ENSMUSG00000045345.6	TEC	-6.92530162379505	-0.08601487506978	4.9807127726292e-05	0.000175369803430834	Down
268	9530068E07Rik	ENSMUSG00000036275.13	protein_coding	0.87134652268274	8.94584633697958	0.0062474326088693	0.0140169026238654	No
269	9530077C05Rik	ENSMUSG00000036411.10	protein_coding	0.677664648822582	2.64233730072667	0.157379792732568	0.231520400917937	No
270	9530082P21Rik	ENSMUSG00000097006.7	antisense	2.18444944478361	1.24891233335734	0.00385848538986685	0.00916340769899848	Up
271	9530085L11Rik	ENSMUSG00000107742.1	TEC	1.25657405362555	0.221057291381482	0.134543769324304	0.202799886389625	No
272	9530086O07Rik	ENSMUSG00000108076.1	TEC	5.86952746749395	0.853716532423352	1.80362114937033e-07	9.70097080000883e-07	Up
273	9830144P21Rik	ENSMUSG00000087528.1	processed_transcript	-1.04734297514579	1.6823144114683	0.134128044394812	0.202245428197413	No
274	9930012K11Rik	ENSMUSG00000044551.13	protein_coding	3.32926111015373	4.55136750455395	1.69321297915598e-17	2.69552699395283e-16	Up
275	9930014A18Rik	ENSMUSG00000097493.3	processed_transcript	-2.20507713287958	1.60695914434387	0.000993078558307994	0.00268952585827717	Down
276	9930021J03Rik	ENSMUSG00000046138.15	protein_coding	1.45828357600397	3.74142985031864	0.00130613818209527	0.00343960578626585	No
277	9930104L06Rik	ENSMUSG00000044730.17	protein_coding	-1.61743619032822	1.63425191518973	0.00966884894092301	0.0205335434522166	No
278	9930111J21Rik2	ENSMUSG00000069892.9	protein_coding	-0.66567882369235	1.25455669262516	0.44405367059657	0.544728762226499	No
279	A130010J15Rik	ENSMUSG00000079144.7	protein_coding	0.0451939343210098	3.71170694562673	0.922192643965939	0.947262000989406	No
280	A130012E19Rik	ENSMUSG00000112822.1	TEC	1.19587207557869	0.575146133772418	0.15832603255346	0.232696298366671	No
281	A130051J06Rik	ENSMUSG00000097643.1	antisense	1.0872040899424	0.523605151940453	0.173710419044414	0.251428718461544	No
282	A230060F14Rik	ENSMUSG00000097692.2	antisense	-0.128161447648671	0.73296502486955	0.892136042629391	0.923472302907993	No
283	A230065N10Rik	ENSMUSG00000092071.1	antisense	2.22238536085249	0.874472191617201	0.00341962489577125	0.00823360947733484	Up
284	A230072C01Rik	ENSMUSG00000086877.7	processed_transcript	0.612946444354574	1.07579553661077	0.338997140698336	0.439016021147605	No
285	A330023F24Rik	ENSMUSG00000096929.7	processed_transcript	3.22017363543729	1.17285420149341	4.94143537800544e-05	0.000174083594968265	Up
286	A330035P11Rik	ENSMUSG00000085615.2	lincRNA	-1.17662885350769	-0.0342115148651904	0.232485193588273	0.321340791137718	No
287	A330069E16Rik	ENSMUSG00000097868.1	lincRNA	-0.667515576598194	0.793345997797126	0.369698344134273	0.470835921293418	No
288	A430005L14Rik	ENSMUSG00000047613.10	protein_coding	-1.19682898128158	5.1907742066937	0.000707265952909412	0.00197873131073507	No
289	A430018G15Rik	ENSMUSG00000085315.7	processed_transcript	2.75254619682303	0.489920747141029	0.000889071087101227	0.00243280259463329	Up
290	A430033K04Rik	ENSMUSG00000056014.15	protein_coding	-0.698373089871265	3.61407416470555	0.0783161412697241	0.127922421006695	No
291	A430057M04Rik	ENSMUSG00000090564.9	antisense	-1.42704904551063	0.814387061728195	0.0535934769995346	0.0923367152329167	No
292	A430103D13Rik	ENSMUSG00000112096.1	TEC	0.260298940217234	0.298180447897541	0.797634834178949	0.851137732877498	No
293	A530013C23Rik	ENSMUSG00000006462.6	lincRNA	3.35872173035649	1.28781159809509	5.1232024580953e-06	2.16620692522468e-05	Up
294	A530017D24Rik	ENSMUSG00000072847.4	lincRNA	4.12251982623741	0.124716752898269	0.000361291563636264	0.00107597807153907	Up
295	A630052C17Rik	ENSMUSG00000086725.1	processed_transcript	0.381408290388412	1.23013482405231	0.559649284141002	0.651347881028176	No
296	A630072M18Rik	ENSMUSG00000101013.1	antisense	0.103670610393383	2.09627897572731	0.88013359772605	0.914702955093859	No
297	A630089N07Rik	ENSMUSG00000116673.1	protein_coding	-2.96231957402026	1.78848743276662	2.56416641310747e-06	1.14372111182323e-05	Down
298	A630095E13Rik	ENSMUSG00000070313.8	protein_coding	-10.1290075499189	2.79961587783041	2.13638186745955e-16	3.0590091553048e-15	Down
299	A730017L22Rik	ENSMUSG00000085566.1	processed_transcript	0.097723102832264	3.25208563920527	0.830690896807129	0.876041531652791	No
300	A730063M14Rik	ENSMUSG00000112639.1	lincRNA	0.641897355480644	0.359818431175406	0.453227432884979	0.553144373448757	No
301	A830082K12Rik	ENSMUSG00000087143.9	antisense	10.8984914600013	3.53168239916629	6.36313227732007e-31	2.51195053639252e-29	Up
302	A930001C03Rik	ENSMUSG00000087132.8	processed_transcript	-3.03418338478105	1.41964281368677	1.61982877136167e-05	6.26379926478338e-05	Down
303	A930004D18Rik	ENSMUSG00000054057.2	protein_coding	-0.152842816205602	2.16984562288935	0.795999212689353	0.850164524293022	No
304	A930004J17Rik	ENSMUSG00000102602.1	TEC	3.22985657315189	0.18640392812459	0.00200099871846048	0.00506727733020207	Up
305	A930005H10Rik	ENSMUSG00000054426.11	processed_transcript	-0.0334623619633849	1.84233318908502	1	1	No
306	A930006L05Rik	ENSMUSG00000102097.1	antisense	3.34363297459285	0.565723358158043	0.000615854011613887	0.00174588412419937	Up
307	A930015D03Rik	ENSMUSG00000092368.1	antisense	0.307154808771026	2.38287789600155	0.550788935816901	0.643604651305677	No
308	A930037H05Rik	ENSMUSG00000109408.1	processed_transcript	1.75517786833923	2.10787813028819	0.00168685770911178	0.00434203958762227	No
309	AA467197	ENSMUSG00000033213.16	protein_coding	5.33826700526794	0.39208378827577	6.39624494975961e-06	2.65922624682919e-05	Up
310	AA986860	ENSMUSG00000042510.7	protein_coding	-0.677210099683742	1.88846706004332	0.284843711363177	0.380873642544495	No
311	Aaas	ENSMUSG00000036678.8	protein_coding	-1.56201797377367	5.7502697972265	1.41197927164641e-05	5.52411279107851e-05	No
312	Aacs	ENSMUSG00000029482.4	protein_coding	-1.10003521186217	6.47898200922119	0.00303754305938416	0.00740368256366919	No
313	Aaed1	ENSMUSG00000021482.10	protein_coding	0.886143763579148	6.09896628112278	0.00550377953356122	0.0125033872802595	No
314	Aagab	ENSMUSG00000037257.8	protein_coding	0.0667505232089702	5.92562560546049	0.843760132191827	0.886871963763672	No
315	Aak1	ENSMUSG00000057230.13	protein_coding	1.63648200266711	5.6863310189573	3.5326831277447e-06	1.53835603418491e-05	No
316	Aamdc	ENSMUSG00000035642.16	protein_coding	0.977255954958896	4.8973724368692	0.0120934523496872	0.0250528409637463	No
317	Aamp	ENSMUSG00000006299.13	protein_coding	0.756482507775791	8.3777528295219	0.01864647688179	0.0365205803780592	No
318	Aar2	ENSMUSG00000027628.10	protein_coding	0.196035102839135	6.4537352570654	0.533476775832802	0.628214636497841	No
319	Aars	ENSMUSG00000031960.14	protein_coding	-0.520764307537132	7.77877010715265	0.110528949010071	0.17149783786649	No
320	Aars2	ENSMUSG00000023938.8	protein_coding	-0.58568508176586	4.24586711216244	0.116808220972225	0.179700591982522	No
321	Aarsd1	ENSMUSG00000075528.13	protein_coding	0.010513438144025	5.62198216540772	0.97798599775711	0.988674795658404	No
322	Aasdh	ENSMUSG00000055923.16	protein_coding	0.0526172520040276	3.46588538223192	0.912369242171849	0.940192163682335	No
323	Aasdhppt	ENSMUSG00000025894.11	protein_coding	-0.197401226344096	5.84477362048009	0.539875263508651	0.633864480606098	No
324	Aass	ENSMUSG00000029695.13	protein_coding	7.06707465396913	-0.0587792980166885	2.41489193441917e-05	9.06980159838758e-05	Up
325	Aatf	ENSMUSG00000018697.14	protein_coding	-0.526620231991172	5.47328885018927	0.116172002842244	0.178852098167528	No
326	Abca1	ENSMUSG00000015243.4	protein_coding	5.7236861780037	4.91303579739261	7.98916260030089e-19	1.4119758503628e-17	Up
327	Abca2	ENSMUSG00000026944.18	protein_coding	1.96898412147738	6.12489321903403	2.12134516375003e-07	1.13043254478723e-06	No
328	Abca3	ENSMUSG00000024130.16	protein_coding	0.355370196965434	6.23482768368253	0.294843640498612	0.392043194012782	No
329	Abca5	ENSMUSG00000018800.14	protein_coding	0.333084737883277	4.15781219123813	0.441536583001929	0.542506635732335	No
330	Abca7	ENSMUSG00000035722.15	protein_coding	1.4054229990765	4.79298983730051	0.000228494088464635	0.000708286959154562	No
331	Abca8a	ENSMUSG00000041828.15	protein_coding	8.0266144812248	0.767218365871859	1.74872808345186e-08	1.07259836754608e-07	Up
332	Abca8b	ENSMUSG00000020620.14	protein_coding	5.71590444609727	2.38589271519328	3.77688508811756e-16	5.26520218224706e-15	Up
333	Abcb10	ENSMUSG00000031974.8	protein_coding	-0.274259890280317	5.59699781886721	0.420474053321137	0.521814435773719	No
334	Abcb1a	ENSMUSG00000040584.8	protein_coding	4.20338901293532	2.66963423303819	6.58957528319016e-13	6.70169325751089e-12	Up
335	Abcb1b	ENSMUSG00000028970.9	protein_coding	-1.25297311794607	3.66723029724439	0.00220230723979875	0.00553832850619761	No
336	Abcb6	ENSMUSG00000026198.15	protein_coding	0.405661469635817	4.97212166751321	0.257953264373212	0.350878463518393	No
337	Abcb7	ENSMUSG00000031333.7	protein_coding	-0.250534024671573	5.32423799350037	0.485257733091159	0.584690120160803	No
338	Abcb8	ENSMUSG00000028973.18	protein_coding	0.498067575567998	5.52643840282954	0.124383076080684	0.189650143195094	No
339	Abcb9	ENSMUSG00000029408.13	protein_coding	0.0829632001924234	0.893368356786425	0.955985516215751	0.971541303923984	No
340	Abcc1	ENSMUSG00000023088.17	protein_coding	0.635381714951625	6.62671460554009	0.0659040737691636	0.110292712995621	No
341	Abcc10	ENSMUSG00000032842.13	protein_coding	1.1239309515119	3.00711101842403	0.0160404568665091	0.0320606734088964	No
342	Abcc4	ENSMUSG00000032849.14	protein_coding	-1.85249782581744	4.74619590844232	9.04520118990244e-06	3.66083645731216e-05	No
343	Abcc5	ENSMUSG00000022822.16	protein_coding	2.8336951226271	5.57815789454485	2.29752399577282e-14	2.70327057329927e-13	Up
344	Abcd1	ENSMUSG00000031378.14	protein_coding	0.704677244727475	4.58894660173318	0.116080806137412	0.17874799017483	No
345	Abcd3	ENSMUSG00000028127.10	protein_coding	-0.378682456362168	6.18770293552491	0.254025101687767	0.346875656097778	No
346	Abcd4	ENSMUSG00000021240.6	protein_coding	-0.970438060444685	3.2817129402331	0.0302370469717668	0.0561001258017906	No
347	Abce1	ENSMUSG00000058355.8	protein_coding	-1.55402562859367	7.66226535583555	8.3622723284503e-07	4.04607540840482e-06	No
348	Abcf1	ENSMUSG00000038762.15	protein_coding	-0.293218897949876	6.90754238044022	0.422615831697448	0.523959281799243	No
349	Abcf2	ENSMUSG00000028953.10	protein_coding	0.0996239358399221	7.82354122481619	0.761420796943485	0.823129528994015	No
350	Abcf3	ENSMUSG00000003234.16	protein_coding	0.564745830192659	6.44644214320013	0.07671379166367	0.125791559001297	No
351	Abcg1	ENSMUSG00000024030.7	protein_coding	-5.95582728158861	2.84513229291181	1.46072974547569e-18	2.52922705387306e-17	Down
352	Abcg2	ENSMUSG00000029802.13	protein_coding	0.912554654318758	3.40718937438475	0.0923291602433775	0.147280352291551	No
353	Abhd1	ENSMUSG00000006638.14	processed_transcript	-0.894207546821684	3.76968895765966	0.0212131617352309	0.0409464105877907	No
354	Abhd10	ENSMUSG00000033157.17	protein_coding	0.274061130180338	4.06385970557168	0.461653768899534	0.561212256283087	No
355	Abhd11	ENSMUSG00000040532.14	protein_coding	-0.853007444964988	5.04316935222325	0.0187347538125043	0.0366651429053366	No
356	Abhd12	ENSMUSG00000032046.15	protein_coding	0.567340729740674	5.88775059219678	0.0784865579666316	0.12815122568653	No
357	Abhd13	ENSMUSG00000040396.12	protein_coding	1.16997147834596	3.61861261180948	0.00496985751733936	0.0114235506003491	No
358	Abhd14a	ENSMUSG00000042210.17	protein_coding	0.817229025081753	3.9100132250374	0.0356338591655979	0.0647293955485173	No
359	Abhd14b	ENSMUSG00000042073.15	protein_coding	2.34150285489362	4.90935353161727	7.61335062561074e-11	6.34713020577232e-10	Up
360	Abhd15	ENSMUSG00000000686.11	protein_coding	2.1530351552132	0.47951825498302	0.0092473365475462	0.0197775947224482	Up
361	Abhd16a	ENSMUSG00000007036.15	protein_coding	1.41669861183741	6.22304676324563	2.08146823287391e-05	7.90658436660016e-05	No
362	Abhd17a	ENSMUSG00000003346.14	protein_coding	0.478493884748858	3.79017881213276	0.225516001968372	0.312799778562085	No
363	Abhd17b	ENSMUSG00000047368.4	protein_coding	0.895631222392892	2.30374635186105	0.0834713778621493	0.135244764131077	No
364	Abhd17c	ENSMUSG00000038459.10	protein_coding	-0.356286084555534	1.89498137403683	0.550019980948148	0.642916077721145	No
365	Abhd18	ENSMUSG00000037818.16	protein_coding	0.0294982242013556	1.71156787208104	0.973405683492058	0.985223388275668	No
366	Abhd2	ENSMUSG00000039202.12	protein_coding	0.911510518838224	7.65015436621086	0.00705999376667469	0.0156214843742451	No
367	Abhd3	ENSMUSG00000002475.16	protein_coding	-1.04002326036587	4.61224642394743	0.00475876164933328	0.0110001874535482	No
368	Abhd4	ENSMUSG00000040997.13	protein_coding	1.67084607025281	8.01810975860147	5.15589928621539e-07	2.57632317645589e-06	No
369	Abhd5	ENSMUSG00000032540.16	protein_coding	-0.323412603267897	7.03316851929915	0.315328041010978	0.413493986300921	No
370	Abhd6	ENSMUSG00000025277.14	protein_coding	-0.504690225348359	5.39995856573356	0.119855181065043	0.183830168779499	No
371	Abhd8	ENSMUSG00000007950.9	protein_coding	1.45626513105945	6.84808931297292	7.39421367795404e-06	3.04441984762484e-05	No
372	Abi1	ENSMUSG00000058835.14	protein_coding	0.127049323105449	6.70123811479387	0.690584351340372	0.765557247851037	No
373	Abi2	ENSMUSG00000026782.15	protein_coding	-0.108850009343642	4.74740125931763	0.787897133707079	0.843691864847331	No
374	Abl1	ENSMUSG00000026842.16	protein_coding	0.948995466013594	5.25557020782836	0.0133943535620273	0.0273672726709281	No
375	Abl2	ENSMUSG00000026596.13	protein_coding	0.0955031217683432	3.73339525944065	0.830414906647062	0.87596917481325	No
376	Ablim1	ENSMUSG00000025085.16	protein_coding	1.76768230036602	6.02952570187627	3.59791315433869e-07	1.83990135156496e-06	No
377	Abr	ENSMUSG00000017631.18	protein_coding	0.200055072842083	5.50007395148096	0.584512719009442	0.673430521834646	No
378	Abracl	ENSMUSG00000078453.3	protein_coding	-2.099588177586	4.98699766241307	2.15783494927381e-09	1.50573152407476e-08	Down
379	Abraxas1	ENSMUSG00000035234.18	protein_coding	-0.178916311408496	4.24971841189133	0.627459289826628	0.709900291664819	No
380	Abraxas2	ENSMUSG00000030965.19	protein_coding	-0.713322285625021	5.64722407534234	0.0341827500144063	0.0624335266910574	No
381	Abt1	ENSMUSG00000036376.3	protein_coding	0.221311538944631	5.49190061849757	0.505878393254808	0.604028044522546	No
382	Abtb1	ENSMUSG00000030083.11	protein_coding	1.45949009696114	4.778772217639	0.000574348226521501	0.00163700871040946	No
383	Abtb2	ENSMUSG00000032724.5	protein_coding	-2.09517827512357	5.2618477003256	1.14601874242596e-06	5.41676594704281e-06	Down
384	AC098880.2	ENSMUSG00000117183.1	processed_pseudogene	-1.02505547077151	2.18503659638993	0.113661823730765	0.175606270460407	No
385	AC102106.1	ENSMUSG00000118264.1	transcribed_processed_pseudogene	1.48892438325395	0.521939731239438	0.0661997866888998	0.110670672417116	No
386	AC114539.1	ENSMUSG00000118087.1	bidirectional_promoter_lncRNA	-1.11082608396871	3.18046837260158	0.0156044615991762	0.0312681431664707	No
387	AC114990.1	ENSMUSG00000117327.1	pseudogene	0.550728241342309	0.964921853466347	0.48807931128124	0.587140785319525	No
388	AC115117.1	ENSMUSG00000117730.1	processed_pseudogene	2.08245712550428	3.56065384837268	8.34124397313921e-07	4.03898523605732e-06	Up
389	AC115631.1	ENSMUSG00000117942.1	protein_coding	-0.300059250069754	3.31695932888129	0.483497585318418	0.582957316950999	No
390	AC115752.1	ENSMUSG00000118106.1	TEC	-1.2557804022072	0.451548807442054	0.132086335228785	0.199429591005987	No
391	AC117239.2	ENSMUSG00000117621.1	protein_coding	-0.539903089851708	0.559638480696418	0.544482437983625	0.637914335625786	No
392	AC121821.1	ENSMUSG00000117869.1	processed_transcript	1.04349294416449	3.13167664933304	0.0152978822445392	0.0307754824262266	No
393	AC121824.2	ENSMUSG00000118246.1	processed_pseudogene	1.43391476398921	0.808464853449451	0.0504763434546821	0.0878500514019683	No
394	AC122119.2	ENSMUSG00000118220.1	processed_pseudogene	1.16567962569828	0.293667411923719	0.230318610613486	0.318763371963095	No
395	AC122253.2	ENSMUSG00000117458.1	processed_pseudogene	0.930377833037615	0.365703652484424	0.277970948799425	0.373084791634446	No
396	AC122442.1	ENSMUSG00000117814.1	lincRNA	2.90732939508404	0.413851168888689	0.000787502617145989	0.00217982375807645	Up
397	AC122453.1	ENSMUSG00000117438.1	processed_pseudogene	-0.7890016845663	0.424199896165771	0.34333217404471	0.443484684375349	No
398	AC124502.3	ENSMUSG00000117789.1	protein_coding	-0.419272647134346	0.585321787757184	0.746831041913847	0.811789583387568	No
399	AC124512.1	ENSMUSG00000117875.1	processed_pseudogene	0.90934966708092	0.725653826200251	0.222860394740901	0.309726576240042	No
400	AC124518.1	ENSMUSG00000117922.1	lincRNA	-10.2733692493057	2.94055108516567	1.11723564500503e-19	2.13861179660178e-18	Down
401	AC125398.1	ENSMUSG00000118102.1	lincRNA	-9.08652059805868	1.80948344456819	9.31659918455426e-14	1.04293237514728e-12	Down
402	AC125456.1	ENSMUSG00000118241.1	processed_pseudogene	-1.27646925888447	1.00110517835294	0.0634823695704095	0.106775761507331	No
403	AC126937.2	ENSMUSG00000117171.1	bidirectional_promoter_lncRNA	1.42893944248051	0.577553722072385	0.0827193162746651	0.134215003307626	No
404	AC127331.2	ENSMUSG00000117813.1	processed_pseudogene	-0.452201728198263	3.56638317846856	0.26424311772175	0.358207370377249	No
405	AC131675.2	ENSMUSG00000118145.1	processed_pseudogene	-2.06139746748947	0.0490215411124884	0.0358851098334387	0.0651204513546235	No
406	AC131705.1	ENSMUSG00000117395.1	processed_pseudogene	0.71429045117281	0.022863321254842	0.458776113455059	0.558356791173886	No
407	AC132148.1	ENSMUSG00000118330.1	antisense	-7.35793890469974	0.273827920622607	2.78917564144392e-06	1.23409335643776e-05	Down
408	AC132253.4	ENSMUSG00000118100.1	processed_transcript	0.0693933674563687	0.820031901824521	0.999999999999994	1	No
409	AC132253.9	ENSMUSG00000118383.1	lincRNA	-1.80558744996351	1.91667100126558	0.00552940858470254	0.012552609384692	No
410	AC132307.1	ENSMUSG00000117775.1	sense_intronic	1.69211820535797	2.51815996008421	0.00105387075267371	0.00283899876230469	No
411	AC133509.1	ENSMUSG00000117822.1	processed_pseudogene	1.03630939815329	1.36107322727174	0.0849755248428394	0.137270111603959	No
412	AC138790.1	ENSMUSG00000117698.1	processed_transcript	-0.0504360026034164	0.391401924047839	1	1	No
413	AC144860.1	ENSMUSG00000117499.1	TEC	-0.483547869346199	0.803511680040133	0.519818571549174	0.615908456163734	No
414	AC154457.3	ENSMUSG00000117300.1	processed_pseudogene	-0.560816799287011	3.47451457597753	0.163023317734362	0.238545252788206	No
415	AC154652.2	ENSMUSG00000118295.1	transcribed_processed_pseudogene	-6.80881084835049	-0.169361030708074	6.17365683914767e-05	0.000213284022534567	Down
416	AC157548.1	ENSMUSG00000118057.1	lincRNA	-0.0741058350774887	2.1021846739941	0.921783671147842	0.947044160919852	No
417	AC158975.2	ENSMUSG00000118012.1	lincRNA	2.69748199852947	3.20178774978975	3.38936570518299e-08	2.00420168997102e-07	Up
418	AC160336.1	ENSMUSG00000115801.1	lincRNA	-1.4277072043804	1.71817442147856	0.0258148140844332	0.0487882660817208	No
419	AC165962.1	ENSMUSG00000117725.1	antisense	1.58418377174895	2.24817940151191	0.00547849453665758	0.0124571115680109	No
420	AC165962.3	ENSMUSG00000118053.1	TEC	2.80049866320548	1.37070768396606	0.0060917869089533	0.0136921612526334	Up
421	AC166110.4	ENSMUSG00000117278.1	lincRNA	0.274134209164901	0.805834471484459	0.71633612311169	0.786181328340764	No
422	AC174800.1	ENSMUSG00000117063.1	lincRNA	8.08074403713804	0.814184238724208	2.34400469814245e-08	1.41376618442937e-07	Up
423	Acaa1a	ENSMUSG00000036138.16	protein_coding	-0.546028581425516	6.65495901411959	0.0894935861129002	0.143316406321581	No
424	Acaa1b	ENSMUSG00000010651.4	protein_coding	-0.386519575096451	2.37648198377768	0.461629414170378	0.561212256283087	No
425	Acaa2	ENSMUSG00000036880.10	protein_coding	-1.32744089660797	6.42835782840733	4.04699437928553e-05	0.000145196808534276	No
426	Acaca	ENSMUSG00000020532.18	protein_coding	0.723051520546139	6.06897467800144	0.0771815940912567	0.126362423814523	No
427	Acad10	ENSMUSG00000029456.12	protein_coding	0.978337968192537	2.13642966337403	0.0636287010387635	0.106965096784719	No
428	Acad11	ENSMUSG00000090150.10	protein_coding	0.56250274907128	5.03131866519527	0.0923093635009193	0.147267311379032	No
429	Acad12	ENSMUSG00000042647.13	protein_coding	0.153223321015189	2.76600841618873	0.780826111623774	0.838189337146526	No
430	Acad8	ENSMUSG00000031969.16	protein_coding	0.0522793484515178	4.86921706923912	0.881155225065337	0.915621075197043	No
431	Acad9	ENSMUSG00000027710.14	protein_coding	-0.823197652398646	5.11174571031035	0.0220714007809556	0.0424285180061088	No
432	Acadl	ENSMUSG00000026003.5	protein_coding	-1.10131740360661	7.16556976528494	0.000565057203145549	0.00161415799780442	No
433	Acadm	ENSMUSG00000062908.12	protein_coding	1.3214161510237	6.91535259913975	4.43487026115088e-05	0.000157994590804903	No
434	Acads	ENSMUSG00000029545.13	protein_coding	-0.947612098848753	5.31763011944468	0.0050015760708964	0.0114756422180697	No
435	Acadsb	ENSMUSG00000030861.15	protein_coding	2.17494602516267	7.54645274674566	3.63739738275537e-11	3.12283872860948e-10	Up
436	Acadvl	ENSMUSG00000018574.14	protein_coding	0.993857132529267	8.0121563090278	0.00194019305466297	0.00492905500976127	No
437	Acap1	ENSMUSG00000001588.12	protein_coding	-6.55345552343456	-0.366634389151303	0.000187707376794835	0.000590669947540142	Down
438	Acap2	ENSMUSG00000049076.11	protein_coding	0.250937342063898	5.95473921355169	0.475828861266829	0.575188717921707	No
439	Acap3	ENSMUSG00000029033.16	protein_coding	-1.43679767672628	3.44878013711213	0.000545765198695307	0.00156610883103871	No
440	Acat1	ENSMUSG00000032047.5	protein_coding	-1.1238371316214	6.52622236673148	0.000588424521369223	0.00167336524568914	No
441	Acat2	ENSMUSG00000023832.14	protein_coding	0.106039148301638	6.49547042257526	0.759518967847634	0.82149405604005	No
442	Acat3	ENSMUSG00000062480.12	protein_coding	6.45686103172102	4.83503665879656	5.99464161762358e-40	3.89559479889877e-38	Up
443	Acbd3	ENSMUSG00000026499.5	protein_coding	-0.00206115329614583	3.68174542878014	1	1	No
444	Acbd4	ENSMUSG00000056938.16	protein_coding	1.44442832742751	5.53530725106489	1.18485418810418e-05	4.70034722612057e-05	No
445	Acbd5	ENSMUSG00000026781.17	protein_coding	-0.990527416360639	5.35134903755506	0.00650180012676968	0.0145233229695797	No
446	Acbd6	ENSMUSG00000033701.13	protein_coding	0.182912464265052	4.71216461116896	0.598172724376588	0.685418642128594	No
447	Accs	ENSMUSG00000040272.14	protein_coding	1.11835029783109	3.25698480986454	0.00793292942695109	0.0172517730733352	No
448	Acd	ENSMUSG00000038000.10	protein_coding	-0.484735742639009	5.4976210425341	0.144999585000272	0.216067114431261	No
449	Acer2	ENSMUSG00000038007.14	protein_coding	-11.1609687086924	3.80843935379824	4.37691831404779e-33	1.95296862238076e-31	Down
450	Acer3	ENSMUSG00000030760.14	protein_coding	-3.60647665122419	6.79174147578879	7.27279856882055e-25	1.92001882216862e-23	Down
451	Acin1	ENSMUSG00000022185.19	protein_coding	0.954017874392056	5.1737731841523	0.00572643131576023	0.0129557824733643	No
452	Acly	ENSMUSG00000020917.17	protein_coding	-0.685725930156435	7.97608521599065	0.0361170000282273	0.0654756258022455	No
453	Aco1	ENSMUSG00000028405.9	protein_coding	-1.02180585156776	5.83893462614217	0.00147684743396829	0.00384915892292189	No
454	Aco2	ENSMUSG00000022477.13	protein_coding	0.495565153193434	8.62400007108083	0.11173378786304	0.173049445099052	No
455	Acod1	ENSMUSG00000022126.6	protein_coding	-6.29572721167923	1.46167274503699	3.97861439307892e-09	2.67039203332076e-08	Down
456	Acot1	ENSMUSG00000072949.6	protein_coding	2.23877395431063	4.14599224048506	5.28016292825796e-07	2.63529833111008e-06	Up
457	Acot13	ENSMUSG00000006717.7	protein_coding	0.184481503990231	6.6604419968905	0.615106410302812	0.699250398237454	No
458	Acot2	ENSMUSG00000021226.7	protein_coding	2.09059775605907	2.84380330098935	2.43842031359428e-05	9.14461740570192e-05	Up
459	Acot7	ENSMUSG00000028937.14	protein_coding	-7.29617913130708	7.45428271893863	8.91734294193355e-45	7.73976505206725e-43	Down
460	Acot8	ENSMUSG00000017307.16	protein_coding	0.0673511966538835	4.63462211662279	0.86317700561455	0.901786366052052	No
461	Acot9	ENSMUSG00000025287.15	protein_coding	-1.10839718659291	6.60149595293103	0.00135115193974155	0.00355000889714064	No
462	Acox1	ENSMUSG00000020777.16	protein_coding	2.77902201806737	8.11842912529513	2.75226597791846e-16	3.91433383526181e-15	Up
463	Acox2	ENSMUSG00000021751.13	protein_coding	-2.29659643731617	4.52796654434208	1.21596055766489e-08	7.64318064817928e-08	Down
464	Acox3	ENSMUSG00000029098.17	protein_coding	1.06883851282702	4.87704777154447	0.00379502084911835	0.00903617140173388	No
465	Acp1	ENSMUSG00000044573.16	protein_coding	-0.840437638248749	6.87106190998143	0.0111789796629422	0.0233531207202116	No
466	Acp2	ENSMUSG00000002103.15	protein_coding	1.57871544770408	6.37218583582128	2.64686575748889e-06	1.17688010101401e-05	No
467	Acp6	ENSMUSG00000028093.15	protein_coding	-0.278196357821733	5.77311378169588	0.38968585859267	0.490962338445647	No
468	Acpp	ENSMUSG00000032561.15	protein_coding	1.4405886208288	4.15017038718793	0.000339631868267222	0.00101817247094446	No
469	Acsbg1	ENSMUSG00000032281.11	protein_coding	-7.07502705532603	4.22874724191149	2.93431293619436e-22	6.67569363149998e-21	Down
470	Acsf2	ENSMUSG00000076435.3	protein_coding	8.027524891471	2.91669481418412	4.4176011691012e-19	7.97433646935192e-18	Up
471	Acsf3	ENSMUSG00000015016.8	protein_coding	-1.77244241100594	3.41707691667433	2.76634738973888e-05	0.00010256042750957	No
472	Acsl1	ENSMUSG00000018796.13	protein_coding	0.307670550833447	5.07740389803845	0.383978297087711	0.485363888348676	No
473	Acsl3	ENSMUSG00000032883.15	protein_coding	0.729408526587761	4.46834249210332	0.0505105158727185	0.0878974536032805	No
474	Acsl4	ENSMUSG00000031278.12	protein_coding	1.66765763747455	8.88191228709949	1.31928001007348e-05	5.18867668766328e-05	No
475	Acsl5	ENSMUSG00000024981.6	protein_coding	-1.61953614916595	7.60328853321177	1.18873534966342e-06	5.59571112590448e-06	No
476	Acss2	ENSMUSG00000027605.18	protein_coding	2.69822556293907	5.25017585001817	3.90108544739341e-13	4.09905097755964e-12	Up
477	Acta2	ENSMUSG00000035783.9	protein_coding	4.84023551056577	-0.012768494214403	0.000283754595759957	0.000863115275436911	Up
478	Actb	ENSMUSG00000029580.14	protein_coding	-1.56869989107229	12.6987921047397	1.13820985795334e-06	5.38954552246495e-06	No
479	Actg-ps1	ENSMUSG00000074978.4	processed_pseudogene	0.314095363868044	1.15902448702654	0.66413365916686	0.743316664432027	No
480	Actg1	ENSMUSG00000062825.15	protein_coding	0.477716885762821	12.1858958419399	0.178986916358981	0.257770451653711	No
481	Actl6a	ENSMUSG00000027671.14	protein_coding	-0.93446048257705	5.94117420862825	0.00721639925724745	0.0159119908452827	No
482	Actn1	ENSMUSG00000015143.15	protein_coding	-0.643966448419344	6.15666117729374	0.12742259061148	0.193609000986651	No
483	Actn4	ENSMUSG00000054808.15	protein_coding	0.614039666686008	9.59911743871844	0.0593178877505192	0.100464618227022	No
484	Actr10	ENSMUSG00000021076.6	protein_coding	0.448367531937267	7.01401745120901	0.15773051432327	0.231899067377754	No
485	Actr1a	ENSMUSG00000025228.5	protein_coding	-0.389909231929	7.75929929415198	0.243942101698053	0.335093150430105	No
486	Actr1b	ENSMUSG00000037351.9	protein_coding	-0.207764215207714	7.25674402216055	0.525742782323825	0.621417082138561	No
487	Actr2	ENSMUSG00000020152.7	protein_coding	-1.33757437156738	6.92910701649019	2.42137438103763e-05	9.09145367600263e-05	No
488	Actr3	ENSMUSG00000026341.16	protein_coding	-0.0636087404343913	8.06522765587249	0.843261405400725	0.886568367148261	No
489	Actr3b	ENSMUSG00000056367.14	protein_coding	-1.99668865848869	1.36793974837229	0.00272325673617303	0.00672183657648729	No
490	Actr5	ENSMUSG00000037761.16	protein_coding	0.19445410761302	0.921414579220168	0.812165414583264	0.862791261694433	No
491	Actr6	ENSMUSG00000019948.4	protein_coding	0.152511442786642	3.9086531667471	0.709953688158441	0.781016853576158	No
492	Actr8	ENSMUSG00000015971.5	protein_coding	0.54418326493361	5.59863891102856	0.0959318243802872	0.15205104171945	No
493	Acvr1	ENSMUSG00000026836.15	protein_coding	1.58450930960084	4.28579428428821	4.43715590237509e-05	0.000158031589642769	No
494	Acvr1b	ENSMUSG00000000532.11	protein_coding	-1.74827007342597	2.3073485846964	0.00453560010941394	0.010547829801155	No
495	Acvr2a	ENSMUSG00000052155.5	protein_coding	0.577908687795548	4.84453148033796	0.0911860381266049	0.14575043833758	No
496	Acvr2b	ENSMUSG00000061393.14	protein_coding	1.16276671440391	0.674420713057625	0.185078108956751	0.265057148592069	No
497	Acy1	ENSMUSG00000023262.13	protein_coding	-2.13747468798852	4.6913984066859	2.28430465316799e-08	1.37972872092206e-07	Down
498	Acyp1	ENSMUSG00000008822.15	protein_coding	-1.26639684199706	3.18904042468541	0.00325840300238879	0.0078904037543036	No
499	Acyp2	ENSMUSG00000060923.5	protein_coding	10.666226982913	3.30320562085871	6.05279503717544e-23	1.44992473934002e-21	Up
500	Ada	ENSMUSG00000017697.3	protein_coding	-2.69453648896511	3.56713043782975	1.06584749372538e-09	7.713546225293e-09	Down
501	Adal	ENSMUSG00000027259.15	protein_coding	0.483229649561454	4.31430814171816	0.175616406310777	0.253582399511213	No
502	Adam10	ENSMUSG00000054693.14	protein_coding	0.085638201471555	7.26097672581678	0.782994742387544	0.83977618808403	No
503	Adam11	ENSMUSG00000020926.16	protein_coding	-1.88337684070384	0.277503585560404	0.0568986575905256	0.0970025277797847	No
504	Adam12	ENSMUSG00000054555.11	protein_coding	-9.08876923042111	4.1389852411221	2.40798511739257e-24	6.20202996089403e-23	Down
505	Adam15	ENSMUSG00000028041.17	protein_coding	0.684133835277066	6.45480034071657	0.0300051707348338	0.0557188633575343	No
506	Adam17	ENSMUSG00000052593.16	protein_coding	-0.871931416055239	6.78259381663508	0.00901489781846354	0.0193317317292565	No
507	Adam3	ENSMUSG00000031553.16	protein_coding	-6.66823474148857	-0.281338765544762	0.000110069431998292	0.000362568193990735	Down
508	Adam8	ENSMUSG00000025473.16	protein_coding	-8.12460919207833	5.25567108065126	9.09959833521692e-46	8.47868456646094e-44	Down
509	Adam9	ENSMUSG00000031555.15	protein_coding	1.34118464670999	6.96237732597811	4.5839319399268e-05	0.000162755913540915	No
510	Adamts1	ENSMUSG00000022893.14	protein_coding	1.55540051353476	8.44731361003987	0.00697430699533641	0.0154534740767447	No
511	Adamts10	ENSMUSG00000024299.17	protein_coding	3.78150622239996	3.42922150939207	3.67017099090146e-12	3.49687269148145e-11	Up
512	Adamts14	ENSMUSG00000059901.12	protein_coding	-5.86946369214771	1.0762766181904	2.01608390167861e-07	1.07816111601898e-06	Down
513	Adamts2	ENSMUSG00000036545.8	protein_coding	11.8747480986186	4.5010048081122	5.80625887880341e-45	5.109507813347e-43	Up
514	Adamts4	ENSMUSG00000006403.13	protein_coding	-4.75687307160589	2.2439205667968	5.61440312774305e-09	3.70936999138477e-08	Down
515	Adamts5	ENSMUSG00000022894.6	protein_coding	3.68265880178814	5.31067291314833	6.63470138927523e-12	6.13685664269311e-11	Up
516	Adamts6	ENSMUSG00000046169.10	protein_coding	4.84355219510142	1.55477143027763	3.71409081060859e-09	2.50212433556789e-08	Up
517	Adamts7	ENSMUSG00000032363.15	protein_coding	1.20536793568419	2.79087357695114	0.00745183456672102	0.0163514541349764	No
518	Adamts8	ENSMUSG00000031994.13	protein_coding	-5.02866043094434	2.51269660093604	4.94158614177046e-10	3.72362557816751e-09	Down
519	Adamtsl3	ENSMUSG00000070469.12	protein_coding	6.3338763718081	5.15685166034547	1.13077644949808e-37	6.5430133187396e-36	Up
520	Adamtsl4	ENSMUSG00000015850.11	protein_coding	3.36566797535191	5.10216009086687	2.73296440487088e-18	4.63616130368458e-17	Up
521	Adap1	ENSMUSG00000056413.16	protein_coding	-8.10907353553585	0.91997885530724	3.95643070288372e-09	2.6583186567838e-08	Down
522	Adar	ENSMUSG00000027951.16	protein_coding	-0.752260807361405	4.73477789253512	0.0763079173267072	0.125271917134866	No
523	Adarb1	ENSMUSG00000020262.15	protein_coding	3.46432242499356	5.1379852020261	1.5870555852589e-08	9.81032603726867e-08	Up
524	Adat1	ENSMUSG00000031949.17	protein_coding	-0.158338165324377	2.77973018595824	0.767773814825417	0.828090031616962	No
525	Adat2	ENSMUSG00000019808.8	protein_coding	-0.772935793784326	4.74335797139284	0.023422707290642	0.04474785870451	No
526	Adat3	ENSMUSG00000113640.1	protein_coding	0.631343833639401	3.02880599369781	0.145817330459832	0.217157975271711	No
527	Adck1	ENSMUSG00000021044.15	protein_coding	0.594693688436296	4.67185401241006	0.086008166369357	0.138469760415766	No
528	Adck2	ENSMUSG00000046947.12	protein_coding	-0.092664801900585	3.72059534818473	0.823598852390864	0.871608874018459	No
529	Adck5	ENSMUSG00000022550.18	protein_coding	0.853781980289451	5.5137190642221	0.00895884207500807	0.0192319916609355	No
530	Adcy6	ENSMUSG00000022994.9	protein_coding	0.78193066106154	3.63590587791906	0.0815854857975034	0.132528044612994	No
531	Adcy7	ENSMUSG00000031659.13	protein_coding	-4.22590219700914	3.97814657007005	1.70130203320349e-17	2.70500619382115e-16	Down
532	Adcy9	ENSMUSG00000005580.11	protein_coding	0.95053482010597	2.17447342807313	0.0794953421145513	0.129631318398609	No
533	Add1	ENSMUSG00000029106.14	protein_coding	1.45664446842531	7.34472304185535	7.81223540867754e-06	3.20273850206282e-05	No
534	Add3	ENSMUSG00000025026.15	protein_coding	-0.212420890580578	5.2909199595394	0.528494793277137	0.623797133048424	No
535	Adgra1	ENSMUSG00000025475.17	protein_coding	-6.79535509235392	1.92940276304537	5.73985054856538e-14	6.52335301806462e-13	Down
536	Adgra3	ENSMUSG00000029090.12	protein_coding	0.128890615439678	4.06383887050441	0.773313911981805	0.832506489901745	No
537	Adgre5	ENSMUSG00000002885.14	protein_coding	-2.81601475794375	0.114122372482401	0.00293281381637539	0.00718093482484437	Down
538	Adgrf4	ENSMUSG00000023918.12	protein_coding	-6.14316371886469	3.96156250426479	8.2262250672397e-29	2.81737092032598e-27	Down
539	Adgrg1	ENSMUSG00000031785.16	protein_coding	-4.85141225796733	1.80502348783148	1.38379906480471e-09	9.84925548436113e-09	Down
540	Adgrg3	ENSMUSG00000060470.7	protein_coding	-7.99487059524447	0.817156902859394	1.2479265402145e-08	7.82857679089019e-08	Down
541	Adgrg6	ENSMUSG00000039116.6	protein_coding	-1.99888088886862	4.86828306197333	2.81765493696923e-08	1.68262598309491e-07	No
542	Adgrl1	ENSMUSG00000013033.16	protein_coding	2.62002121390179	4.44851544530292	2.17393088270207e-05	8.23805387129204e-05	Up
543	Adgrl2	ENSMUSG00000028184.12	protein_coding	0.0478045426818459	6.16954789061466	0.896634090494677	0.927219454443329	No
544	Adgrl3	ENSMUSG00000037605.16	protein_coding	-0.481519642408033	4.26248719559786	0.303108262994216	0.400687242714657	No
545	Adh5	ENSMUSG00000028138.8	protein_coding	-0.406662609323387	7.2158739530989	0.211909499721894	0.296720130439319	No
546	Adh7	ENSMUSG00000055301.8	protein_coding	-3.19626552753072	2.46940852857473	7.43049713570695e-06	3.05811171496195e-05	Down
547	Adhfe1	ENSMUSG00000025911.14	protein_coding	-0.760688585946108	0.921592043760299	0.293999389270938	0.391134935521399	No
548	Adi1	ENSMUSG00000020629.12	protein_coding	1.23751622910399	6.82181301461199	0.000218756275699174	0.000680766091763244	No
549	Adipor1	ENSMUSG00000026457.14	protein_coding	1.08859447110507	7.99588680318438	0.000442905565035632	0.00129559079412085	No
550	Adipor2	ENSMUSG00000030168.13	protein_coding	0.441529113907083	3.68590231146937	0.258325536157335	0.351347128280106	No
551	Adk	ENSMUSG00000039197.10	protein_coding	-1.39069002858563	6.44464975232176	4.64655334072325e-05	0.000164518368073889	No
552	Adnp2	ENSMUSG00000053950.10	protein_coding	0.955203717156171	4.50251001837684	0.0170610963573073	0.0338338361564629	No
553	Ado	ENSMUSG00000057134.5	protein_coding	0.045774792497151	6.78780556013902	0.908971642673142	0.937224463462494	No
554	Adpgk	ENSMUSG00000025236.11	protein_coding	-0.594036985301953	5.76059383175506	0.0850285345649536	0.137328777722036	No
555	Adprh	ENSMUSG00000002844.9	protein_coding	0.605152736486658	6.43867437894928	0.0556840752109564	0.0953223816208359	No
556	Adprhl2	ENSMUSG00000042558.16	protein_coding	-1.6353464325513	4.94335629338398	8.92430987688795e-06	3.61537259462673e-05	No
557	Adprm	ENSMUSG00000020910.16	protein_coding	1.48822246198176	4.29052901985947	0.000169175894865859	0.000537023281498039	No
558	Adra1a	ENSMUSG00000045875.13	protein_coding	11.2424469359988	3.87237956202009	2.385258048804e-35	1.2699995795985e-33	Up
559	Adra1b	ENSMUSG00000050541.14	protein_coding	5.22399604664517	2.21713852153757	3.74017412832425e-14	4.34024602144001e-13	Up
560	Adrb2	ENSMUSG00000045730.4	protein_coding	1.50063265813265	3.72427465562178	0.000641765305575956	0.00181074513082513	No
561	Adrm1	ENSMUSG00000039041.15	protein_coding	-0.817269044438874	7.34856615983681	0.0128635657921023	0.0264064645581597	No
562	Adsl	ENSMUSG00000022407.10	protein_coding	-1.2065396211639	6.95700520980665	0.00086583081705269	0.0023763933536261	No
563	Adss	ENSMUSG00000015961.8	protein_coding	-0.0678057847372407	6.66565461656158	0.832089779069102	0.877347105280622	No
564	Adssl1	ENSMUSG00000011148.14	protein_coding	-5.25265148403674	2.18504986043	5.31186526251175e-13	5.45920167125295e-12	Down
565	Aebp1	ENSMUSG00000020473.13	protein_coding	5.88502862415164	11.1632756814897	7.72271831318441e-43	6.04088188053537e-41	Up
566	Aebp2	ENSMUSG00000030232.18	protein_coding	-1.61106795771118	3.99033636973267	3.37634283371962e-05	0.000123193251911589	No
567	Aen	ENSMUSG00000030609.18	protein_coding	-0.514089574366879	6.78733369755376	0.142753682619055	0.213272184172208	No
568	Aes	ENSMUSG00000054452.10	protein_coding	0.646763339715764	6.22250017577621	0.0434686454812965	0.0770398147606977	No
569	Afap1	ENSMUSG00000029094.12	protein_coding	0.00798085697228205	6.97778146735746	0.981268626941466	0.990226817144451	No
570	Afap1l2	ENSMUSG00000025083.18	protein_coding	-0.400008860130928	4.16496309454179	0.500000350736086	0.598639875711233	No
571	Afdn	ENSMUSG00000068036.15	protein_coding	0.745269963955006	6.03736455268939	0.0630633978327144	0.106169706036423	No
572	Aff1	ENSMUSG00000029313.18	protein_coding	1.03994876235175	6.7463218943793	0.00243835188703256	0.00607407020099795	No
573	Aff2	ENSMUSG00000031189.12	protein_coding	-0.516622107084502	0.500204181655767	0.580900258745376	0.669988903142023	No
574	Aff3	ENSMUSG00000037138.17	protein_coding	11.791966960155	4.41784202279311	2.98365350107639e-32	1.26451027309833e-30	Up
575	Aff4	ENSMUSG00000049470.13	protein_coding	1.81033980753403	6.96353874495719	1.17093643264835e-05	4.65290262606458e-05	No
576	Afg1l	ENSMUSG00000038302.14	protein_coding	-0.18293590988613	3.28431426267886	0.669867987999805	0.747992827952726	No
577	Afg3l1	ENSMUSG00000031967.15	protein_coding	-1.75170260995861	5.45029843785912	4.54213662991408e-07	2.29405960040938e-06	No
578	Afg3l2	ENSMUSG00000024527.10	protein_coding	-0.960956844397475	7.02020001859539	0.00613379822007906	0.0137829884302601	No
579	Afmid	ENSMUSG00000017718.15	protein_coding	0.720872191659493	2.21640727407836	0.166278353988535	0.242583387260271	No
580	Afp	ENSMUSG00000054932.6	protein_coding	3.08771241425731	2.44511393939059	4.08411581997173e-05	0.000146445714970803	Up
581	Aftph	ENSMUSG00000049659.15	protein_coding	0.327802369396288	5.04892409250534	0.331904425632104	0.431373628883079	No
582	Aga	ENSMUSG00000031521.5	protein_coding	2.01092706280947	5.52170218503024	4.08115469916495e-08	2.39095665038457e-07	Up
583	Agap1	ENSMUSG00000055013.15	protein_coding	0.279124815998209	4.74495226851666	0.437614227037418	0.538617426992636	No
584	Agap2	ENSMUSG00000025422.9	protein_coding	9.67887301273861	2.32757762382571	4.63093503260795e-13	4.80222657391227e-12	Up
585	Agap3	ENSMUSG00000023353.14	protein_coding	-0.525621226694358	4.09790673097623	0.174248918899983	0.251977895732122	No
586	Agbl3	ENSMUSG00000038836.15	protein_coding	0.0806718607298699	1.7100909110357	0.900225354284471	0.930022475908432	No
587	Agbl5	ENSMUSG00000029165.17	protein_coding	-1.53226062202188	2.26352058608181	0.00345079444545206	0.00829919666213104	No
588	Agfg1	ENSMUSG00000026159.13	protein_coding	0.617704599823353	3.96739408850601	0.121462474349428	0.185912848768687	No
589	Agfg2	ENSMUSG00000029722.15	protein_coding	-0.804004338826636	5.71873300514592	0.0247879548639857	0.0470440263645989	No
590	Aggf1	ENSMUSG00000021681.8	protein_coding	0.322312357667879	4.1655242998233	0.414850832799731	0.51609952417418	No
591	Agk	ENSMUSG00000029916.11	protein_coding	0.910052147695001	3.61786461409417	0.0219360416500479	0.0422003218140894	No
592	Agl	ENSMUSG00000033400.14	protein_coding	0.0682276553768858	4.50927323026161	0.864607073305769	0.902793410755661	No
593	Agmo	ENSMUSG00000050103.18	protein_coding	8.49411610789249	1.19739664135813	1.08990501237935e-10	8.89328803404449e-10	Up
594	Ago1	ENSMUSG00000041530.16	protein_coding	0.277444601669215	3.32073257278713	0.565635500843021	0.656927235513039	No
595	Ago2	ENSMUSG00000036698.11	protein_coding	0.127624398827945	6.02364081919509	0.7151855364124	0.785272603536776	No
596	Ago3	ENSMUSG00000028842.15	protein_coding	0.844543102595773	3.66173947480489	0.0516730539059449	0.0896005663787813	No
597	Ago4	ENSMUSG00000042500.11	protein_coding	3.0563156586634	0.880920319282254	0.000220577235195214	0.000685591053321988	Up
598	Agpat1	ENSMUSG00000034254.17	protein_coding	-0.853745636072765	5.6624545354438	0.00887627328161896	0.0190773634709422	No
599	Agpat2	ENSMUSG00000026922.13	protein_coding	-1.32734663759975	4.59406690653428	0.000217955537958039	0.000678607512777463	No
600	Agpat3	ENSMUSG00000001211.15	protein_coding	0.122941757100507	5.28722693953374	0.732388827381482	0.799382534072192	No
601	Agpat5	ENSMUSG00000031467.10	protein_coding	-1.75147485132198	5.35371812301018	3.45470559614626e-06	1.50802718960955e-05	No
602	Agps	ENSMUSG00000042410.16	protein_coding	-2.16354312885503	4.51041687586731	9.54313154444331e-09	6.08915221204359e-08	Down
603	Agrn	ENSMUSG00000041936.18	protein_coding	-3.4229234027592	5.88971325600107	4.74756433766743e-14	5.44444663230061e-13	Down
604	Agtpbp1	ENSMUSG00000021557.15	protein_coding	-0.180522588826263	3.66016996500274	0.66684255941399	0.745235815582862	No
605	Agtrap	ENSMUSG00000029007.8	protein_coding	-5.70071082599719	2.60870869518595	1.07944277165432e-15	1.44901470364445e-14	Down
606	Ahctf1	ENSMUSG00000026491.13	protein_coding	0.899517764121929	5.31887188797418	0.0117131611405879	0.0243526132852387	No
607	Ahcy	ENSMUSG00000027597.15	protein_coding	0.277716393544398	3.01886425052792	0.555017740718868	0.647682549994428	No
608	Ahcyl1	ENSMUSG00000027893.14	protein_coding	1.38060428907576	5.24751294592838	3.86596751602869e-05	0.000139214380116839	No
609	Ahcyl2	ENSMUSG00000029772.17	protein_coding	-0.215218573807409	3.48792192958111	0.606121336658742	0.692377734686827	No
610	Ahdc1	ENSMUSG00000037692.14	protein_coding	0.725173210720148	3.0427039193244	0.254832275458807	0.347678143261628	No
611	Ahi1	ENSMUSG00000019986.17	protein_coding	-0.565182275045884	3.89091916347237	0.197936836253366	0.280502749832549	No
612	Ahnak	ENSMUSG00000069833.13	protein_coding	0.879238493050942	9.10897459417164	0.0282203642200039	0.05276017341338	No
613	Ahnak2	ENSMUSG00000072812.4	protein_coding	1.71248420262667	5.82805683493442	1.04871398850289e-05	4.20148708893727e-05	No
614	Ahr	ENSMUSG00000019256.17	protein_coding	-4.29867009887425	3.7253035526209	3.15320916561588e-19	5.77420036801798e-18	Down
615	Ahsa1	ENSMUSG00000021037.7	protein_coding	-0.165914215030484	7.82824882200637	0.602674830293949	0.689268542372285	No
616	Ahsa2	ENSMUSG00000020288.13	protein_coding	0.0533107240638373	6.06106825065651	0.883636097736229	0.917070977110032	No
617	AI413582	ENSMUSG00000062753.14	protein_coding	-0.616322327294299	5.48052363105283	0.0770493066835054	0.126194754335451	No
618	AI429214	ENSMUSG00000074384.4	protein_coding	-1.89375730823332	3.72251273351105	7.05777723621671e-06	2.91607933281181e-05	No
619	AI467606	ENSMUSG00000045165.6	protein_coding	-4.26539405834662	0.467659717303894	3.1219402127567e-05	0.000114670221379863	Down
620	AI480526	ENSMUSG00000090086.7	lincRNA	2.16976326881157	-0.31669921776439	0.0291980063613131	0.0543713646745862	No
621	AI597479	ENSMUSG00000010290.7	protein_coding	0.110090326093929	5.13287737690405	0.749713648834678	0.814015196472713	No
622	AI661453	ENSMUSG00000034382.14	protein_coding	-8.18862351256362	0.989897612073947	1.58023738279857e-09	1.11683034661592e-08	Down
623	AI837181	ENSMUSG00000047423.10	protein_coding	0.459097524405727	4.35660333193993	0.210194052694193	0.294708899727905	No
624	AI987944	ENSMUSG00000056383.10	protein_coding	0.633368046004316	4.2659178735682	0.0875535781438177	0.140702029667972	No
625	Aida	ENSMUSG00000042901.10	protein_coding	0.110372048739312	3.52849415096156	0.809531264740128	0.86121629000887	No
626	Aif1l	ENSMUSG00000001864.13	protein_coding	0.964797221337392	5.34560716967076	0.0377625593757468	0.0681177441152261	No
627	Aifm1	ENSMUSG00000036932.14	protein_coding	-0.728010054193763	6.18223369792048	0.0473415650555954	0.0830903479756933	No
628	Aifm2	ENSMUSG00000020085.15	protein_coding	-0.373798544216051	4.25084772675092	0.330765669911226	0.430202460137027	No
629	Aig1	ENSMUSG00000019806.13	protein_coding	-7.26215713170766	4.11075174938898	1.6278554762979e-32	7.01638931824726e-31	Down
630	Aimp1	ENSMUSG00000028029.10	protein_coding	-1.06391283949122	5.99421391346956	0.0020835696850205	0.00525851325404894	No
631	Aimp2	ENSMUSG00000029610.13	protein_coding	-4.35619761933766	8.1925686121103	2.14669742598701e-24	5.55162240451171e-23	Down
632	Aip	ENSMUSG00000024847.15	protein_coding	1.4377553562825	6.57102637434973	0.000167329964546085	0.000531563126279266	No
633	Airn	ENSMUSG00000078247.4	antisense	-5.05894284044781	0.392573669115657	1.36763485645504e-05	5.36221191243758e-05	Down
634	Ajuba	ENSMUSG00000022178.11	protein_coding	1.31240307475379	6.68277612611785	5.10850771782177e-05	0.000179222064784711	No
635	Ak1	ENSMUSG00000026817.14	protein_coding	1.83273631155108	7.18812553577741	0.000172309474981526	0.000546149491487219	No
636	AK157302	ENSMUSG00000078139.3	protein_coding	0.693671153181864	3.01910118699076	0.132570129395386	0.200110622953941	No
637	Ak2	ENSMUSG00000028792.14	protein_coding	-1.77791093424736	6.05814683449097	4.99921113427083e-05	0.000175923364325132	No
638	Ak3	ENSMUSG00000024782.7	protein_coding	1.02241484296537	7.41548959621248	0.00187519404390561	0.00477768114099359	No
639	Ak4	ENSMUSG00000028527.18	protein_coding	-6.10709180204637	1.29806545744624	3.69335069636824e-08	2.17482063310308e-07	Down
640	Ak6	ENSMUSG00000078941.9	protein_coding	-0.591135490728185	7.1520835129683	0.0642990582140559	0.107934516583457	No
641	Ak9	ENSMUSG00000091415.5	protein_coding	-5.02945758830184	0.35092349868313	8.24100991114324e-05	0.000277665720802997	Down
642	Akap1	ENSMUSG00000018428.15	protein_coding	-0.24500565589795	3.46848683944233	0.592877675878929	0.681075687493227	No
643	Akap10	ENSMUSG00000047804.15	protein_coding	-0.694233846432823	4.04280795719201	0.081185298119389	0.131945632649596	No
644	Akap11	ENSMUSG00000022016.16	protein_coding	1.63974733743931	4.97419946400523	0.000219779579415494	0.000683447074933286	No
645	Akap12	ENSMUSG00000038587.9	protein_coding	-4.85844336330414	2.72714287837464	1.33775580150312e-14	1.61294400729282e-13	Down
646	Akap13	ENSMUSG00000066406.15	protein_coding	1.36712084257748	6.13603562768994	7.61253074495162e-05	0.000258579707256004	No
647	Akap17b	ENSMUSG00000059708.12	protein_coding	1.2600233788936	3.06317349832461	0.00395792958333431	0.0093712413452938	No
648	Akap2	ENSMUSG00000038729.23	protein_coding	7.86462703410889	5.26841962562081	1.65171536945432e-45	1.50579404041188e-43	Up
649	Akap6	ENSMUSG00000061603.8	protein_coding	-7.57516040742461	0.455138323339923	5.50995730844423e-07	2.74242651267107e-06	Down
650	Akap7	ENSMUSG00000039166.16	protein_coding	0.998905657363358	2.22904047040543	0.0541799278743047	0.0931337552464843	No
651	Akap8	ENSMUSG00000024045.6	protein_coding	-1.22938340202689	6.07276727890428	0.000377172013226502	0.00111929454599997	No
652	Akap8l	ENSMUSG00000002625.10	protein_coding	0.851757472780366	5.08102613209431	0.0174851809012117	0.0345591293685216	No
653	Akap9	ENSMUSG00000040407.17	protein_coding	-0.0912303236959079	5.80747075176462	0.779396426187586	0.836992501071957	No
654	Akip1	ENSMUSG00000031023.5	protein_coding	-3.61119179785024	4.87830457835593	1.49593915743971e-20	3.03304656049216e-19	Down
655	Akirin1	ENSMUSG00000023075.9	protein_coding	-0.6564020589028	7.07183521595544	0.0477246955713565	0.0836700805589692	No
656	Akirin2	ENSMUSG00000028291.7	protein_coding	-0.512785541457008	3.73133376471877	0.191885563759279	0.273087810417518	No
657	Akna	ENSMUSG00000039158.11	protein_coding	-0.732612539918379	3.21261534648142	0.112119789324098	0.173583624962122	No
658	Akr1a1	ENSMUSG00000028692.14	protein_coding	-0.468500760954152	9.50678962905275	0.130998094206538	0.198067993053961	No
659	Akr1b10	ENSMUSG00000061758.13	protein_coding	-0.232482154073983	3.89187187364309	0.55223572473281	0.644926043861421	No
660	Akr1b3	ENSMUSG00000001642.18	protein_coding	-0.958531943742069	6.84892917631127	0.0041190756337573	0.00971105608018093	No
661	Akr1b8	ENSMUSG00000029762.6	protein_coding	-0.286031865970762	5.03134229428151	0.456494963506018	0.556114610416099	No
662	Akr1c13	ENSMUSG00000021213.12	protein_coding	0.708552314027769	2.92016572643799	0.168108368452399	0.244914836172546	No
663	Akr1c14	ENSMUSG00000033715.15	protein_coding	13.3393470716195	5.96148158430997	4.57487124612262e-63	1.18311772307889e-60	Up
664	Akr1e1	ENSMUSG00000045410.18	protein_coding	-0.200564288495205	4.40419931562311	0.597322996408973	0.684689677494526	No
665	Akr7a5	ENSMUSG00000028743.7	protein_coding	-0.810544537425533	6.55473293361811	0.0114491221398759	0.0238663062603236	No
666	Akt1	ENSMUSG00000001729.14	protein_coding	-0.571929504010192	5.50835291497829	0.0850872487845689	0.137404339754756	No
667	Akt1s1	ENSMUSG00000011096.17	protein_coding	-0.284643516477459	6.19821082209476	0.38637355600869	0.487710499227225	No
668	Akt2	ENSMUSG00000004056.15	protein_coding	1.16413871325069	7.44185886303982	0.000185535252515568	0.000584851422855045	No
669	Akt2-ps	ENSMUSG00000084347.3	processed_pseudogene	1.91547676280524	-0.113689238637423	0.0482426432317831	0.0844846289432221	No
670	Akt3	ENSMUSG00000019699.16	protein_coding	1.61262229791193	3.83971832218344	0.000141628791674367	0.000455975621976012	No
671	Aktip	ENSMUSG00000031667.16	protein_coding	0.17294499410879	5.72609864770461	0.622782428830914	0.705831226021406	No
672	AL731706.1	ENSMUSG00000115423.2	protein_coding	0.31379391611566	4.03218333853863	0.449897197524209	0.550192751112408	No
673	AL732309.1	ENSMUSG00000115018.2	protein_coding	0.230604830378907	1.40629276515746	0.743005202494133	0.808671470068337	No
674	AL805899.1	ENSMUSG00000117123.1	lincRNA	-1.37791231899697	0.331106142401852	0.123770204887865	0.188915350142298	No
675	AL805899.2	ENSMUSG00000117251.1	lincRNA	-7.52556044200646	0.410697607046525	8.56595364003688e-07	4.13515293434466e-06	Down
676	Alad	ENSMUSG00000028393.10	protein_coding	-2.46464464984424	6.37989534157469	3.51387745264158e-13	3.71374938114046e-12	Down
677	Alas1	ENSMUSG00000032786.16	protein_coding	-0.767028149234381	5.33142010285756	0.0408296367419333	0.0729724525262749	No
678	Alcam	ENSMUSG00000022636.13	protein_coding	-1.75176512223359	4.5793350357867	0.000326028153007719	0.0009822702698321	No
679	Aldh16a1	ENSMUSG00000007833.15	protein_coding	-0.309718996689185	4.50306897827746	0.389975683925932	0.491127543444749	No
680	Aldh18a1	ENSMUSG00000025007.13	protein_coding	-2.19708481466742	5.73108343997641	6.45890355626886e-09	4.22546339003815e-08	Down
681	Aldh1a1	ENSMUSG00000053279.8	protein_coding	7.16078964210908	3.39286141942027	8.79976124651614e-10	6.43082898015297e-09	Up
682	Aldh1a3	ENSMUSG00000015134.15	protein_coding	-2.00786903099899	-0.190380199778038	0.0358781790513046	0.0651171992177215	No
683	Aldh1l2	ENSMUSG00000020256.14	protein_coding	-1.21069143075041	1.92329078979732	0.0541670673827536	0.0931337552464843	No
684	Aldh2	ENSMUSG00000029455.14	protein_coding	1.81883455105038	7.7295653850531	1.59247358880378e-08	9.83901770712894e-08	No
685	Aldh3a1	ENSMUSG00000019102.10	protein_coding	2.5997440514767	7.35093180138947	1.40368672515583e-12	1.38640048177511e-11	Up
686	Aldh3a2	ENSMUSG00000010025.19	protein_coding	1.43476594493644	6.98638992017468	7.86427968946289e-06	3.2219900493008e-05	No
687	Aldh3b1	ENSMUSG00000024885.9	protein_coding	-0.120537469573506	4.32664982041801	0.801765269254182	0.854568886532845	No
688	Aldh3b2	ENSMUSG00000075296.5	protein_coding	-0.232036848129416	0.770424336901464	0.81592056065145	0.865606915372683	No
689	Aldh4a1	ENSMUSG00000028737.15	protein_coding	-0.0450655181581638	3.58759188600817	0.929759075339321	0.953162795770228	No
690	Aldh5a1	ENSMUSG00000035936.6	protein_coding	0.30218241812757	1.46602474131049	0.643388108159497	0.724817415223669	No
691	Aldh6a1	ENSMUSG00000021238.11	protein_coding	2.10326735812945	5.13424860418869	5.72786172007787e-09	3.77842080774736e-08	Up
692	Aldh7a1	ENSMUSG00000053644.13	protein_coding	-1.4331363584228	5.27144648508359	3.06833819061405e-05	0.00011293053021046	No
693	Aldh9a1	ENSMUSG00000026687.14	protein_coding	-1.32854971623537	5.71901494896548	0.000137386995606066	0.000443784860647483	No
694	Aldoa	ENSMUSG00000030695.16	protein_coding	0.382400795608479	11.0212336365553	0.231210552223222	0.319858091459898	No
695	Aldoa	ENSMUSG00000114515.2	protein_coding	0.382400795608479	11.0212336365553	0.231210552223222	0.319858091459898	No
696	Aldoc	ENSMUSG00000017390.15	protein_coding	-7.85304670494633	2.94030277943302	5.04895370670731e-22	1.13440321580488e-20	Down
697	Alg1	ENSMUSG00000039427.14	protein_coding	0.500257899120547	5.40419292152449	0.123532222574954	0.188647906058064	No
698	Alg10b	ENSMUSG00000075470.2	protein_coding	-0.829377607497045	5.53952835594827	0.0234887776582433	0.0448537960345478	No
699	Alg11	ENSMUSG00000063362.13	protein_coding	-0.154589998375087	4.42756379060388	0.675106407696216	0.75208337567705	No
700	Alg12	ENSMUSG00000035845.17	protein_coding	-0.46482005135165	3.76570340816974	0.239304412210435	0.329472567528317	No
701	Alg13	ENSMUSG00000041718.15	protein_coding	-2.93437809269068	3.34372865658833	3.0893437858142e-10	2.39291958764289e-09	Down
702	Alg14	ENSMUSG00000039887.11	protein_coding	0.441366077703142	5.20354010357081	0.207675157173688	0.291919903961758	No
703	Alg2	ENSMUSG00000039740.6	protein_coding	-1.16950052004484	5.6283188199295	0.000890827781676591	0.00243708325764373	No
704	Alg3	ENSMUSG00000033809.15	protein_coding	-0.465866911114743	5.42873223071564	0.159861316145926	0.234694831493469	No
705	Alg5	ENSMUSG00000036632.9	protein_coding	-0.16925653639578	6.55368744674796	0.605318185477246	0.691792211973996	No
706	Alg6	ENSMUSG00000073792.11	protein_coding	-1.8548549199117	4.08356392661578	3.26954833637269e-06	1.4316418976681e-05	No
707	Alg8	ENSMUSG00000035704.17	protein_coding	-1.29624945850872	5.308934980828	0.000389283566008589	0.00115168748469903	No
708	Alg9	ENSMUSG00000032059.13	protein_coding	-0.372566158698568	2.84445018364693	0.400651235000069	0.501933015315954	No
709	Alkbh1	ENSMUSG00000079036.10	protein_coding	0.272516234128832	3.46949434316925	0.532719853658878	0.627556566474417	No
710	Alkbh2	ENSMUSG00000044339.12	protein_coding	0.756751002367901	4.12343914802852	0.0582407786410633	0.0988914842475618	No
711	Alkbh3	ENSMUSG00000040174.14	protein_coding	0.773679861639307	4.91742839130179	0.0293573272568106	0.0546359305328689	No
712	Alkbh4	ENSMUSG00000039754.10	protein_coding	-0.322567958210982	3.4166399541075	0.435888770858302	0.537148240298249	No
713	Alkbh5	ENSMUSG00000042650.3	protein_coding	0.35229520081873	7.26368329032766	0.283940120879646	0.379905945706565	No
714	Alkbh6	ENSMUSG00000042831.13	protein_coding	0.811278358448912	4.84335096153503	0.02414428596282	0.0460223212576496	No
715	Alkbh7	ENSMUSG00000002661.14	protein_coding	0.179232555225223	3.73688995640379	0.67262303714971	0.750054562643307	No
716	Alkbh8	ENSMUSG00000025899.14	protein_coding	-1.21276927358505	4.37219935280425	0.000743301326725018	0.00206831673523483	No
717	Alms1	ENSMUSG00000063810.7	protein_coding	-0.345212948383407	3.05382734796199	0.568709178828618	0.65922820290123	No
718	Aloxe3	ENSMUSG00000020892.10	protein_coding	0.264533341717483	1.06231789547824	0.734033178330117	0.800556711920066	No
719	Alpk1	ENSMUSG00000028028.11	protein_coding	-0.0272692485004861	1.20092932450568	0.999999999999991	1	No
720	Als2	ENSMUSG00000026024.14	protein_coding	-1.1728483960401	5.07970813938446	0.00142877848470307	0.00373539941369039	No
721	Als2cl	ENSMUSG00000044037.15	protein_coding	-9.35228565829935	5.25239544591503	3.2561493303091e-52	4.79789817600895e-50	Down
722	Als2cr12	ENSMUSG00000047528.13	protein_coding	-4.1479556586143	-0.322437116408174	0.00111538288765145	0.00298529149346693	Down
723	Alyref	ENSMUSG00000025134.2	protein_coding	-1.13143967633104	4.42608330304793	0.00584137616970484	0.0131852366979871	No
724	Alyref2	ENSMUSG00000060244.1	protein_coding	2.54133203083338	2.85893667978787	5.04849800586587e-07	2.52464746370688e-06	Up
725	Amacr	ENSMUSG00000022244.7	protein_coding	0.37792110188954	4.14873307454038	0.310867938307226	0.409024869092427	No
726	Ambra1	ENSMUSG00000040506.16	protein_coding	1.66013843266832	5.2639758287374	8.42969330680695e-05	0.000283380575035534	No
727	Amd-ps3	ENSMUSG00000060096.5	processed_pseudogene	-1.47370027045445	4.74542303300279	2.34711102000527e-05	8.83880857221599e-05	No
728	Amd1	ENSMUSG00000075232.5	protein_coding	-0.919680010027387	7.18545988441296	0.0162716196109077	0.0324369028178773	No
729	Amd2	ENSMUSG00000063953.3	protein_coding	-0.392229273076293	5.22189837323355	0.343802784334754	0.44392387233442	No
730	Amdhd2	ENSMUSG00000036820.12	protein_coding	12.2000156950388	4.82508665645007	6.02686052451306e-47	6.01357295800232e-45	Up
731	Amer1	ENSMUSG00000050332.7	protein_coding	0.74238700563674	3.6818905641792	0.0990007185262025	0.156211817353261	No
732	Amfr	ENSMUSG00000031751.14	protein_coding	0.376351225959035	6.26320940791787	0.246694858192052	0.338470901148732	No
733	Amigo1	ENSMUSG00000050947.9	protein_coding	2.79428636367899	2.97810333093535	1.86878060498596e-07	1.00301515571292e-06	Up
734	Amigo2	ENSMUSG00000048218.6	protein_coding	9.98697614119283	2.63101634309025	4.58653273172504e-18	7.58753822146471e-17	Up
735	Amigo3	ENSMUSG00000032593.5	protein_coding	1.2582835006565	0.132708668665087	0.144553936577186	0.215529766361466	No
736	Ammecr1	ENSMUSG00000042225.3	protein_coding	-2.07879333551327	1.86558593384818	0.000294734288144008	0.000894580335176255	Down
737	Ammecr1l	ENSMUSG00000041915.9	protein_coding	-0.269688955647852	5.89027277071991	0.403375858035388	0.504797439563938	No
738	Amn1	ENSMUSG00000068250.13	protein_coding	0.229595027457468	4.73589354191595	0.507853161349913	0.605581562117823	No
739	Amot	ENSMUSG00000041688.16	protein_coding	1.94145084447528	5.90311925818702	4.68634783400441e-06	1.99547714222123e-05	No
740	Amotl1	ENSMUSG00000013076.17	protein_coding	-0.457499320052227	6.05640894069009	0.170986617556288	0.248536638870531	No
741	Amotl2	ENSMUSG00000032531.15	protein_coding	0.820324704885617	7.41891455731856	0.018021920000645	0.0354893193858855	No
742	Ampd2	ENSMUSG00000027889.17	protein_coding	-0.841660154843623	5.49390918754154	0.0292478702725943	0.0544562168813275	No
743	Ampd3	ENSMUSG00000005686.17	protein_coding	1.91910886900426	5.38857308046316	4.47005441595716e-06	1.90979533240085e-05	No
744	Amz1	ENSMUSG00000050022.16	protein_coding	-1.77470702373254	2.96744876021427	9.80544242389282e-05	0.000325444123613331	No
745	Amz2	ENSMUSG00000020610.16	protein_coding	0.0951819036151196	5.99829748421437	0.777729823374803	0.835958850577393	No
746	Anapc1	ENSMUSG00000014355.10	protein_coding	-0.924557634849767	6.8715071513769	0.013534690111805	0.0276141672994353	No
747	Anapc10	ENSMUSG00000036977.8	protein_coding	-0.0839285607536118	4.79307073974512	0.811087035345501	0.862037543541409	No
748	Anapc11	ENSMUSG00000025135.12	protein_coding	-1.21326136647557	7.35789661719719	0.000188110837307572	0.000591792584498895	No
749	Anapc13	ENSMUSG00000035048.13	protein_coding	1.38512454073575	5.85994257046348	0.000333673183643325	0.00100220587417118	No
750	Anapc15	ENSMUSG00000030649.18	protein_coding	-1.12823355675535	4.24127774096661	0.00219956121765544	0.00553252079200671	No
751	Anapc16	ENSMUSG00000020107.10	protein_coding	0.375687222435648	5.61421330336221	0.289736528994358	0.386437353480319	No
752	Anapc2	ENSMUSG00000026965.12	protein_coding	0.00291291183052879	7.13289562802317	0.993670128559209	0.999744967773108	No
753	Anapc4	ENSMUSG00000029176.13	protein_coding	-0.74390513466891	6.6195305038213	0.0214054544847147	0.0412735726156885	No
754	Anapc5	ENSMUSG00000029472.13	protein_coding	-0.270983346968328	8.11125087691856	0.400186798697237	0.501559954542602	No
755	Anapc7	ENSMUSG00000029466.11	protein_coding	0.414041940985557	5.96652019677605	0.20746373420577	0.291655251814457	No
756	Ang	ENSMUSG00000072115.11	protein_coding	6.96820669602079	-0.13768061184243	4.73201950099084e-05	0.000167264019850923	Up
757	Ang2	ENSMUSG00000047894.2	protein_coding	3.98156487451298	4.41244686570076	1.89706590185187e-19	3.53004685877634e-18	Up
758	Angel1	ENSMUSG00000021257.14	protein_coding	-0.840013975619576	4.62953087117401	0.0171582768625935	0.0339946348347068	No
759	Angel2	ENSMUSG00000026634.16	protein_coding	0.40913880724673	5.55221897983145	0.206971818753758	0.291060580096285	No
760	Angpt1	ENSMUSG00000022309.9	protein_coding	11.6129856722083	6.47771078021736	1.44370939280648e-72	6.77580941690508e-70	Up
761	Angpt4	ENSMUSG00000027460.7	protein_coding	4.55066475754975	1.60675437673724	1.85050535502539e-07	9.93627282156008e-07	Up
762	Angptl2	ENSMUSG00000004105.8	protein_coding	-5.78829383937581	7.2617826212327	1.2891130222627e-47	1.36130335150941e-45	Down
763	Angptl4	ENSMUSG00000002289.16	protein_coding	2.70830103741311	2.92697761458196	8.72461961819826e-06	3.54126777071776e-05	Up
764	Angptl6	ENSMUSG00000038742.7	protein_coding	-1.10949183017046	1.57625363736626	0.0657587892661324	0.110122291209255	No
765	Ank	ENSMUSG00000022265.7	protein_coding	2.5520128461333	6.27817580988977	1.06100897496198e-07	5.87892686082998e-07	Up
766	Ank2	ENSMUSG00000032826.17	protein_coding	1.7938609254833	0.455457546011651	0.0296765339552453	0.0551651809125521	No
767	Ank3	ENSMUSG00000069601.14	protein_coding	-10.4797507008321	3.14268020878458	3.4047332244639e-26	9.87294723579098e-25	Down
768	Ankfy1	ENSMUSG00000020790.14	protein_coding	1.14426218905261	7.18689645660088	0.000588720549925829	0.00167383145807945	No
769	Ankhd1	ENSMUSG00000024483.19	protein_coding	0.244633875190146	5.29226514698363	0.49186279880691	0.590794823363143	No
770	Ankib1	ENSMUSG00000040351.11	protein_coding	0.507084090819421	4.693001762887	0.166389196820253	0.242717152308766	No
771	Ankle1	ENSMUSG00000046295.13	protein_coding	-6.21712194021971	1.39604086026601	1.926760268494e-10	1.52313824843144e-09	Down
772	Ankle2	ENSMUSG00000029501.14	protein_coding	0.426139127022367	4.54094746670253	0.221685109212631	0.308296060573141	No
773	Ankmy2	ENSMUSG00000036188.4	protein_coding	0.683893811172323	5.0386649140797	0.0398766566400403	0.0714936322782386	No
774	Ankra2	ENSMUSG00000021661.16	protein_coding	0.550011793157871	4.13263539086717	0.142622498980066	0.213126451306061	No
775	Ankrd1	ENSMUSG00000024803.9	protein_coding	-3.12561610556385	5.79241083037266	1.54384794781113e-14	1.8508648244714e-13	Down
776	Ankrd10	ENSMUSG00000031508.14	protein_coding	0.751916748968128	6.0259300628348	0.020313490843871	0.0394199932578151	No
777	Ankrd11	ENSMUSG00000035569.17	protein_coding	0.284685363671546	5.57391795892291	0.379203207662091	0.480382190092374	No
778	Ankrd12	ENSMUSG00000034647.15	protein_coding	0.979851761020045	5.184885967801	0.0109485065975008	0.0229207790522931	No
779	Ankrd13a	ENSMUSG00000041870.16	protein_coding	-0.868034327057819	4.00148525284096	0.0367600027955177	0.0665176003748109	No
780	Ankrd13b	ENSMUSG00000037907.16	protein_coding	-0.445910841800131	3.15606121132905	0.338727585396938	0.438711770456869	No
781	Ankrd13c	ENSMUSG00000039988.14	protein_coding	0.294675667013496	4.65802593532695	0.411620537427126	0.513189241467586	No
782	Ankrd13d	ENSMUSG00000005986.16	protein_coding	-1.77782054327592	1.59310499791608	0.00438279172865989	0.0102469994069332	No
783	Ankrd16	ENSMUSG00000047909.11	protein_coding	0.357804088973303	3.23933371168575	0.388766329077104	0.489998699230661	No
784	Ankrd17	ENSMUSG00000055204.15	protein_coding	0.283396818798185	6.48297807895354	0.372403616390135	0.473591781252326	No
785	Ankrd22	ENSMUSG00000024774.16	protein_coding	-8.96771382878857	1.70458038476401	1.45102884323994e-12	1.42870532257471e-11	Down
786	Ankrd23	ENSMUSG00000067653.12	protein_coding	1.22911105771702	0.35715356289345	0.172068357818655	0.249707997054282	No
787	Ankrd24	ENSMUSG00000054708.17	protein_coding	0.96771925498859	1.61706979652587	0.0923947605959556	0.147366445094015	No
788	Ankrd26	ENSMUSG00000007827.10	protein_coding	-1.30524511249523	3.92732545624286	0.00100424391326566	0.00271744156927234	No
789	Ankrd27	ENSMUSG00000034867.16	protein_coding	-0.223901619314035	5.44813909260869	0.489301531953517	0.588220189063179	No
790	Ankrd28	ENSMUSG00000014496.8	protein_coding	-1.46278891923423	4.29153454781313	0.00128008105179974	0.0033794139767513	No
791	Ankrd29	ENSMUSG00000057766.14	protein_coding	-2.29333167176705	1.04231381621043	0.00322920602161415	0.00782418713305822	Down
792	Ankrd37	ENSMUSG00000050914.16	protein_coding	-1.1523549481346	0.479423583737768	0.159486758820351	0.234239245221545	No
793	Ankrd39	ENSMUSG00000079610.9	protein_coding	1.08922748236557	4.5564052798531	0.00224970057566915	0.00564518924651079	No
794	Ankrd40	ENSMUSG00000020864.13	protein_coding	1.03522914874057	4.53703198075734	0.00319531141346029	0.0077479881805145	No
795	Ankrd42	ENSMUSG00000041343.19	protein_coding	-1.4359554582806	4.07250660166301	0.000189079413013757	0.000594397003649299	No
796	Ankrd44	ENSMUSG00000052331.14	protein_coding	0.609218746174689	2.66790144969689	0.20558499463151	0.289336156997766	No
797	Ankrd46	ENSMUSG00000048307.8	protein_coding	1.55877167572058	6.41644073524698	1.25101134556793e-06	5.86272772597517e-06	No
798	Ankrd49	ENSMUSG00000031931.4	protein_coding	-1.22665867061099	4.17568480562887	0.00121196656644717	0.00321836553437103	No
799	Ankrd50	ENSMUSG00000044864.16	protein_coding	0.615125685224194	4.76208717761972	0.130798247958804	0.19781303235875	No
800	Ankrd52	ENSMUSG00000014498.9	protein_coding	0.69985751836841	5.32053625408226	0.0526830101098853	0.0911149316381147	No
801	Ankrd54	ENSMUSG00000033055.12	protein_coding	0.619777676585647	5.49387943504404	0.0631307961352406	0.106269055343487	No
802	Ankrd9	ENSMUSG00000037904.14	protein_coding	0.992457608283844	4.20072514662231	0.0123063534866211	0.0254315250134478	No
803	Anks1	ENSMUSG00000024219.16	protein_coding	-0.946156719538876	3.37316971010118	0.0276640209335047	0.0518347587268034	No
804	Anks3	ENSMUSG00000022515.6	protein_coding	1.40127916183257	3.41386837968954	0.000788409001167161	0.00218137966436469	No
805	Ankzf1	ENSMUSG00000026199.17	protein_coding	0.942705071021086	4.39777850992943	0.00855821448609794	0.0184658086102219	No
806	Anln	ENSMUSG00000036777.8	protein_coding	-4.16383675749981	6.37412277128436	3.96289843456179e-13	4.15710670221582e-12	Down
807	Ano1	ENSMUSG00000031075.18	protein_coding	-3.81122598496723	7.8317780547437	1.34642201273807e-25	3.75811888665569e-24	Down
808	Ano10	ENSMUSG00000037949.8	protein_coding	-0.945901208671833	7.14523067300936	0.00459157178719583	0.0106603879969486	No
809	Ano4	ENSMUSG00000035189.16	protein_coding	8.18201562006687	3.89569625735761	7.976391887871e-31	3.12931387006506e-29	Up
810	Ano6	ENSMUSG00000064210.7	protein_coding	1.0649802330088	8.34627180796972	0.00208194956977167	0.00525547110520848	No
811	Ano9	ENSMUSG00000054662.8	protein_coding	-10.2397760140839	2.9098037516259	1.61973102520023e-23	4.00883428737056e-22	Down
812	Anp32a	ENSMUSG00000032249.14	protein_coding	1.70472452490537	4.83662536441717	1.17239837832752e-06	5.52496550768549e-06	No
813	Anp32b	ENSMUSG00000028333.10	protein_coding	-1.84004557296113	5.36514747677603	4.40751633759153e-08	2.56872631387158e-07	No
814	Anp32e	ENSMUSG00000015749.12	protein_coding	-1.16927644929553	6.28070263579691	0.000416323411759562	0.00122547044687972	No
815	Antxr1	ENSMUSG00000033420.12	protein_coding	9.06104251613194	3.92969125163541	4.592231139011e-30	1.71660038329048e-28	Up
816	Antxr2	ENSMUSG00000029338.13	protein_coding	-1.25791478614799	5.86683901744081	0.000564199899452523	0.0016120724071843	No
817	Anxa1	ENSMUSG00000024659.15	protein_coding	-2.7435098992061	9.71053970767603	2.23325694527886e-11	1.9530594900327e-10	Down
818	Anxa11	ENSMUSG00000021866.15	protein_coding	-0.426224106695045	5.3873317929026	0.254485006855227	0.347353943006187	No
819	Anxa2	ENSMUSG00000032231.14	protein_coding	-2.539469491723	10.144713792134	9.58381450050143e-13	9.59289868486209e-12	Down
820	Anxa3	ENSMUSG00000029484.12	protein_coding	-0.416883091063479	9.88292750727282	0.327267173125887	0.426396218162785	No
821	Anxa4	ENSMUSG00000029994.17	protein_coding	-1.52431529544992	7.73048995750488	1.93839344362126e-06	8.83572723653545e-06	No
822	Anxa5	ENSMUSG00000027712.13	protein_coding	-0.926333785031587	8.32066731763566	0.00477266075307989	0.0110282926810774	No
823	Anxa6	ENSMUSG00000018340.13	protein_coding	-0.307379703013095	8.18677627701555	0.348264603582012	0.448816135115555	No
824	Anxa7	ENSMUSG00000021814.17	protein_coding	0.403586311395311	6.94959757603482	0.22938221928964	0.317519422985914	No
825	Anxa8	ENSMUSG00000021950.15	protein_coding	-7.8361424517731	5.92242504887014	2.94949630694891e-25	8.02060454971172e-24	Down
826	Anxa9	ENSMUSG00000015702.13	protein_coding	-0.536495566523892	0.421315842884505	0.514067379938094	0.61092205182177	No
827	Aoc2	ENSMUSG00000078651.8	protein_coding	1.22360842363149	-0.0112193097520866	0.204482377792508	0.288263509999629	No
828	Aox1	ENSMUSG00000063558.4	protein_coding	2.77337014955844	2.58145073372488	1.40237324291868e-07	7.64338655237229e-07	Up
829	Ap1ar	ENSMUSG00000074238.6	protein_coding	-1.51685276794444	2.46945645105836	0.00190261050608963	0.00484036947062193	No
830	Ap1b1	ENSMUSG00000009090.17	protein_coding	0.0636280193370956	6.78722326514472	0.839063391115937	0.883033908497729	No
831	Ap1g1	ENSMUSG00000031731.16	protein_coding	0.518508201702244	6.10933458172129	0.149870769743547	0.222228223050576	No
832	Ap1g2	ENSMUSG00000040701.16	protein_coding	-0.0115414028910784	4.66457756243103	0.980642684585028	0.990017853653719	No
833	Ap1m1	ENSMUSG00000003033.15	protein_coding	0.598969448119724	6.47871388743614	0.0569124405210622	0.0970129736727066	No
834	Ap1m2	ENSMUSG00000003309.14	protein_coding	-13.7068989010224	6.33160635604017	1.14941254147847e-65	3.4679418394322e-63	Down
835	Ap1s1	ENSMUSG00000004849.14	protein_coding	-0.563691180947451	7.30237961260706	0.0939673977655386	0.149423373633443	No
836	Ap1s2	ENSMUSG00000031367.15	protein_coding	-0.830223594662866	5.42085245661343	0.0129751639765989	0.0266053847753174	No
837	Ap1s3	ENSMUSG00000054702.14	protein_coding	3.21936444885834	3.67504308160265	1.00281088854194e-11	9.10940471656159e-11	Up
838	Ap2a1	ENSMUSG00000060279.14	protein_coding	0.204464611469753	5.90808016716127	0.663475665282405	0.742838724434024	No
839	Ap2a2	ENSMUSG00000002957.11	protein_coding	-0.795509409534076	8.05907172129541	0.0100875863259486	0.0213085337426938	No
840	Ap2b1	ENSMUSG00000035152.14	protein_coding	-0.633935235272262	7.85584947232061	0.0788885857648237	0.128708144561844	No
841	Ap2m1	ENSMUSG00000022841.15	protein_coding	0.277447696752525	8.93046978327023	0.389678982175918	0.490962338445647	No
842	Ap2s1	ENSMUSG00000008036.11	protein_coding	-0.272545764359489	7.3853790413491	0.393195999984541	0.494597946377219	No
843	Ap3b1	ENSMUSG00000021686.6	protein_coding	-0.275110644741812	6.88004947016148	0.384881995985441	0.486215198198337	No
844	Ap3d1	ENSMUSG00000020198.8	protein_coding	-0.587433099755121	7.24460018110407	0.0597458734124717	0.101094900238061	No
845	Ap3m1	ENSMUSG00000021824.13	protein_coding	-1.19723388782093	6.89657542648663	0.000285168514099797	0.000867207921927675	No
846	Ap3m2	ENSMUSG00000031539.6	protein_coding	1.56112202532141	3.98492365998915	9.22831330154493e-05	0.000308203079470599	No
847	Ap3s1	ENSMUSG00000024480.9	protein_coding	1.5243043620934	6.23391569042949	1.23994272170019e-05	4.9025130013681e-05	No
848	Ap3s1-ps1	ENSMUSG00000085611.3	processed_pseudogene	1.70843032956131	1.92982214823111	0.00442600739384998	0.0103294217026722	No
849	Ap3s2	ENSMUSG00000063801.7	protein_coding	-1.22004993530601	5.369489058796	0.000915669623805348	0.00249857137658514	No
850	Ap4b1	ENSMUSG00000032952.11	protein_coding	-0.178737527995263	4.76788940834244	0.620263910345386	0.703526948973803	No
851	Ap4e1	ENSMUSG00000001998.15	protein_coding	-0.207977044425471	4.05310943831354	0.629814562110044	0.711954516597545	No
852	Ap4m1	ENSMUSG00000019518.11	protein_coding	-1.25680650427962	4.48517397053815	0.000703768395452639	0.0019704271116164	No
853	Ap4s1	ENSMUSG00000020955.9	protein_coding	0.277329605993706	3.51594684013598	0.504997105929828	0.603254461382239	No
854	Ap5b1	ENSMUSG00000049562.6	protein_coding	-0.0501314973553469	4.02030001914203	0.911590619603175	0.939466194828516	No
855	Ap5m1	ENSMUSG00000036291.6	protein_coding	0.476991539541505	5.20186901186704	0.162854608958024	0.238356849701557	No
856	Ap5s1	ENSMUSG00000068264.11	protein_coding	0.552605745700904	3.55307055047333	0.174983478459139	0.252953529435799	No
857	Ap5z1	ENSMUSG00000039623.13	protein_coding	-2.2956927037798	6.14716835170561	6.90022545204528e-12	6.36851106542737e-11	Down
858	Apaf1	ENSMUSG00000019979.12	protein_coding	-3.21417973680941	3.49359276749902	3.25987855173957e-12	3.1223870754077e-11	Down
859	Apba1	ENSMUSG00000024897.9	protein_coding	7.87710223889978	0.631963203189952	8.3373610202527e-08	4.67689415000629e-07	Up
860	Apba3	ENSMUSG00000004931.11	protein_coding	0.969550051021647	6.52916886214784	0.00238708576048805	0.00595455723561113	No
861	Apbb1	ENSMUSG00000037032.16	protein_coding	3.65035526326299	3.74318169131519	1.26237806099048e-14	1.53520679355772e-13	Up
862	Apbb2	ENSMUSG00000029207.16	protein_coding	-2.20366030468349	6.27754711262953	2.85569380981592e-10	2.22263295464968e-09	Down
863	Apbb3	ENSMUSG00000117679.1	protein_coding	1.49106863366319	4.1076317751052	0.000163501454640016	0.000520444720723004	No
864	Apc	ENSMUSG00000005871.15	protein_coding	0.611156578691035	5.78179446124248	0.0815131734413767	0.132444535690361	No
865	Apc2	ENSMUSG00000020135.13	protein_coding	-0.0522171875284116	0.203142409180047	1	1	No
866	Apcdd1	ENSMUSG00000071847.13	protein_coding	8.09517550555155	6.24448834295898	3.68244758871355e-55	6.39232545810659e-53	Up
867	Apeh	ENSMUSG00000032590.14	protein_coding	0.0849975939773628	6.77193430007638	0.785716894015758	0.841924951882943	No
868	Apex1	ENSMUSG00000035960.14	protein_coding	0.0926191455705295	6.94108341484764	0.779727476768996	0.83720611638847	No
869	Apex2	ENSMUSG00000025269.16	protein_coding	-0.685025112941359	3.61394438250481	0.0989930840441399	0.156211817353261	No
870	Aph1a	ENSMUSG00000015750.15	protein_coding	0.889121961835184	5.64149909009466	0.00759799102916592	0.0166117567842634	No
871	Aph1b	ENSMUSG00000032375.15	protein_coding	-0.822887009613315	2.38658547810969	0.107312090182644	0.167520631006713	No
872	Aph1c	ENSMUSG00000053040.13	protein_coding	-1.72517347034211	1.74292016439888	0.00369968928890839	0.00882908901488647	No
873	Api5	ENSMUSG00000027193.12	protein_coding	-0.491494535571893	7.76960773550295	0.109039709133848	0.169560828831038	No
874	Apip	ENSMUSG00000010911.12	protein_coding	0.385861641588714	5.03856117650983	0.289041868235827	0.385713832591028	No
875	Aplf	ENSMUSG00000030051.10	protein_coding	-1.85271238579041	3.59789073018964	3.11918742189343e-05	0.000114602328240747	No
876	Apln	ENSMUSG00000037010.7	protein_coding	-1.71557163808447	0.411041955100297	0.047699092941331	0.0836367657053476	No
877	Aplp1	ENSMUSG00000006651.8	protein_coding	-2.58178750656424	0.756514142440758	0.0017970902725974	0.00459683648250994	Down
878	Aplp2	ENSMUSG00000031996.17	protein_coding	-0.162299148672165	8.91569787955771	0.595598150600307	0.683333613798741	No
879	Apmap	ENSMUSG00000033096.7	protein_coding	1.52325993080676	6.44514919121861	2.85038025722287e-05	0.00010539836188949	No
880	Apobec1	ENSMUSG00000040613.14	protein_coding	-1.38805055983135	0.515106294674664	0.0997745482487651	0.157315301158187	No
881	Apobec3	ENSMUSG00000009585.18	protein_coding	-1.40905390995028	5.18732218465137	2.84941761083311e-05	0.000105393520036419	No
882	Apobr	ENSMUSG00000042759.12	protein_coding	-3.04097220681286	-0.0476797972252761	0.00498099786202677	0.0114402023090516	Down
883	Apol6	ENSMUSG00000033576.12	protein_coding	6.60361795639182	1.5381754531722	2.313836122101e-10	1.81891633618262e-09	Up
884	Apol9a	ENSMUSG00000057346.12	protein_coding	-2.77475906682208	2.87939077011576	1.64460453188425e-05	6.353789215865e-05	Down
885	Apoo	ENSMUSG00000079508.8	protein_coding	-0.537410753103931	4.99096085304515	0.133840082559507	0.201859262817671	No
886	Apoo-ps	ENSMUSG00000049233.7	processed_pseudogene	1.01217407030938	0.993065081765057	0.142945387595322	0.213508245121159	No
887	Apool	ENSMUSG00000025525.12	protein_coding	-0.741944310235125	4.72623119099897	0.053198310013621	0.0918181673239724	No
888	Apopt1	ENSMUSG00000037787.14	protein_coding	0.781952380834033	4.83988867580133	0.0242101236792201	0.0460923508508229	No
889	App	ENSMUSG00000022892.11	protein_coding	0.826962723897391	7.52248900553973	0.0125263249019222	0.0258229362546214	No
890	Appbp2	ENSMUSG00000018481.9	protein_coding	0.238805192706511	5.08492666030061	0.472131539169294	0.571646365789536	No
891	Appbp2os	ENSMUSG00000085628.4	antisense	-3.46369000691603	-0.160365434059939	0.00216967857666161	0.00546386465092526	Down
892	Appl1	ENSMUSG00000040760.11	protein_coding	-0.0929420757100548	5.64137509600326	0.779923913483363	0.83734608418717	No
893	Appl2	ENSMUSG00000020263.14	protein_coding	0.998217870407009	5.37546429330204	0.00304862396134146	0.00742640577434043	No
894	Aprt	ENSMUSG00000006589.8	protein_coding	-1.80667583645947	7.21243646762893	1.36224652163661e-07	7.43747863945676e-07	No
895	Aptx	ENSMUSG00000028411.15	protein_coding	-1.10124592541527	4.58712062011076	0.00276745044657349	0.00681748290415616	No
896	Aqp11	ENSMUSG00000042797.9	protein_coding	-1.40731354759656	1.36993484202385	0.0226368371619527	0.043416679357691	No
897	Aqp5	ENSMUSG00000044217.17	protein_coding	-0.708304244097908	1.69191315327498	0.298922064606064	0.396352453980123	No
898	Aqr	ENSMUSG00000040383.16	protein_coding	-1.00427668702319	5.67649869338798	0.00340498264936753	0.00820459025152793	No
899	Ar	ENSMUSG00000046532.8	protein_coding	7.25430806097243	2.15238400413246	6.71623707316272e-13	6.81956379736523e-12	Up
900	Araf	ENSMUSG00000001127.12	protein_coding	0.359435903703188	6.55299894223184	0.265102266102622	0.359176298091781	No
901	Arap1	ENSMUSG00000032812.18	protein_coding	-1.20664179540704	4.12531881861302	0.00162605991210302	0.00420604841930384	No
902	Arap2	ENSMUSG00000037999.13	protein_coding	-5.30498533505831	3.15685293030784	2.07229471010378e-19	3.83359395130439e-18	Down
903	Arcn1	ENSMUSG00000032096.16	protein_coding	-0.556856961044834	7.85425358610409	0.0715395271742449	0.118503122660396	No
904	Areg	ENSMUSG00000029378.5	protein_coding	-11.4910937141519	6.52790659953186	7.33362867779441e-49	8.68520958925334e-47	Down
905	Arel1	ENSMUSG00000042350.13	protein_coding	-0.227388101192858	5.83252432580246	0.539858212566994	0.633864480606098	No
906	Arf1	ENSMUSG00000048076.14	protein_coding	-0.788565430964934	9.1932948824844	0.0140432797926972	0.028523231532787	No
907	Arf2	ENSMUSG00000062421.13	protein_coding	0.781326052766316	5.67685089916604	0.0262047674025549	0.0493779646877584	No
908	Arf3	ENSMUSG00000051853.10	protein_coding	-0.234847432851479	5.77208626615522	0.484925059911457	0.584400414569471	No
909	Arf4	ENSMUSG00000021877.12	protein_coding	-0.20574316361304	8.87207666308081	0.509083450825657	0.606591959460529	No
910	Arf5	ENSMUSG00000020440.13	protein_coding	-1.16157986010357	4.60831230175522	0.00103837810326823	0.00280262562824601	No
911	Arf6	ENSMUSG00000044147.8	protein_coding	0.339751829524148	4.04542972654323	0.364846533148926	0.465686469385897	No
912	Arfgap1	ENSMUSG00000027575.19	protein_coding	0.545086083460051	6.07950466481458	0.0892429389349476	0.142951146780895	No
913	Arfgap2	ENSMUSG00000027255.14	protein_coding	0.586554465470398	7.15307203979445	0.0673884548243595	0.112494598805728	No
914	Arfgap3	ENSMUSG00000054277.8	protein_coding	1.01932125122033	5.06016141986455	0.00245807154114051	0.00611597929890684	No
915	Arfgef1	ENSMUSG00000067851.11	protein_coding	-0.69224609624395	4.83935448934697	0.0581202326682707	0.0987132540373041	No
916	Arfgef2	ENSMUSG00000074582.10	protein_coding	1.2470659362327	5.87594077145105	0.00145670847143624	0.00380057849496397	No
917	Arfgef3	ENSMUSG00000019852.7	protein_coding	-6.83351772788361	3.30815805945479	6.42547909328987e-24	1.62198547948544e-22	Down
918	Arfip1	ENSMUSG00000074513.9	protein_coding	-0.607214861955202	5.28637412652286	0.106869593594634	0.166964799658636	No
919	Arfip2	ENSMUSG00000030881.15	protein_coding	-1.05272887803289	6.23428431298667	0.00107158316830707	0.00288303649868093	No
920	Arfrp1	ENSMUSG00000038671.15	protein_coding	1.29225099395152	6.02944315782278	9.83875727792265e-05	0.000326378880172345	No
921	Arg2	ENSMUSG00000021125.6	protein_coding	-3.36950477993215	0.54063273495572	0.000165493445264206	0.00052638878975603	Down
922	Arglu1	ENSMUSG00000040459.11	protein_coding	1.33851883228873	4.42507856264085	0.0223122135789483	0.0428329602291218	No
923	Arhgap1	ENSMUSG00000027247.16	protein_coding	-0.110033058528045	6.72387082019304	0.726623413116595	0.794526869532617	No
924	Arhgap10	ENSMUSG00000037148.8	protein_coding	0.516446976479855	5.05049673111807	0.166531372531501	0.242896587559759	No
925	Arhgap11a	ENSMUSG00000041219.14	protein_coding	-5.5326817662534	4.41535302797882	2.06024809824858e-30	7.84007924955137e-29	Down
926	Arhgap12	ENSMUSG00000041225.16	protein_coding	0.112472333301499	5.57522501373805	0.739315006498926	0.805139202677414	No
927	Arhgap17	ENSMUSG00000030766.15	protein_coding	-0.879643197058379	4.82674822519872	0.0324574718721283	0.0596088526903782	No
928	Arhgap18	ENSMUSG00000039031.16	protein_coding	-1.24303025805173	2.65550663586485	0.0127305018795285	0.026167221381571	No
929	Arhgap19	ENSMUSG00000025154.15	protein_coding	-4.6859027427988	3.330832193736	1.5805743853008e-14	1.8913162049605e-13	Down
930	Arhgap21	ENSMUSG00000036591.16	protein_coding	1.4973003425406	5.31490665381861	5.74523316368081e-05	0.000199845167856611	No
931	Arhgap22	ENSMUSG00000063506.14	protein_coding	0.276451417493227	5.20160110837975	0.453325790507758	0.553157863968638	No
932	Arhgap23	ENSMUSG00000049807.16	protein_coding	3.53355856671248	4.40382939107631	2.33677858151589e-15	3.0586814053526e-14	Up
933	Arhgap24	ENSMUSG00000057315.14	protein_coding	7.89877103835454	3.62184883721926	2.89603597538449e-27	8.92909194162342e-26	Up
934	Arhgap26	ENSMUSG00000118193.1	protein_coding	-2.07135807020361	3.3208907848543	9.25359877169424e-06	3.73682611965932e-05	Down
935	Arhgap26	ENSMUSG00000036452.18	protein_coding	-2.07135807020361	3.3208907848543	9.25359877169424e-06	3.73682611965932e-05	Down
936	Arhgap27	ENSMUSG00000034255.17	protein_coding	-1.1685243717396	4.98755940923803	0.0111412401354228	0.0232857982840306	No
937	Arhgap27os1	ENSMUSG00000085733.1	antisense	-2.32209280192317	0.843718698058273	0.00269545717032114	0.00666391956021888	Down
938	Arhgap28	ENSMUSG00000024043.13	protein_coding	1.21858962185039	4.90993362281531	0.00128258272111787	0.00338531311018656	No
939	Arhgap29	ENSMUSG00000039831.16	protein_coding	0.743032243809808	3.03794953973655	0.0900087445666372	0.144032177187577	No
940	Arhgap31	ENSMUSG00000022799.4	protein_coding	-2.0646616559083	2.98133422520912	0.000299217893025086	0.000907754163374166	Down
941	Arhgap32	ENSMUSG00000041444.14	protein_coding	-1.2775722021852	3.45067580938355	0.00921084432169122	0.0197061994334748	No
942	Arhgap35	ENSMUSG00000058230.12	protein_coding	3.17152579471197	7.39395003789843	7.86028352321416e-15	9.75568195946815e-14	Up
943	Arhgap36	ENSMUSG00000036198.12	protein_coding	12.9811051303049	5.60384762653226	7.6163392829186e-61	1.75480457078444e-58	Up
944	Arhgap39	ENSMUSG00000033697.15	protein_coding	0.884217819553365	1.97451204237283	0.147247584705324	0.218953460852601	No
945	Arhgap40	ENSMUSG00000074625.10	protein_coding	-7.4072457843771	0.319749920239722	5.37309362543118e-06	2.26205456549714e-05	Down
946	Arhgap42	ENSMUSG00000050730.17	protein_coding	2.9862267730972	6.87980817995301	8.27657513608941e-17	1.2368014165628e-15	Up
947	Arhgap44	ENSMUSG00000033389.16	protein_coding	-2.10961729406204	4.44264650128433	7.12008143267955e-05	0.000242868565046878	Down
948	Arhgap45	ENSMUSG00000035697.14	protein_coding	-7.2875695864505	0.216611845574608	5.10442033445281e-06	2.16021018641866e-05	Down
949	Arhgap5	ENSMUSG00000035133.9	protein_coding	0.28432708607295	6.27485730358526	0.373523248998642	0.474610108423824	No
950	Arhgap6	ENSMUSG00000031355.16	protein_coding	-2.40617115787914	2.01303403113144	2.67304164601194e-05	9.94562446073549e-05	Down
951	Arhgdia	ENSMUSG00000025132.13	protein_coding	-0.611993235534539	10.8221976018576	0.0548990464271702	0.094150861594952	No
952	Arhgdig	ENSMUSG00000073433.11	protein_coding	-1.73636226735041	1.29967032020706	0.0427301982865297	0.0759009073012201	No
953	Arhgef1	ENSMUSG00000040940.18	protein_coding	-1.66434736754805	5.9582662253314	1.20345598841459e-06	5.658699178178e-06	No
954	Arhgef10	ENSMUSG00000071176.10	protein_coding	1.0029055003591	3.7365888814812	0.0121045332087492	0.0250716974209333	No
955	Arhgef10l	ENSMUSG00000040964.16	protein_coding	0.966549615210015	5.62844164647717	0.00714947344814199	0.0157808966268691	No
956	Arhgef11	ENSMUSG00000041977.18	protein_coding	0.753143899422144	3.7355929085611	0.092486659804331	0.147438791425397	No
957	Arhgef12	ENSMUSG00000059495.14	protein_coding	1.35852776993617	5.60131446017064	0.000941604752526595	0.00256106791672398	No
958	Arhgef16	ENSMUSG00000029032.12	protein_coding	-11.7567367730981	4.39506327041835	2.05975233735224e-41	1.52638488999576e-39	Down
959	Arhgef17	ENSMUSG00000032875.8	protein_coding	-7.75111227023181	4.19896798139124	1.36106497929185e-35	7.33932570961118e-34	Down
960	Arhgef18	ENSMUSG00000004568.12	protein_coding	0.942050018566145	5.29958700241866	0.022121246169645	0.0425114394088174	No
961	Arhgef19	ENSMUSG00000028919.11	protein_coding	3.01807788785522	3.35120323414824	2.5290911408945e-08	1.5174546845367e-07	Up
962	Arhgef2	ENSMUSG00000028059.15	protein_coding	-0.813095409057956	6.76747229884917	0.0309156850168651	0.0571834127183936	No
963	Arhgef25	ENSMUSG00000019467.15	protein_coding	3.36078933615558	1.90278790011915	2.53198610493782e-07	1.33023747602703e-06	Up
964	Arhgef26	ENSMUSG00000036885.14	protein_coding	-5.63582543692176	3.08176343840697	1.75725407984007e-19	3.30384624625125e-18	Down
965	Arhgef28	ENSMUSG00000021662.10	protein_coding	-2.04439167211421	2.07349857735664	0.0003028589081881	0.000918140690086029	Down
966	Arhgef3	ENSMUSG00000021895.10	protein_coding	-2.64130386825464	6.01690709696964	5.44506347673258e-13	5.58251168099961e-12	Down
967	Arhgef39	ENSMUSG00000051517.14	protein_coding	-4.82434560080629	1.77699827176275	4.42259798595993e-10	3.35990177926164e-09	Down
968	Arhgef4	ENSMUSG00000118272.1	protein_coding	-5.22782393690228	2.16077947333349	5.50234050498336e-12	5.13065922583879e-11	Down
969	Arhgef4	ENSMUSG00000037509.21	protein_coding	-5.22782393690228	2.16077947333349	5.50234050498336e-12	5.13065922583879e-11	Down
970	Arhgef40	ENSMUSG00000004562.16	protein_coding	-0.523012050176791	5.0971005203245	0.270715356303063	0.365219311729204	No
971	Arhgef5	ENSMUSG00000033542.13	protein_coding	-0.940364006911368	5.02771018311763	0.00730505399433297	0.0160683291470556	No
972	Arhgef6	ENSMUSG00000031133.12	protein_coding	10.0023990410181	4.86558303455293	1.31051683568875e-37	7.51442051667326e-36	Up
973	Arhgef7	ENSMUSG00000031511.15	protein_coding	-0.396926306498209	5.78540093254497	0.247917208407229	0.339853620179187	No
974	Arhgef9	ENSMUSG00000025656.17	protein_coding	1.94512741151422	1.86060016503087	0.000831040240869557	0.00229033099876012	No
975	Arid1a	ENSMUSG00000007880.16	protein_coding	0.0219855957834398	5.12010347536495	0.957102358942543	0.972294459878139	No
976	Arid1b	ENSMUSG00000069729.14	protein_coding	0.963838925488004	4.7282935783863	0.0189990954154648	0.0371480538658803	No
977	Arid2	ENSMUSG00000033237.19	protein_coding	0.946586680139671	5.62814076317649	0.0110017868673327	0.0230209120183024	No
978	Arid3a	ENSMUSG00000019564.12	protein_coding	4.45035521579099	2.12655422850765	1.83452179909512e-11	1.62113390781962e-10	Up
979	Arid3b	ENSMUSG00000004661.15	protein_coding	1.70172451032972	1.53905219564937	0.00502819996222936	0.0115262934011162	No
980	Arid4a	ENSMUSG00000048118.17	protein_coding	0.383277612771767	4.7508425140131	0.27234614477805	0.36698961576217	No
981	Arid4b	ENSMUSG00000039219.18	protein_coding	1.31018789713433	5.76560889922797	7.62206996982698e-05	0.000258737933719924	No
982	Arid5a	ENSMUSG00000037447.16	protein_coding	0.249485472223719	6.19903110937459	0.450642286015949	0.550678789623346	No
983	Arid5b	ENSMUSG00000019947.10	protein_coding	2.05783146819952	6.64404362027414	4.01642164243456e-10	3.0734356916021e-09	Up
984	Arih1	ENSMUSG00000025234.11	protein_coding	0.517164588902363	4.50406179237554	0.167731636413966	0.24445029288531	No
985	Arih2	ENSMUSG00000064145.12	protein_coding	-1.06636463852029	6.06117393366127	0.00124510753396168	0.00329876702286482	No
986	Arl1	ENSMUSG00000060904.14	protein_coding	1.5860651871053	8.82514523328632	9.38613351906598e-07	4.49342969224043e-06	No
987	Arl10	ENSMUSG00000025870.10	protein_coding	1.11513035966689	3.42772077952545	0.0073031377217954	0.0160669029879499	No
988	Arl13b	ENSMUSG00000022911.11	protein_coding	0.0253732452834889	4.42291641077105	0.947711330380923	0.965444565400939	No
989	Arl14ep	ENSMUSG00000027122.15	protein_coding	0.674093293211925	6.01228939764036	0.0445775997403375	0.0788288227615904	No
990	Arl15	ENSMUSG00000042348.10	protein_coding	0.462504252320318	4.87254984351346	0.184572747980003	0.264432545212278	No
991	Arl16	ENSMUSG00000057594.12	protein_coding	-0.0223297218153835	6.37478911627062	0.947313134489796	0.965212835913379	No
992	Arl2	ENSMUSG00000024944.6	protein_coding	1.73895067187574	6.77901438325262	3.67036462470212e-07	1.87543792436392e-06	No
993	Arl2bp	ENSMUSG00000031776.17	protein_coding	0.288598315273434	3.46753591817857	0.502768710551611	0.601272659504531	No
994	Arl3	ENSMUSG00000025035.9	protein_coding	-0.217489758155092	5.67106204866166	0.525130462260647	0.620867066408557	No
995	Arl4a	ENSMUSG00000047446.18	protein_coding	-0.1753031577433	3.45180368570808	0.684788692984439	0.760462914512209	No
996	Arl4c	ENSMUSG00000049866.12	protein_coding	-0.64707423657473	3.82355303110004	0.14527606869234	0.216428208613842	No
997	Arl4d	ENSMUSG00000034936.2	protein_coding	4.2515883552082	3.56182662234903	1.02113602242401e-12	1.0180830587063e-11	Up
998	Arl5a	ENSMUSG00000036093.7	protein_coding	1.29332775199546	4.96825781082019	0.000641451219431817	0.00181034963310467	No
999	Arl5b	ENSMUSG00000017418.13	protein_coding	-0.54013363991239	4.53737574798994	0.123813907324706	0.188926906291002	No
1000	Arl5c	ENSMUSG00000038352.15	protein_coding	-4.2238088463447	1.76534198340424	9.1581556112396e-09	5.86418129892007e-08	Down
1001	Arl6	ENSMUSG00000022722.18	protein_coding	-0.670795157373192	5.50453740266582	0.0508827539433585	0.088438275171205	No
1002	Arl6ip1	ENSMUSG00000030654.9	protein_coding	-1.48045721795399	8.69746771554079	1.16235369547789e-05	4.62895852580007e-05	No
1003	Arl6ip4	ENSMUSG00000029404.15	protein_coding	-0.132912668615252	6.45946045757439	0.693406121565033	0.768147772748675	No
1004	Arl6ip5	ENSMUSG00000035199.6	protein_coding	0.962698518064391	7.86602366836642	0.0017720311548549	0.00454098661159177	No
1005	Arl6ip6	ENSMUSG00000026960.6	protein_coding	-1.39595529584495	5.45225357762311	4.18077666259411e-05	0.000149573127804609	No
1006	Arl8a	ENSMUSG00000026426.10	protein_coding	-0.812453811606268	2.88398250988776	0.0684117064989724	0.113992523965152	No
1007	Arl8b	ENSMUSG00000030105.8	protein_coding	-0.0934058183575335	7.48984418625063	0.761769521573577	0.823295810437559	No
1008	Armc1	ENSMUSG00000027599.9	protein_coding	-0.627853045604226	5.92173509165278	0.0717691449930369	0.118821349013818	No
1009	Armc10	ENSMUSG00000038525.16	protein_coding	-0.502157721197494	5.30789766893225	0.127064295523257	0.193180414261633	No
1010	Armc2	ENSMUSG00000071324.11	protein_coding	-6.61474368039166	2.57436256832257	2.09732847382358e-18	3.59153330003952e-17	Down
1011	Armc5	ENSMUSG00000042178.6	protein_coding	0.383725344863651	5.32305889389171	0.277053430419634	0.37218499631905	No
1012	Armc6	ENSMUSG00000002343.11	protein_coding	-0.198476005610883	4.55010505450451	0.593617052365172	0.681672346660398	No
1013	Armc7	ENSMUSG00000057219.11	protein_coding	-0.0316670550468372	3.89434371232164	0.940799516548555	0.961149008935588	No
1014	Armc8	ENSMUSG00000032468.11	protein_coding	-0.923908469785104	5.33335690042417	0.00635930683759128	0.0142376565805577	No
1015	Armc9	ENSMUSG00000062590.13	protein_coding	-0.661480058720122	4.95746132239678	0.0582205597347494	0.0988704010933724	No
1016	Armcx1	ENSMUSG00000033460.14	protein_coding	6.92484394031802	-0.175247516044255	3.83586880513312e-05	0.000138327061749137	Up
1017	Armcx3	ENSMUSG00000049047.11	protein_coding	-12.053989205102	4.68901591525918	3.06583434711615e-46	2.9432009732315e-44	Down
1018	Armcx5	ENSMUSG00000072969.2	protein_coding	0.623871813633834	3.63122769919564	0.11154491879794	0.172841429568049	No
1019	Armh3	ENSMUSG00000039901.10	protein_coding	0.484784496718306	4.49741830581184	0.241848865246442	0.332542189713857	No
1020	Armt1	ENSMUSG00000061759.15	protein_coding	-0.392496824383196	4.598046330384	0.255243028511224	0.348088641551252	No
1021	Arnt	ENSMUSG00000015522.18	protein_coding	0.313854230048837	5.91520138194292	0.401070297694547	0.502408344442991	No
1022	Arntl	ENSMUSG00000055116.8	protein_coding	0.287943613272366	4.32450901004857	0.443415339417055	0.544367291328514	No
1023	Arpc1a	ENSMUSG00000029621.14	protein_coding	-1.27168361046719	8.16270914099177	5.19281371660729e-05	0.000182028590364724	No
1024	Arpc1b	ENSMUSG00000029622.16	protein_coding	-2.38987146479755	10.3987788985162	3.59574664707738e-12	3.42854036958349e-11	Down
1025	Arpc2	ENSMUSG00000006304.14	protein_coding	-2.00587023364404	7.7131599312787	2.76862755307164e-10	2.16034780495836e-09	Down
1026	Arpc3	ENSMUSG00000029465.14	protein_coding	-0.511559576757611	6.78016398742879	0.115043254005006	0.177567370858883	No
1027	Arpc4	ENSMUSG00000079426.13	protein_coding	-1.27426667992598	7.51252854994593	0.000205963538374172	0.000643960019313475	No
1028	Arpc5	ENSMUSG00000008475.13	protein_coding	-1.24685725650457	8.39699871072411	0.000120265118898922	0.000392783398630708	No
1029	Arpc5l	ENSMUSG00000026755.14	protein_coding	-0.0105538800244477	7.05137400232106	0.975059763334177	0.986503578520614	No
1030	Arpin	ENSMUSG00000039043.5	protein_coding	0.00783260314292595	6.22603666458302	0.982408620693759	0.991011148020324	No
1031	Arpp19	ENSMUSG00000007656.13	protein_coding	-0.822665454405772	6.93493458942632	0.0105573364272064	0.0221860147085962	No
1032	Arrb2	ENSMUSG00000060216.15	protein_coding	-1.22746275251647	1.74159865184859	0.029094238407176	0.0542099969262953	No
1033	Arrdc1	ENSMUSG00000026972.15	protein_coding	-1.91030015308719	5.32814238687059	1.61800848148496e-08	9.987205616799e-08	No
1034	Arrdc2	ENSMUSG00000002910.11	protein_coding	2.94484162181838	2.94228097962842	2.98175607996667e-08	1.77727248566969e-07	Up
1035	Arrdc3	ENSMUSG00000074794.10	protein_coding	1.56263825123992	5.58864793888347	0.000540391392845377	0.00155209422713885	No
1036	Arrdc4	ENSMUSG00000042659.15	protein_coding	0.577021369627348	4.48755215909192	0.124495779631188	0.189776316550754	No
1037	Arsa	ENSMUSG00000022620.14	protein_coding	2.10524394165432	5.78479591487731	3.77708992411161e-10	2.89378981368454e-09	Up
1038	Arsb	ENSMUSG00000042082.7	protein_coding	0.668704782275753	6.36432809035397	0.042239929167033	0.0751881419306985	No
1039	Arsk	ENSMUSG00000021592.17	protein_coding	1.61603852762185	4.47247867381963	8.83542944925409e-06	3.58394884702138e-05	No
1040	Artn	ENSMUSG00000028539.14	protein_coding	-11.1372800907224	3.78594075684817	1.27925663092238e-30	4.94229878873426e-29	Down
1041	Arv1	ENSMUSG00000031982.5	protein_coding	0.0694332986522531	2.90794813474178	0.896458968887589	0.927134668663688	No
1042	Arvcf	ENSMUSG00000000325.16	protein_coding	-1.33724243316938	3.13826976297528	0.00235785604468451	0.00588859909307098	No
1043	Arx	ENSMUSG00000035277.15	protein_coding	9.14771303232498	1.8178840663596	1.02285138164406e-14	1.25232586552594e-13	Up
1044	Arxes1	ENSMUSG00000048355.2	protein_coding	10.4204460393106	3.05980694304259	1.02787732613404e-24	2.69674150657774e-23	Up
1045	Arxes2	ENSMUSG00000048040.8	protein_coding	8.75825682516204	5.38654733445506	8.11835276630524e-45	7.0948804313531e-43	Up
1046	Asah1	ENSMUSG00000031591.14	protein_coding	0.510890936821912	7.86818385822596	0.108741395593535	0.169242319449923	No
1047	Asah2	ENSMUSG00000024887.10	protein_coding	0.859201787360888	3.18590444116076	0.0474175814479489	0.083200718929439	No
1048	Asap1	ENSMUSG00000022377.16	protein_coding	0.400838617315408	6.40387066364354	0.21270925048207	0.297642626116253	No
1049	Asap2	ENSMUSG00000052632.16	protein_coding	-0.727739586559809	1.85359916585443	0.208414888191627	0.292732594010673	No
1050	Asap3	ENSMUSG00000036995.7	protein_coding	-2.30098749630198	1.45148328359276	0.000877373092937648	0.00240338777209379	Down
1051	Asb1	ENSMUSG00000026311.16	protein_coding	2.03486272726789	4.8459861318309	1.38566908317869e-06	6.4461081578709e-06	Up
1052	Asb13	ENSMUSG00000033781.7	protein_coding	1.21429545277352	5.4047027429345	0.000327948029347763	0.000987115778597351	No
1053	Asb3	ENSMUSG00000020305.13	protein_coding	1.04637764096396	4.91087364367087	0.00246160945258706	0.00612237781809288	No
1054	Asb6	ENSMUSG00000039483.10	protein_coding	0.511523057108741	5.44516060335937	0.140962500819709	0.21099418974573	No
1055	Asb7	ENSMUSG00000030509.17	protein_coding	-0.797324038242864	3.69755159283612	0.0431089274277966	0.0764985756007616	No
1056	Asb8	ENSMUSG00000048175.13	protein_coding	0.429660494667059	6.1756437122164	0.176765825627081	0.254919374342367	No
1057	Ascc1	ENSMUSG00000044475.14	protein_coding	0.603527154382046	5.67033729953561	0.0680645087605406	0.113488612501786	No
1058	Ascc2	ENSMUSG00000020412.16	protein_coding	-0.110798959719925	6.33845651606163	0.731302184830404	0.798609211148817	No
1059	Ascc3	ENSMUSG00000038774.9	protein_coding	-0.862344340297139	4.94660205985528	0.0148307946176191	0.0299308535426771	No
1060	Asdurf	ENSMUSG00000117809.1	protein_coding	-0.162448785975326	1.10828234921905	0.844353026566313	0.887215662855258	No
1061	Asf1a	ENSMUSG00000019857.7	protein_coding	-0.781093503224328	3.81187616735372	0.0514914140480223	0.089310046375108	No
1062	Asf1b	ENSMUSG00000005470.8	protein_coding	-4.66278499099258	4.96392939279945	1.02996986770466e-14	1.25982414706114e-13	Down
1063	Ash1l	ENSMUSG00000028053.13	protein_coding	0.967947306322086	5.89255545728375	0.00377266138406472	0.00899307092905721	No
1064	Ash2l	ENSMUSG00000031575.18	protein_coding	-0.792380033235288	3.57784856131963	0.046317094795855	0.0814163164451484	No
1065	Asl	ENSMUSG00000025533.15	protein_coding	-0.041491358517231	6.70142929371277	0.89861419112447	0.928888084666717	No
1066	Asna1	ENSMUSG00000052456.9	protein_coding	-3.17444812104237	5.29353345306936	2.67388765405115e-17	4.19350301387824e-16	Down
1067	Asns	ENSMUSG00000029752.12	protein_coding	-0.648009500494147	8.2104334643656	0.0423760051106183	0.075374900095951	No
1068	Asnsd1	ENSMUSG00000026095.15	protein_coding	-1.62290782233962	5.8642812350318	3.08289837014918e-06	1.35694644482565e-05	No
1069	Aspg	ENSMUSG00000037686.6	protein_coding	2.46756518639914	-0.103512414858361	0.014494556636067	0.0293410577783133	Up
1070	Asph	ENSMUSG00000028207.18	protein_coding	-0.217918394264008	6.0831524650587	0.49799050512552	0.596853842897057	No
1071	Aspm	ENSMUSG00000033952.14	protein_coding	-4.13201681314859	3.36267736505296	1.53119668261054e-11	1.36643129310146e-10	Down
1072	Aspscr1	ENSMUSG00000025142.18	protein_coding	1.82921538114476	6.84979079922083	1.15532617123259e-08	7.29098269016902e-08	No
1073	Asrgl1	ENSMUSG00000024654.8	protein_coding	1.37822651571577	4.9782695793797	0.000216841397362548	0.000675304543469699	No
1074	Ass1	ENSMUSG00000076441.9	protein_coding	0.279611025469876	6.33970889092735	0.481873979756609	0.58138694387087	No
1075	Aste1	ENSMUSG00000032567.16	protein_coding	-1.92958087266215	3.13452089239252	3.00482560930791e-05	0.000110850509814119	No
1076	Astn1	ENSMUSG00000026587.15	protein_coding	6.65399551245873	-0.391591137979047	0.00013403277136452	0.000433724024190808	Up
1077	Asxl1	ENSMUSG00000042548.14	protein_coding	0.491392198450677	4.48913309751131	0.226345780442411	0.31377898805013	No
1078	Asxl2	ENSMUSG00000037486.18	protein_coding	0.299407908206328	5.47588033778527	0.364888098483862	0.465692615972152	No
1079	Atad1	ENSMUSG00000013662.6	protein_coding	-0.416933472849265	7.32173986411684	0.182520501609193	0.261966224531849	No
1080	Atad2	ENSMUSG00000022360.8	protein_coding	-3.16595048688928	6.02739125088375	7.82423663409942e-17	1.17197076391617e-15	Down
1081	Atad2b	ENSMUSG00000052812.5	protein_coding	-0.126857812291526	3.01815298997729	0.79512896384253	0.849711100507045	No
1082	Atad3a	ENSMUSG00000029036.18	protein_coding	-1.75504396748845	5.03332232649104	9.01530206443825e-07	4.33226802277442e-06	No
1083	Atad5	ENSMUSG00000017550.14	protein_coding	-3.16651405166616	3.25469856711253	1.42507351158821e-08	8.88707260769969e-08	Down
1084	Atat1	ENSMUSG00000024426.17	protein_coding	1.51699237512249	3.78406071972808	0.000201160224718898	0.000629563439772257	No
1085	Ate1	ENSMUSG00000030850.17	protein_coding	0.852509114835747	6.41768514109598	0.00695622557272495	0.0154214993802608	No
1086	Atf1	ENSMUSG00000023027.13	protein_coding	-0.130032217719258	4.76680429098543	0.705301840909787	0.777316483563126	No
1087	Atf2	ENSMUSG00000027104.18	protein_coding	-0.0825281473676986	5.95391732511496	0.802204171370338	0.854815868195919	No
1088	Atf3	ENSMUSG00000026628.13	protein_coding	-2.18262027193894	4.76332989987748	2.57165198523365e-09	1.77301272888362e-08	Down
1089	Atf4	ENSMUSG00000042406.8	protein_coding	0.910936431574441	7.65300714188797	0.00408421304732065	0.00964321739065536	No
1090	Atf5	ENSMUSG00000038539.15	protein_coding	3.95327248186036	4.56964117408596	7.84815426153062e-16	1.07052541229404e-14	Up
1091	Atf6	ENSMUSG00000026663.6	protein_coding	0.428309896035895	6.11842447445246	0.17787004266853	0.256336765688117	No
1092	Atf6b	ENSMUSG00000015461.15	protein_coding	0.0644229630263132	5.90236571387355	0.845132108161275	0.887730779482918	No
1093	Atf7	ENSMUSG00000099083.7	protein_coding	1.07340032757994	6.10951220661795	0.00260694325598931	0.00645975458347605	No
1094	Atf7ip	ENSMUSG00000030213.12	protein_coding	0.0922447390165779	6.0245550786803	0.778689030534337	0.836565799245938	No
1095	Atg10	ENSMUSG00000021619.6	protein_coding	1.26828049967879	4.12184110043174	0.000685833241935967	0.00192409598430677	No
1096	Atg101	ENSMUSG00000037204.7	protein_coding	0.139997790079669	6.12472281545153	0.681852760179153	0.757999664618846	No
1097	Atg12	ENSMUSG00000032905.5	protein_coding	1.90506858320881	7.01560712315441	5.37173970617178e-09	3.56391023856591e-08	No
1098	Atg13	ENSMUSG00000027244.14	protein_coding	1.36810004857541	6.2945493729036	5.86764147316045e-05	0.00020371165136408	No
1099	Atg14	ENSMUSG00000037526.7	protein_coding	1.21288203850179	4.59494614411303	0.00103159507866251	0.00278609821756422	No
1100	Atg16l1	ENSMUSG00000026289.15	protein_coding	0.305478694971676	5.03796979428231	0.370291130673128	0.471448729819138	No
1101	Atg16l2	ENSMUSG00000047767.17	protein_coding	-1.09116597498731	4.23535401971543	0.00447362322884221	0.0104266605767681	No
1102	Atg2a	ENSMUSG00000024773.15	protein_coding	1.34896747139656	5.49707273151675	0.0018265392445375	0.00466369238500487	No
1103	Atg2b	ENSMUSG00000041341.10	protein_coding	0.127520209044886	4.87486641952387	0.783048882449566	0.83977618808403	No
1104	Atg3	ENSMUSG00000022663.3	protein_coding	3.29012073274815	7.45023434812526	2.02429126649486e-21	4.38492631265348e-20	Up
1105	Atg4a	ENSMUSG00000079418.3	protein_coding	-0.529988633066098	4.7628234867609	0.156171705448919	0.230197493480133	No
1106	Atg4a-ps	ENSMUSG00000087119.4	protein_coding	0.0754533490899031	0.723789775128982	0.944815457932033	0.963287592156627	No
1107	Atg4b	ENSMUSG00000026280.17	protein_coding	-0.0520758001041175	6.78383147220411	0.870723604459641	0.907336582063899	No
1108	Atg4c	ENSMUSG00000028550.15	protein_coding	-0.122957682728222	4.00243246006589	0.773785079093625	0.832942959758275	No
1109	Atg4d	ENSMUSG00000002820.6	protein_coding	0.187047434735711	5.37881723560086	0.568334175485405	0.659155287548146	No
1110	Atg5	ENSMUSG00000038160.7	protein_coding	-0.902392838129969	5.62457760133437	0.00698177180720975	0.0154673098498185	No
1111	Atg7	ENSMUSG00000030314.16	protein_coding	-0.805823440362901	4.75306778736347	0.0181858412630784	0.0357732040493216	No
1112	Atg9a	ENSMUSG00000033124.15	protein_coding	1.74926526433577	6.05714077034802	1.42347635377383e-06	6.61955682753101e-06	No
1113	Atg9b	ENSMUSG00000038295.14	protein_coding	-6.07777782222321	2.06578929035564	1.7721144980688e-13	1.92592066205213e-12	Down
1114	Atic	ENSMUSG00000026192.13	protein_coding	0.64773153461642	6.29942563385547	0.0718448878191559	0.118931210769999	No
1115	Atl1	ENSMUSG00000021066.9	protein_coding	0.705075928086509	3.27222516954201	0.0963148968421571	0.152562796597977	No
1116	Atl2	ENSMUSG00000059811.13	protein_coding	-0.438411830245758	5.5947207052603	0.175618618853409	0.253582399511213	No
1117	Atl3	ENSMUSG00000024759.14	protein_coding	2.43364697345177	8.02225603684412	1.58242908550608e-11	1.40719588572162e-10	Up
1118	Atm	ENSMUSG00000034218.16	protein_coding	-0.606007204003887	3.80947387472602	0.172542129627697	0.250166346297731	No
1119	Atmin	ENSMUSG00000047388.10	protein_coding	-0.110495210415866	3.74448135953439	0.834863543469798	0.879417358507838	No
1120	Atn1	ENSMUSG00000004263.15	protein_coding	0.897110650851402	4.95836028874998	0.0153154689173064	0.0308010827043495	No
1121	Atoh8	ENSMUSG00000037621.8	protein_coding	7.69906509047829	4.31593083151849	3.45139169790175e-37	1.94382380425827e-35	Up
1122	Atox1	ENSMUSG00000018585.9	protein_coding	-0.191539699912045	7.90555160472564	0.591757921649111	0.680159309128121	No
1123	Atp10a	ENSMUSG00000025324.8	protein_coding	-2.07725900603772	2.72981619640476	2.17705527698273e-05	8.2474273452691e-05	Down
1124	Atp10d	ENSMUSG00000046808.17	polymorphic_pseudogene	1.07347006430442	4.85048770052452	0.00338516802049927	0.00815994847931648	No
1125	Atp11a	ENSMUSG00000031441.15	protein_coding	-1.80857011295283	6.77888931960032	2.16961248332469e-06	9.80853706339298e-06	No
1126	Atp11b	ENSMUSG00000037400.17	protein_coding	-0.882258676502979	5.6434634003467	0.0199886362204874	0.0388431219423427	No
1127	Atp11c	ENSMUSG00000062949.13	protein_coding	-1.22251416725451	3.79471742220555	0.0091502293041622	0.0195897458594937	No
1128	Atp13a1	ENSMUSG00000031862.10	protein_coding	0.176401799767161	6.51453598148318	0.5936660367538	0.681672346660398	No
1129	Atp13a2	ENSMUSG00000036622.15	protein_coding	-0.584618420133361	3.24961279547657	0.171211014754728	0.248834267573336	No
1130	Atp13a3	ENSMUSG00000022533.14	protein_coding	1.52141928694299	5.74719570987453	8.10638032105746e-05	0.000273566049077071	No
1131	Atp13a4	ENSMUSG00000038094.15	protein_coding	-6.02699855063937	1.23615119890783	3.06294154591934e-09	2.08761234973904e-08	Down
1132	Atp1a1	ENSMUSG00000033161.10	protein_coding	0.364750508292541	6.73204642744454	0.288595655520485	0.385199509875247	No
1133	Atp1b1	ENSMUSG00000026576.12	protein_coding	0.679627379153735	3.18424819679551	0.198068549162695	0.280626638527468	No
1134	Atp1b3	ENSMUSG00000032412.8	protein_coding	-0.555436055476465	7.96808979484539	0.0739868126885682	0.121967073031031	No
1135	Atp23	ENSMUSG00000025436.12	protein_coding	-0.571042462612665	3.70065254149065	0.150104784006691	0.222549177832314	No
1136	Atp2a2	ENSMUSG00000029467.15	protein_coding	-0.193864250841866	6.03402190444681	0.552299355112385	0.644926043861421	No
1137	Atp2b1	ENSMUSG00000019943.10	protein_coding	-0.829030649475206	6.86461090177677	0.0087144113817192	0.0187629788855752	No
1138	Atp2c1	ENSMUSG00000032570.17	protein_coding	-1.03396027341486	5.53458213838482	0.00147894175621476	0.00385303247013846	No
1139	Atp2c2	ENSMUSG00000034112.9	protein_coding	-9.62805941907255	2.32240454342143	2.16961685642131e-18	3.71030834069782e-17	Down
1140	Atp5a1	ENSMUSG00000025428.15	protein_coding	0.457673944639877	10.7370473614241	0.144705116095535	0.215679043891157	No
1141	Atp5b	ENSMUSG00000025393.12	protein_coding	-0.0185651499003085	10.8811937708192	0.953331167089792	0.969473762086658	No
1142	Atp5c1	ENSMUSG00000025781.14	protein_coding	0.204923035271512	8.52297086958575	0.516100669423638	0.612792399902186	No
1143	Atp5d	ENSMUSG00000003072.15	protein_coding	0.203884989346503	8.5523478306692	0.563408509940837	0.654880997795844	No
1144	Atp5e	ENSMUSG00000016252.7	protein_coding	0.480915605047806	7.68487715768256	0.177322262287008	0.255663637239842	No
1145	Atp5f1	ENSMUSG00000000563.17	protein_coding	-0.376305105829709	8.29771584993286	0.247683274388442	0.339606411280063	No
1146	Atp5g1	ENSMUSG00000006057.15	protein_coding	0.0765068819701382	7.85678155809318	0.817704500929721	0.867108906759952	No
1147	Atp5g2	ENSMUSG00000062683.11	protein_coding	0.499430452932262	5.55953637770587	0.158589952221544	0.233057158129584	No
1148	Atp5g3	ENSMUSG00000018770.9	protein_coding	0.783553304370087	7.8092334461841	0.0199342996928136	0.0387553614156696	No
1149	Atp5h	ENSMUSG00000034566.10	protein_coding	1.03687695237476	9.49905598453938	0.00213703652406125	0.00538701548297277	No
1150	Atp5j	ENSMUSG00000022890.13	protein_coding	0.200729771822861	8.15984237601601	0.547321781112655	0.640581839984376	No
1151	Atp5j2	ENSMUSG00000038690.15	protein_coding	-1.15355244432623	8.75323978399291	0.00116394788616383	0.00310125054950969	No
1152	Atp5k	ENSMUSG00000050856.16	protein_coding	-0.327990352128994	6.13670974538167	0.3820469351772	0.483260008241713	No
1153	Atp5l	ENSMUSG00000038717.8	protein_coding	0.999130129634926	8.38029625578554	0.00442133254865011	0.0103229635523977	No
1154	Atp5mpl	ENSMUSG00000021290.6	protein_coding	-0.0333871709037674	6.59437154347713	0.926799176586719	0.951117522328062	No
1155	Atp5o	ENSMUSG00000116933.1	protein_coding	-0.0132421183003654	7.32503199151457	0.970045778776047	0.982686074718209	No
1156	Atp5o	ENSMUSG00000022956.11	protein_coding	-0.0132421183003654	7.32503199151457	0.970045778776047	0.982686074718209	No
1157	Atp5s	ENSMUSG00000054894.6	protein_coding	-0.407430372784045	3.35594619323526	0.321889576673439	0.420673169872603	No
1158	Atp6ap1	ENSMUSG00000019087.13	protein_coding	0.740431934154411	9.07733858640242	0.0167946758873021	0.0333786281122792	No
1159	Atp6ap2	ENSMUSG00000031007.2	protein_coding	-0.253977731301776	8.57091188627394	0.443497413219486	0.544414522202325	No
1160	Atp6v0a1	ENSMUSG00000019302.16	protein_coding	-0.439121819584507	5.99646267008895	0.222689986728631	0.309523693301	No
1161	Atp6v0a2	ENSMUSG00000038023.12	protein_coding	-0.825256177408417	7.13695100615202	0.0123735347397954	0.0255578536630296	No
1162	Atp6v0b	ENSMUSG00000033379.13	protein_coding	-1.44492729356142	7.77256546079309	3.28246869422129e-05	0.000120113899200613	No
1163	Atp6v0c	ENSMUSG00000024121.13	protein_coding	-0.874354800144612	8.80839832323775	0.0149281880285192	0.0301023905845109	No
1164	Atp6v0c-ps2	ENSMUSG00000080242.5	processed_pseudogene	-0.773690200710723	6.79927231790815	0.01760979641356	0.0347858675218444	No
1165	Atp6v0d1	ENSMUSG00000013160.7	protein_coding	-0.632520246549332	6.13419310654625	0.0658728934903925	0.110255092631126	No
1166	Atp6v0e	ENSMUSG00000015575.15	protein_coding	0.644549878373118	8.40129297620353	0.0560411314971714	0.0958630154336064	No
1167	Atp6v0e2	ENSMUSG00000039347.7	protein_coding	2.34002851209382	5.90850760223823	8.18505150852179e-10	6.01281001252105e-09	Up
1168	Atp6v1a	ENSMUSG00000052459.13	protein_coding	1.63250375299416	8.61550194260339	4.68972642033371e-07	2.36107322997492e-06	No
1169	Atp6v1b2	ENSMUSG00000006273.14	protein_coding	1.59591637224694	8.72951976911642	7.09515554350783e-07	3.46874271015938e-06	No
1170	Atp6v1c1	ENSMUSG00000022295.8	protein_coding	-0.412755831237624	7.42328681037873	0.216312249137135	0.302050558795126	No
1171	Atp6v1c2	ENSMUSG00000020566.19	protein_coding	-6.8947223710333	2.02435330769187	9.56945156070296e-15	1.17961177215202e-13	Down
1172	Atp6v1d	ENSMUSG00000021114.9	protein_coding	-0.280773467720649	7.44968819906344	0.405406690358451	0.506888365093468	No
1173	Atp6v1e1	ENSMUSG00000019210.10	protein_coding	0.0283809599113922	8.20155251256437	0.930868438292883	0.953980173881715	No
1174	Atp6v1f	ENSMUSG00000004285.12	protein_coding	0.405931298711448	7.88102069415073	0.241654192861565	0.332382712682269	No
1175	Atp6v1g1	ENSMUSG00000039105.6	protein_coding	-1.40078948133008	8.68338811945352	3.14470008971701e-05	0.000115372436412548	No
1176	Atp6v1g2	ENSMUSG00000024403.16	protein_coding	-1.21120159566716	0.600124823035	0.115739101736121	0.178323591711	No
1177	Atp6v1h	ENSMUSG00000033793.12	protein_coding	0.394474256664631	7.71709243424575	0.222950699562004	0.309784129917731	No
1178	Atp7a	ENSMUSG00000033792.12	protein_coding	1.48728535090768	4.84339674561843	2.49371200750858e-05	9.33815560258533e-05	No
1179	Atp8a1	ENSMUSG00000037685.15	protein_coding	1.65292413935218	3.63994810395236	0.000323617450406146	0.00097558984593776	No
1180	Atp8a2	ENSMUSG00000021983.16	protein_coding	-2.88021998336466	0.170380445248989	0.00211884972635351	0.00534329626514462	Down
1181	Atp8b1	ENSMUSG00000039529.9	protein_coding	-9.77906615741082	2.46812486568339	1.83411578696873e-19	3.42801109918403e-18	Down
1182	Atp8b2	ENSMUSG00000060671.12	protein_coding	0.46537415948506	3.99946163559808	0.284309203283799	0.380319457828808	No
1183	Atp9a	ENSMUSG00000027546.15	protein_coding	-4.54748157774987	5.62214273289054	9.7104631845044e-14	1.08606345519894e-12	Down
1184	Atp9b	ENSMUSG00000024566.10	protein_coding	-0.407311031673112	5.97745996831213	0.251693062044541	0.344210498837516	No
1185	Atpaf1	ENSMUSG00000028710.17	protein_coding	-0.561960670617206	4.20892350728034	0.122623347157503	0.187440658043411	No
1186	Atpaf2	ENSMUSG00000042709.14	protein_coding	-0.235727924414949	5.50518780562655	0.509816994948553	0.607351787156911	No
1187	Atpif1	ENSMUSG00000054428.12	protein_coding	-1.15055046087655	6.90382540343381	0.000813639192823735	0.00224628232058004	No
1188	Atr	ENSMUSG00000032409.15	protein_coding	-0.334485557001035	3.72203374747213	0.471125386472151	0.570809914654851	No
1189	Atraid	ENSMUSG00000013622.15	protein_coding	1.56054668045387	7.77226727064776	7.55257360830005e-06	3.10532812343862e-05	No
1190	Atrip	ENSMUSG00000025646.9	protein_coding	-0.386696674129193	4.89025726925858	0.26717421901975	0.361535712154444	No
1191	Atrn	ENSMUSG00000027312.14	protein_coding	1.73953406188561	5.59184622711521	2.96269781922597e-06	1.30767352021008e-05	No
1192	Atrnl1	ENSMUSG00000054843.9	protein_coding	1.32387526405858	4.69640835583116	0.000499145215023805	0.00144311388655753	No
1193	Atrx	ENSMUSG00000031229.16	protein_coding	0.426765624907117	6.87635449079932	0.188854701572646	0.269567533374134	No
1194	Atxn1	ENSMUSG00000046876.16	protein_coding	3.05362659402648	6.00064287396679	2.79214521002624e-17	4.36583099064677e-16	Up
1195	Atxn10	ENSMUSG00000016541.10	protein_coding	-0.648007561981837	7.98488692562736	0.0375019703429343	0.0677151564812857	No
1196	Atxn1l	ENSMUSG00000069895.4	protein_coding	0.598028840829793	4.27390053613538	0.165095069469625	0.241134707275137	No
1197	Atxn2	ENSMUSG00000042605.16	protein_coding	1.8823037697726	4.94728009474765	2.1387322871559e-07	1.13874014885881e-06	No
1198	Atxn2l	ENSMUSG00000032637.15	protein_coding	0.240150495187489	6.08788269298275	0.46822781085181	0.567842168543797	No
1199	Atxn3	ENSMUSG00000021189.11	protein_coding	0.0316578499600053	4.58022229949245	0.942646081070225	0.962159576264349	No
1200	Atxn7	ENSMUSG00000021738.5	protein_coding	0.536771108682314	3.53833117675844	0.175702655438032	0.253674837610886	No
1201	Atxn7l1	ENSMUSG00000020564.17	protein_coding	1.57599325326984	4.20532567952267	2.2148775906929e-05	8.37568750500162e-05	No
1202	Atxn7l2	ENSMUSG00000048997.17	protein_coding	-1.48044872969924	1.1395878803688	0.0340324110872524	0.0621678987022721	No
1203	Atxn7l3	ENSMUSG00000059995.12	protein_coding	0.7428126018163	3.01059931778307	0.149829718109705	0.222193351420267	No
1204	Atxn7l3b	ENSMUSG00000074748.3	protein_coding	0.607810719885212	7.22074884094167	0.0684671788842362	0.114069956721147	No
1205	AU018091	ENSMUSG00000054753.9	protein_coding	-1.14940826456752	0.567590206876889	0.185501802613498	0.265553416484213	No
1206	AU020206	ENSMUSG00000097415.2	lincRNA	-3.0552467025628	2.1382576028338	3.04420230150354e-07	1.57775589221484e-06	Down
1207	AU022252	ENSMUSG00000078584.9	protein_coding	-0.507484104571353	4.43373120622727	0.17128560553388	0.248914127674923	No
1208	AU040320	ENSMUSG00000028830.14	protein_coding	-1.83557529693885	4.92611368438897	6.83030176229582e-07	3.34959690138594e-06	No
1209	AU041133	ENSMUSG00000078435.5	protein_coding	0.266243409076182	1.86276214757061	0.670347286998384	0.748228734329562	No
1210	Auh	ENSMUSG00000021460.17	protein_coding	1.17018811268956	5.40215044863402	0.00129009332971279	0.00340442787882558	No
1211	Aunip	ENSMUSG00000078521.2	protein_coding	-4.96984882367059	1.91125437103162	5.72289370950552e-10	4.28102178788984e-09	Down
1212	Aup1	ENSMUSG00000068328.9	protein_coding	-1.03209020882798	6.97441671798508	0.00161986616230736	0.00419173861726749	No
1213	Aurka	ENSMUSG00000027496.15	protein_coding	-4.43111458278947	5.1382236194307	6.82247037551063e-11	5.72166410314168e-10	Down
1214	Aurkaip1	ENSMUSG00000065990.12	protein_coding	-1.14005489426165	6.47279570275738	0.000837403540560363	0.0023058621612301	No
1215	Aurkb	ENSMUSG00000020897.12	protein_coding	-4.53427664002008	5.08598861890699	6.94938945889722e-10	5.15287672458429e-09	Down
1216	Auts2	ENSMUSG00000029673.17	protein_coding	8.37059759386399	1.0815450498329	7.05759158974096e-10	5.22699010082977e-09	Up
1217	AV356131	ENSMUSG00000108461.1	bidirectional_promoter_lncRNA	2.38552390189997	2.00755719458533	4.77265940355498e-05	0.000168512510342292	Up
1218	Aven	ENSMUSG00000003604.14	protein_coding	-2.08313224848982	0.681811974382415	0.00956007829893513	0.0203502960195038	Down
1219	Avl9	ENSMUSG00000029787.10	protein_coding	-0.765907852100172	5.01426177218532	0.0588989362982561	0.0998484710062209	No
1220	Avpi1	ENSMUSG00000018821.3	protein_coding	-1.04988770353625	6.07230583007003	0.00502770872398512	0.0115262934011162	No
1221	AW146154	ENSMUSG00000074166.7	protein_coding	0.217903407160567	3.35438260242735	0.618189313663042	0.701943994869002	No
1222	AW209491	ENSMUSG00000039182.6	protein_coding	-0.425885202087534	5.38737611572493	0.223159279626408	0.31003995081963	No
1223	AW549877	ENSMUSG00000041935.10	protein_coding	1.71241563096365	6.20820872544569	1.71563590382895e-05	6.6120858191364e-05	No
1224	AW554918	ENSMUSG00000033632.16	protein_coding	-0.675757549190996	3.30875283065292	0.207313389732145	0.291476231519554	No
1225	Axin1	ENSMUSG00000024182.16	protein_coding	0.0853266677001608	3.99101907939194	0.819858267272305	0.868738520183515	No
1226	Axin2	ENSMUSG00000000142.15	protein_coding	3.40553191259732	1.17698324869197	6.73151497934653e-06	2.79037480596268e-05	Up
1227	Axl	ENSMUSG00000002602.16	protein_coding	3.08966402415996	9.25625307318339	9.12557290353347e-17	1.35886321778585e-15	Up
1228	AY036118	ENSMUSG00000105361.1	lincRNA	18.2523345438281	10.8719041986434	1.21159232450742e-25	3.40427892154281e-24	Up
1229	Azi2	ENSMUSG00000039285.12	protein_coding	0.211517787531817	6.09226080100643	0.506416915461548	0.604608550285353	No
1230	Azin1	ENSMUSG00000037458.15	protein_coding	-2.6211169858349	6.94087656073198	1.68622706424734e-14	2.01393679153084e-13	Down
1231	Azin2	ENSMUSG00000028789.16	protein_coding	1.90761783374688	2.44749898480699	0.000376550087525482	0.00111774249452399	No
1232	B130055M24Rik	ENSMUSG00000086502.1	processed_transcript	-0.128434410521476	2.42878172297012	0.805351866356903	0.857598222728965	No
1233	B230118H07Rik	ENSMUSG00000027165.16	protein_coding	0.318348057014485	5.29651577592583	0.365415578882677	0.466271897653941	No
1234	B230208H11Rik	ENSMUSG00000097378.8	lincRNA	0.675950245461349	1.45013414919875	0.281652360678947	0.377522605724943	No
1235	B230216N24Rik	ENSMUSG00000089706.7	processed_transcript	2.02260528979831	0.623574899014305	0.0109481988297075	0.0229207790522931	Up
1236	B230219D22Rik	ENSMUSG00000045767.9	protein_coding	1.52639898716988	5.92112020013198	3.09721772369863e-06	1.36230277662995e-05	No
1237	B230307C23Rik	ENSMUSG00000080717.10	protein_coding	-1.57916404534585	2.74051138739011	0.00120755041042188	0.0032073105849646	No
1238	B230312C02Rik	ENSMUSG00000084843.1	lincRNA	-4.35491014929101	-0.161927042301176	0.000434214928574773	0.00127222464159526	Down
1239	B230354K17Rik	ENSMUSG00000097119.2	bidirectional_promoter_lncRNA	0.0864997485705985	3.88606899008187	0.852968795137768	0.893808035391202	No
1240	B230377A18Rik	ENSMUSG00000104195.1	TEC	0.384514627858046	0.20656445978701	0.667856787911876	0.746237652448576	No
1241	B2m	ENSMUSG00000060802.8	protein_coding	-0.967331334478291	9.9392245462813	0.00933249337755688	0.0199328090477669	No
1242	B3galnt2	ENSMUSG00000039242.10	protein_coding	-1.44378643852842	5.57037415903362	1.97971450731817e-05	7.54267655945155e-05	No
1243	B3galt1	ENSMUSG00000034780.6	protein_coding	-6.98152467776267	-0.0308724592037393	3.93037946423749e-05	0.000141333054968268	Down
1244	B3galt2	ENSMUSG00000033849.3	protein_coding	3.88185673619963	0.373797402565239	0.000455751985701959	0.00132918047475609	Up
1245	B3galt4	ENSMUSG00000067370.4	protein_coding	4.22314844782547	1.73278050495366	1.56896791080681e-08	9.70539596950048e-08	Up
1246	B3galt6	ENSMUSG00000050796.4	protein_coding	0.256357071844706	4.76650676927182	0.472039921537652	0.571595383293817	No
1247	B3gat3	ENSMUSG00000071649.6	protein_coding	-0.362755273269999	4.23624604919108	0.332989611695152	0.432517872017319	No
1248	B3glct	ENSMUSG00000051950.10	protein_coding	-1.05426108012437	4.05112524037385	0.00649388350027987	0.0145107550194933	No
1249	B3gnt2	ENSMUSG00000051650.11	protein_coding	-0.0499853938344168	4.95956235233263	0.881803815086532	0.915983039195443	No
1250	B3gnt3	ENSMUSG00000031803.8	protein_coding	-12.8613397341436	5.4899322928787	7.91927016751933e-57	1.45439118206964e-54	Down
1251	B3gnt7	ENSMUSG00000079445.3	protein_coding	-6.97757161217423	-0.0325979817244213	4.85450595261335e-05	0.000171259185499767	Down
1252	B3gntl1	ENSMUSG00000046605.14	protein_coding	0.821028601432093	2.32801757676687	0.106440415517688	0.16645846543751	No
1253	B430010I23Rik	ENSMUSG00000084960.1	antisense	2.50565868738319	-0.108961818421887	0.0162604122395627	0.0324286974975981	Up
1254	B430218F22Rik	ENSMUSG00000097411.1	protein_coding	0.23036537989459	0.264145517410686	0.794324290342692	0.849065998078667	No
1255	B430305J03Rik	ENSMUSG00000053706.2	protein_coding	7.8084176520534	0.56584919862016	1.08719786820878e-06	5.16165925332712e-06	Up
1256	B4galnt1	ENSMUSG00000006731.10	protein_coding	0.715229493257324	7.34947362458205	0.0214140776572791	0.0412839178568447	No
1257	B4galnt3	ENSMUSG00000041372.10	protein_coding	-8.16380821162709	0.96922449254613	2.32477554589744e-09	1.61422223110205e-08	Down
1258	B4galt1	ENSMUSG00000028413.13	protein_coding	-0.293763060982359	6.46557602469608	0.360465677896465	0.460976997709557	No
1259	B4galt3	ENSMUSG00000052423.14	protein_coding	-1.02929851133503	5.42345775249425	0.00200199760423361	0.00506879393423542	No
1260	B4galt4	ENSMUSG00000022793.17	protein_coding	-0.35881419486818	5.0375581343857	0.283472146900695	0.379480144255821	No
1261	B4galt5	ENSMUSG00000017929.13	protein_coding	1.31689961123227	3.73836077632839	0.00360153408898396	0.00862408162804323	No
1262	B4galt6	ENSMUSG00000056124.5	protein_coding	7.58832876460265	2.48756407178084	1.52603278048072e-16	2.21764763695547e-15	Up
1263	B4galt7	ENSMUSG00000021504.14	protein_coding	-1.18351657740742	5.11942759336781	0.000847015125698531	0.00232878621671768	No
1264	B4gat1	ENSMUSG00000047379.7	protein_coding	0.814327854829275	7.36361538632114	0.0183322653685613	0.0360220912932871	No
1265	B630019K06Rik	ENSMUSG00000052364.4	protein_coding	1.47756744241916	0.976227398460286	0.0367432584627915	0.0664967968066972	No
1266	B930036N10Rik	ENSMUSG00000091993.2	antisense	-2.1849000740982	1.49623053200794	0.000540788160512782	0.00155257176749701	Down
1267	B930095G15Rik	ENSMUSG00000085133.2	sense_intronic	1.2988118363763	1.46843901491076	0.0486089548931223	0.0850203832167904	No
1268	B9d1	ENSMUSG00000001039.12	protein_coding	-1.18439952102534	5.38901455453681	0.00077830948189533	0.00215673250701457	No
1269	B9d2	ENSMUSG00000063439.7	protein_coding	1.45051863192403	4.52296269544476	0.000152583296754249	0.000488389880391472	No
1270	Baalc	ENSMUSG00000022296.9	protein_coding	-1.35358293404202	0.0620873053671321	0.139915972096805	0.209650608775064	No
1271	Babam1	ENSMUSG00000031820.9	protein_coding	-0.968853890093988	6.40883843211802	0.00310504001818328	0.00754787399010521	No
1272	Babam2	ENSMUSG00000052139.18	protein_coding	2.23186340244367	6.39355692040636	4.94250175384924e-10	3.72362557816751e-09	Up
1273	Bace1	ENSMUSG00000032086.12	protein_coding	-0.172462804813428	7.16086659895711	0.597268559716977	0.684689677494526	No
1274	Bach1	ENSMUSG00000025612.5	protein_coding	1.24677839078614	4.75084845504295	0.00739772016708909	0.0162355230269056	No
1275	Bad	ENSMUSG00000024959.14	protein_coding	-0.229497122696899	6.02030923688323	0.522740197805655	0.618444943197952	No
1276	Bag1	ENSMUSG00000028416.12	protein_coding	-1.37380256119424	3.23689013426858	0.00138046435009841	0.00361954153619843	No
1277	Bag2	ENSMUSG00000042215.8	protein_coding	-0.428635691500787	5.83936663248759	0.182277265387497	0.2617356948431	No
1278	Bag3	ENSMUSG00000030847.8	protein_coding	1.11975619357091	6.25625227369342	0.000642560361720913	0.00181226906381647	No
1279	Bag4	ENSMUSG00000037316.9	protein_coding	0.111692864024495	3.47808553263352	0.799557136135877	0.852645630658405	No
1280	Bag5	ENSMUSG00000049792.6	protein_coding	0.609422993134408	6.46214649504467	0.0543305875428946	0.0933022367995067	No
1281	Bag6	ENSMUSG00000024392.17	protein_coding	2.75704588577997	7.02383102594063	1.48613199450421e-13	1.63474519395463e-12	Up
1282	Bahcc1	ENSMUSG00000039741.15	protein_coding	3.55764247800269	4.10414397370385	4.23276736251415e-12	4.00280806102831e-11	Up
1283	Bahd1	ENSMUSG00000040007.8	protein_coding	0.522405418687624	2.86984517140961	0.276926340248934	0.372053709036736	No
1284	Baiap2	ENSMUSG00000025372.16	protein_coding	-1.52445340373889	7.11883960139946	3.39232275575124e-06	1.48181709620406e-05	No
1285	Baiap2l1	ENSMUSG00000038859.7	protein_coding	-8.9241094669237	6.51654880589536	1.65064590643768e-65	4.86441509915774e-63	Down
1286	Bak1	ENSMUSG00000057789.14	protein_coding	-1.02214794543813	3.86109957916951	0.0110687648812655	0.0231495937572862	No
1287	Bambi	ENSMUSG00000024232.2	protein_coding	5.32075271034183	3.39708369998052	6.12657687710706e-19	1.09346453784085e-17	Up
1288	Banf1	ENSMUSG00000024844.15	protein_coding	-1.35910487556945	7.49001316833922	0.000115254222641879	0.000377781042244668	No
1289	Banp	ENSMUSG00000025316.16	protein_coding	0.50623604006372	4.45886250833246	0.201443836768025	0.284608925488649	No
1290	Bap1	ENSMUSG00000021901.10	protein_coding	-0.0769937365746203	6.19720538491233	0.812469641213916	0.862929787399443	No
1291	Bard1	ENSMUSG00000026196.7	protein_coding	-4.01112848358868	2.59795742324438	8.98066407875659e-11	7.39460527654344e-10	Down
1292	Basp1	ENSMUSG00000045763.8	protein_coding	-0.809291457318943	4.33954406680246	0.0259004273243987	0.0488944425930006	No
1293	Bax	ENSMUSG00000003873.11	protein_coding	-1.18855350938433	7.5776292831256	0.000641877140756509	0.00181074513082513	No
1294	Baz1a	ENSMUSG00000035021.13	protein_coding	-0.360947954340428	4.6788850410634	0.304743186103154	0.402386751516012	No
1295	Baz1b	ENSMUSG00000002748.7	protein_coding	0.145532968550627	6.19080500876664	0.670279141336084	0.748218576375164	No
1296	Baz2a	ENSMUSG00000040054.16	protein_coding	1.34964725493914	5.28865415032611	0.000432747637064012	0.00126880565869393	No
1297	Baz2b	ENSMUSG00000026987.16	protein_coding	1.20092372976569	5.49043628380566	0.000347845491080607	0.00104082598889574	No
1298	Bbc3	ENSMUSG00000002083.13	protein_coding	-0.728734205424277	1.00148661081585	0.269927959189164	0.364467458587649	No
1299	Bbip1	ENSMUSG00000084957.3	protein_coding	-0.57392724444049	4.37767429102918	0.159876283657548	0.234694831493469	No
1300	Bbs1	ENSMUSG00000006464.9	protein_coding	0.115022027378093	1.42319857538024	0.888198906301574	0.920487637500639	No
1301	Bbs10	ENSMUSG00000035759.4	protein_coding	0.524613281836042	2.29747358863475	0.314985018703631	0.413283304722759	No
1302	Bbs12	ENSMUSG00000051444.9	protein_coding	-1.03853335377542	2.5851078308869	0.0360855174443048	0.0654454823872329	No
1303	Bbs2	ENSMUSG00000031755.6	protein_coding	0.942369050334597	4.10976445997726	0.0103766702316375	0.0218572415517472	No
1304	Bbs4	ENSMUSG00000025235.8	protein_coding	-0.0164204741370818	3.3486737445849	0.973185729279602	0.985079444159367	No
1305	Bbs5	ENSMUSG00000063145.10	protein_coding	-1.51764576508771	3.37475514366968	0.000625542858278447	0.00177057831139256	No
1306	Bbs7	ENSMUSG00000037325.10	protein_coding	-0.453089376069108	4.14823705937416	0.259092534219835	0.352239093834755	No
1307	Bbs9	ENSMUSG00000035919.16	protein_coding	-0.631162530771604	4.55630782816603	0.0858061361385129	0.138264063190563	No
1308	Bbx	ENSMUSG00000022641.15	protein_coding	0.739439529753936	6.00486225734914	0.0212326253124057	0.0409714980902703	No
1309	BC002059	ENSMUSG00000060149.7	lincRNA	0.310809019999237	2.80149112711272	0.516012709275949	0.612774159117686	No
1310	BC002163	ENSMUSG00000081824.5	processed_pseudogene	-0.589032342930306	5.25880002853037	0.138396429688652	0.207643802630192	No
1311	BC003965	ENSMUSG00000067722.4	protein_coding	-0.405699297606195	5.14169373010539	0.231293926211372	0.319938503760562	No
1312	BC004004	ENSMUSG00000052712.17	protein_coding	0.259083336851382	6.70226460022053	0.43155349646739	0.532798704913753	No
1313	BC005537	ENSMUSG00000019132.11	protein_coding	0.984615638067561	5.70924659374705	0.00279732800128744	0.00688573046470754	No
1314	BC005561	ENSMUSG00000079065.3	protein_coding	0.329483768987009	1.28004610188899	0.624404549788534	0.707226890858089	No
1315	BC005624	ENSMUSG00000026851.9	protein_coding	-0.00741341349607733	6.01475631529602	0.984506405836739	0.992495240633505	No
1316	BC017158	ENSMUSG00000030780.15	protein_coding	-0.687353453586076	3.67019072520049	0.157176107379703	0.231301316074277	No
1317	BC023719	ENSMUSG00000092365.2	antisense	0.272391117588087	4.46359640212741	0.487057205328459	0.586245146839118	No
1318	BC024063	ENSMUSG00000112160.1	protein_coding	0.0830360213659471	2.1845865146236	0.89979144362642	0.92987744035508	No
1319	BC024978	ENSMUSG00000078786.9	protein_coding	1.35000704124998	3.75674380836201	0.000591453008374991	0.001680469175365	No
1320	BC029722	ENSMUSG00000074649.6	protein_coding	2.46429429587617	6.25756856772993	1.52463734813893e-10	1.21817178282576e-09	Up
1321	BC030867	ENSMUSG00000034773.16	protein_coding	-4.34049542892543	2.78141616338354	3.14437060590188e-10	2.43405402064683e-09	Down
1322	BC031181	ENSMUSG00000036299.5	protein_coding	0.321149488440424	7.64334795673386	0.387606959783608	0.489072527569241	No
1323	BC037034	ENSMUSG00000036948.17	protein_coding	-0.606987795329795	0.473561898280962	0.494242260159422	0.593034553616154	No
1324	BC037039	ENSMUSG00000103309.1	antisense	4.4717899541767	3.23433821888687	3.40498141941109e-08	2.01249648072656e-07	Up
1325	BC039966	ENSMUSG00000086272.1	antisense	-0.581765853221041	1.06358937063904	0.451190736902714	0.551295826634962	No
1326	BC048403	ENSMUSG00000053684.8	protein_coding	0.193284847286947	3.61116083812487	0.684157084282787	0.75982809570828	No
1327	BC049715	ENSMUSG00000047515.8	protein_coding	2.12505209984642	0.7000259053411	0.00492396048927322	0.0113345008755804	Up
1328	BC051226	ENSMUSG00000092564.2	bidirectional_promoter_lncRNA	5.21767505073996	1.54190884070632	1.36241181486273e-10	1.09338078011023e-09	Up
1329	BC052040	ENSMUSG00000040282.13	protein_coding	-2.87126207525802	3.38416396958592	2.24400575346998e-10	1.76511737479649e-09	Down
1330	BC055324	ENSMUSG00000041406.14	protein_coding	-4.35286906923497	3.72316486928246	2.87212256651402e-18	4.86571352444729e-17	Down
1331	Bc1	ENSMUSG00000115783.1	lincRNA	-2.44109571640324	2.58659760337621	5.93699296294568e-05	0.000205950109023947	Down
1332	Bcam	ENSMUSG00000002980.14	protein_coding	-10.3059041528575	2.97407366729215	1.4596395565643e-24	3.79806005354883e-23	Down
1333	Bcap29	ENSMUSG00000020650.15	protein_coding	-1.08300476388538	5.56312806179251	0.000994470902547269	0.00269272121305107	No
1334	Bcap31	ENSMUSG00000002015.5	protein_coding	0.197431539707602	8.47218550774414	0.526602395347712	0.622214098119999	No
1335	Bcar1	ENSMUSG00000031955.10	protein_coding	-0.0876648611774648	6.52685515540621	0.784199433135427	0.840722971796414	No
1336	Bcar3	ENSMUSG00000028121.8	protein_coding	-10.556913019447	3.21910680766409	6.20150447616191e-25	1.64749401932754e-23	Down
1337	Bcas2	ENSMUSG00000005687.14	protein_coding	-0.956082232111274	6.9816431069596	0.00298845513540785	0.00730088750258111	No
1338	Bcas3	ENSMUSG00000059439.15	protein_coding	0.734739808337874	5.42271112949906	0.0439203543076165	0.0777425240656679	No
1339	Bcat2	ENSMUSG00000030826.19	protein_coding	-0.162614751663956	4.28626270904257	0.666645236995904	0.745081005751641	No
1340	Bccip	ENSMUSG00000030983.4	protein_coding	-0.893806823001746	6.69396151813667	0.00874652726088326	0.0188253658804434	No
1341	Bcdin3d	ENSMUSG00000037525.5	protein_coding	-0.916494985863005	3.27848626855032	0.0286150270181519	0.0534232154964026	No
1342	Bckdha	ENSMUSG00000060376.7	protein_coding	1.19406122339483	6.01722658074141	0.000307841843012256	0.000932354644993142	No
1343	Bckdhb	ENSMUSG00000032263.14	protein_coding	-4.24126152426094	4.19792291456366	6.73139930082777e-21	1.3937956199361e-19	Down
1344	Bckdk	ENSMUSG00000030802.14	protein_coding	-0.0977030663534861	7.52795258714931	0.760747031254089	0.822541500004421	No
1345	Bcl10	ENSMUSG00000028191.11	protein_coding	-0.557269954452997	5.77469870077477	0.0989821998260965	0.156211817353261	No
1346	Bcl2	ENSMUSG00000057329.7	protein_coding	1.73663727831248	3.3596335987489	0.000111360288478771	0.000366154015465227	No
1347	Bcl2l1	ENSMUSG00000007659.18	protein_coding	-0.148278949246098	8.10148008808505	0.650537137959146	0.731010606741003	No
1348	Bcl2l11	ENSMUSG00000027381.16	protein_coding	0.780646008245315	4.83760455079391	0.0942348465881225	0.14977348249902	No
1349	Bcl2l12	ENSMUSG00000003190.12	protein_coding	-1.04457264645276	3.50602151204755	0.0121460331487118	0.0251464132785375	No
1350	Bcl2l13	ENSMUSG00000009112.4	protein_coding	-0.493476167241823	5.74951907802745	0.123781893326349	0.188915350142298	No
1351	Bcl2l15	ENSMUSG00000044165.12	protein_coding	-7.47141486437799	0.363177157924684	1.58631093114258e-06	7.3257041251599e-06	Down
1352	Bcl2l2	ENSMUSG00000089682.10	protein_coding	1.2861489342163	2.8419612332071	0.00398794723489432	0.00943174082877582	No
1353	Bcl3	ENSMUSG00000053175.17	protein_coding	-0.483740209743814	0.252592713544762	0.585914673281838	0.674851003438234	No
1354	Bcl6	ENSMUSG00000022508.5	protein_coding	3.98293605090589	6.16116687371752	1.13962723701992e-26	3.35845496453871e-25	Up
1355	Bcl7a	ENSMUSG00000029438.9	protein_coding	-0.481897112922277	3.36101881270312	0.283730324523453	0.379712006713092	No
1356	Bcl7b	ENSMUSG00000029681.12	protein_coding	1.72768042122317	5.75923379512762	8.75618852865542e-07	4.21574548005781e-06	No
1357	Bcl7c	ENSMUSG00000030814.17	protein_coding	-0.898392904124841	2.29466855884922	0.0721469331055585	0.119337676062347	No
1358	Bcl9	ENSMUSG00000038256.15	protein_coding	4.17791045066637	5.16779578316722	5.45371297180528e-23	1.31386788552693e-21	Up
1359	Bcl9l	ENSMUSG00000063382.6	protein_coding	1.56278357720713	5.63998278253629	6.45807320317903e-05	0.000222503272514096	No
1360	Bclaf1	ENSMUSG00000037608.16	protein_coding	-0.100908522284759	7.45552511407862	0.744748494045871	0.810151336299191	No
1361	Bclaf3	ENSMUSG00000044150.12	protein_coding	-1.68577172342606	4.44763688216909	8.26792484176684e-06	3.37535900756667e-05	No
1362	Bcor	ENSMUSG00000040363.15	protein_coding	1.27979011689898	2.99199136776152	0.00969172510609513	0.0205712975431204	No
1363	Bcorl1	ENSMUSG00000036959.15	protein_coding	0.791804017546781	3.31908129526936	0.105783074249912	0.165675827078839	No
1364	Bcr	ENSMUSG00000009681.10	protein_coding	-0.878695235859269	4.42275163511026	0.038777430887672	0.0697300417494791	No
1365	Bcs1l	ENSMUSG00000026172.12	protein_coding	-0.397772597347804	4.46424028729226	0.297386152008176	0.394687611881818	No
1366	Bdh1	ENSMUSG00000046598.15	protein_coding	-1.74514388752376	3.46668378913454	0.0001217804542356	0.000397220570417895	No
1367	Bdh2	ENSMUSG00000028167.15	protein_coding	5.06911846197846	2.87361619992131	6.4746253638405e-16	8.88910645835177e-15	Up
1368	Bdkrb2	ENSMUSG00000021070.6	protein_coding	-8.78664800877895	3.84276148395145	3.70275814218522e-25	9.96207031375182e-24	Down
1369	Bdnf	ENSMUSG00000048482.14	protein_coding	1.28617389260781	5.9215357053169	0.0013023879415149	0.00343186941045473	No
1370	Bdp1	ENSMUSG00000049658.13	protein_coding	-0.392504404377632	4.37005152356738	0.319470244423726	0.418129202369082	No
1371	Becn1	ENSMUSG00000035086.13	protein_coding	-0.128308873169669	7.35374581684696	0.690141053949975	0.765132759024854	No
1372	Bend3	ENSMUSG00000038214.15	protein_coding	0.388938185733227	2.80525771184492	0.490983219063259	0.589906073003662	No
1373	Bend7	ENSMUSG00000048186.14	protein_coding	1.39326252129522	0.227294473055235	0.101017367062041	0.159096703381828	No
1374	Bet1	ENSMUSG00000032757.6	protein_coding	0.123569514347128	4.60487123289557	0.737146407356037	0.803179296064431	No
1375	Bet1l	ENSMUSG00000025484.9	protein_coding	1.59785788759892	5.06608437873038	6.84771758492669e-06	2.83298325942511e-05	No
1376	Bex3	ENSMUSG00000046432.12	protein_coding	1.65084052206098	8.79768437799873	5.00070380029481e-05	0.000175927036527862	No
1377	Bex4	ENSMUSG00000047844.3	protein_coding	12.6956243153766	5.3192486935045	2.14748960863219e-48	2.38710423864799e-46	Up
1378	Bfar	ENSMUSG00000022684.15	protein_coding	1.05120881906261	5.57830743513074	0.00218067180186787	0.00548936691960063	No
1379	Bglap3	ENSMUSG00000074489.9	protein_coding	-7.24773599901211	0.185537952365531	8.63392901259924e-06	3.50782777966199e-05	Down
1380	Bhlhb9	ENSMUSG00000072964.14	protein_coding	7.98531764686355	2.87566877210377	3.58982436326771e-22	8.12325970202293e-21	Up
1381	Bhlhe40	ENSMUSG00000030103.11	protein_coding	-2.05224389159626	7.48694604313904	1.31365830866039e-09	9.38898933296359e-09	Down
1382	Bhlhe41	ENSMUSG00000030256.11	protein_coding	0.781385674564202	5.59641805065208	0.0803760277725923	0.130781333324896	No
1383	Bicc1	ENSMUSG00000014329.14	protein_coding	5.05983485206671	1.40330476576354	2.71416043282675e-09	1.86214623740014e-08	Up
1384	Bicd1	ENSMUSG00000003452.15	protein_coding	8.08723877353304	2.97552486190555	6.81829905484107e-23	1.61800534874431e-21	Up
1385	Bicd2	ENSMUSG00000037933.16	protein_coding	0.0266275978756798	5.97341052016064	0.937206073380232	0.958685439867819	No
1386	Bicdl1	ENSMUSG00000041609.16	protein_coding	2.39512105583736	2.86718481893745	4.10969687044693e-07	2.08813467290712e-06	Up
1387	Bicdl2	ENSMUSG00000043782.9	protein_coding	-9.05047807809091	4.10828137711062	1.99429471467938e-30	7.61195862181239e-29	Down
1388	Bicra	ENSMUSG00000070808.4	protein_coding	3.10447360319859	4.62070379270072	1.22128959720776e-13	1.35518229210304e-12	Up
1389	Bicral	ENSMUSG00000036568.7	protein_coding	1.74904862321549	4.4971283745271	7.29179047824574e-05	0.000248324560441629	No
1390	Bid	ENSMUSG00000004446.12	protein_coding	-2.03475440593045	6.75006067935234	5.65519256181503e-10	4.23537825906147e-09	Down
1391	Bik	ENSMUSG00000016758.4	protein_coding	0.713684319366618	0.823939077955552	0.326259028822398	0.425520215442304	No
1392	Bin1	ENSMUSG00000024381.16	protein_coding	-0.693704304794178	7.18765990300917	0.0599131170350714	0.101350823530693	No
1393	Bin3	ENSMUSG00000022089.9	protein_coding	0.24160015627	5.79810157007763	0.463407100163461	0.563073619069074	No
1394	Birc2	ENSMUSG00000057367.12	protein_coding	0.891630225589579	4.8323861671027	0.0125407010337912	0.025844163847813	No
1395	Birc3	ENSMUSG00000032000.17	protein_coding	-1.2869089730889	2.67658440863385	0.00629979166456886	0.0141268731150976	No
1396	Birc5	ENSMUSG00000017716.15	protein_coding	-4.84622347759625	5.72589151335528	1.31051223076528e-09	9.37708130336396e-09	Down
1397	Birc6	ENSMUSG00000024073.16	protein_coding	1.12613369478976	6.36894903511619	0.00194720306090696	0.00494488119996252	No
1398	Bivm	ENSMUSG00000041684.11	protein_coding	-0.45061151620999	4.77055598445128	0.205513744337623	0.289331204115804	No
1399	Blcap	ENSMUSG00000067787.10	protein_coding	-0.564933236320232	5.45091087088182	0.101568074261743	0.159884551185691	No
1400	Blm	ENSMUSG00000030528.12	protein_coding	-4.63826985314258	3.3873361879379	2.30299426586246e-16	3.29014017328174e-15	Down
1401	Blmh	ENSMUSG00000020840.10	protein_coding	-0.760973064469323	6.52653724458139	0.0241853556439445	0.0460659592244198	No
1402	Blnk	ENSMUSG00000061132.13	protein_coding	-12.7369667731189	5.36672217695207	2.06540460583803e-39	1.29568352302869e-37	Down
1403	Bloc1s1	ENSMUSG00000090247.7	protein_coding	1.21154434740923	6.92484996501377	0.000692777018306568	0.00194179835788118	No
1404	Bloc1s2	ENSMUSG00000057506.5	protein_coding	-1.5611854063015	5.48318226489448	2.45097721138123e-05	9.18627128737737e-05	No
1405	Bloc1s3	ENSMUSG00000057667.7	protein_coding	1.83708994875929	2.14634908536859	0.000582679290961406	0.00165777098676761	No
1406	Bloc1s4	ENSMUSG00000060708.4	protein_coding	0.138154417979536	1.91781109522391	0.827423785295445	0.873978011774934	No
1407	Bloc1s5	ENSMUSG00000038982.10	protein_coding	-0.0398690608749341	4.93529340921946	0.914514098912136	0.9412542772429	No
1408	Bloc1s6	ENSMUSG00000005804.14	protein_coding	-0.63185234381166	5.75369324611651	0.059256015069886	0.100386660824277	No
1409	Blvra	ENSMUSG00000001999.15	protein_coding	-0.429865690651198	5.53794564006736	0.227893051141279	0.31564769308802	No
1410	Blvrb	ENSMUSG00000040466.16	protein_coding	-0.388203215978257	4.25433236906791	0.347466235615403	0.447878358022418	No
1411	Blzf1	ENSMUSG00000026577.13	protein_coding	-0.30500988220961	5.39112596579014	0.370211223409295	0.471394355209263	No
1412	Bmf	ENSMUSG00000040093.15	protein_coding	3.25935414808257	2.39730377800243	9.64088515223962e-05	0.00032073850524857	Up
1413	Bmi1	ENSMUSG00000026739.13	protein_coding	0.457386105370282	5.26686911265495	0.204615603379275	0.288323020796417	No
1414	Bmp1	ENSMUSG00000022098.10	protein_coding	1.53925990137055	7.81959622149912	3.90125902550467e-05	0.000140405437009927	No
1415	Bmp2	ENSMUSG00000027358.6	protein_coding	0.932683740708951	0.170459826895241	0.427507216895706	0.528833605281374	No
1416	Bmp2k	ENSMUSG00000034663.13	protein_coding	0.372925096562251	3.61092023981949	0.346083642690344	0.446414079822072	No
1417	Bmp4	ENSMUSG00000021835.15	protein_coding	7.04437233775976	6.31061589286019	6.70484381185996e-29	2.31508939465639e-27	Up
1418	Bmper	ENSMUSG00000031963.8	protein_coding	2.8757969644749	2.34941579171474	2.32342002471822e-06	1.04591042817866e-05	Up
1419	Bmpr1a	ENSMUSG00000021796.15	protein_coding	1.5980995425348	5.53378121247201	5.2049446613756e-06	2.19491044089689e-05	No
1420	Bmpr2	ENSMUSG00000067336.6	protein_coding	1.76297472340383	6.15740607490655	2.58971837777806e-07	1.35495092003318e-06	No
1421	Bms1	ENSMUSG00000030138.8	protein_coding	-1.2251055136813	5.9274225033985	0.000195006013574379	0.000611662426736271	No
1422	Bmt2	ENSMUSG00000042742.7	protein_coding	1.2209585393159	2.65425550396452	0.0211889754871643	0.0409131344111112	No
1423	Bmyc	ENSMUSG00000049086.8	protein_coding	-2.46748385684538	4.48048696625577	2.10769150127004e-10	1.66202033006185e-09	Down
1424	Bnc1	ENSMUSG00000025105.9	protein_coding	2.10243749889065	1.34993291461692	0.000801272039098812	0.00221455164219414	Up
1425	Bnc2	ENSMUSG00000028487.18	protein_coding	7.8958559089792	2.78775936270353	1.781714779798e-19	3.3399245102959e-18	Up
1426	Bnip1	ENSMUSG00000024191.15	protein_coding	-1.08466428542427	4.21049474218351	0.00661205487895539	0.0147488046868725	No
1427	Bnip2	ENSMUSG00000011958.17	protein_coding	-0.0334053910154921	7.70563216924149	0.918457623859468	0.944385877428724	No
1428	Bnip3	ENSMUSG00000078566.8	protein_coding	-0.72227105141851	5.5303507649158	0.0325152558707488	0.0596890225111009	No
1429	Bnip3l	ENSMUSG00000022051.15	protein_coding	1.20076456424888	7.72092337066594	0.000434157188273134	0.00127222464159526	No
1430	Bnip3l-ps	ENSMUSG00000073198.5	transcribed_processed_pseudogene	2.28274611307213	4.1503955201896	1.73699768005485e-06	7.98086823845361e-06	Up
1431	Boc	ENSMUSG00000022687.12	protein_coding	5.26300237292867	5.14141692543356	7.43894800982105e-23	1.75870054441142e-21	Up
1432	Bod1	ENSMUSG00000044502.16	protein_coding	1.68589981391524	2.39710895524038	0.000650974610229235	0.00183477541388453	No
1433	Bod1l	ENSMUSG00000061755.10	protein_coding	1.52176149769509	5.49838881164783	8.35420456284218e-05	0.000281255260946695	No
1434	Bok	ENSMUSG00000026278.14	protein_coding	-0.834595696973888	1.96227080486167	0.121246435391475	0.18567188269254	No
1435	Bola1	ENSMUSG00000015943.11	protein_coding	0.354937188977258	5.35261154419215	0.315274848881561	0.413492329230713	No
1436	Bola2	ENSMUSG00000047721.8	protein_coding	-0.785892340038226	6.48479293566273	0.0229620492313132	0.0439738684991992	No
1437	Bola3	ENSMUSG00000045160.14	protein_coding	-0.162656361798554	5.65496749716437	0.628458764274769	0.710802343885208	No
1438	Bop1	ENSMUSG00000022557.11	protein_coding	0.126282423332323	7.28055895094539	0.692478532851746	0.767522782147934	No
1439	Bora	ENSMUSG00000022070.7	protein_coding	-4.56765806316483	3.40446886204052	9.20038779205452e-17	1.3683957054098e-15	Down
1440	Borcs5	ENSMUSG00000042992.15	protein_coding	0.751150911726005	4.47401006139426	0.039755850086494	0.0712972165717593	No
1441	Borcs6	ENSMUSG00000045176.3	protein_coding	0.488969794330804	1.11521418340345	0.472835921279464	0.572335160421566	No
1442	Borcs7	ENSMUSG00000062376.7	protein_coding	0.926414855182674	3.67854352746691	0.0228686949243957	0.04382157902343	No
1443	Borcs8	ENSMUSG00000002345.18	protein_coding	0.606180919426482	5.56243922776458	0.074828873909247	0.123194944806805	No
1444	Bpgm	ENSMUSG00000038871.5	protein_coding	-1.41785724072051	5.24706943878509	0.000160995044920228	0.000512852993773035	No
1445	Bphl	ENSMUSG00000038286.11	protein_coding	0.830223371622155	5.8121244286382	0.0130080370912066	0.0266654379602604	No
1446	Bpnt1	ENSMUSG00000026617.16	protein_coding	-1.74742780423751	5.69940886212653	3.40668288298889e-07	1.7505874084848e-06	No
1447	Bptf	ENSMUSG00000040481.17	protein_coding	2.23138225577706	6.48235093848109	2.73084890073046e-11	2.37510756829488e-10	Up
1448	Braf	ENSMUSG00000002413.15	protein_coding	0.926114888680536	4.98572396574004	0.00565930079212976	0.0128130533567748	No
1449	Brap	ENSMUSG00000029458.14	protein_coding	0.336552975694967	4.5918361525123	0.333897438685934	0.433559269718036	No
1450	Brat1	ENSMUSG00000000148.17	protein_coding	-1.66534473616842	6.29170719700151	2.58901383045359e-07	1.35495092003318e-06	No
1451	Brca1	ENSMUSG00000017146.12	protein_coding	-5.33306313462321	3.93282289806443	8.04777232820106e-16	1.09422071827214e-14	Down
1452	Brca2	ENSMUSG00000041147.10	protein_coding	-3.05529864384574	2.9170168122061	3.74279223315664e-08	2.20291050527455e-07	Down
1453	Brcc3	ENSMUSG00000031201.17	protein_coding	-0.505395187651291	5.37854861027265	0.125372492934508	0.190883122728113	No
1454	Brd1	ENSMUSG00000022387.17	protein_coding	1.37788817986191	4.86527188856351	5.81423617309398e-05	0.000202134432881884	No
1455	Brd2	ENSMUSG00000024335.20	protein_coding	0.708676947773833	7.23873346704089	0.0236548315655701	0.0451640840136966	No
1456	Brd3	ENSMUSG00000026918.16	protein_coding	-0.856213278660034	5.90689788229135	0.0192716482355271	0.0375939541934421	No
1457	Brd3os	ENSMUSG00000109946.1	protein_coding	1.85743602479835	3.92261537857254	1.87855571992346e-06	8.57530910766211e-06	No
1458	Brd4	ENSMUSG00000024002.18	protein_coding	-0.0222877519492079	5.64867582315843	0.948923232901901	0.966387141953941	No
1459	Brd7	ENSMUSG00000031660.13	protein_coding	-0.288175212953655	4.80002713369355	0.429607102536561	0.530861160735573	No
1460	Brd8	ENSMUSG00000003778.14	protein_coding	0.426463863188921	5.95186621788924	0.180898333343756	0.260168389528098	No
1461	Brd9	ENSMUSG00000057649.6	protein_coding	0.050243138399039	4.02561893711112	0.907661190203709	0.936101782555661	No
1462	Brf1	ENSMUSG00000011158.8	protein_coding	1.2933039076489	4.10357853027685	0.000864956528828667	0.00237450804447939	No
1463	Brf2	ENSMUSG00000031487.5	protein_coding	-0.50113484450244	2.24305908194163	0.332713557406081	0.432247918746141	No
1464	Bri3	ENSMUSG00000047843.16	protein_coding	-2.39424099283648	4.43518541887897	1.01450286384242e-09	7.3622044034086e-09	Down
1465	Bri3bp	ENSMUSG00000037905.13	protein_coding	-0.16100951742281	6.15991530007623	0.651299230047312	0.731672326521236	No
1466	Brip1	ENSMUSG00000034329.16	protein_coding	-5.16578694455548	4.12602336640344	2.4946464548974e-18	4.24324293643756e-17	Down
1467	Brip1os	ENSMUSG00000085208.3	antisense	-2.23424458684587	5.51761755200883	3.93032231109476e-10	3.00936823723219e-09	Down
1468	Brix1	ENSMUSG00000022247.12	protein_coding	-1.18409302734446	6.53778582218895	0.000477180179020748	0.00138561577189526	No
1469	Brk1	ENSMUSG00000033940.8	protein_coding	0.0209460408185129	7.16846981330572	0.949488544652195	0.966652111981411	No
1470	Brms1	ENSMUSG00000080268.4	protein_coding	-0.799833534845913	5.9750793854631	0.0196233798894444	0.0382095067546157	No
1471	Brms1l	ENSMUSG00000012076.8	protein_coding	0.892979038095361	4.45337761974579	0.0128436524992845	0.026369858144999	No
1472	Brox	ENSMUSG00000046836.13	protein_coding	0.481379892857021	6.81893139559754	0.134890017331267	0.203249262737433	No
1473	Brpf1	ENSMUSG00000001632.16	protein_coding	-0.275222096841502	3.71568053987025	0.491978433354416	0.590825559521261	No
1474	Brpf3	ENSMUSG00000063952.16	protein_coding	0.0489053926046756	2.88371823162784	0.942151134149608	0.961964319711855	No
1475	Brwd1	ENSMUSG00000022914.17	protein_coding	1.02391350628782	5.54538256323732	0.00225102527334117	0.005647395023516	No
1476	Brwd3	ENSMUSG00000063663.11	protein_coding	-0.112256992968627	2.43129800967133	0.870748119829473	0.907336582063899	No
1477	Bscl2	ENSMUSG00000071657.12	protein_coding	3.01179748769782	5.22547390440016	2.80703138998334e-15	3.64827710501219e-14	Up
1478	Bsdc1	ENSMUSG00000040859.14	protein_coding	-0.78172153578674	4.22618069495711	0.042361666142065	0.0753730740455277	No
1479	Bsg	ENSMUSG00000023175.15	protein_coding	0.971559950106991	10.1204628469724	0.00268636462085699	0.0066448589645715	No
1480	Bspry	ENSMUSG00000028392.15	protein_coding	-4.45998826243596	1.45865409520536	1.53548116929808e-08	9.5287058654972e-08	Down
1481	Bst1	ENSMUSG00000029082.17	protein_coding	-4.0025840908908	0.722513736765354	8.53876145133584e-06	3.47432791135719e-05	Down
1482	Bst2	ENSMUSG00000046718.8	protein_coding	-3.31636115898513	4.62870358516972	1.08838256314882e-09	7.86764622944771e-09	Down
1483	Btaf1	ENSMUSG00000040565.8	protein_coding	-0.41103942933529	4.41241311486401	0.304946370755677	0.402571143891649	No
1484	Btbd1	ENSMUSG00000025103.8	protein_coding	0.237992737419228	4.08343580769151	0.528699851331162	0.623981048343902	No
1485	Btbd10	ENSMUSG00000038187.14	protein_coding	-1.55159983304913	5.85928674345399	7.96365998187528e-06	3.25849206620354e-05	No
1486	Btbd11	ENSMUSG00000020042.15	protein_coding	-0.656411310529891	3.57696017956992	0.183173301011307	0.262813866668398	No
1487	Btbd19	ENSMUSG00000073771.11	protein_coding	-0.922633247210511	3.28774043719253	0.026565652217857	0.0499688206775544	No
1488	Btbd2	ENSMUSG00000003344.14	protein_coding	2.68518052232622	4.21755645301656	4.91277833141197e-09	3.26968104073805e-08	Up
1489	Btbd3	ENSMUSG00000062098.11	protein_coding	2.40490500590257	5.63103511592685	3.01342042584221e-12	2.89947332090147e-11	Up
1490	Btbd6	ENSMUSG00000002803.14	protein_coding	0.263976838052615	3.75639110673674	0.504501387323446	0.602933079292645	No
1491	Btbd7	ENSMUSG00000041702.7	protein_coding	1.23143906819191	4.85718433848981	0.00283950465640606	0.00697464683193984	No
1492	Btbd8	ENSMUSG00000111375.4	protein_coding	-0.462430729259579	1.16831912097016	0.511116438633898	0.608443099489325	No
1493	Btbd9	ENSMUSG00000062202.14	protein_coding	0.235777945483009	4.65571165476659	0.498628336591982	0.597392292832902	No
1494	Btc	ENSMUSG00000082361.6	protein_coding	-1.11654171724822	3.32497951331185	0.0253917767890049	0.0480747938846961	No
1495	Btd	ENSMUSG00000021900.10	protein_coding	1.62893982879772	5.32752094835213	2.17903287088232e-06	9.8441014402213e-06	No
1496	Btf3	ENSMUSG00000021660.14	protein_coding	0.542312202163522	8.94502248631246	0.0853986390134584	0.137856248863509	No
1497	Btf3l4	ENSMUSG00000028568.16	protein_coding	-0.0369926631162843	5.60629285472373	0.913254239565259	0.940439466727653	No
1498	Btg1	ENSMUSG00000036478.8	protein_coding	0.431767546201332	6.26052135223114	0.175360877315794	0.253383470620951	No
1499	Btg2	ENSMUSG00000020423.6	protein_coding	0.515008492344543	5.7382690737959	0.14075661484821	0.210735801436261	No
1500	Btg3	ENSMUSG00000022863.15	protein_coding	1.68880994546635	3.63287059624127	8.73347515704942e-05	0.000292856832998492	No
1501	Btn1a1	ENSMUSG00000000706.16	protein_coding	-7.92007915924721	0.760295214974565	2.58172635631181e-07	1.35300398623587e-06	Down
1502	Btrc	ENSMUSG00000025217.15	protein_coding	0.188061837628675	5.27765076432245	0.590596569917295	0.679009230084554	No
1503	Bub1	ENSMUSG00000027379.13	protein_coding	-5.82884565645469	4.51330692018947	3.03457464618876e-26	8.8197545680055e-25	Down
1504	Bub1b	ENSMUSG00000040084.9	protein_coding	-4.65226214275782	4.29872715384755	1.51136033722456e-13	1.66105448337464e-12	Down
1505	Bub3	ENSMUSG00000066979.6	protein_coding	-0.169597154701208	8.18976332248542	0.579504906610362	0.668805662710975	No
1506	Bud13	ENSMUSG00000032077.5	protein_coding	-0.400877083171595	4.36224926105398	0.274812767986171	0.369795148052334	No
1507	Bud23	ENSMUSG00000005378.17	protein_coding	-1.45884223420009	5.54189389201095	2.4148497027456e-05	9.06980159838758e-05	No
1508	Bud31	ENSMUSG00000038722.17	protein_coding	-2.85153728026121	8.22352332996745	7.96753654373756e-16	1.08447500625395e-14	Down
1509	Bvht	ENSMUSG00000098098.7	lincRNA	1.26550368221046	2.60689160630568	0.00686914797183195	0.015255142498958	No
1510	BX649560.1	ENSMUSG00000070461.3	sense_overlapping	0.684648586850989	0.0913592936124955	0.428307897176169	0.529617259271704	No
1511	Bysl	ENSMUSG00000023988.8	protein_coding	-1.45491478699315	5.96258014468545	2.62239831467771e-05	9.78534494805533e-05	No
1512	Bzw1	ENSMUSG00000051223.14	protein_coding	-2.18570612304301	8.69471906386065	8.31829687152935e-11	6.88950705594901e-10	Down
1513	Bzw2	ENSMUSG00000020547.5	protein_coding	-1.45970294976887	6.2767505758479	1.24670141638397e-05	4.92769817480277e-05	No
1514	C030006K11Rik	ENSMUSG00000116138.1	protein_coding	0.556231429370596	2.61862540471032	0.269970942009924	0.364486658549942	No
1515	C030014I23Rik	ENSMUSG00000060380.3	lincRNA	1.09412518650851	0.779167990719633	0.190629944332519	0.27163641679767	No
1516	C030015A19Rik	ENSMUSG00000108181.1	TEC	1.43906857008753	-0.12136500363483	0.172205212170626	0.249792175895852	No
1517	C030034I22Rik	ENSMUSG00000073374.3	lincRNA	2.53983463562433	-0.312625753224906	0.0223624022029628	0.0429163048184074	Up
1518	C030037D09Rik	ENSMUSG00000087574.1	lincRNA	2.69579171879695	0.0450703908479207	0.00371457161605568	0.00886293570300463	Up
1519	C130013H08Rik	ENSMUSG00000105509.1	antisense	0.240211975025089	1.02689623286297	0.777345402948426	0.835710608820095	No
1520	C130036L24Rik	ENSMUSG00000073627.7	processed_transcript	-0.89710487642155	0.946128929191129	0.191376689322908	0.272490782901344	No
1521	C130071C03Rik	ENSMUSG00000050334.12	lincRNA	1.31849433326388	1.70864462620888	0.0394251738782717	0.0707943606894514	No
1522	C130073F10Rik	ENSMUSG00000046133.3	protein_coding	-8.01535260094467	0.846871683571331	4.95084238366437e-07	2.47972627216581e-06	Down
1523	C130089K02Rik	ENSMUSG00000104339.1	TEC	-0.0422984786004173	0.0724343623594059	1	1	No
1524	C1d	ENSMUSG00000000581.8	protein_coding	-0.0261836000271281	6.02561422287456	0.939131973112801	0.959797085222089	No
1525	C1galt1	ENSMUSG00000042460.5	protein_coding	1.98433922928932	5.55940354126469	6.1087100978203e-08	3.48377922410346e-07	No
1526	C1galt1c1	ENSMUSG00000048970.9	protein_coding	0.56607777003061	5.93557324646053	0.0843787179948983	0.136470595332655	No
1527	C1qbp	ENSMUSG00000018446.8	protein_coding	-0.30794218875963	7.58898534686002	0.3502970087153	0.450930891349073	No
1528	C1qtnf1	ENSMUSG00000017446.14	protein_coding	-3.00046932678598	3.27540816538685	7.69041259308687e-09	4.96955167667501e-08	Down
1529	C1qtnf12	ENSMUSG00000023571.4	protein_coding	3.73724517114464	1.09054604727734	3.51649974152924e-06	1.53341654248653e-05	Up
1530	C1ra	ENSMUSG00000055172.10	protein_coding	9.23780329442195	7.38331368319446	4.45194335880759e-68	1.56708406230027e-65	Up
1531	C1rb	ENSMUSG00000098470.1	protein_coding	6.67995597017061	2.41686496284084	5.80812568279363e-14	6.59503303336567e-13	Up
1532	C1rl	ENSMUSG00000038527.9	protein_coding	7.63341068269483	5.02321028232819	1.17785563437199e-40	8.06799275608752e-39	Up
1533	C1s1	ENSMUSG00000038521.17	protein_coding	10.8023369949559	5.66939000778618	1.27526671428816e-51	1.83638406857496e-49	Up
1534	C1s2	ENSMUSG00000079343.4	protein_coding	9.90389045265207	2.55275702742461	5.90697377187287e-20	1.14454390882528e-18	Up
1535	C230034O21Rik	ENSMUSG00000086181.1	antisense	7.04822817126678	2.7895826150501	3.21103573510535e-13	3.41361114389723e-12	Up
1536	C230062I16Rik	ENSMUSG00000063623.3	processed_transcript	-1.27658704583481	3.77729372927539	0.00110520866591408	0.00296093112356516	No
1537	C230085N15Rik	ENSMUSG00000102212.1	TEC	8.10701852148294	0.843922002649029	1.09017569459677e-08	6.92119559214945e-08	Up
1538	C2cd2	ENSMUSG00000045975.8	protein_coding	-1.02989789114304	4.54404987434195	0.0060876888725146	0.0136875786714877	No
1539	C2cd2l	ENSMUSG00000032120.11	protein_coding	-1.28830466711727	3.03748813551339	0.00470739316802362	0.0108953582146475	No
1540	C2cd3	ENSMUSG00000047248.20	protein_coding	0.473571789157691	5.12393954700424	0.217345733680219	0.303259759655994	No
1541	C2cd5	ENSMUSG00000030279.15	protein_coding	-0.423046883091708	3.58536635945311	0.312028504680043	0.410168590384389	No
1542	C3	ENSMUSG00000024164.15	protein_coding	-1.93787319959019	5.17596789760596	6.99733831848646e-05	0.000238939022290112	No
1543	C330007P06Rik	ENSMUSG00000006423.15	protein_coding	-0.20351535246057	5.79195686123253	0.524855605995402	0.62060000365529	No
1544	C330013E15Rik	ENSMUSG00000097093.2	bidirectional_promoter_lncRNA	-0.0931806689544735	0.714545972199474	0.949683358993227	0.966772776764314	No
1545	C330018D20Rik	ENSMUSG00000024592.15	protein_coding	-0.304898465894224	4.49445365622723	0.39670701403145	0.498075030397953	No
1546	C430042M11Rik	ENSMUSG00000097254.2	lincRNA	-7.30708653851169	0.237660931409889	1.29976198075756e-05	5.11826719085141e-05	Down
1547	C4b	ENSMUSG00000073418.4	protein_coding	6.04498548723783	1.02630107103289	1.55207877699713e-08	9.61287500591768e-08	Up
1548	C530005A16Rik	ENSMUSG00000085408.1	processed_transcript	0.359068480468326	0.31944344032151	0.678061003631546	0.754711377955112	No
1549	C530043K16Rik	ENSMUSG00000106706.1	TEC	0.00776934231972641	0.358025176333975	0.999999999999999	1	No
1550	C630043F03Rik	ENSMUSG00000084910.1	processed_transcript	-0.597243641626633	1.11746688765952	0.39640820603243	0.497749186171518	No
1551	C730034F03Rik	ENSMUSG00000079242.2	protein_coding	-0.903473603621853	0.559438952320664	0.235215680560062	0.324513130545139	No
1552	C77080	ENSMUSG00000050390.12	protein_coding	-4.63546103154296	4.7696310558133	2.38084667365845e-27	7.37654988963321e-26	Down
1553	C87436	ENSMUSG00000046679.16	protein_coding	1.07875923027906	4.45830903546435	0.00248823000948158	0.00618478818127769	No
1554	C9orf72	ENSMUSG00000028300.14	protein_coding	-0.630577119561736	5.41860188369313	0.0525328272873391	0.0909420747793935	No
1555	CAAA01066123.1	ENSMUSG00000118181.1	processed_transcript	-0.582912071068693	2.52113901675527	0.236099376913169	0.32555509295361	No
1556	Caap1	ENSMUSG00000028578.8	protein_coding	-1.89127239720267	1.13107330819631	0.00509183843752335	0.0116616260040296	No
1557	Cab39	ENSMUSG00000036707.16	protein_coding	0.316962282222293	4.40539344241718	0.372938019312089	0.473977109974417	No
1558	Cab39l	ENSMUSG00000021981.10	protein_coding	-0.131802496553834	6.19595560234169	0.677652261115185	0.754322685598351	No
1559	Cabin1	ENSMUSG00000020196.10	protein_coding	-0.0128195118581162	5.52595510679387	0.976432140713061	0.987506843468145	No
1560	Cables2	ENSMUSG00000038990.14	protein_coding	0.426911266523488	2.29570061840545	0.408588211201163	0.509940756762616	No
1561	Cacfd1	ENSMUSG00000015488.14	protein_coding	0.494902845264688	5.68358528370932	0.136731469296982	0.205608304133305	No
1562	Cachd1	ENSMUSG00000028532.14	protein_coding	-3.40596073147774	2.26177813745552	2.10024934261321e-08	1.27953652257666e-07	Down
1563	Cacna1a	ENSMUSG00000034656.17	protein_coding	2.3363649509104	0.0018281371541448	0.0098388147117713	0.0208386194263022	Up
1564	Cacna1c	ENSMUSG00000051331.15	protein_coding	11.7037875090212	4.32983959662411	1.92439183450164e-28	6.3504930538554e-27	Up
1565	Cacna2d1	ENSMUSG00000040118.15	protein_coding	4.45808945321691	4.66434266796611	3.69300417553429e-26	1.06844175599019e-24	Up
1566	Cacnb1	ENSMUSG00000020882.17	protein_coding	2.62241805950767	1.69075065452094	2.07526051193426e-05	7.88536767833011e-05	Up
1567	Cacnb3	ENSMUSG00000003352.14	protein_coding	-2.17499748062809	5.38902147609906	1.80486253166761e-08	1.10595831727717e-07	Down
1568	Cactin	ENSMUSG00000034889.8	protein_coding	-1.21166393838569	4.50119678985262	0.000834377678213954	0.00229852911702766	No
1569	Cacul1	ENSMUSG00000033417.16	protein_coding	0.0988282357960309	5.92192435538888	0.778735019563217	0.836565799245938	No
1570	Cacybp	ENSMUSG00000014226.10	protein_coding	-0.970267476319297	7.72141703879458	0.00477775651358012	0.0110380547930879	No
1571	Cad	ENSMUSG00000013629.16	protein_coding	-1.5256435125992	6.06822605736661	0.00267455863318942	0.00662082574717257	No
1572	Cadm1	ENSMUSG00000032076.19	protein_coding	-0.251356984309451	7.72855020313313	0.461993584369548	0.561517619521477	No
1573	Cadm2	ENSMUSG00000064115.13	protein_coding	9.92483830135342	2.57233932142476	5.0139287206457e-21	1.05019016112434e-19	Up
1574	Cadm4	ENSMUSG00000054793.8	protein_coding	-2.48826546673243	0.147580520704548	0.0120617326137994	0.0249953026462903	Down
1575	Cadps2	ENSMUSG00000017978.18	protein_coding	8.25287820073994	0.97255552638735	2.97138969570339e-09	2.03093043279144e-08	Up
1576	Cage1	ENSMUSG00000044566.15	protein_coding	0.818366799083456	2.72446317698107	0.0892582787511972	0.142957647666225	No
1577	Calcoco1	ENSMUSG00000023055.10	protein_coding	3.01403104211169	7.26460191645215	2.79127155461052e-16	3.96535797533907e-15	Up
1578	Cald1	ENSMUSG00000029761.16	protein_coding	1.94713110772377	8.74599909720349	6.3755842510471e-09	4.17526633742991e-08	No
1579	Calhm5	ENSMUSG00000049872.8	protein_coding	10.9672187070211	3.6003960395364	6.54167086589824e-28	2.09333467708744e-26	Up
1580	Calm1	ENSMUSG00000001175.14	protein_coding	-0.728345672377317	8.89202641769858	0.0348721277819658	0.06353696667909	No
1581	Calm2	ENSMUSG00000036438.13	protein_coding	-0.694917781492441	9.44151335208837	0.0372414427299344	0.0672926796340694	No
1582	Calm3	ENSMUSG00000019370.10	protein_coding	0.548322541884047	6.38383673433149	0.113578404861344	0.175510037702069	No
1583	Calr	ENSMUSG00000003814.8	protein_coding	-1.62208232944677	9.18550779504679	4.32189235442666e-07	2.18892965288947e-06	No
1584	Calr3	ENSMUSG00000019732.14	protein_coding	-0.380723023951103	1.74007456215503	0.538211505673291	0.632536696789412	No
1585	Calu	ENSMUSG00000029767.16	protein_coding	-0.616566315838967	8.70425980989769	0.0495483547449128	0.0864486784149161	No
1586	Camk1	ENSMUSG00000030272.15	protein_coding	-0.889394885536087	5.04507063027989	0.00801733797172731	0.0174174021563052	No
1587	Camk1d	ENSMUSG00000039145.16	protein_coding	-3.01024270473517	0.934899181957203	0.000113707413902629	0.000373386978225994	Down
1588	Camk2b	ENSMUSG00000057897.14	protein_coding	5.85032270247795	3.04884862319368	4.66543617507238e-20	9.12351963125266e-19	Up
1589	Camk2d	ENSMUSG00000053819.16	protein_coding	1.11448098590433	5.1894987822181	0.00117798891364341	0.00313536557733444	No
1590	Camk2g	ENSMUSG00000021820.18	protein_coding	0.0757996774827576	5.5814874421322	0.825317004609871	0.87287041729946	No
1591	Camk2n2	ENSMUSG00000051146.2	protein_coding	1.87695747201461	0.434473406841185	0.0237175975346411	0.0452660596023244	No
1592	Camkk2	ENSMUSG00000029471.13	protein_coding	-0.771913437166203	4.19634530242548	0.0450953392123705	0.0795308194800314	No
1593	Camkmt	ENSMUSG00000071037.6	protein_coding	-0.692731961936696	3.03512256893678	0.116391355936679	0.179146272613821	No
1594	Caml	ENSMUSG00000021501.4	protein_coding	0.128266107550566	5.68532291428157	0.703278320839298	0.775845235118185	No
1595	Camsap1	ENSMUSG00000026933.17	protein_coding	0.24050587628695	4.38081238017184	0.531242843457025	0.626299135841904	No
1596	Camsap2	ENSMUSG00000041570.14	protein_coding	0.525679257039778	4.75608213779675	0.163000467972859	0.238542779784279	No
1597	Camsap3	ENSMUSG00000044433.16	protein_coding	-7.5553813552461	3.4844288817868	4.59263526720196e-27	1.39229363889912e-25	Down
1598	Camta1	ENSMUSG00000014592.20	protein_coding	-0.363160607013713	2.24105567450829	0.485660719910753	0.585064420829837	No
1599	Camta2	ENSMUSG00000040712.16	protein_coding	1.43140749307662	4.38749588277676	0.000108817682966301	0.00035900486293907	No
1600	Cand1	ENSMUSG00000020114.12	protein_coding	-1.40653377507382	6.26677351142601	5.37474588368177e-05	0.000187938134210859	No
1601	Cand2	ENSMUSG00000030319.8	protein_coding	-1.25306697177764	1.04950649832889	0.0761259934514842	0.124989451803214	No
1602	Cant1	ENSMUSG00000025575.14	protein_coding	0.2244076631346	6.4394592859747	0.474714714070136	0.574225358600302	No
1603	Canx	ENSMUSG00000020368.15	protein_coding	0.456079114009845	9.47656944204405	0.156569312779379	0.230629177249485	No
1604	Cap1	ENSMUSG00000028656.14	protein_coding	-1.10625887432993	7.58940028151816	0.000435564687092081	0.00127588435386751	No
1605	Capg	ENSMUSG00000056737.14	protein_coding	-2.0175522295895	8.47138311854971	1.10774064568864e-09	7.98935086065249e-09	Down
1606	Capn1	ENSMUSG00000024942.17	protein_coding	-1.2279441395582	2.75243392142413	0.00762382253566659	0.0166567377882702	No
1607	Capn10	ENSMUSG00000026270.11	protein_coding	-0.817388321598558	4.95890588832888	0.014741006084324	0.0297781012435124	No
1608	Capn15	ENSMUSG00000037326.10	protein_coding	0.754622452709922	3.97251922461475	0.0763318448750025	0.125294966095341	No
1609	Capn2	ENSMUSG00000026509.15	protein_coding	-0.0447668742111343	7.71670228947325	0.88796155504074	0.920354719951562	No
1610	Capn5	ENSMUSG00000035547.14	protein_coding	-0.483904433898925	4.24865456592552	0.305806660731124	0.403664792165084	No
1611	Capn7	ENSMUSG00000021893.14	protein_coding	-0.0193457898671434	5.96120380101123	0.954979446507902	0.970607186595409	No
1612	Capns1	ENSMUSG00000001794.13	protein_coding	0.909433267726983	5.9384091216858	0.00894226443366403	0.0191996568795985	No
1613	Caprin1	ENSMUSG00000027184.14	protein_coding	0.0205518531156053	9.05771106557582	0.949015633965467	0.966403577114304	No
1614	Caprin2	ENSMUSG00000030309.16	protein_coding	-1.7534148705784	2.23183439354391	0.00155984002219371	0.00404715249001611	No
1615	Caps2	ENSMUSG00000035694.15	protein_coding	4.00944714186718	0.845546009307872	1.95103410611436e-05	7.44235526570775e-05	Up
1616	Capsl	ENSMUSG00000039676.4	protein_coding	-12.2075288288728	4.84101577008895	1.28850885942117e-48	1.48436220605319e-46	Down
1617	Capza1	ENSMUSG00000070372.11	protein_coding	-1.73697864815701	6.77752039547429	1.5359572991192e-07	8.32847706223299e-07	No
1618	Capza2	ENSMUSG00000015733.13	protein_coding	-0.65204747174818	8.34954658155208	0.0408402531017177	0.072973447166521	No
1619	Capzb	ENSMUSG00000028745.18	protein_coding	-0.0617423228812298	7.4776806363189	0.844367179137816	0.887215662855258	No
1620	Car13	ENSMUSG00000027555.8	protein_coding	0.281314414671103	6.58199114798468	0.46004260875397	0.55979066046959	No
1621	Car2	ENSMUSG00000027562.12	protein_coding	-3.31120941516968	0.494435945042451	0.000249990947613354	0.000768904196154471	Down
1622	Car5b	ENSMUSG00000031373.4	protein_coding	-1.02230376745572	3.37634214781489	0.0261301764241282	0.0492667156147228	No
1623	Car9	ENSMUSG00000028463.14	protein_coding	-8.85821272546661	3.91501527750869	2.03315582085265e-33	9.30113738694757e-32	Down
1624	Card10	ENSMUSG00000033170.14	protein_coding	-5.71811926394394	3.97576211312726	7.00212084587174e-24	1.75704703680964e-22	Down
1625	Card19	ENSMUSG00000037960.11	protein_coding	-1.76179914550811	5.52237510195775	3.8523353974404e-07	1.96287873568013e-06	No
1626	Card6	ENSMUSG00000041849.7	protein_coding	-0.270481880201135	4.56302025901181	0.5145098971177	0.611275962523486	No
1627	Carf	ENSMUSG00000026017.13	protein_coding	0.85543546638185	3.55165932229199	0.0315360994021544	0.0581696436134062	No
1628	Carhsp1	ENSMUSG00000008393.9	protein_coding	-0.683636225158851	7.19826321532109	0.0311043388870494	0.0574820158052632	No
1629	Carm1	ENSMUSG00000032185.15	protein_coding	0.139807558701698	3.98690556746888	0.746144961505505	0.811322202865777	No
1630	Carmil1	ENSMUSG00000021338.17	protein_coding	-2.29639932659608	5.25211805129151	1.28289285430823e-10	1.03349130640775e-09	Down
1631	Carmn	ENSMUSG00000097324.8	lincRNA	7.73021177604704	0.503760472762187	2.57129303092137e-07	1.34809372312104e-06	Up
1632	Carnmt1	ENSMUSG00000024726.10	protein_coding	-0.110935792256439	2.22368066272081	0.84644024801119	0.888877999734632	No
1633	Carns1	ENSMUSG00000075289.5	protein_coding	3.84465437105881	1.73179931157595	1.11328843769808e-08	7.05379554125503e-08	Up
1634	Cars	ENSMUSG00000010755.17	protein_coding	-1.60608760460985	7.55670693982557	9.14541520381519e-07	4.39130876606325e-06	No
1635	Cars2	ENSMUSG00000056228.10	protein_coding	1.79199465827638	5.22762651916598	1.33073654505104e-07	7.27170914139143e-07	No
1636	Casc1	ENSMUSG00000043541.16	protein_coding	-2.75962294461233	0.893037179638875	0.00116232629578691	0.00309758124504978	Down
1637	Casc3	ENSMUSG00000078676.9	protein_coding	0.478483643117357	3.3249516234154	0.289390103171978	0.386104314827069	No
1638	Casc4	ENSMUSG00000060227.15	protein_coding	2.22022125431683	4.35553543343915	5.94464727273984e-09	3.91124456075593e-08	Up
1639	Casd1	ENSMUSG00000015189.12	protein_coding	2.4225120262909	2.46939271286979	1.90148891615838e-05	7.26210595104248e-05	Up
1640	Cask	ENSMUSG00000031012.17	protein_coding	1.50334542223082	4.88696485428787	0.000326126369588099	0.000982332625486186	No
1641	Caskin2	ENSMUSG00000034471.12	protein_coding	1.60616013970436	5.843769917563	1.7177541879958e-06	7.90373591341147e-06	No
1642	Casp1	ENSMUSG00000025888.5	protein_coding	4.35851726502504	5.3452017847716	1.0218786135618e-22	2.38915974004707e-21	Up
1643	Casp12	ENSMUSG00000025887.10	protein_coding	5.13343786605203	5.89035413225576	4.86106836551922e-20	9.47683974274762e-19	Up
1644	Casp2	ENSMUSG00000029863.13	protein_coding	1.73132334803492	4.6185277881342	2.44208010287344e-06	1.09427295132999e-05	No
1645	Casp3	ENSMUSG00000031628.9	protein_coding	-0.239628783619302	6.49270003734726	0.464207311304418	0.563787880100725	No
1646	Casp4	ENSMUSG00000033538.13	protein_coding	-0.691992488939029	1.36181745905127	0.275119895250566	0.370136884235607	No
1647	Casp6	ENSMUSG00000027997.9	protein_coding	-1.39652467942772	5.2749494345089	3.30582877428449e-05	0.000120864317918732	No
1648	Casp7	ENSMUSG00000025076.10	protein_coding	-2.20078727785313	3.53426162724582	2.94997915071787e-07	1.53512162790526e-06	Down
1649	Casp8	ENSMUSG00000026029.14	protein_coding	-1.89591426267456	6.18933663519488	1.07327686240395e-07	5.94430262254494e-07	No
1650	Casp8ap2	ENSMUSG00000028282.12	protein_coding	-1.80998030346745	4.87674793232391	1.30126314060358e-06	6.0779972420673e-06	No
1651	Casp9	ENSMUSG00000028914.13	protein_coding	-0.352280423655193	4.4796112479961	0.331365882605864	0.43071786484578	No
1652	Casq2	ENSMUSG00000027861.13	protein_coding	-8.65511788304845	1.41806281221075	2.64629957692614e-10	2.06744193827423e-09	Down
1653	Cast	ENSMUSG00000021585.10	protein_coding	-0.665756446705308	7.47873055684504	0.0311316615488001	0.0575241200271792	No
1654	Castor1	ENSMUSG00000020424.3	protein_coding	-2.3431522751669	1.20690970482484	0.00055469811526985	0.00158778733153367	Down
1655	Castor2	ENSMUSG00000015944.9	protein_coding	-0.0723636304639129	3.97218380137431	0.878399472249024	0.913281761760718	No
1656	Cat	ENSMUSG00000027187.10	protein_coding	-0.473332208037475	6.75516122662867	0.137144676591166	0.206131816126587	No
1657	Catsper2	ENSMUSG00000033486.14	protein_coding	0.827936594929159	1.23949913764946	0.194343888759572	0.276214194522353	No
1658	Catsperd	ENSMUSG00000040828.10	protein_coding	-7.36092423967752	0.275379976208592	2.53631694263096e-06	1.13289419446668e-05	Down
1659	Cav1	ENSMUSG00000007655.16	protein_coding	0.643382875181361	6.23260213421716	0.104177760789899	0.163484902133696	No
1660	Cav2	ENSMUSG00000000058.6	protein_coding	-2.0147348068748	6.92297615969264	1.87084643747539e-07	1.0036988169216e-06	Down
1661	Cavin1	ENSMUSG00000004044.9	protein_coding	0.0682148243002391	7.42708156043254	0.890272464594282	0.922221259816785	No
1662	Cavin2	ENSMUSG00000045954.7	protein_coding	5.32750788362886	10.0132608155859	2.96656324500907e-35	1.57289913978054e-33	Up
1663	Cbarp	ENSMUSG00000035640.18	protein_coding	1.26780419893759	1.05935704235318	0.0590224940641212	0.100031168219947	No
1664	Cbfa2t2	ENSMUSG00000038533.15	protein_coding	0.869127732046875	5.38890203918121	0.0089789032470407	0.0192620047310817	No
1665	Cbfb	ENSMUSG00000031885.14	protein_coding	-0.966826974879178	4.29072038402453	0.00769327087406057	0.0167882088024962	No
1666	Cbl	ENSMUSG00000034342.9	protein_coding	0.583829364916862	5.26906715485772	0.126622896808356	0.192555544024419	No
1667	Cblb	ENSMUSG00000022637.11	protein_coding	-0.402177927456796	5.22136436063451	0.33608519332313	0.435823942876658	No
1668	Cblc	ENSMUSG00000040525.13	protein_coding	-12.1827601713862	4.81640437384987	1.50586099624942e-46	1.46786696495943e-44	Down
1669	Cbll1	ENSMUSG00000020659.16	protein_coding	-1.10833876936379	4.64547561900682	0.00306438124500735	0.00745762226555275	No
1670	Cbr1	ENSMUSG00000051483.9	protein_coding	-0.0254098245999322	5.75012461190458	0.944186713771648	0.963033969487631	No
1671	Cbr2	ENSMUSG00000025150.10	protein_coding	3.48386435746848	1.07439649078933	1.256323947729e-05	4.96263624240085e-05	Up
1672	Cbr4	ENSMUSG00000031641.14	protein_coding	0.382988155705861	4.8028797080241	0.271361616145114	0.365896403467853	No
1673	Cbs	ENSMUSG00000024039.15	protein_coding	4.30702593333487	0.72114320711242	1.16494817687364e-05	4.63623273720334e-05	Up
1674	Cbwd1	ENSMUSG00000024878.9	protein_coding	-1.50752167710987	4.15710628097837	8.96919598025675e-05	0.000300125829051528	No
1675	Cbx1	ENSMUSG00000018666.13	protein_coding	-0.012520308711487	5.59388328714509	0.972747632587906	0.984790654908518	No
1676	Cbx2	ENSMUSG00000025577.7	protein_coding	-1.82315139786648	3.19211428379083	0.000101964694661003	0.000337626498757311	No
1677	Cbx3	ENSMUSG00000029836.15	protein_coding	-0.853370007549891	7.01699372952986	0.129581631116672	0.196324537244197	No
1678	Cbx4	ENSMUSG00000039989.7	protein_coding	-0.740197315067386	2.40684923296019	0.146703817494136	0.218272957060666	No
1679	Cbx5	ENSMUSG00000009575.14	protein_coding	0.252682603636475	7.1112482971345	0.456216127691478	0.555935260131398	No
1680	Cbx6	ENSMUSG00000089715.12	protein_coding	0.0226776681557226	5.81815115118004	0.949188125465281	0.966501560939818	No
1681	Cbx7	ENSMUSG00000053411.16	protein_coding	2.53855225516029	1.80428778321095	0.00024304806873207	0.000749733477841479	Up
1682	Cbx8	ENSMUSG00000025578.9	protein_coding	0.0266648372203333	3.17969795948368	0.957218411323408	0.972334405474167	No
1683	Cby1	ENSMUSG00000022428.8	protein_coding	-0.476084786377222	4.91349430424967	0.174206453177467	0.251945237921121	No
1684	Cc2d1a	ENSMUSG00000036686.16	protein_coding	0.702127036370273	4.19262183292223	0.0686474515536393	0.114310184768425	No
1685	Cc2d1b	ENSMUSG00000028582.14	protein_coding	-1.82200106190356	5.84475455589607	6.49628690030966e-08	3.69483606825512e-07	No
1686	Cc2d2a	ENSMUSG00000039765.15	protein_coding	2.62613915059387	3.565600679757	3.38364585162937e-08	2.00175351222444e-07	Up
1687	Ccar1	ENSMUSG00000020074.7	protein_coding	-0.321438459363821	6.74110477982587	0.313679236019582	0.411942470186745	No
1688	Ccar2	ENSMUSG00000033712.6	protein_coding	0.660542941135978	5.2749978413479	0.0457656929272385	0.0805588082753113	No
1689	Ccbe1	ENSMUSG00000046318.16	protein_coding	-7.75268009613871	6.3989258299543	1.59420644581218e-21	3.4830662209193e-20	Down
1690	Ccdc102a	ENSMUSG00000063605.5	protein_coding	2.73129063237905	4.43105916534086	6.68015003946888e-08	3.79260131273072e-07	Up
1691	Ccdc103	ENSMUSG00000020930.9	protein_coding	-0.346459012774525	2.92952357714468	0.44369537712921	0.544500079312545	No
1692	Ccdc107	ENSMUSG00000028461.12	protein_coding	-0.254531818910929	5.61988664984885	0.451678312964885	0.55176601569961	No
1693	Ccdc112	ENSMUSG00000071855.5	protein_coding	-1.68208669472865	0.903625012440007	0.0193697811864826	0.0377621334146318	No
1694	Ccdc115	ENSMUSG00000042111.9	protein_coding	0.0274128087058146	4.4589336636276	0.943080808052911	0.962326550138083	No
1695	Ccdc117	ENSMUSG00000020482.4	protein_coding	0.687629768470275	3.14009616950999	0.115374626305169	0.177948790718002	No
1696	Ccdc12	ENSMUSG00000019659.8	protein_coding	-0.629213450370204	4.73266814453217	0.0688255532339527	0.114531505000742	No
1697	Ccdc120	ENSMUSG00000031150.13	protein_coding	-3.74510751404796	4.53916181802867	5.445055799504e-18	8.94938353972954e-17	Down
1698	Ccdc122	ENSMUSG00000034795.14	protein_coding	-0.431809658498585	0.72668151229592	0.593435139006076	0.681592502627118	No
1699	Ccdc124	ENSMUSG00000007721.6	protein_coding	-0.117967331015109	6.77807545691818	0.72013942886859	0.789165633248959	No
1700	Ccdc125	ENSMUSG00000048924.14	protein_coding	0.263279115411049	2.70137241120652	0.589101347468572	0.677782120494075	No
1701	Ccdc126	ENSMUSG00000050786.8	protein_coding	0.838572314785491	5.45992673902909	0.0113670394362834	0.0237068998908137	No
1702	Ccdc127	ENSMUSG00000021578.17	protein_coding	0.152255092625482	6.44771597268123	0.633449004847125	0.715552307846565	No
1703	Ccdc130	ENSMUSG00000004994.12	protein_coding	-0.457113149143711	3.54354492732961	0.292579202293965	0.389531797800916	No
1704	Ccdc134	ENSMUSG00000068114.7	protein_coding	0.603315305083722	3.52871556447754	0.17384473496058	0.251594390294709	No
1705	Ccdc136	ENSMUSG00000029769.16	protein_coding	-1.22914784242599	1.46340517704421	0.0556949900189922	0.0953223816208359	No
1706	Ccdc137	ENSMUSG00000049957.14	protein_coding	-0.165870992003793	5.71834239073325	0.656605621990228	0.736914927097704	No
1707	Ccdc138	ENSMUSG00000038010.9	protein_coding	-1.51504304751371	2.04871611245483	0.0044217997287259	0.0103229635523977	No
1708	Ccdc14	ENSMUSG00000022833.7	protein_coding	-2.15353484983649	2.81843444604507	9.695798056497e-06	3.90668212947313e-05	Down
1709	Ccdc141	ENSMUSG00000044033.16	protein_coding	-3.07808910252996	1.30694308893254	1.74573207023775e-05	6.72374142561164e-05	Down
1710	Ccdc148	ENSMUSG00000036641.9	protein_coding	-1.99360679635209	0.810401914383979	0.0445680256087134	0.0788228919069945	No
1711	Ccdc15	ENSMUSG00000034303.7	protein_coding	-0.739164957319772	1.87700384725444	0.171395569120698	0.249016814021724	No
1712	Ccdc151	ENSMUSG00000039632.13	protein_coding	-3.23818738140374	1.11448692776779	3.18867959786771e-05	0.000116850630029438	Down
1713	Ccdc157	ENSMUSG00000051427.14	protein_coding	0.913979774551782	4.14567875459098	0.0213111961174762	0.0411043344293239	No
1714	Ccdc163	ENSMUSG00000028689.14	protein_coding	-1.05009891081386	2.28570984799821	0.047405502566768	0.0831910439725916	No
1715	Ccdc167	ENSMUSG00000024018.18	protein_coding	-1.17921364577011	2.21049023810002	0.0191489612562325	0.0374006838839362	No
1716	Ccdc17	ENSMUSG00000034035.18	protein_coding	-1.64566165114763	1.04022401224126	0.0220671147972814	0.0424267150221741	No
1717	Ccdc171	ENSMUSG00000052407.17	protein_coding	-0.515232863769232	1.41492339943257	0.402098816543852	0.503497648541867	No
1718	Ccdc173	ENSMUSG00000070883.3	protein_coding	-0.475098257546431	1.34031799708319	0.489929433261646	0.588863300606239	No
1719	Ccdc174	ENSMUSG00000034083.16	protein_coding	-0.466751953645102	3.65051205110873	0.276870034955202	0.372053709036736	No
1720	Ccdc18	ENSMUSG00000056531.11	protein_coding	-2.9213593134443	1.32408227605734	9.21096222277017e-05	0.000307809370482446	Down
1721	Ccdc181	ENSMUSG00000026578.6	protein_coding	-0.569546730627155	4.47273869230723	0.156249549906187	0.23026583511527	No
1722	Ccdc184	ENSMUSG00000029875.5	protein_coding	-6.8293586838234	-0.160321934790317	6.66926214611766e-05	0.000229061467188841	Down
1723	Ccdc186	ENSMUSG00000035173.14	protein_coding	0.172409490918616	5.34083381025112	0.643640100292922	0.72493177059034	No
1724	Ccdc189	ENSMUSG00000057176.4	protein_coding	-2.37463421185282	4.36810112786335	1.10084293275491e-08	6.98541895036062e-08	Down
1725	Ccdc191	ENSMUSG00000022701.18	protein_coding	-0.265691616434855	2.79339947910382	0.567384550734153	0.658294911820471	No
1726	Ccdc22	ENSMUSG00000031143.4	protein_coding	-0.454475571225025	5.52350880742656	0.168508481254846	0.245384908579799	No
1727	Ccdc25	ENSMUSG00000022035.6	protein_coding	-1.45125304352757	5.34290865221062	4.78432731642292e-05	0.000168877425497803	No
1728	Ccdc28a	ENSMUSG00000059554.12	protein_coding	-0.0576387396169273	3.17533034635815	0.913425580530615	0.940439466727653	No
1729	Ccdc28b	ENSMUSG00000028795.15	protein_coding	5.00755442361536	0.863017365332466	3.34277594601743e-07	1.72053845604926e-06	Up
1730	Ccdc30	ENSMUSG00000028637.15	protein_coding	-0.315525674692843	0.670081389942339	0.743542029711616	0.808977814072774	No
1731	Ccdc32	ENSMUSG00000039983.13	protein_coding	1.38538181311428	5.22633400025417	7.71981326653805e-05	0.000261565437736819	No
1732	Ccdc34	ENSMUSG00000027160.16	protein_coding	-1.32711046088805	4.44083086165997	0.00055691447619137	0.00159305197343048	No
1733	Ccdc40	ENSMUSG00000039963.19	protein_coding	-6.42741975021	2.40420418338138	1.73738035107586e-13	1.89141613477949e-12	Down
1734	Ccdc43	ENSMUSG00000020925.16	protein_coding	-1.25636013515027	5.60626068394454	0.000247650815930108	0.00076263211165646	No
1735	Ccdc47	ENSMUSG00000078622.8	protein_coding	0.170870017590948	8.25180845498008	0.586004978575604	0.674893673408166	No
1736	Ccdc50	ENSMUSG00000038127.14	protein_coding	0.090868387407714	6.55093421795076	0.782604453490779	0.839512709272425	No
1737	Ccdc51	ENSMUSG00000025645.8	protein_coding	-0.878119925530607	3.22799077727121	0.04211214391085	0.0749712120874249	No
1738	Ccdc57	ENSMUSG00000048445.6	protein_coding	-0.34291666659618	2.78917888342974	0.454423772277872	0.554337508885752	No
1739	Ccdc58	ENSMUSG00000075229.11	protein_coding	-1.0353270378598	4.38514191972478	0.00497549400967544	0.0114344323704402	No
1740	Ccdc59	ENSMUSG00000019897.8	protein_coding	-0.194377803725497	4.97893735677773	0.588800024543511	0.677633372630397	No
1741	Ccdc6	ENSMUSG00000048701.13	protein_coding	-0.385390580404779	6.21604186269138	0.277603128478167	0.372646911448658	No
1742	Ccdc61	ENSMUSG00000074358.9	protein_coding	-0.36307345894267	4.21435238767228	0.320898800094081	0.419652176965139	No
1743	Ccdc62	ENSMUSG00000061882.12	protein_coding	0.355313191944254	0.984399151984126	0.628756311400399	0.71101195592235	No
1744	Ccdc65	ENSMUSG00000003354.6	protein_coding	-1.42968243474727	2.69586005778552	0.00280896088648576	0.00690363699642117	No
1745	Ccdc66	ENSMUSG00000046753.10	protein_coding	-0.864488222824245	4.47780679523455	0.0211872971446237	0.0409131344111112	No
1746	Ccdc68	ENSMUSG00000038903.13	protein_coding	-4.21200867427912	0.886214223228964	4.45697560248848e-06	1.90484974147501e-05	Down
1747	Ccdc71	ENSMUSG00000049305.6	protein_coding	0.490725700470061	5.91825211602031	0.122933516413442	0.187824152398257	No
1748	Ccdc71l	ENSMUSG00000090946.3	protein_coding	0.643957970854041	1.56217999676297	0.296650191015835	0.393917135130741	No
1749	Ccdc73	ENSMUSG00000045106.12	protein_coding	2.6306316961737	0.379866954777954	0.00336829123060699	0.00812544954773496	Up
1750	Ccdc77	ENSMUSG00000030177.14	protein_coding	-1.06837728058967	2.83077736626088	0.0181730326429089	0.0357535966749052	No
1751	Ccdc80	ENSMUSG00000022665.15	protein_coding	4.63913403531119	0.527429272986274	1.28297133400441e-05	5.06001019125549e-05	Up
1752	Ccdc82	ENSMUSG00000079084.10	protein_coding	0.208882898446188	3.72373409442568	0.608058866230598	0.693610761803415	No
1753	Ccdc84	ENSMUSG00000043923.8	protein_coding	-0.265929344065317	2.57399838998706	0.620156684182194	0.703526948973803	No
1754	Ccdc85a	ENSMUSG00000032878.16	protein_coding	-0.398715699973566	2.49354429761329	0.527540898768084	0.622961352081741	No
1755	Ccdc85b	ENSMUSG00000095098.2	protein_coding	-1.28915414390643	6.10115457854267	6.41722277090311e-05	0.000221155961253425	No
1756	Ccdc85c	ENSMUSG00000084883.2	protein_coding	0.588071558010012	1.96362505642377	0.281641559317349	0.377522605724943	No
1757	Ccdc86	ENSMUSG00000024732.7	protein_coding	-1.08316197378434	5.99845267543674	0.00105231425630342	0.00283540851709058	No
1758	Ccdc87	ENSMUSG00000067872.2	protein_coding	-2.54562123246824	0.171767575622675	0.00547050234128156	0.0124434043562592	Down
1759	Ccdc88a	ENSMUSG00000032740.16	protein_coding	0.201224043322298	3.7869227100959	0.613104319315482	0.697858432979951	No
1760	Ccdc88c	ENSMUSG00000021182.16	protein_coding	-7.70954484432335	2.79717739342422	3.82148470644573e-21	8.07097570001339e-20	Down
1761	Ccdc9	ENSMUSG00000041375.18	protein_coding	0.157467175933074	0.402459511978076	0.868393445175025	0.905553138352363	No
1762	Ccdc90b	ENSMUSG00000030613.13	protein_coding	-1.00386084800325	5.4712069953499	0.00826360032658223	0.0179002296305043	No
1763	Ccdc91	ENSMUSG00000030301.17	protein_coding	-0.297863828521714	5.8834677326336	0.387705414401114	0.489148049710366	No
1764	Ccdc92	ENSMUSG00000037979.13	protein_coding	-0.785918823421715	4.12860074573365	0.0317510511887489	0.0584810059104397	No
1765	Ccdc93	ENSMUSG00000026339.18	protein_coding	-0.0272803430133973	5.32046623584554	0.942886493200853	0.962326550138083	No
1766	Ccdc96	ENSMUSG00000050677.2	protein_coding	-3.39612425852882	2.9056980883293	3.36643168346151e-11	2.90200151651865e-10	Down
1767	Ccdc97	ENSMUSG00000002608.8	protein_coding	1.52445757405667	6.07882030652317	5.74967540903044e-06	2.41018480923697e-05	No
1768	Ccdc9b	ENSMUSG00000045838.8	protein_coding	1.60469010978113	4.53203484879471	1.22960188690285e-05	4.86770231516179e-05	No
1769	Cchcr1	ENSMUSG00000040312.14	protein_coding	-1.94179114398528	3.59090148432842	1.18482403829387e-05	4.70034722612057e-05	No
1770	Ccl2	ENSMUSG00000035385.5	protein_coding	-10.2085395231948	6.1031541479627	5.91836558617102e-62	1.44226016746075e-59	Down
1771	Ccl20	ENSMUSG00000026166.14	protein_coding	-9.99999965438543	5.04468992087135	2.6530180779772e-50	3.50198386292991e-48	Down
1772	Ccl25	ENSMUSG00000023235.14	protein_coding	0.540586169204119	3.35947469598873	0.221339357161208	0.30788280284817	No
1773	Ccl27a	ENSMUSG00000073888.13	protein_coding	2.33749809976586	2.30072316360274	1.28288135611087e-05	5.06001019125549e-05	Up
1774	Ccl5	ENSMUSG00000035042.2	protein_coding	-7.32177556044639	4.71230572327132	5.22820714832135e-41	3.70122016667755e-39	Down
1775	Ccl7	ENSMUSG00000035373.2	protein_coding	-5.44239654082071	0.707958656060439	8.39356244220047e-07	4.05941723825287e-06	Down
1776	Ccm2	ENSMUSG00000000378.15	protein_coding	-0.867363887099264	4.92388228496604	0.014332649750044	0.0290457920410296	No
1777	Ccn1	ENSMUSG00000028195.4	protein_coding	0.340113875101983	9.50653766280858	0.30738117765666	0.405194453684093	No
1778	Ccn2	ENSMUSG00000019997.11	protein_coding	1.04888432931795	7.77750415437911	0.0187329614742748	0.0366651429053366	No
1779	Ccn3	ENSMUSG00000037362.8	protein_coding	-2.52241011224208	-0.0856446439917338	0.00897087530548988	0.0192513009095966	Down
1780	Ccn4	ENSMUSG00000005124.10	protein_coding	-2.37133195532643	2.07213463489039	0.000210686052326346	0.000657751577994447	Down
1781	Ccn5	ENSMUSG00000027656.7	protein_coding	11.5981459447062	10.6337616842918	1.75456360088145e-85	2.22338299503698e-82	Up
1782	Ccna2	ENSMUSG00000027715.9	protein_coding	-5.33591599373366	6.3599735757096	2.2480471180851e-14	2.65235733185064e-13	Down
1783	Ccnb1	ENSMUSG00000041431.16	protein_coding	-4.171601255161	6.1973132969492	1.80944306844129e-05	6.93565110807259e-05	Down
1784	Ccnb2	ENSMUSG00000032218.7	protein_coding	-3.86321344557927	4.75076533388151	2.52727363222948e-05	9.46103736118523e-05	Down
1785	Ccnc	ENSMUSG00000028252.20	protein_coding	-1.79961480480445	5.79321503384853	7.74396444312505e-08	4.36916818447376e-07	No
1786	Ccnd1	ENSMUSG00000070348.5	protein_coding	-3.00764715767476	8.84549791712232	1.3000552637695e-09	9.30751429519048e-09	Down
1787	Ccnd2	ENSMUSG00000000184.12	protein_coding	4.73479957213516	4.08528693582242	4.94951392513256e-10	3.72669283774687e-09	Up
1788	Ccnd3	ENSMUSG00000034165.16	protein_coding	-0.138575823397877	7.34780827414494	0.687452939386144	0.762552840327487	No
1789	Ccndbp1	ENSMUSG00000023572.16	protein_coding	-0.118583973806882	5.75861206327054	0.725420150896521	0.793553535234869	No
1790	Ccne1	ENSMUSG00000002068.16	protein_coding	-3.81338889887209	5.79780640063031	4.32908549062476e-08	2.52802632890309e-07	Down
1791	Ccne2	ENSMUSG00000028212.16	protein_coding	-5.91239705953409	5.42637453934674	2.35779664893732e-24	6.08513220678894e-23	Down
1792	Ccnf	ENSMUSG00000072082.7	protein_coding	-4.51104993825346	5.27674418253251	5.50012002244483e-21	1.14778259296538e-19	Down
1793	Ccng1	ENSMUSG00000020326.7	protein_coding	-2.65526150016313	8.20642338545466	3.20044890091064e-16	4.48629297260395e-15	Down
1794	Ccng2	ENSMUSG00000029385.14	protein_coding	1.44630711374369	3.36154906440263	0.00108216975322858	0.00290843162522006	No
1795	Ccnh	ENSMUSG00000021548.10	protein_coding	-0.735441590538227	5.56928383900912	0.0316685501582369	0.0583714716516623	No
1796	Ccni	ENSMUSG00000063015.12	protein_coding	2.00659153906212	5.77756274563776	1.6931169184011e-08	1.04151347524169e-07	Up
1797	Ccnj	ENSMUSG00000025010.14	protein_coding	-0.514033750529287	2.41856667880002	0.295593440232853	0.392843217056183	No
1798	Ccnk	ENSMUSG00000021258.10	protein_coding	2.53983129212232	3.80982932367038	7.24372554216787e-10	5.35545449651991e-09	Up
1799	Ccnl1	ENSMUSG00000027829.15	protein_coding	0.649280583131033	5.29223587798053	0.0491556494284568	0.0858773925557366	No
1800	Ccnl2	ENSMUSG00000029068.16	protein_coding	-0.418090738795937	3.46790036819585	0.306977650084349	0.40483096907783	No
1801	Ccno	ENSMUSG00000042417.5	protein_coding	-3.09929817141435	0.0148741333721953	0.00190069424112752	0.00483646534609797	Down
1802	Ccnq	ENSMUSG00000049489.5	protein_coding	1.20833622343189	4.84109009530276	0.000454909823473544	0.00132702976129299	No
1803	Ccnt1	ENSMUSG00000011960.12	protein_coding	0.125066768980135	6.01696934953348	0.722039224761337	0.790674132058042	No
1804	Ccnt2	ENSMUSG00000026349.14	protein_coding	1.18911611484357	5.38209099015449	0.000370090654211043	0.00110011465403761	No
1805	Ccny	ENSMUSG00000024286.8	protein_coding	0.627839311061638	6.06775168806747	0.083871771855369	0.135754642093656	No
1806	Ccnyl1	ENSMUSG00000070871.10	protein_coding	-0.778009282355446	1.72333265269584	0.164898659882902	0.240903368461625	No
1807	Ccp110	ENSMUSG00000033904.16	protein_coding	0.370893254044412	3.82481642857841	0.373590422766098	0.474647868186485	No
1808	Ccpg1	ENSMUSG00000034563.16	protein_coding	2.38332292463874	7.22012039385337	2.67682663421374e-12	2.58148760340613e-11	Up
1809	Ccpg1os	ENSMUSG00000086158.2	protein_coding	-0.815544008249114	3.23443886062569	0.0526165373434168	0.0910372421102918	No
1810	Ccs	ENSMUSG00000034108.6	protein_coding	0.521735721777913	5.92128964383217	0.14249639978966	0.212988249367135	No
1811	Ccser1	ENSMUSG00000039578.17	protein_coding	1.97969607727147	1.22799828448899	0.00778725766679129	0.0169670098269565	No
1812	Ccser2	ENSMUSG00000058690.14	protein_coding	0.938474664590832	6.26774062786635	0.00335650237983597	0.0081031812073312	No
1813	Cct2	ENSMUSG00000034024.8	protein_coding	-0.165778799497443	8.71666220125093	0.592011897243661	0.680266119139615	No
1814	Cct3	ENSMUSG00000001416.13	protein_coding	-0.423847247302559	8.90686861138657	0.184400035168931	0.264274739387095	No
1815	Cct4	ENSMUSG00000007739.10	protein_coding	-0.268197809082905	8.94694367573142	0.38225008400785	0.483459118674349	No
1816	Cct5	ENSMUSG00000022234.15	protein_coding	-0.333978693337193	9.33737885551258	0.288502879851997	0.38511624286153	No
1817	Cct6a	ENSMUSG00000029447.11	processed_transcript	-0.601124217666731	8.91310884625715	0.0563499908835048	0.0963263300250605	No
1818	Cct7	ENSMUSG00000030007.8	protein_coding	-0.572975516300034	9.34995825991892	0.0747619889102717	0.123116819164518	No
1819	Cct8	ENSMUSG00000025613.13	protein_coding	-0.619076788925312	8.96081388560214	0.0514673315610127	0.089310046375108	No
1820	Ccz1	ENSMUSG00000029617.10	protein_coding	-2.51352772452059	5.47580451458374	1.89616945532695e-10	1.50082819099957e-09	Down
1821	Cd109	ENSMUSG00000046186.8	protein_coding	-3.77327996937379	3.84885502847272	1.39018393535304e-16	2.03188129513192e-15	Down
1822	Cd14	ENSMUSG00000051439.7	protein_coding	-0.404311000672834	5.98307172220477	0.3237491061851	0.422768824564879	No
1823	Cd151	ENSMUSG00000025510.14	protein_coding	4.00018698436665	8.81632916661761	7.10361335743882e-30	2.60164706547586e-28	Up
1824	Cd164	ENSMUSG00000019818.15	protein_coding	-0.194669715834864	8.31731011977584	0.523983250510463	0.61968415776655	No
1825	Cd1d1	ENSMUSG00000028076.12	protein_coding	-1.65472907116433	3.1185817859174	0.0011439747473189	0.00305316933404067	No
1826	Cd200	ENSMUSG00000022661.14	protein_coding	5.6582797612709	10.1674876532106	3.15622901477453e-48	3.447908109933e-46	Up
1827	Cd24a	ENSMUSG00000047139.9	protein_coding	-1.20330473801613	8.97176242596521	0.000231022975107808	0.000715600865452491	No
1828	Cd274	ENSMUSG00000016496.7	protein_coding	-1.86669901377831	0.847274161539756	0.0130445563560546	0.0267346948316228	No
1829	Cd276	ENSMUSG00000035914.11	protein_coding	-4.41578779132544	5.61911636984799	2.53846551012198e-29	9.01048597878593e-28	Down
1830	Cd2ap	ENSMUSG00000061665.7	protein_coding	-0.381266533639264	5.9344902311472	0.262246798565022	0.355916400494372	No
1831	Cd2bp2	ENSMUSG00000042502.10	protein_coding	-0.017491466800379	6.47570515961658	0.957923916452284	0.972868758060006	No
1832	Cd320	ENSMUSG00000002308.16	protein_coding	0.967421231615134	5.57064933592002	0.00419911738042498	0.00987404257649757	No
1833	Cd38	ENSMUSG00000029084.5	protein_coding	-4.03908173798578	1.60762925342017	3.42317747228875e-08	2.02230792209058e-07	Down
1834	Cd3eap	ENSMUSG00000047649.9	protein_coding	-0.0973065418009072	5.25722325535187	0.789624690271422	0.845254610163834	No
1835	Cd40	ENSMUSG00000017652.16	protein_coding	-10.323641762847	2.98653260522849	4.88686858407565e-14	5.59913188945811e-13	Down
1836	Cd44	ENSMUSG00000005087.17	protein_coding	-4.07346654823254	8.91016587655079	2.22108498314071e-21	4.78666477999303e-20	Down
1837	Cd47	ENSMUSG00000055447.19	protein_coding	0.567551618837205	8.00719731074942	0.066903447030319	0.111758565880333	No
1838	Cd55	ENSMUSG00000026399.12	protein_coding	-10.8073409675418	3.46296543016331	7.50704949722933e-28	2.39018420173091e-26	Down
1839	Cd59a	ENSMUSG00000032679.12	protein_coding	10.0178490176063	2.66653792598821	4.36621075213866e-16	6.05345980865438e-15	Up
1840	Cd63	ENSMUSG00000025351.14	protein_coding	1.07854055935505	10.623231630092	0.00134018790166619	0.00352310487055085	No
1841	Cd63-ps	ENSMUSG00000085939.3	transcribed_processed_pseudogene	1.57133209820702	3.5438477373579	0.00018407441755999	0.000580535345774066	No
1842	Cd68	ENSMUSG00000018774.13	protein_coding	-1.67585725899446	3.22375776192344	0.00155593538981749	0.00403784830222553	No
1843	Cd72	ENSMUSG00000028459.11	protein_coding	2.63624168154043	0.0117066622497839	0.00974739350497805	0.0206657136515111	Up
1844	Cd81	ENSMUSG00000037706.17	protein_coding	0.824959297945339	9.94726074456787	0.0148300314358163	0.0299308535426771	No
1845	Cd82	ENSMUSG00000027215.13	protein_coding	-6.26738728829477	5.35020707283249	2.17678799432983e-29	7.74838692813135e-28	Down
1846	Cd9	ENSMUSG00000030342.8	protein_coding	-1.53946755416009	9.11982501485391	1.74662042114558e-06	8.01926593360753e-06	No
1847	Cd99l2	ENSMUSG00000035776.14	protein_coding	1.59582096981515	6.83537286463606	5.83066637370907e-07	2.88956606521867e-06	No
1848	Cda	ENSMUSG00000028755.3	protein_coding	-2.55835756168597	0.875059567581892	0.00378756023232294	0.00902109339947966	Down
1849	Cdadc1	ENSMUSG00000021982.14	protein_coding	2.07722817597049	5.65776385646973	5.87992673809582e-10	4.39071488657338e-09	Up
1850	Cdan1	ENSMUSG00000027284.16	protein_coding	0.137082853187143	2.15258601604036	0.821452886066383	0.870064441009128	No
1851	Cdc123	ENSMUSG00000039128.13	protein_coding	-0.778995344834358	6.80389783680231	0.0275817929082228	0.0516883288572906	No
1852	Cdc14a	ENSMUSG00000033502.14	protein_coding	-3.17491056589887	4.20520870966016	1.05646363202134e-11	9.5761853683651e-11	Down
1853	Cdc14b	ENSMUSG00000033102.15	protein_coding	-1.2648478398736	2.69890928906363	0.00711057052357953	0.0157087081023012	No
1854	Cdc16	ENSMUSG00000038416.15	protein_coding	-0.515268820300115	5.82946041073179	0.110038258683881	0.170882642361941	No
1855	Cdc20	ENSMUSG00000006398.15	protein_coding	-4.56699678640932	5.44529133569412	2.47555007186026e-12	2.38919805869103e-11	Down
1856	Cdc23	ENSMUSG00000024370.17	protein_coding	1.04791596202377	6.78579208779544	0.00234123596162214	0.00585170455733249	No
1857	Cdc25a	ENSMUSG00000032477.14	protein_coding	-1.72575346730033	3.80290793622301	8.89982601810548e-05	0.000297883241683657	No
1858	Cdc25b	ENSMUSG00000027330.16	protein_coding	-5.18290730312213	3.79930861434853	1.18102839347141e-18	2.05859584622692e-17	Down
1859	Cdc25c	ENSMUSG00000044201.10	protein_coding	-3.57183786032908	3.18672352477524	1.57101768502637e-05	6.09177971378645e-05	Down
1860	Cdc26	ENSMUSG00000066149.11	protein_coding	-0.939234064903751	5.0326024614744	0.00641190942557182	0.0143452888843302	No
1861	Cdc27	ENSMUSG00000020687.13	protein_coding	0.873458474942189	6.5937198009063	0.00786624075895897	0.0171186828376731	No
1862	Cdc34	ENSMUSG00000020307.15	protein_coding	-1.2847585321762	4.94707231020948	0.000293202826742015	0.000890145237296315	No
1863	Cdc37	ENSMUSG00000019471.10	protein_coding	-0.4937374630099	8.31141486222682	0.118319798870846	0.181827369790366	No
1864	Cdc37l1	ENSMUSG00000024780.7	protein_coding	0.309818725086184	6.02225712357032	0.335335631579212	0.435074549336723	No
1865	Cdc40	ENSMUSG00000038446.8	protein_coding	-0.332232504175538	5.28003586172947	0.328786333046812	0.428104232841572	No
1866	Cdc42	ENSMUSG00000006699.17	protein_coding	-0.70247731166995	8.81077654748758	0.0332836024200645	0.0609670150140297	No
1867	Cdc42bpa	ENSMUSG00000026490.18	protein_coding	1.00590186772418	5.57652177370937	0.00219424824124844	0.00552025287137189	No
1868	Cdc42bpb	ENSMUSG00000021279.5	protein_coding	-0.0227311295338363	5.43556457642024	0.956795468305281	0.972060624898943	No
1869	Cdc42bpg	ENSMUSG00000024769.7	protein_coding	-3.1013801718911	1.71022454127551	1.71279714125201e-06	7.88396853394313e-06	Down
1870	Cdc42ep1	ENSMUSG00000049521.2	protein_coding	2.3971685205612	7.9481502622978	2.40436638890343e-12	2.32226607318478e-11	Up
1871	Cdc42ep2	ENSMUSG00000045664.5	protein_coding	-1.17818362916173	1.32344181698413	0.149036175575049	0.221249580235124	No
1872	Cdc42ep3	ENSMUSG00000036533.9	protein_coding	0.216731710383902	5.97510723402312	0.574322383045654	0.664337128065224	No
1873	Cdc42ep4	ENSMUSG00000041598.7	protein_coding	0.454301669454149	4.9095152475375	0.178666237213253	0.257337867466054	No
1874	Cdc42se1	ENSMUSG00000046722.14	protein_coding	-1.55009579969261	6.92378359830701	1.2452943677673e-06	5.84025545090569e-06	No
1875	Cdc42se2	ENSMUSG00000052298.12	protein_coding	-0.523914588415801	6.6540049291212	0.0998062606144056	0.157345724621267	No
1876	Cdc45	ENSMUSG00000000028.15	protein_coding	-3.54121082079922	4.83603435006371	1.32118308836803e-14	1.59782960181749e-13	Down
1877	Cdc5l	ENSMUSG00000023932.9	protein_coding	-1.23014959491225	6.27957955591616	0.000171405304161195	0.000543555559141807	No
1878	Cdc6	ENSMUSG00000017499.15	protein_coding	-5.74972345822803	4.96373858886043	1.44624944400424e-15	1.92711597838294e-14	Down
1879	Cdc7	ENSMUSG00000029283.17	protein_coding	-1.74854106527014	2.92447265049846	0.000147492353290296	0.000473650050910957	No
1880	Cdc73	ENSMUSG00000026361.9	protein_coding	0.76074312915905	3.8464589343372	0.0566239089037968	0.0966716280007464	No
1881	Cdca2	ENSMUSG00000048922.18	protein_coding	-3.50708881849492	4.15801724731054	1.64048267696852e-07	8.86490255119192e-07	Down
1882	Cdca3	ENSMUSG00000023505.13	protein_coding	-3.29013254096426	3.59266719270197	9.88178824674439e-07	4.71646028861563e-06	Down
1883	Cdca4	ENSMUSG00000047832.9	protein_coding	-1.21767959545651	5.59693649544564	0.000544660854481751	0.00156329385005498	No
1884	Cdca5	ENSMUSG00000024791.10	protein_coding	-4.3338314281104	4.2625753768065	5.34846282348018e-12	4.99820950583635e-11	Down
1885	Cdca7	ENSMUSG00000055612.15	protein_coding	-2.67852202252776	4.69370312103999	1.02440132746775e-10	8.38038322896794e-10	Down
1886	Cdca7l	ENSMUSG00000021175.15	protein_coding	-1.7580799896911	5.55473434557817	2.57967897719904e-06	1.14983088283736e-05	No
1887	Cdca8	ENSMUSG00000028873.16	protein_coding	-4.9767762743773	5.03533689044276	8.78149247920389e-21	1.80355061096389e-19	Down
1888	Cdcp1	ENSMUSG00000035498.10	protein_coding	-14.1924808234814	6.81578207511644	4.63127534423719e-75	2.62036791314697e-72	Down
1889	Cdh1	ENSMUSG00000000303.12	protein_coding	-12.9475601924503	7.97826202737617	7.31451527313546e-89	1.15861921926466e-85	Down
1890	Cdh11	ENSMUSG00000031673.6	protein_coding	8.57446459237266	3.44911916993669	1.38186506630804e-29	4.96062156381176e-28	Up
1891	Cdh2	ENSMUSG00000024304.14	protein_coding	0.741417327721053	7.9233292681473	0.0686855865915001	0.114358658952502	No
1892	Cdh23	ENSMUSG00000012819.15	protein_coding	0.919520491318984	1.69904186583916	0.136287098039325	0.205013070554882	No
1893	Cdh24	ENSMUSG00000059674.7	protein_coding	-2.98848536595549	1.6160732453385	4.73387049585873e-06	2.01503550297352e-05	Down
1894	Cdhr1	ENSMUSG00000021803.10	protein_coding	-3.12730560895636	3.27433771182783	4.44601088566011e-10	3.3756650654934e-09	Down
1895	Cdip1	ENSMUSG00000004071.13	protein_coding	0.60580638906651	5.47889810784045	0.0660921455740419	0.110540507476522	No
1896	Cdipt	ENSMUSG00000030682.4	protein_coding	-0.710131294735463	7.71199758063324	0.0294724656880901	0.054834104419245	No
1897	Cdk1	ENSMUSG00000019942.13	protein_coding	-4.40410765620026	6.56700491867898	6.70611323945232e-09	4.37589428271575e-08	Down
1898	Cdk10	ENSMUSG00000033862.7	protein_coding	-0.695468090202751	5.11281920592138	0.0425919844450526	0.0756767381264481	No
1899	Cdk11b	ENSMUSG00000029062.14	protein_coding	-1.11257517535037	5.02812880241413	0.00118780734218491	0.00315775340938451	No
1900	Cdk12	ENSMUSG00000003119.14	protein_coding	0.992520271047812	4.00013360792485	0.00969367661228112	0.0205712975431204	No
1901	Cdk13	ENSMUSG00000041297.8	protein_coding	1.93781927802382	4.11277005137303	1.42570554560087e-06	6.62749107624879e-06	No
1902	Cdk14	ENSMUSG00000028926.15	protein_coding	2.25938042080056	5.35383326932247	8.19153997732157e-10	6.01409006909728e-09	Up
1903	Cdk16	ENSMUSG00000031065.14	protein_coding	0.109321210726501	5.34737916700564	0.75142599273255	0.81517594212027	No
1904	Cdk17	ENSMUSG00000020015.10	protein_coding	0.0995960468296714	3.17723169760666	0.825935454407662	0.873120243319004	No
1905	Cdk18	ENSMUSG00000026437.11	protein_coding	-3.61857040060052	2.93766240273873	2.08005450266163e-08	1.26784274447947e-07	Down
1906	Cdk19	ENSMUSG00000038481.13	protein_coding	-0.0686438820748269	3.4241077459584	0.904048524664323	0.933211380298656	No
1907	Cdk2	ENSMUSG00000025358.16	protein_coding	-1.67399577038635	5.29196836473012	4.24169110846816e-06	1.82020689896744e-05	No
1908	Cdk20	ENSMUSG00000021483.8	protein_coding	-0.150313371846836	2.57676658162445	0.777141369497162	0.83564944061816	No
1909	Cdk2ap1	ENSMUSG00000029394.11	protein_coding	0.518654727751129	4.28698659062149	0.152048753459253	0.224931333625455	No
1910	Cdk2ap2	ENSMUSG00000024856.10	protein_coding	-0.421077688952689	6.33492436549723	0.22376541784514	0.3107117439112	No
1911	Cdk3-ps	ENSMUSG00000092300.7	polymorphic_pseudogene	-4.22070830003085	0.891088699744881	9.14172125574038e-06	3.69753883666588e-05	Down
1912	Cdk4	ENSMUSG00000006728.12	protein_coding	-0.76215162815844	8.56480826629376	0.0182925003667693	0.0359551054207693	No
1913	Cdk5	ENSMUSG00000028969.10	protein_coding	-0.0710783999523515	5.76140969387472	0.83234429448261	0.877347105280622	No
1914	Cdk5rap1	ENSMUSG00000027487.11	protein_coding	-0.751509565997974	3.65381696936615	0.0658241258615067	0.110216007115841	No
1915	Cdk5rap2	ENSMUSG00000039298.16	protein_coding	-2.57622749263365	4.45640186814391	9.91086133264121e-12	9.02230135109407e-11	Down
1916	Cdk5rap3	ENSMUSG00000018669.14	protein_coding	0.299898013048355	6.30526370705141	0.349020404233923	0.44969868454014	No
1917	Cdk6	ENSMUSG00000040274.11	protein_coding	-0.177787491834709	6.59186118902464	0.598268280977826	0.685466153395209	No
1918	Cdk7	ENSMUSG00000069089.8	protein_coding	0.732321620400711	6.24671274329393	0.0207746687348547	0.0402164073034035	No
1919	Cdk8	ENSMUSG00000029635.15	protein_coding	-0.519052145793208	2.54666274529115	0.276862369650807	0.372053709036736	No
1920	Cdk9	ENSMUSG00000009555.16	protein_coding	-0.158036112363216	3.81954770956427	0.709606691542939	0.780818813584652	No
1921	Cdkal1	ENSMUSG00000006191.17	protein_coding	0.801211705844258	4.45437910967499	0.027399672973973	0.0514002451408121	No
1922	Cdkl2	ENSMUSG00000029403.14	protein_coding	-2.42525759108699	4.78286143230693	1.11960780245429e-10	9.1180398924812e-10	Down
1923	Cdkl3	ENSMUSG00000020389.19	protein_coding	-0.287368840205157	2.46453913167878	0.594591725084366	0.682487893140316	No
1924	Cdkl5	ENSMUSG00000031292.14	protein_coding	1.92068857546996	3.3430765910458	1.15407777826422e-05	4.60033771820201e-05	No
1925	Cdkn1a	ENSMUSG00000023067.14	protein_coding	-3.60725649355023	7.02624212432388	2.05547567823728e-19	3.80803915126065e-18	Down
1926	Cdkn1b	ENSMUSG00000003031.14	protein_coding	2.43940635035007	5.32907706495295	3.68401459883474e-11	3.16071990497182e-10	Up
1927	Cdkn2aip	ENSMUSG00000038069.6	protein_coding	-0.17632093122439	4.47692530626745	0.616755238938316	0.700566725334021	No
1928	Cdkn2aipnl	ENSMUSG00000020392.8	protein_coding	-2.40084719064574	6.21260993368611	4.6327207214667e-12	4.35826555177625e-11	Down
1929	Cdkn2b	ENSMUSG00000073802.5	protein_coding	-7.1251059644921	4.92148852493454	2.38144857015383e-41	1.75451838842962e-39	Down
1930	Cdkn2c	ENSMUSG00000028551.14	protein_coding	4.16050327315298	4.872083673944	1.14661641187979e-24	2.99586044769911e-23	Up
1931	Cdkn2d	ENSMUSG00000096472.2	protein_coding	0.200101658386108	4.35802817647725	0.607073670011823	0.692761897047873	No
1932	Cdkn3	ENSMUSG00000037628.10	protein_coding	-4.64543511480189	3.07022664448646	4.8148159122292e-10	3.64258789491155e-09	Down
1933	Cdnf	ENSMUSG00000039496.8	protein_coding	2.50519765493949	0.60820494970673	0.0018282566215234	0.00466713696775675	Up
1934	Cdon	ENSMUSG00000038119.15	protein_coding	6.57156532067349	6.80613520417255	1.70847065516929e-37	9.70840365125796e-36	Up
1935	Cdpf1	ENSMUSG00000064284.12	protein_coding	-1.1578213725277	4.01504504950019	0.0023944780100117	0.00597182155931278	No
1936	Cdr2	ENSMUSG00000030878.11	protein_coding	0.222206819424095	2.00095590001839	0.70454003348592	0.776747111913484	No
1937	Cdr2l	ENSMUSG00000050910.5	protein_coding	1.39514294001743	3.81067492162093	0.00144391387718045	0.00377107927692305	No
1938	Cds2	ENSMUSG00000058793.14	protein_coding	2.10438572193887	7.19642838080583	5.64332088577402e-11	4.76747748430189e-10	Up
1939	Cdsn	ENSMUSG00000039518.7	protein_coding	6.49657197643458	4.97713128877115	7.12443550449836e-37	3.92525420491318e-35	Up
1940	Cdt1	ENSMUSG00000006585.3	protein_coding	-3.93092365282616	4.46153142290078	9.79585649282634e-16	1.32056482422442e-14	Down
1941	Cdv3	ENSMUSG00000032803.15	protein_coding	-0.808180095754238	6.26210498001558	0.0146637616602221	0.0296362340922383	No
1942	Cdyl	ENSMUSG00000059288.14	protein_coding	-0.838083271839307	2.40460158109158	0.108883190437481	0.169379792440924	No
1943	Cdyl2	ENSMUSG00000031758.10	protein_coding	0.924686480391206	1.33977356721025	0.154381154733856	0.227876295024743	No
1944	Cebpa	ENSMUSG00000034957.10	protein_coding	4.60048216550896	-0.214342847910414	0.000509104415529708	0.00147123629500398	Up
1945	Cebpb	ENSMUSG00000056501.3	protein_coding	1.17774535148682	2.63231464633145	0.0123756109413866	0.0255579761814295	No
1946	Cebpd	ENSMUSG00000071637.5	protein_coding	2.76361208987463	2.85332630430412	1.42001017785629e-07	7.73618614522566e-07	Up
1947	Cebpg	ENSMUSG00000056216.9	protein_coding	1.37737933300067	3.93958690047102	0.00524342767989706	0.0119720208215596	No
1948	Cebpz	ENSMUSG00000024081.9	protein_coding	-1.09102499714992	5.43496989441939	0.00124889374341405	0.00330741515497239	No
1949	Cebpzos	ENSMUSG00000062691.10	protein_coding	0.0889431135775066	4.93175152082838	0.809921495514322	0.86141202847245	No
1950	Celf1	ENSMUSG00000005506.16	protein_coding	-0.55920976495208	5.64183245973468	0.0965735719791334	0.152915194816891	No
1951	Celf2	ENSMUSG00000002107.18	protein_coding	1.83757724986456	4.84968282733322	2.24587887157346e-06	1.01208311026241e-05	No
1952	Celf4	ENSMUSG00000024268.16	protein_coding	0.74143854264847	4.75919172275487	0.059333799925815	0.10047813880261	No
1953	Celsr1	ENSMUSG00000016028.10	protein_coding	-2.43070127680507	5.25067298178164	1.13479945560469e-06	5.37576773884957e-06	Down
1954	Celsr2	ENSMUSG00000068740.13	protein_coding	1.54231343427319	3.40519073708598	0.00541867054968864	0.0123387948258139	No
1955	Cemip2	ENSMUSG00000024754.13	protein_coding	0.855309856829135	6.30917835984379	0.0191886899418741	0.0374551877608485	No
1956	Cenpa	ENSMUSG00000029177.9	protein_coding	-3.61386116452621	4.61216632751347	7.03699594801792e-08	3.98270713056199e-07	Down
1957	Cenpb	ENSMUSG00000068267.5	protein_coding	-2.20964162495869	4.73061223010682	2.02150014711677e-09	1.41527347316374e-08	Down
1958	Cenpc1	ENSMUSG00000029253.12	protein_coding	-0.312992154983984	3.91525472321226	0.417372675509315	0.518778474159297	No
1959	Cenpe	ENSMUSG00000045328.11	protein_coding	-5.09165710841376	4.55797992500033	5.19259779603235e-12	4.85971929625716e-11	Down
1960	Cenpf	ENSMUSG00000026605.14	protein_coding	-3.47490695250527	4.46072290110881	4.55885099722398e-06	1.94510975881557e-05	Down
1961	Cenph	ENSMUSG00000045273.8	protein_coding	-4.67495009542975	3.48544727741323	2.93353641087671e-11	2.5426657591402e-10	Down
1962	Cenpi	ENSMUSG00000031262.12	protein_coding	-5.04596231497581	3.45386122989691	6.87805574214566e-19	1.22242247355498e-17	Down
1963	Cenpj	ENSMUSG00000064128.8	protein_coding	-2.20975449924259	3.58975606109651	1.5466094322264e-07	8.38264958305089e-07	Down
1964	Cenpk	ENSMUSG00000021714.15	protein_coding	-3.39168249741014	2.6344924978634	5.51309217508828e-09	3.64814120327513e-08	Down
1965	Cenpl	ENSMUSG00000026708.16	protein_coding	-2.06568972255408	3.35770659620049	1.06315025806726e-05	4.25394381756498e-05	Down
1966	Cenpm	ENSMUSG00000068101.11	protein_coding	-3.17716215908826	2.43667582697598	1.80823195846084e-06	8.2662032386781e-06	Down
1967	Cenpn	ENSMUSG00000031756.5	protein_coding	-2.9990376316208	2.84057425769908	1.76780249424346e-06	8.10477322975872e-06	Down
1968	Cenpo	ENSMUSG00000020652.17	protein_coding	-0.576393831348216	3.28577360455026	0.183100374492574	0.262738981493591	No
1969	Cenpp	ENSMUSG00000021391.10	protein_coding	-3.16909004214309	2.03416884126123	9.72716622088318e-05	0.000323184715131179	Down
1970	Cenpq	ENSMUSG00000023919.7	protein_coding	-1.9078094687684	3.58440343624639	1.05372105332379e-05	4.21887936420822e-05	No
1971	Cenps	ENSMUSG00000073705.10	protein_coding	-3.12096946524331	2.70768337911717	1.62456135100495e-08	1.00177330607955e-07	Down
1972	Cenpt	ENSMUSG00000036672.5	protein_coding	-1.01495019614624	3.26813965310729	0.0501354144608882	0.0873766981224558	No
1973	Cenpu	ENSMUSG00000031629.14	protein_coding	-4.18928076180139	3.12119591915245	8.94381703676214e-11	7.37384837279439e-10	Down
1974	Cenpv	ENSMUSG00000018509.8	protein_coding	1.23724264198666	1.74062147982082	0.0280412657325646	0.0524795332097266	No
1975	Cenpw	ENSMUSG00000075266.5	protein_coding	-2.52450908850197	3.59522734748152	4.66636311156303e-08	2.70009832647154e-07	Down
1976	Cenpx	ENSMUSG00000025144.17	protein_coding	0.57396373908963	5.41272814682399	0.122182669059617	0.186902315587091	No
1977	Cep104	ENSMUSG00000039523.16	protein_coding	-1.33866217892502	5.57361751096273	5.03602809635416e-05	0.000177071442943951	No
1978	Cep112	ENSMUSG00000020728.17	protein_coding	-0.506633440476752	1.64254627359182	0.428945501232738	0.530198731137461	No
1979	Cep120	ENSMUSG00000048799.8	protein_coding	0.247449930836001	5.4546649041928	0.469231260066867	0.568841340052362	No
1980	Cep128	ENSMUSG00000061533.16	protein_coding	-3.56806711753348	3.36411247537772	5.03867581390527e-13	5.19528884571258e-12	Down
1981	Cep131	ENSMUSG00000039781.14	protein_coding	-0.137356884639759	2.30670975947443	0.817046228211404	0.86655589252552	No
1982	Cep135	ENSMUSG00000036403.15	protein_coding	-0.202429029465522	3.11215803583012	0.646190529552684	0.727158013541569	No
1983	Cep152	ENSMUSG00000068394.4	protein_coding	-1.04550569771235	1.93417915182365	0.069921757866118	0.116096503626762	No
1984	Cep162	ENSMUSG00000056919.9	protein_coding	-2.51240578223612	4.03458348812306	6.65998866208367e-10	4.94697399331326e-09	Down
1985	Cep164	ENSMUSG00000043987.18	protein_coding	-1.20541318239963	3.99563808799342	0.00162830297786245	0.00421013167424464	No
1986	Cep170	ENSMUSG00000057335.11	protein_coding	-0.410628923507414	4.59846442728887	0.354286063953604	0.455048956255836	No
1987	Cep170b	ENSMUSG00000072825.11	protein_coding	-1.01536320059126	6.21931014704628	0.00871519047668054	0.0187629788855752	No
1988	Cep19	ENSMUSG00000035790.15	protein_coding	-0.673226386063239	5.43423964637407	0.0439066839345357	0.0777400445463793	No
1989	Cep192	ENSMUSG00000024542.9	protein_coding	-0.933910569179304	4.02708977818583	0.0301331143712453	0.0559318625036504	No
1990	Cep250	ENSMUSG00000038241.16	protein_coding	0.154959731861689	3.8785503192509	0.711445608835129	0.782182782852573	No
1991	Cep290	ENSMUSG00000019971.10	protein_coding	-1.90478349687076	4.27969934950799	1.36377940664227e-06	6.35360758859221e-06	No
1992	Cep295	ENSMUSG00000046111.17	protein_coding	-0.877762030046637	3.68412976516286	0.029620964487622	0.0550780428447756	No
1993	Cep295nl	ENSMUSG00000076433.4	protein_coding	6.44958974711448	-0.543443062229483	0.000328995269663332	0.000989327968005159	Up
1994	Cep350	ENSMUSG00000033671.18	protein_coding	1.25965564066688	4.3685520062033	0.00177050743381858	0.00453799963619518	No
1995	Cep41	ENSMUSG00000029790.16	protein_coding	-0.657695569378674	2.43434894477342	0.190590649442702	0.271610966007414	No
1996	Cep44	ENSMUSG00000038215.15	protein_coding	-0.0816129609493481	3.24846557234281	0.866639231762146	0.904271299964871	No
1997	Cep55	ENSMUSG00000024989.15	protein_coding	-4.4206234896152	4.25066979499078	1.52889109062343e-07	8.30081743803776e-07	Down
1998	Cep57	ENSMUSG00000031922.12	protein_coding	-1.18794334555744	5.17175023357689	0.000635867828851468	0.00179579164858609	No
1999	Cep57l1	ENSMUSG00000019813.16	protein_coding	-1.75991268321038	3.18734941705313	4.93122604272923e-05	0.000173772236967366	No
[truncated: 10,709 more rows]
