# Supplementary material for: Transcriptome analysis of heterogeneity in mouse model of metastatic breast cancer
Source: Breast Cancer Res. 2021 Sep 27;23:93. doi: 10.1186/s13058-021-01468-x (PMC8477508; doi:10.1186/s13058-021-01468-x)
Supplement: Supplementary file 6 — Additional file 6. Differential gene analysis comparing metastatic tissue-derived cell line (CD44low lung) against the MFP-derived cell line (primary tumor). [file 13058_2021_1468_MOESM6_ESM.txt]

gene_name	gene_id	gene_class	logFC	logCPM	PValue	FDR	DE
1	0610009B22Rik	ENSMUSG00000007777.9	protein_coding	1.0370269368898	6.00540265017244	0.000474769801226378	0.000949128368324366	No
2	0610009E02Rik	ENSMUSG00000086714.1	processed_transcript	-0.580589550923008	-0.106287295394656	0.580036625279915	0.641356370718322	No
3	0610009L18Rik	ENSMUSG00000043644.4	bidirectional_promoter_lncRNA	0.982837901145942	0.166214956602779	0.149251996091643	0.193851213832026	No
4	0610010F05Rik	ENSMUSG00000042208.15	protein_coding	-1.55334797668062	5.35582579147746	1.08708237638089e-08	3.78905531037568e-08	No
5	0610010K14Rik	ENSMUSG00000020831.18	protein_coding	-0.14162850341988	4.61872868802965	0.65404745240938	0.710598399161485	No
6	0610012G03Rik	ENSMUSG00000107002.1	protein_coding	0.210380776052453	5.47757136361287	0.39378173553552	0.458512526166307	No
7	0610030E20Rik	ENSMUSG00000058706.5	protein_coding	-0.410079973058468	3.71812367222448	0.249325115304668	0.30698445778777	No
8	0610037L13Rik	ENSMUSG00000028608.15	protein_coding	0.269963914329107	4.79873956841669	0.31649544057146	0.378402326850417	No
9	0610038B21Rik	ENSMUSG00000097882.2	antisense	1.10675396195037	0.553874650477193	0.0613255129892006	0.0867806768725169	No
10	0610040B10Rik	ENSMUSG00000089889.2	antisense	-2.79116527669622	2.08099878127695	1.97626712456266e-10	7.99513501050064e-10	Down
11	0610040J01Rik	ENSMUSG00000060512.7	protein_coding	4.00710300208274	3.77107011496995	7.58947368981012e-24	6.92351987196907e-23	Up
12	1110002L01Rik	ENSMUSG00000071456.6	antisense	-1.79505787021985	2.96926179487042	6.70038463461152e-07	1.92904212931601e-06	No
13	1110004F10Rik	ENSMUSG00000030663.12	protein_coding	-0.450944036749608	7.6838889591681	0.0685226991171713	0.0959941666539796	No
14	1110008L16Rik	ENSMUSG00000021023.14	protein_coding	-1.31846484744008	3.56311248259854	4.51119944247463e-05	0.000103053595973917	No
15	1110008P14Rik	ENSMUSG00000039195.4	protein_coding	-0.0458612905694228	6.36621259050043	0.877187551978433	0.904826310599429	No
16	1110012L19Rik	ENSMUSG00000045237.5	protein_coding	0.850948229563131	5.10494044846107	0.00291170390061337	0.00520207400537918	No
17	1110019D14Rik	ENSMUSG00000097616.7	lincRNA	-1.94715647803023	-0.812726051066238	0.0202221937406907	0.031338063890005	No
18	1110032A03Rik	ENSMUSG00000037971.10	protein_coding	2.04081435602194	5.10484935723347	2.14037738794821e-13	1.08254003171318e-12	Up
19	1110038B12Rik	ENSMUSG00000092203.7	processed_transcript	1.78995597731552	4.53547969231139	6.83017129196822e-10	2.65536810924132e-09	No
20	1110038F14Rik	ENSMUSG00000063236.6	protein_coding	0.093361672665769	4.92336559989114	0.762753336380728	0.807106915427548	No
21	1110046J04Rik	ENSMUSG00000085457.3	antisense	3.44262809117845	3.13861213348108	4.99388300402468e-17	3.17517409732478e-16	Up
22	1110051M20Rik	ENSMUSG00000040591.18	protein_coding	1.70665279085234	5.66043692318978	4.21360403899995e-11	1.79372851927671e-10	No
23	1110059E24Rik	ENSMUSG00000035171.9	protein_coding	-0.808942000695655	5.57553148313954	0.00276904153625152	0.00496577145739588	No
24	1110059G10Rik	ENSMUSG00000032551.7	protein_coding	-0.372107698561211	4.66487657971595	0.218610723705642	0.272707080612173	No
25	1110065P20Rik	ENSMUSG00000078570.10	protein_coding	2.6824346299596	4.3493029576	1.29552927584234e-17	8.51875090781804e-17	Up
26	1190002N15Rik	ENSMUSG00000045414.7	protein_coding	4.68447605795266	5.89045456289524	3.14168292802034e-17	2.02730779064425e-16	Up
27	1190005I06Rik	ENSMUSG00000043687.15	protein_coding	0.373137181182178	2.32813406592024	0.435692281180119	0.501118497490224	No
28	1190007I07Rik	ENSMUSG00000063320.11	protein_coding	0.64862584147464	3.24531594605733	0.0941615026590871	0.128253023391663	No
29	1200007C13Rik	ENSMUSG00000087684.1	lincRNA	4.15558076477174	1.68196331105123	1.63626765305882e-12	7.78126183363959e-12	Up
30	1300002E11Rik	ENSMUSG00000097290.9	lincRNA	0.00296944735773556	3.7191193363192	0.999999999999999	1	No
31	1500004A13Rik	ENSMUSG00000098912.7	processed_transcript	0.182872029308411	0.0651533144010596	0.861698953923717	0.891839096706699	No
32	1500009L16Rik	ENSMUSG00000087651.3	protein_coding	6.18026151647396	1.11633676947449	2.71914931468905e-12	1.27643321050217e-11	Up
33	1500011B03Rik	ENSMUSG00000072694.8	protein_coding	0.201956976569682	4.71659879834792	0.446949236673287	0.512236450339459	No
34	1500015A07Rik	ENSMUSG00000098702.1	antisense	-3.18282051070923	-0.138164716962615	4.41094892388323e-05	0.000100896631479906	Down
35	1500015O10Rik	ENSMUSG00000026051.8	protein_coding	9.37503961040024	4.12095800214374	1.85169796272537e-37	2.9678603458126e-36	Up
36	1600002K03Rik	ENSMUSG00000035595.6	protein_coding	5.1950282907263	1.87745823727297	8.8779371292018e-15	4.89612398905562e-14	Up
37	1600012H06Rik	ENSMUSG00000050088.9	protein_coding	-0.573189036028285	6.03006076173138	0.0155887131914766	0.0246598698052968	No
38	1600014C10Rik	ENSMUSG00000054676.15	protein_coding	0.544400503195213	4.72178252289611	0.0407113550536038	0.0596330489509526	No
39	1600020E01Rik	ENSMUSG00000097048.7	antisense	1.5281884066642	2.0045741702945	0.000766460418192033	0.00148779701024997	No
40	1700001L05Rik	ENSMUSG00000075511.9	lincRNA	3.34023991408893	0.291901343944526	2.24626967885504e-05	5.33922803171724e-05	Up
41	1700001L19Rik	ENSMUSG00000021534.8	protein_coding	7.41046259410569	-0.102513876561402	1.86152570266188e-06	5.06750696490303e-06	Up
42	1700001O22Rik	ENSMUSG00000044320.14	protein_coding	-0.156160741634698	1.71644498741779	0.755433506598007	0.800707477946361	No
43	1700003E16Rik	ENSMUSG00000030030.5	protein_coding	0.118672992335916	3.35900009690505	0.72700372266662	0.775440772663279	No
44	1700007K13Rik	ENSMUSG00000026831.16	protein_coding	2.23970010314999	0.428547960686302	0.00179897428416396	0.00331411412626081	Up
45	1700007L15Rik	ENSMUSG00000097318.2	bidirectional_promoter_lncRNA	-0.980699129681316	1.29470588374254	0.0509957257487504	0.0732333101906768	No
46	1700008J07Rik	ENSMUSG00000101225.1	antisense	-1.37287367324907	1.16297199080876	0.014225427682658	0.0226117679694041	No
47	1700010I14Rik	ENSMUSG00000023873.13	protein_coding	4.4255936104764	0.367572220465561	1.79734897677487e-07	5.51633169999522e-07	Up
48	1700012D14Rik	ENSMUSG00000110424.1	processed_transcript	-0.209960870503201	-0.248886900992827	0.84474871483315	0.877049048058889	No
49	1700013F07Rik	ENSMUSG00000027886.7	protein_coding	-1.67465131745692	0.478340210576507	0.00439382262960429	0.00761695565365916	No
50	1700017B05Rik	ENSMUSG00000032300.7	protein_coding	-0.379250165024753	5.20307278974266	0.245987703164447	0.303414778072616	No
51	1700018A04Rik	ENSMUSG00000038408.14	lincRNA	4.08815898424964	0.559701374782176	4.94893795718351e-07	1.4501246896123e-06	Up
52	1700018L02Rik	ENSMUSG00000100075.1	antisense	3.09748059034099	-0.241845235171619	0.00038514122406394	0.00078179942404536	Up
53	1700019L13Rik	ENSMUSG00000111639.1	antisense	3.37335078678243	-0.471318554148127	0.000479204914073905	0.000957165678652161	Up
54	1700020I14Rik	ENSMUSG00000085438.1	lincRNA	-0.964456820852836	6.07785213488317	0.00035663193863668	0.000726591008715719	No
55	1700021F05Rik	ENSMUSG00000019797.11	protein_coding	1.33298841347078	5.1579274402042	4.55982546122274e-07	1.34007773741537e-06	No
56	1700023H06Rik	ENSMUSG00000089827.1	processed_transcript	3.61372170538594	0.174176701922909	5.21389853961017e-05	0.000118209016006093	Up
57	1700025G04Rik	ENSMUSG00000032666.16	protein_coding	2.26846505003586	2.67174060583043	2.55260782414886e-06	6.8135144851221e-06	Up
58	1700029J07Rik	ENSMUSG00000071103.9	protein_coding	-0.534971249445569	0.572570625169767	0.392489490285934	0.457123167491978	No
59	1700030J22Rik	ENSMUSG00000031847.8	protein_coding	-1.96725968784436	0.993261325304826	0.000537750678955762	0.00106626165552397	No
60	1700030K09Rik	ENSMUSG00000052794.13	protein_coding	3.56319771550559	2.68554436044543	2.66599535903884e-14	1.42929553743592e-13	Up
61	1700034P13Rik	ENSMUSG00000097893.8	antisense	3.10809400295237	2.44770031261274	1.07002023801e-12	5.15037895584376e-12	Up
62	1700037C18Rik	ENSMUSG00000005983.15	protein_coding	-1.55296523255464	1.90964144849211	0.000144063983924244	0.000308584385055364	No
63	1700037H04Rik	ENSMUSG00000027327.16	protein_coding	0.493591534121306	5.79462668332009	0.0391941279705143	0.0576239817534433	No
64	1700048O20Rik	ENSMUSG00000043773.5	lincRNA	4.40413237624683	-0.390452191140017	0.000185327401964613	0.00039229805295108	Up
65	1700052K11Rik	ENSMUSG00000099681.1	antisense	1.65792703020637	3.54873001087076	1.27669895295384e-06	3.54374165173479e-06	No
66	1700055D18Rik	ENSMUSG00000070997.4	antisense	-0.599385281533982	-0.368705558722726	0.565351119619692	0.627322300039543	No
67	1700056E22Rik	ENSMUSG00000044854.7	protein_coding	-0.348152837298342	0.0863515765822059	0.627959181145935	0.68618154663528	No
68	1700066M21Rik	ENSMUSG00000038323.3	protein_coding	0.0569961444511169	4.0719963716382	0.870239516394721	0.898690186927128	No
69	1700086O06Rik	ENSMUSG00000097080.8	lincRNA	-1.68194355741751	2.04220689180049	0.000527418787532455	0.00104742512114577	No
70	1700088E04Rik	ENSMUSG00000033029.12	protein_coding	-2.51780626716173	3.60943329102353	1.92073978255708e-11	8.4305561042315e-11	Down
71	1700096K18Rik	ENSMUSG00000101856.1	lincRNA	2.32791542966826	0.734878492658896	0.00018355580041176	0.000388726215644909	Up
72	1700120C14Rik	ENSMUSG00000100599.2	processed_transcript	-1.43269243121932	0.751879436880235	0.0266453440560266	0.040410111103697	No
73	1700123O20Rik	ENSMUSG00000040822.7	protein_coding	0.354674258701847	6.46876231451988	0.159891699399791	0.206238846245185	No
74	1810008I18Rik	ENSMUSG00000100094.1	lincRNA	-0.489120149270177	0.804347990699907	0.540504364132091	0.603037740452884	No
75	1810009A15Rik	ENSMUSG00000071653.9	protein_coding	-0.290760362182373	6.42545743091476	0.366408605853545	0.430403458636008	No
76	1810010H24Rik	ENSMUSG00000078607.5	protein_coding	3.92016649141771	1.9316399839285	3.60603926230173e-08	1.18670227434302e-07	Up
77	1810013D15Rik	ENSMUSG00000028177.13	antisense	-2.05078155121267	-0.600622237802134	0.009475651767557	0.0155398893506785	Down
78	1810013L24Rik	ENSMUSG00000022507.6	protein_coding	2.06688171880582	5.48390007041179	5.84018191780261e-15	3.2650318610307e-14	Up
79	1810014B01Rik	ENSMUSG00000097412.2	transcribed_unprocessed_pseudogene	2.20170110254405	1.75825876710533	3.21144822347752e-06	8.44514527130966e-06	Up
80	1810019D21Rik	ENSMUSG00000086390.7	processed_transcript	-4.40440991555808	0.023081694103054	2.1185216162973e-07	6.45342880389023e-07	Down
81	1810021B22Rik	ENSMUSG00000087331.8	antisense	0.817718968059498	1.35735630368739	0.14829318610981	0.192750520109691	No
82	1810022K09Rik	ENSMUSG00000078784.8	protein_coding	0.45212051685663	6.34967558434382	0.116002893679172	0.154581223216818	No
83	1810024B03Rik	ENSMUSG00000044145.2	protein_coding	0.202829318134272	0.354606312740499	0.786081592405482	0.827743737482406	No
84	1810026B05Rik	ENSMUSG00000101970.6	processed_transcript	2.08654938869605	2.28137085031215	3.49867713599018e-07	1.03946966271598e-06	Up
85	1810030O07Rik	ENSMUSG00000044148.6	protein_coding	0.324598082958168	6.62459881405257	0.233672406842191	0.289358444956689	No
86	1810032O08Rik	ENSMUSG00000020812.17	processed_transcript	-1.26007044100605	2.0425895900844	0.00845258133312167	0.0139812883780541	No
87	1810037I17Rik	ENSMUSG00000054091.9	protein_coding	0.422681981083745	6.30969577030538	0.0988819832186656	0.133892412595295	No
88	1810043G02Rik	ENSMUSG00000020284.16	protein_coding	-0.0881525571073701	5.15149368742734	0.737081099573356	0.784377089594392	No
89	1810044D09Rik	ENSMUSG00000100680.1	lincRNA	-0.629289041509079	0.741798232527813	0.292685418126449	0.353396780034446	No
90	1810049J17Rik	ENSMUSG00000097221.1	protein_coding	9.58411735982762	1.82465717017224	3.16109079024529e-21	2.51146214935839e-20	Up
91	1810055G02Rik	ENSMUSG00000035372.2	protein_coding	1.20274026351145	6.30776651935543	9.22793335843018e-07	2.61272584640239e-06	No
92	1810058I24Rik	ENSMUSG00000073155.12	lincRNA	1.1974299457618	6.45814219151734	4.33855938034766e-06	1.12374249728366e-05	No
93	1810059H22Rik	ENSMUSG00000108207.2	processed_transcript	5.66211992842849	0.649894131728902	4.39467697465304e-09	1.59104540509792e-08	Up
94	2010001A14Rik	ENSMUSG00000087165.7	processed_transcript	0.557449300654544	1.42853042847526	0.241050645212915	0.2977229160639	No
95	2010110K18Rik	ENSMUSG00000097755.2	lincRNA	-4.83910292583211	-0.785010180854171	8.48761738335445e-06	2.1235144629574e-05	Down
96	2010111I01Rik	ENSMUSG00000021458.17	protein_coding	2.39838810577952	6.99993978751426	1.15243345704517e-20	8.87591685937795e-20	Up
97	2010204K13Rik	ENSMUSG00000063018.6	processed_transcript	-5.44106855255955	3.00094331021891	2.40519125442588e-29	2.75492874204215e-28	Down
98	2010300F17Rik	ENSMUSG00000097289.1	lincRNA	0.955214922619405	0.945293369559253	0.200370195296558	0.252799422783048	No
99	2010315B03Rik	ENSMUSG00000074829.10	protein_coding	0.386873317885803	2.89551624775079	0.276849751506899	0.336565302332328	No
100	2010320M18Rik	ENSMUSG00000100691.1	lincRNA	0.839999162060375	3.10508574753254	0.0607174374235816	0.0860168873086197	No
101	2200002D01Rik	ENSMUSG00000030587.5	protein_coding	-13.0040971641099	5.09336770551074	2.62588912421802e-84	1.80912002946125e-82	Down
102	2210011C24Rik	ENSMUSG00000074217.8	protein_coding	-0.978656445149625	0.565820268682658	0.129216704039952	0.170483319125881	No
103	2210016F16Rik	ENSMUSG00000021550.6	protein_coding	-0.0471993062239535	6.37200346109592	0.849233856183545	0.880809285795791	No
104	2210016L21Rik	ENSMUSG00000029559.15	protein_coding	-0.24646069089357	5.33703602447317	0.376266157477473	0.440786206644788	No
105	2210408F21Rik	ENSMUSG00000087380.7	processed_transcript	1.27319644029226	2.886338139906	0.000558354642343789	0.00110363903613714	No
106	2210408I21Rik	ENSMUSG00000071252.6	protein_coding	0.0170124355839588	3.21100146891568	0.966430877011087	0.977727555877376	No
107	2300009A05Rik	ENSMUSG00000032403.8	protein_coding	1.68592642873028	3.27588066762214	1.36633263703808e-06	3.7758879181208e-06	No
108	2310001H17Rik	ENSMUSG00000097354.7	lincRNA	-0.10184048604406	1.02564267256203	0.878244205929481	0.905713863845059	No
109	2310002F09Rik	ENSMUSG00000097178.7	processed_transcript	-7.39922149583389	1.55987188287988	6.91932158308398e-20	5.14325095451137e-19	Down
110	2310007B03Rik	ENSMUSG00000034159.12	protein_coding	-11.8821049498164	3.96562065047969	1.67862313865874e-35	2.48881940301352e-34	Down
111	2310009A05Rik	ENSMUSG00000098332.2	processed_transcript	1.6061980611494	4.34350364926335	2.93920575362035e-08	9.7771129656821e-08	No
112	2310009B15Rik	ENSMUSG00000079283.2	protein_coding	0.970635517273637	4.34429631888708	0.00426986836633414	0.00741338228899137	No
113	2310010J17Rik	ENSMUSG00000097162.2	bidirectional_promoter_lncRNA	3.90488490139725	0.390522485102533	3.7593814354108e-06	9.81336741141729e-06	Up
114	2310011J03Rik	ENSMUSG00000020133.8	protein_coding	1.00662119953175	6.40511002225092	7.93238305291828e-05	0.000175840628328497	No
115	2310015A10Rik	ENSMUSG00000097729.2	processed_transcript	-0.527561950275308	0.778731769397291	0.366086601353909	0.430098180669291	No
116	2310022A10Rik	ENSMUSG00000049643.15	protein_coding	-0.575395639185683	4.19649481776351	0.0385317658362956	0.0567382775774575	No
117	2310022B05Rik	ENSMUSG00000031983.7	protein_coding	5.13256342273241	6.54532404186477	1.93297077564897e-59	6.59304908896231e-58	Up
118	2310030G06Rik	ENSMUSG00000032062.2	protein_coding	-5.88918569403734	4.2571732537984	4.243566636268e-49	1.02199844833112e-47	Down
119	2310033P09Rik	ENSMUSG00000020441.6	protein_coding	0.633845276371107	4.076284348011	0.0549067746390677	0.0784592936953678	No
120	2310034G01Rik	ENSMUSG00000099655.2	protein_coding	-3.56180907688274	0.980257248023667	6.24038005721917e-08	2.00642635320109e-07	Down
121	2310039H08Rik	ENSMUSG00000062619.6	protein_coding	0.171763218266067	3.56581498774342	0.653643366690018	0.710323577016665	No
122	2310057M21Rik	ENSMUSG00000040177.10	protein_coding	-1.39507596409566	4.86833312967664	1.35690023585448e-07	4.22635053218913e-07	No
123	2310058D17Rik	ENSMUSG00000085379.1	processed_transcript	-0.514614277628378	0.626660594590883	0.384738408764341	0.449418598445263	No
124	2310061I04Rik	ENSMUSG00000050705.15	protein_coding	1.15530246364331	3.94198668939675	0.000143818911108085	0.00030810709793081	No
125	2410002F23Rik	ENSMUSG00000045411.16	protein_coding	-1.10717800115154	5.0875708682448	0.000581036676867244	0.00114503997456348	No
126	2410004B18Rik	ENSMUSG00000036873.13	protein_coding	-0.0388366546089162	4.18554596720262	0.905587053281912	0.92810609190704	No
127	2410006H16Rik	ENSMUSG00000086841.1	processed_transcript	2.64887152075493	6.0726850910704	5.45197510915765e-10	2.13334137642314e-09	Up
128	2410015M20Rik	ENSMUSG00000049760.6	protein_coding	0.301055971957303	6.94201982495852	0.263777339560439	0.322542039579069	No
129	2410018L13Rik	ENSMUSG00000073164.11	lincRNA	0.366808181063868	-0.2649693407175	0.728064686755946	0.776393021884825	No
130	2410022M11Rik	ENSMUSG00000100017.2	bidirectional_promoter_lncRNA	4.02374550308401	1.56045967467302	3.36531905703514e-11	1.44236887347021e-10	Up
131	2410131K14Rik	ENSMUSG00000032840.7	protein_coding	-0.464181370551873	4.96128455059134	0.0683532325294549	0.0957858291912459	No
132	2500002B13Rik	ENSMUSG00000096917.2	processed_transcript	1.27774623986999	1.47820160757955	0.012983822469879	0.0207861241113161	No
133	2510002D24Rik	ENSMUSG00000071632.10	protein_coding	-1.30510161020981	4.10992976737559	1.0038750387602e-05	2.48732537784062e-05	No
134	2510009E07Rik	ENSMUSG00000043391.10	protein_coding	10.7756766707067	2.94722768550933	2.27975503945421e-35	3.35494662979403e-34	Up
135	2510039O18Rik	ENSMUSG00000044496.6	protein_coding	1.99079617013389	4.92477595686289	1.54980896940523e-12	7.38786733505118e-12	No
136	2510046G10Rik	ENSMUSG00000066175.2	antisense	-2.80029428975711	-0.0657319087320741	0.00140492386256093	0.00262520383871862	Down
137	2610001J05Rik	ENSMUSG00000052419.7	protein_coding	-0.217551224963055	6.04368458625872	0.427572481753807	0.492996036989246	No
138	2610002M06Rik	ENSMUSG00000031242.7	protein_coding	-1.5027614466064	4.16507635965249	4.636381006899e-07	1.36142078421411e-06	No
139	2610005L07Rik	ENSMUSG00000071793.12	transcribed_unprocessed_pseudogene	0.132581246532564	5.32500229005467	0.599521748253406	0.660002954910022	No
140	2610008E11Rik	ENSMUSG00000060301.6	protein_coding	2.56572606702073	4.90268439269584	1.97511431980655e-11	8.65824093088986e-11	Up
141	2610020C07Rik	ENSMUSG00000097537.2	antisense	-2.67370770444518	-0.339588148281973	0.00110976679917509	0.00210204495075594	Down
142	2610021A01Rik	ENSMUSG00000091474.2	protein_coding	-0.818298518701884	3.19147421641797	0.0112565376522876	0.0182124703129897	No
143	2610035D17Rik	ENSMUSG00000087259.7	lincRNA	-0.31444346448668	1.17513584505313	0.616435113878093	0.675614836326382	No
144	2610044O15Rik8	ENSMUSG00000071302.10	protein_coding	1.17516235495426	3.33535622724396	0.000788311143923848	0.00152700135977863	No
145	2610203C22Rik	ENSMUSG00000079671.8	processed_transcript	-1.05936558100576	1.806641919577	0.0139818664279056	0.0222629511663375	No
146	2610301B20Rik	ENSMUSG00000059482.15	protein_coding	-0.551187616731573	5.1485678616054	0.0270312543848899	0.0409684590918195	No
147	2610306M01Rik	ENSMUSG00000100164.1	bidirectional_promoter_lncRNA	0.449582946703872	2.05379381090482	0.313582656722761	0.375372425932083	No
148	2610307P16Rik	ENSMUSG00000085936.7	processed_transcript	-0.200753936727284	-0.3084002319743	0.831403903131193	0.865269897081073	No
149	2610507B11Rik	ENSMUSG00000010277.7	protein_coding	0.300536847135788	7.56243503151604	0.271756815399005	0.330956794751058	No
150	2610528J11Rik	ENSMUSG00000028536.12	protein_coding	-10.1524809922359	2.21801038747807	1.02607311597674e-20	7.92474094258001e-20	Down
151	2700038G22Rik	ENSMUSG00000097180.5	lincRNA	-1.29016323968156	-0.155967407699597	0.0564180814353935	0.0804362804197807	No
152	2700049A03Rik	ENSMUSG00000034601.17	protein_coding	-0.916148397829874	3.34343646556682	0.00441320503611966	0.00764786176200539	No
153	2700054A10Rik	ENSMUSG00000117042.1	lincRNA	-1.8970769197834	0.990036452395938	0.000537150815190538	0.00106537732580329	No
154	2700062C07Rik	ENSMUSG00000024273.8	protein_coding	-0.484681805967388	4.42696321675016	0.0844455287865062	0.116150345911357	No
155	2700081O15Rik	ENSMUSG00000053080.10	protein_coding	0.0689616889340635	1.98514574098637	0.898250724973142	0.921815328251673	No
156	2700097O09Rik	ENSMUSG00000062198.5	protein_coding	-0.851472475948693	3.09659969450473	0.0099742920935186	0.0162958939253239	No
157	2700099C18Rik	ENSMUSG00000098090.8	transcribed_unprocessed_pseudogene	-4.02544297048572	0.331687940607102	1.48914453040713e-07	4.61748174139675e-07	Down
158	2810001G20Rik	ENSMUSG00000087497.7	antisense	-1.28125599521984	0.823610532877206	0.0153604646463398	0.0243293737186909	No
159	2810002D19Rik	ENSMUSG00000045464.5	processed_transcript	-0.0105393586341353	1.9107841859507	1	1	No
160	2810004N23Rik	ENSMUSG00000031984.8	protein_coding	-0.617211805936671	5.8463496811859	0.00976469521628219	0.0159760750655808	No
161	2810006K23Rik	ENSMUSG00000047635.6	protein_coding	-0.393914285661299	3.35438329751853	0.21947920436453	0.273691852502478	No
162	2810013P06Rik	ENSMUSG00000099881.1	bidirectional_promoter_lncRNA	1.48610460108304	2.22463558003357	0.000333025283749348	0.000680598307166613	No
163	2810021J22Rik	ENSMUSG00000020491.15	protein_coding	9.42507383711121	1.67816030011796	2.41604256256822e-19	1.74166358180347e-18	Up
164	2810025M15Rik	ENSMUSG00000049881.13	transcribed_processed_pseudogene	-1.33572198043334	4.46599020863595	2.21447000892405e-06	5.95918785145361e-06	No
165	2810032G03Rik	ENSMUSG00000037735.7	lincRNA	7.25279591337172	-0.228669286851541	3.88214912001476e-07	1.14773699859019e-06	Up
166	2810402E24Rik	ENSMUSG00000099966.1	antisense	-1.6603207575179	1.97342984189164	0.00167939590799419	0.00310414769539556	No
167	2810403D21Rik	ENSMUSG00000086629.8	processed_transcript	-1.0351429678991	1.80871556625044	0.0128767972257736	0.0206314807338323	No
168	2810407A14Rik	ENSMUSG00000055972.5	lincRNA	7.81091092366203	0.239706914504767	2.01963294087754e-08	6.84145718328575e-08	Up
169	2810408A11Rik	ENSMUSG00000018570.17	protein_coding	-1.82363003692354	1.93635226633913	4.64426335702206e-05	0.00010584884622785	No
170	2810408I11Rik	ENSMUSG00000087213.2	processed_transcript	-3.12036596354324	2.12489930315049	1.38689029044462e-12	6.63407832196102e-12	Down
171	2810414N06Rik	ENSMUSG00000100594.1	lincRNA	-0.015221754074028	0.928525208559336	1	1	No
172	2810425M01Rik	ENSMUSG00000097811.1	lincRNA	-0.628479236183154	0.9704315367051	0.231684922919687	0.287179807786594	No
173	2810430I11Rik	ENSMUSG00000085766.1	processed_transcript	6.53819524477343	-0.790649461813135	3.64081527610467e-05	8.42828651679998e-05	Up
174	2810433D01Rik	ENSMUSG00000086283.7	lincRNA	10.0761676140184	2.2827398808878	2.01631641895594e-22	1.7067206460698e-21	Up
175	2810457G06Rik	ENSMUSG00000115410.1	antisense	4.26255332736616	0.244565701369919	1.18576641577999e-05	2.91557054789087e-05	Up
176	2900011O08Rik	ENSMUSG00000044117.12	protein_coding	9.04110321451824	1.32684300005396	5.28966017570093e-16	3.15330237249705e-15	Up
177	2900026A02Rik	ENSMUSG00000051339.10	protein_coding	-1.33733361566637	5.66281017160196	7.1985615065245e-08	2.29902397929777e-07	No
178	2900041M22Rik	ENSMUSG00000054418.6	processed_transcript	7.40559205355307	-0.104525780184017	3.64388726635954e-07	1.08029438802284e-06	Up
179	2900076A07Rik	ENSMUSG00000097277.7	lincRNA	0.343646405092429	2.09875798948866	0.423821908650461	0.489090482582632	No
180	2900089D17Rik	ENSMUSG00000087484.1	antisense	-1.95386628688886	-0.388578161797531	0.0254735333380207	0.0387901352171664	No
181	2900097C17Rik	ENSMUSG00000102869.2	lincRNA	-0.442427872903901	7.38320855611177	0.0981066808603636	0.132972625678214	No
182	3000002C10Rik	ENSMUSG00000070282.6	transcribed_processed_pseudogene	-2.11296193808085	-0.190790213580523	0.00839521521543777	0.0138897180768676	Down
183	3010003L21Rik	ENSMUSG00000085355.2	antisense	-1.24369145659749	0.636115671798749	0.0249888302451641	0.0381107181976908	No
184	3110001I22Rik	ENSMUSG00000079737.4	protein_coding	1.00283563669193	1.98632290379503	0.0199211422285885	0.0309130409661019	No
185	3110009E18Rik	ENSMUSG00000026388.15	protein_coding	-0.429049230027255	1.83572908440741	0.349538718986361	0.413004452263066	No
186	3110021N24Rik	ENSMUSG00000094958.1	protein_coding	3.60689581555648	-0.301174302818104	0.000275795418302713	0.000570372603443246	Up
187	3110039I08Rik	ENSMUSG00000074415.14	processed_transcript	3.3641374537042	2.8037304293551	2.38508425768614e-10	9.58463343019085e-10	Up
188	3110039M20Rik	ENSMUSG00000104861.1	lincRNA	11.5359391908071	3.67993131164241	1.8041212296959e-43	3.60511843994644e-42	Up
189	3110040N11Rik	ENSMUSG00000025102.14	protein_coding	0.357640605599087	4.5827317511656	0.205973654855936	0.259066591502725	No
190	3110056K07Rik	ENSMUSG00000085622.9	processed_transcript	-0.66693399608822	1.01070808745188	0.267770750300922	0.326819086036239	No
191	3110070M22Rik	ENSMUSG00000074635.2	protein_coding	0.287671608060111	1.48735165074711	0.541791228571894	0.604349974735246	No
192	3110082I17Rik	ENSMUSG00000053553.11	protein_coding	-2.67975820765294	5.87103760622172	2.64047361431536e-19	1.90048225629101e-18	Down
193	3222401L13Rik	ENSMUSG00000073590.3	lincRNA	3.69815283797122	-0.221743734539911	0.000100750799628323	0.000220132072144686	Up
194	3300002I08Rik	ENSMUSG00000063364.10	protein_coding	2.09353038627794	1.20576085566504	0.000428160135068583	0.000862098189168227	Up
195	3300005D01Rik	ENSMUSG00000096965.7	lincRNA	-7.22245808568104	2.21704966634815	1.72697089403051e-27	1.84387763612447e-26	Down
196	3425401B19Rik	ENSMUSG00000071540.4	protein_coding	6.89926000214639	-0.512267027710366	3.25286149727652e-06	8.5475571184602e-06	Up
197	3830406C13Rik	ENSMUSG00000033111.16	protein_coding	0.475366231863918	5.29970206147369	0.064317186826703	0.0906805541820589	No
198	3830408C21Rik	ENSMUSG00000071181.2	processed_transcript	1.64936074449669	-0.481422047086483	0.0540744468409772	0.0773577417204393	No
199	3930402G23Rik	ENSMUSG00000038917.4	lincRNA	8.21664978064868	0.590015550907203	2.89999262791295e-10	1.15698928007314e-09	Up
200	4430402I18Rik	ENSMUSG00000064202.15	protein_coding	2.35203658449711	-0.233300446693364	0.0087031941376345	0.0143580929733098	Up
201	4632404H12Rik	ENSMUSG00000042579.2	lincRNA	-0.729782105277595	0.398181509099388	0.285476840147904	0.345687590273537	No
202	4632411P08Rik	ENSMUSG00000097561.1	lincRNA	-2.79827566291266	-0.893338590157804	0.00317443455495375	0.00562790548162841	Down
203	4632415L05Rik	ENSMUSG00000048106.5	lincRNA	1.11955732013664	3.31541104585398	0.000637635540871195	0.0012503507462453	No
204	4632427E13Rik	ENSMUSG00000074024.5	bidirectional_promoter_lncRNA	-2.11350687637855	2.94482736284095	3.01130775342418e-08	1.00145508572089e-07	Down
205	4732440D04Rik	ENSMUSG00000090031.2	antisense	2.37848319069374	0.980666895261833	5.08360797915028e-05	0.000115292832124588	Up
206	4732471J01Rik	ENSMUSG00000053714.8	antisense	2.07580543803986	-0.659825087953252	0.0176984921452339	0.0277640573795169	Up
207	4732491K20Rik	ENSMUSG00000097350.2	bidirectional_promoter_lncRNA	1.16562094144198	1.30714886422891	0.0224254626324967	0.034482323621454	No
208	4732496C06Rik	ENSMUSG00000108456.1	lincRNA	0.902309953474135	0.624357157663174	0.164106563285469	0.211183690026687	No
209	4833418N02Rik	ENSMUSG00000085287.8	processed_transcript	0.549809541503336	-0.460112985337045	0.54492812025313	0.607663209288951	No
210	4833419F23Rik	ENSMUSG00000117401.1	lincRNA	1.5200198052535	0.340875630551738	0.0229550548257872	0.0351872480880564	No
211	4833420G17Rik	ENSMUSG00000062822.8	protein_coding	0.474332648817826	4.61414991097692	0.0949219332555064	0.129184127162678	No
212	4833423E24Rik	ENSMUSG00000075217.1	protein_coding	8.38122287999939	0.739343041258432	2.44968938004483e-08	8.20989799972429e-08	Up
213	4833427G06Rik	ENSMUSG00000032057.9	protein_coding	7.02436109447364	-0.416986007217706	1.16909911138455e-05	2.87816613234724e-05	Up
214	4833439L19Rik	ENSMUSG00000025871.18	protein_coding	1.08799272015523	7.95183432049908	1.03190451418271e-05	2.55357643180882e-05	No
215	4833445I07Rik	ENSMUSG00000103103.1	lincRNA	-0.726698168228757	0.171609133039585	0.236532605636986	0.292638570790761	No
216	4921504A21Rik	ENSMUSG00000097626.5	antisense	7.81667929983088	0.242802013674179	4.94882279166113e-08	1.6072068015695e-07	Up
217	4921511M17Rik	ENSMUSG00000094577.7	protein_coding	-7.18323317458135	-0.638443429001554	3.62000342578734e-06	9.46381110823167e-06	Down
218	4921524J17Rik	ENSMUSG00000036934.9	protein_coding	0.325174742870312	4.9110338490618	0.252007617787531	0.30998414381966	No
219	4921531C22Rik	ENSMUSG00000085704.1	processed_transcript	1.20969600303727	0.386239004610979	0.0724192617722864	0.10108476333259	No
220	4930402H24Rik	ENSMUSG00000027309.18	protein_coding	0.904074070849857	4.87628998399262	0.00218733336759112	0.00398817544100091	No
221	4930404A12Rik	ENSMUSG00000106082.4	antisense	-8.34129032115783	0.429562379153995	4.35142416275397e-08	1.4215268177829e-07	Down
222	4930430F08Rik	ENSMUSG00000046567.10	protein_coding	0.980038828809875	4.32817260495215	0.000373066177682275	0.000758622676731886	No
223	4930431P19Rik	ENSMUSG00000109147.1	transcribed_processed_pseudogene	-0.155090902012765	-0.175048992487398	0.931951036082889	0.948945437329106	No
224	4930447F24Rik	ENSMUSG00000102224.5	processed_transcript	1.13127752085552	-0.351559765637375	0.177190853497265	0.226373064286953	No
225	4930451G09Rik	ENSMUSG00000022543.9	transcribed_unitary_pseudogene	0.0346572444911278	0.630049166227801	1	1	No
226	4930452B06Rik	ENSMUSG00000021747.12	protein_coding	-2.67063050069142	0.797844669950812	3.13168963468414e-05	7.32066813995713e-05	Down
227	4930453N24Rik	ENSMUSG00000059920.9	protein_coding	-0.674991906821162	5.53391688135817	0.00547457504298349	0.00934449836006845	No
228	4930486L24Rik	ENSMUSG00000050345.9	protein_coding	3.48403244021845	5.58477573472465	1.91089621848231e-34	2.69746083930102e-33	Up
229	4930500M09Rik	ENSMUSG00000044306.4	antisense	9.94298639247195	2.15829333805365	7.57631309740377e-24	6.91607012345731e-23	Up
230	4930503L19Rik	ENSMUSG00000044906.6	protein_coding	-1.06734270382493	3.54466256132586	0.00693138140419961	0.0116304095099184	No
231	4930513N10Rik	ENSMUSG00000074136.9	antisense	-0.788108714066876	0.284514726461557	0.267169982142547	0.326250167035864	No
232	4930515G01Rik	ENSMUSG00000092183.1	antisense	0.0486533123271037	-0.126661815967665	0.999999999999994	1	No
233	4930522L14Rik	ENSMUSG00000072762.9	protein_coding	0.0345213562240544	3.35391259344455	0.931673355448264	0.948802222845092	No
234	4930523C07Rik	ENSMUSG00000090394.8	protein_coding	-0.373976008872548	5.37120883881582	0.172887207799437	0.221249612199113	No
235	4930526A20Rik	ENSMUSG00000085521.4	transcribed_processed_pseudogene	-0.0787390575181232	0.731533517012117	0.903979787371127	0.926870435030014	No
236	4930550C14Rik	ENSMUSG00000005131.4	protein_coding	7.32090406701447	-0.175504276984934	1.63513694229481e-06	4.47851589732961e-06	Up
237	4930556M19Rik	ENSMUSG00000096971.2	processed_transcript	-1.29635818924692	1.41427896458256	0.00417353241188553	0.00725339819776491	No
238	4930558J18Rik	ENSMUSG00000097519.2	lincRNA	-4.53273916889324	0.130721250674474	5.96084310097914e-08	1.92056201168821e-07	Down
239	4930562D21Rik	ENSMUSG00000086608.1	antisense	3.85511649479516	0.981471032452291	7.83686214664989e-09	2.76214983473677e-08	Up
240	4930562F07Rik	ENSMUSG00000026729.9	lincRNA	-6.52473781371987	0.699616816535081	6.79241215182749e-13	3.31437019730526e-12	Down
241	4930563E22Rik	ENSMUSG00000053574.4	processed_transcript	1.75427195357872	-0.423280713853793	0.0341727905034868	0.0508351920606172	No
242	4930579C12Rik	ENSMUSG00000074146.9	lincRNA	-7.64075377679923	-0.254766178178524	3.42043178639847e-06	8.96237263539186e-06	Down
243	4930579G24Rik	ENSMUSG00000027811.9	protein_coding	-2.58103859011216	3.82059205811951	5.39817019209478e-15	3.02647209798091e-14	Down
244	4930581F22Rik	ENSMUSG00000070315.12	processed_transcript	0.503243435284743	0.0316723843237876	0.496842864967679	0.560922875760021	No
245	4930594M22Rik	ENSMUSG00000075463.3	processed_transcript	-0.890449183440206	-0.232747470305913	0.245738368148418	0.303161240277888	No
246	4930594M22Rik	ENSMUSG00000085423.1	antisense	-0.890449183440206	-0.232747470305913	0.245738368148418	0.303161240277888	No
247	4931406C07Rik	ENSMUSG00000031938.15	protein_coding	2.35886678956656	3.84955226451783	1.34084430840305e-13	6.887244800729e-13	Up
248	4931406P16Rik	ENSMUSG00000066571.13	protein_coding	0.313177854062412	4.92668195080805	0.280055922267454	0.339985483611791	No
249	4931414P19Rik	ENSMUSG00000022179.5	protein_coding	0.810848963181522	2.28864775143276	0.0335486165841345	0.0499710920143159	No
250	4931415C17Rik	ENSMUSG00000054910.5	processed_transcript	1.16357388333487	-0.316490229184557	0.19595964868331	0.247709409215963	No
251	4931428F04Rik	ENSMUSG00000014837.15	protein_coding	-2.06184376404489	2.15805234962575	9.59762696325941e-07	2.71406857641855e-06	Down
252	4931440P22Rik	ENSMUSG00000074580.11	transcribed_processed_pseudogene	3.30310726600371	0.255463359713392	2.44679371442938e-05	5.78903115623065e-05	Up
253	4932438A13Rik	ENSMUSG00000037270.18	protein_coding	-0.958092164982291	4.96236709383896	0.00231412085975879	0.0042060566565087	No
254	4932441J04Rik	ENSMUSG00000097216.3	processed_transcript	3.50721635061779	1.11690219240443	2.00889745940763e-08	6.81008862126729e-08	Up
255	4933400A11Rik	ENSMUSG00000055357.8	protein_coding	6.49035917630215	-0.828156901708196	4.49336782302156e-05	0.000102663186954632	Up
256	4933404O12Rik	ENSMUSG00000097908.7	lincRNA	-1.03293116795321	2.79487082978987	0.0120863452945124	0.0194550400602589	No
257	4933407K13Rik	ENSMUSG00000087396.7	processed_transcript	0.398627508302658	0.0999323372029842	0.623681612011568	0.682207185081848	No
258	4933412E12Rik	ENSMUSG00000112627.1	bidirectional_promoter_lncRNA	1.59149044052064	3.30715719037022	2.93647024347048e-05	6.88874130638305e-05	No
259	4933421O10Rik	ENSMUSG00000085037.1	processed_transcript	4.24451115372627	1.05339247742987	9.36924641433228e-09	3.28053917435331e-08	Up
260	4933427D14Rik	ENSMUSG00000020807.14	protein_coding	-1.29127707170389	3.19607987975709	0.00011116214750073	0.000241659877329688	No
261	4933431E20Rik	ENSMUSG00000086968.8	antisense	0.928584638233168	3.23827911059722	0.0382718705008342	0.0563817939037822	No
262	4933434E20Rik	ENSMUSG00000027942.16	protein_coding	0.0418318939440503	7.05245497074245	0.863467079521589	0.89320177166019	No
263	4933439C10Rik	ENSMUSG00000072893.12	processed_transcript	0.430492198072714	0.266478204057656	0.522462102956937	0.585549951582038	No
264	4933440N22Rik	ENSMUSG00000042087.5	TEC	2.58789181937958	-0.0398870856700596	0.00111083417116518	0.00210377893904478	Up
265	5031425E22Rik	ENSMUSG00000073147.3	lincRNA	0.82556102312961	3.08829218681998	0.017702571134527	0.0277640573795169	No
266	5031434C07Rik	ENSMUSG00000044574.5	antisense	8.78027800641427	1.0924994292439	2.12650688646985e-12	1.00573317499435e-11	Up
267	5031434O11Rik	ENSMUSG00000097885.7	processed_transcript	3.92859293612211	0.420681993851903	1.34719836893484e-06	3.72672852836789e-06	Up
268	5031439G07Rik	ENSMUSG00000036046.14	protein_coding	-3.85665779078491	5.32759609330798	1.2242580569579e-42	2.36781083418337e-41	Down
269	5033417F24Rik	ENSMUSG00000097251.2	antisense	-1.5543205362434	-0.331997540733247	0.0361010877635058	0.0534739398169888	No
270	5033430I15Rik	ENSMUSG00000038152.4	lincRNA	-2.10389958348404	0.721358967017856	0.000278528219617907	0.000575432002895137	Down
271	5430403G16Rik	ENSMUSG00000072763.2	protein_coding	5.10761987220522	1.79970995622159	3.77752937857431e-16	2.2714384209508e-15	Up
272	5430405H02Rik	ENSMUSG00000085741.8	processed_transcript	1.65696695360096	1.61054580895233	0.00145658337748618	0.00271660156382877	No
273	5430416N02Rik	ENSMUSG00000097772.7	lincRNA	1.67975748833076	2.5034956112991	0.000285494003164553	0.000588847327349231	No
274	5530601H04Rik	ENSMUSG00000087174.7	processed_transcript	0.0463152790882251	3.5420197747685	0.895533021238642	0.919503320094366	No
275	5730405O15Rik	ENSMUSG00000087424.1	processed_transcript	3.68457295044977	1.05654109913654	4.30205614403312e-08	1.40639455813434e-07	Up
276	5730409E04Rik	ENSMUSG00000073755.4	protein_coding	6.27911005545678	3.18759082720185	2.29684076234621e-33	3.10308789043613e-32	Up
277	5730455P16Rik	ENSMUSG00000057181.15	protein_coding	0.94216039490203	5.41345076269388	0.0001936399485942	0.000408457883950112	No
278	5730480H06Rik	ENSMUSG00000029089.8	protein_coding	1.35025790602253	3.50440820527808	5.47607401740441e-05	0.000123848886155506	No
279	5830417I10Rik	ENSMUSG00000078684.8	unprocessed_pseudogene	0.0869514518990054	4.46137612278344	0.756485811755827	0.801656526603499	No
280	5830428M24Rik	ENSMUSG00000113035.1	processed_transcript	-7.92666131977508	0.015428284079095	1.27066160780721e-08	4.39528478135622e-08	Down
281	5930403N24Rik	ENSMUSG00000046463.5	processed_transcript	2.82879378118923	0.362947143049561	0.000180462182301383	0.000382467141186035	Up
282	5930420M18Rik	ENSMUSG00000107201.1	TEC	-1.33313885398426	-0.126566036250002	0.0502386341166799	0.0722434688730824	No
283	5930430L01Rik	ENSMUSG00000106951.1	lincRNA	3.32946818053208	2.6400156092278	1.03950676031953e-14	5.71233714956541e-14	Up
284	6030443J06Rik	ENSMUSG00000097207.7	lincRNA	0.5797763066479	0.765818431562208	0.300702172664007	0.361845992965865	No
285	6030458C11Rik	ENSMUSG00000022195.7	protein_coding	-0.449603341646401	4.43960929080429	0.125358464395649	0.165819468425919	No
286	6230400D17Rik	ENSMUSG00000097577.2	antisense	-0.885405177870124	0.467365517789899	0.15439156944556	0.19988915984313	No
287	6330403L08Rik	ENSMUSG00000075585.3	antisense	-2.49002618296202	1.37031658174558	9.54768339371718e-05	0.00020943500655187	Down
288	6330418K02Rik	ENSMUSG00000085227.1	antisense	-0.936576777529686	2.05514679055004	0.02043330450211	0.0316333595019809	No
289	6330549D23Rik	ENSMUSG00000045327.7	transcribed_processed_pseudogene	-1.31051557482654	0.801562314482883	0.0202360328466115	0.0313524930476478	No
290	6330562C20Rik	ENSMUSG00000093424.3	antisense	1.93851191730099	0.742067393835602	0.000972642488529253	0.00185860078331749	No
291	6430511E19Rik	ENSMUSG00000102555.1	TEC	-1.32267258714883	0.146792492890867	0.0998810008799818	0.135086639338411	No
292	6430548M08Rik	ENSMUSG00000031824.15	protein_coding	0.20867461655616	2.39190971770603	0.604043351561981	0.663925099803977	No
293	6430573P05Rik	ENSMUSG00000102545.1	lincRNA	1.58963039647001	-0.549844345800917	0.0874027067718227	0.119765751373066	No
294	6430590A07Rik	ENSMUSG00000097583.2	processed_transcript	0.205807673896364	-0.357487509307932	0.825508695604209	0.860104161968782	No
295	6530402F18Rik	ENSMUSG00000079499.9	processed_transcript	8.62774390231167	3.39165212045792	7.02341561128225e-38	1.14558609405226e-36	Up
296	6720427I07Rik	ENSMUSG00000097375.3	lincRNA	0.616294507812694	-0.224394711588087	0.40424155438802	0.469507426416615	No
297	6720489N17Rik	ENSMUSG00000072066.7	protein_coding	0.218741502148976	1.62824056312849	0.675236992331946	0.730065729997875	No
298	6820431F20Rik	ENSMUSG00000071796.13	transcribed_unprocessed_pseudogene	-1.01886259345379	6.31368257892712	0.00264836865566598	0.00476727013436403	No
299	8030462N17Rik	ENSMUSG00000047466.10	protein_coding	-0.183116666008899	4.16566464802739	0.623784977055423	0.682212475301176	No
300	8430429K09Rik	ENSMUSG00000034587.8	processed_transcript	-2.22717543473475	2.50501052340606	1.44982029125801e-08	4.97944230985638e-08	Down
301	9030025P20Rik	ENSMUSG00000116953.1	protein_coding	0.528667154681601	2.22819040924288	0.247067553467683	0.304583947335572	No
302	9030407P20Rik	ENSMUSG00000097343.2	processed_transcript	-1.24672903687032	1.64384545217272	0.0134180605410607	0.0214317534455143	No
303	9130008F23Rik	ENSMUSG00000054951.3	protein_coding	0.0669388292210102	1.70543146841828	0.912026805349743	0.933324504913039	No
304	9130019O22Rik	ENSMUSG00000030823.6	protein_coding	-0.925858483399395	3.25570471673168	0.00452625610403418	0.00782614490306721	No
305	9130023H24Rik	ENSMUSG00000062944.4	protein_coding	-0.89997913558334	3.57559613355773	0.00545387488968186	0.00931375748826174	No
306	9130024F11Rik	ENSMUSG00000087022.4	processed_transcript	-0.127703021846585	-0.14200415366354	0.922046443614893	0.941074524703643	No
307	9130221H12Rik	ENSMUSG00000090330.2	antisense	0.470576750511659	0.29037512164906	0.505381054881278	0.568938854401751	No
308	9130401M01Rik	ENSMUSG00000101892.1	protein_coding	-0.391548976563845	5.56770358227457	0.217202016347731	0.271194078296221	No
309	9230114K14Rik	ENSMUSG00000097145.5	processed_transcript	0.259812296193842	2.861151141304	0.461173023228068	0.526446626466267	No
310	9330020H09Rik	ENSMUSG00000091050.1	antisense	-0.708819047099071	-0.267945516485354	0.436390754404862	0.501880173324352	No
311	9330151L19Rik	ENSMUSG00000097061.2	bidirectional_promoter_lncRNA	0.112455071142956	0.648095338024437	0.89753374003005	0.921216071148542	No
312	9330154J02Rik	ENSMUSG00000056031.13	processed_transcript	0.46843200813762	0.713356816366855	0.474652065696328	0.53978663100622	No
313	9330159F19Rik	ENSMUSG00000004360.9	protein_coding	-5.25963959096119	-0.447304912150529	3.19564030608694e-07	9.52911863882254e-07	Down
314	9330159M07Rik	ENSMUSG00000097177.8	processed_transcript	-0.323110993939695	1.13546107509516	0.595774009432242	0.656764725570585	No
315	9330162G02Rik	ENSMUSG00000109536.1	TEC	0.010429494171867	1.18388941186649	1	1	No
316	9330182L06Rik	ENSMUSG00000056004.16	protein_coding	-3.07435679382047	2.53631985341922	6.31426470021565e-14	3.31211884729493e-13	Down
317	9330188P03Rik	ENSMUSG00000115149.1	processed_transcript	-2.43278834389595	2.04913425286418	7.16574344198187e-08	2.29012728328098e-07	Down
318	9430015G10Rik	ENSMUSG00000059939.13	protein_coding	-2.53856197087567	2.86486650526121	2.24588096329396e-10	9.04623606157496e-10	Down
319	9430018G01Rik	ENSMUSG00000107709.1	antisense	2.4860488308245	0.301682237599597	0.0013399404564675	0.00251021312786282	Up
320	9430038I01Rik	ENSMUSG00000040139.14	protein_coding	-0.380882242200334	1.88458675610298	0.387211034160723	0.4517353328608	No
321	9430064I24Rik	ENSMUSG00000108402.1	TEC	-1.9368080460392	0.0041249040403503	0.00501990616587766	0.00862730991191849	No
322	9430091E24Rik	ENSMUSG00000084808.7	processed_transcript	-2.97432623079344	-0.303110542117472	0.000781535967031066	0.00151514910702033	Down
323	9530026P05Rik	ENSMUSG00000097462.7	antisense	4.45461940782807	-0.356254100857262	0.000160067931494063	0.000341491405843443	Up
324	9530053A07Rik	ENSMUSG00000078776.9	protein_coding	-0.010598932653415	2.39921404568327	1	1	No
325	9530056K15Rik	ENSMUSG00000045345.6	TEC	-7.37349908203105	-0.476782480780271	9.03596595489096e-07	2.56204046976515e-06	Down
326	9530068E07Rik	ENSMUSG00000036275.13	protein_coding	1.12033636123804	9.04214971415555	8.36591523579908e-06	2.09457953688927e-05	No
327	9530077C05Rik	ENSMUSG00000036411.10	protein_coding	1.40699310318957	3.06603744590272	3.252239810203e-05	7.58709853296684e-05	No
328	9530082P21Rik	ENSMUSG00000097006.7	antisense	1.36360994566271	0.635912429788647	0.0364271765942956	0.0539281100574947	No
329	9630010A21Rik	ENSMUSG00000103867.1	TEC	1.78312005255024	-0.223075423022322	0.0189868970843814	0.0295959647483693	No
330	9630050E16Rik	ENSMUSG00000115275.1	TEC	0.566639687303713	-0.16946178009796	0.435547223032679	0.500993267261113	No
331	9830144P21Rik	ENSMUSG00000087528.1	processed_transcript	-1.32716729086032	1.45414457287253	0.0114762625904516	0.0185527999477671	No
332	9930012K11Rik	ENSMUSG00000044551.13	protein_coding	0.62364277202808	2.40203162644266	0.0913228378227447	0.124631778670481	No
333	9930014A18Rik	ENSMUSG00000097493.3	processed_transcript	-0.709859084789701	1.8624759376449	0.0848949983955998	0.116641128860231	No
334	9930021J03Rik	ENSMUSG00000046138.15	protein_coding	-0.316571241484972	2.62507114586286	0.46695844225358	0.532304948001941	No
335	9930104L06Rik	ENSMUSG00000044730.17	protein_coding	-0.31356199094598	1.94454488925109	0.448864357291576	0.514088039723801	No
336	9930111J21Rik1	ENSMUSG00000069893.10	protein_coding	3.01432051607697	1.81417204085339	5.88156989787525e-05	0.000132457277517932	Up
337	9930111J21Rik2	ENSMUSG00000069892.9	protein_coding	3.45659190601987	3.97660225852156	2.24595902467314e-07	6.82211901155376e-07	Up
338	A030001D20Rik	ENSMUSG00000110357.1	antisense	4.96235466961863	0.825431261833463	2.36812037045585e-09	8.76369077767841e-09	Up
339	A130010J15Rik	ENSMUSG00000079144.7	protein_coding	-0.403642317638319	3.4225034128284	0.192617369185605	0.244018418121147	No
340	A130012E19Rik	ENSMUSG00000112822.1	TEC	0.699017312360877	0.219014870113545	0.300316471125306	0.36144468035314	No
341	A130051J06Rik	ENSMUSG00000097643.1	antisense	0.616737198105323	0.179419514515041	0.358570396905917	0.422450472720192	No
342	A230020J21Rik	ENSMUSG00000097845.2	antisense	4.12603479992845	-0.605526201902157	0.000402570964365931	0.000814672324205671	Up
343	A230050P20Rik	ENSMUSG00000038884.14	protein_coding	3.47198048807299	1.0873760659557	3.55904203160549e-08	1.1731876708801e-07	Up
344	A230060F14Rik	ENSMUSG00000097692.2	antisense	-0.084161668624616	0.629567414581924	0.901689939611263	0.924796495610782	No
345	A230072C01Rik	ENSMUSG00000086877.7	processed_transcript	0.255103281376792	0.797533417060692	0.673400368356647	0.728307427444771	No
346	A330009N23Rik	ENSMUSG00000097915.2	antisense	1.55226112036204	-0.544671208882462	0.0684581284914116	0.0959231168014842	No
347	A330023F24Rik	ENSMUSG00000096929.7	processed_transcript	1.80308806889224	0.0851560778326182	0.0162543197787109	0.0256308153376895	No
348	A330035P11Rik	ENSMUSG00000085615.2	lincRNA	1.12699063706709	0.872027411892981	0.0471477263635401	0.0681668108876909	No
349	A330069E16Rik	ENSMUSG00000097868.1	lincRNA	-0.0209197673662006	0.933572870197872	1	1	No
350	A330074K22Rik	ENSMUSG00000097960.1	lincRNA	8.20425437217943	0.578081779206764	1.38940980798611e-09	5.24257523746325e-09	Up
351	A430005L14Rik	ENSMUSG00000047613.10	protein_coding	-0.968589118195653	5.18662336230191	0.000438649382637508	0.000882012000982171	No
352	A430018G15Rik	ENSMUSG00000085315.7	processed_transcript	2.53079916419345	0.321228900160729	0.000428185394648979	0.000862098189168227	Up
353	A430033K04Rik	ENSMUSG00000056014.15	protein_coding	-1.64850964989724	3.22397636251101	1.80676242798228e-06	4.93200199146435e-06	No
354	A430057M04Rik	ENSMUSG00000090564.9	antisense	-2.44587530012712	0.376947374138425	0.00334446652219953	0.0058998945731744	Down
355	A430103D13Rik	ENSMUSG00000112096.1	TEC	0.42219415885394	0.270808196845695	0.577832815923868	0.639225821609979	No
356	A530013C23Rik	ENSMUSG00000006462.6	lincRNA	2.09905362823109	0.293159160973838	0.00439427056015908	0.00761695565365916	Up
357	A530016L24Rik	ENSMUSG00000043122.7	protein_coding	4.20168734840183	-0.539178695734331	0.000254263220872755	0.000528287634305464	Up
358	A630052C17Rik	ENSMUSG00000086725.1	processed_transcript	-1.55343305082853	0.333994777371848	0.010472858547298	0.0170320781166156	No
359	A630072M18Rik	ENSMUSG00000101013.1	antisense	0.512744108455994	2.24117506716148	0.256045690467736	0.31461585817189	No
360	A630089N07Rik	ENSMUSG00000116673.1	protein_coding	-2.58283090941455	1.65230502822278	1.44015878796278e-06	3.97277268838815e-06	Down
361	A630095E13Rik	ENSMUSG00000070313.8	protein_coding	-10.5813237613499	2.63975789726993	4.71043098702518e-19	3.35891082947089e-18	Down
362	A730017L22Rik	ENSMUSG00000085566.1	processed_transcript	-0.839849488655515	2.75706546664364	0.0203560477421981	0.031520803883927	No
363	A730020M07Rik	ENSMUSG00000044522.8	lincRNA	8.64911257402898	0.974002933470802	1.32294343283701e-12	6.33256849565399e-12	Up
364	A830035O19Rik	ENSMUSG00000111329.1	antisense	3.41502724486368	-0.00486779162983683	8.81297402561612e-05	0.000194149004624136	Up
365	A830082K12Rik	ENSMUSG00000087143.9	antisense	9.20310002067217	1.47434792658483	1.83864284942634e-17	1.19931823734602e-16	Up
366	A930001C03Rik	ENSMUSG00000087132.8	processed_transcript	-2.27060370493649	1.32241528913802	4.88731191317572e-06	1.25798318538396e-05	Down
367	A930004D18Rik	ENSMUSG00000054057.2	protein_coding	0.216758288438682	2.26889622244454	0.576753633897395	0.638133934340933	No
368	A930005H10Rik	ENSMUSG00000054426.11	processed_transcript	1.21316673638452	2.50163651266229	0.00304960911528292	0.00542675238093523	No
369	A930006L05Rik	ENSMUSG00000102097.1	antisense	1.79775473922232	-0.583355530751394	0.0505156690969723	0.0725890822512061	No
370	A930012O16Rik	ENSMUSG00000054181.11	processed_transcript	1.28573289254433	0.183276174218276	0.0755366409627596	0.105000921259754	No
371	A930015D03Rik	ENSMUSG00000092368.1	antisense	1.21549966236975	2.87984900833051	0.00124343624857735	0.00233955233292109	No
372	A930037H05Rik	ENSMUSG00000109408.1	processed_transcript	0.269729538921809	1.09646254289029	0.616840264249086	0.675980966525672	No
373	AA543186	ENSMUSG00000097345.1	lincRNA	-1.0425727300772	-0.448559543180735	0.235036722243196	0.29089181603573	No
374	AA986860	ENSMUSG00000042510.7	protein_coding	-0.398376456024238	1.89248466344835	0.440880396637712	0.506160813516749	No
375	Aaas	ENSMUSG00000036678.8	protein_coding	-0.609084843678656	5.98232152917669	0.0177454864841265	0.0278206155136628	No
376	Aacs	ENSMUSG00000029482.4	protein_coding	-1.35842669595886	6.32787374760427	3.18628601559383e-05	7.44075695513379e-05	No
377	Aaed1	ENSMUSG00000021482.10	protein_coding	1.02000240204243	6.11912901301343	4.29696292733371e-05	9.84682154852179e-05	No
378	Aagab	ENSMUSG00000037257.8	protein_coding	-0.337557669795089	5.66123992800155	0.172311342497217	0.220573809475084	No
379	Aak1	ENSMUSG00000057230.13	protein_coding	1.83370792558991	5.77192215993015	6.56998884062336e-12	2.98690759898071e-11	No
380	Aamdc	ENSMUSG00000035642.16	protein_coding	-0.173196604534589	4.17531007785113	0.5972665704771	0.657991047570954	No
381	Aamp	ENSMUSG00000006299.13	protein_coding	0.337067912453161	8.05932525320496	0.189960467466702	0.240939050510981	No
382	Aar2	ENSMUSG00000027628.10	protein_coding	-0.0563512554702387	6.2540650444977	0.817932631761467	0.854331806051651	No
383	Aars	ENSMUSG00000031960.14	protein_coding	-0.42821505865982	7.74698090952215	0.126676405286925	0.167354976189022	No
384	Aars2	ENSMUSG00000023938.8	protein_coding	-1.41244318868498	3.88287114793608	9.18915620334163e-06	2.2895184437545e-05	No
385	Aarsd1	ENSMUSG00000075528.13	protein_coding	-0.411310829377832	5.35329922735666	0.106274931723795	0.142966315767545	No
386	Aasdh	ENSMUSG00000055923.16	protein_coding	-1.18603275684318	2.87606952006289	0.0022161499419163	0.00403858986651624	No
387	Aasdhppt	ENSMUSG00000025894.11	protein_coding	-0.171468048467066	5.7852861854322	0.476577408960373	0.541664802961527	No
388	Aass	ENSMUSG00000029695.13	protein_coding	8.72549347175993	1.04336267243404	5.01087028055686e-12	2.30380251145921e-11	Up
389	Aatf	ENSMUSG00000018697.14	protein_coding	-1.55625183719662	5.05728515008123	1.28744779091211e-08	4.45046854931375e-08	No
390	Abat	ENSMUSG00000057880.12	protein_coding	8.2658090689944	4.80341157844862	3.54316431860693e-53	9.69678645930213e-52	Up
391	Abca1	ENSMUSG00000015243.4	protein_coding	4.46051275845115	3.65799159776341	4.10375491093135e-20	3.08516818711061e-19	Up
392	Abca2	ENSMUSG00000026944.18	protein_coding	1.99060100233019	6.07640351905993	5.20903246583258e-15	2.92635625098781e-14	No
393	Abca3	ENSMUSG00000024130.16	protein_coding	-0.30393247969001	5.83142956059867	0.205470255957598	0.258480387400147	No
394	Abca5	ENSMUSG00000018800.14	protein_coding	-0.0666514097057877	3.87747005641446	0.838745281302503	0.871992842002783	No
395	Abca7	ENSMUSG00000035722.15	protein_coding	0.109468967334654	3.91639628449745	0.748044295478457	0.794151901547506	No
396	Abca8b	ENSMUSG00000020620.14	protein_coding	4.23593610122515	1.03503717151812	1.48781044809939e-08	5.09980175378228e-08	Up
397	Abcb10	ENSMUSG00000031974.8	protein_coding	-0.386396954464598	5.47437015806526	0.124264015480294	0.164528930717192	No
398	Abcb1b	ENSMUSG00000028970.9	protein_coding	-2.89456636704297	3.23521317657463	1.18447491552501e-14	6.48068298308585e-14	Down
399	Abcb6	ENSMUSG00000026198.15	protein_coding	-1.29489702461744	4.17095444272377	3.02747564127798e-05	7.09382109651735e-05	No
400	Abcb7	ENSMUSG00000031333.7	protein_coding	-2.12988362839113	4.66002216014594	1.33469365112486e-12	6.38660597124295e-12	Down
401	Abcb8	ENSMUSG00000028973.18	protein_coding	-1.72173273353927	4.56079437123581	9.23169379387057e-10	3.54030727381666e-09	No
402	Abcb9	ENSMUSG00000029408.13	protein_coding	0.126708656167273	0.812846287585724	0.89289314084017	0.917619795956611	No
403	Abcc1	ENSMUSG00000023088.17	protein_coding	0.835366537917099	6.68245650372708	0.00241533125889462	0.00437553426226342	No
404	Abcc10	ENSMUSG00000032842.13	protein_coding	1.3664649328357	3.11993089274413	7.4618542700512e-05	0.000165941477327235	No
405	Abcc3	ENSMUSG00000020865.16	protein_coding	1.43616917473541	0.848272811235082	0.0122449345270398	0.0196965795481992	No
406	Abcc4	ENSMUSG00000032849.14	protein_coding	0.503694478917768	5.5900944019909	0.0607633437418977	0.0860643125844123	No
407	Abcc5	ENSMUSG00000022822.16	protein_coding	1.76985916227516	4.63950349305999	4.54764750266971e-09	1.6442773529235e-08	No
408	Abcd1	ENSMUSG00000031378.14	protein_coding	1.32808778892228	4.93910164457083	0.000645018047789602	0.00126357475255205	No
409	Abcd2	ENSMUSG00000055782.9	protein_coding	9.47648179739676	1.72378081309737	6.20837963998393e-17	3.92036667827166e-16	Up
410	Abcd3	ENSMUSG00000028127.10	protein_coding	-1.01884854016856	5.87010642607332	0.000629083489674908	0.00123445489089105	No
411	Abcd4	ENSMUSG00000021240.6	protein_coding	0.604315625825052	3.93664941847485	0.0771325572947621	0.107053530586535	No
412	Abce1	ENSMUSG00000058355.8	protein_coding	-2.09827317883132	7.47005634269863	1.29500927117485e-08	4.47437335010713e-08	Down
413	Abcf1	ENSMUSG00000038762.15	protein_coding	-0.113554782309905	6.92029583226488	0.639640756684679	0.697130898675384	No
414	Abcf2	ENSMUSG00000028953.10	protein_coding	-0.715925326837259	7.38824268337194	0.0039138357381273	0.00682776484020999	No
415	Abcf3	ENSMUSG00000003234.16	protein_coding	-0.307760270705916	5.92058341299466	0.194138934470516	0.245698772120974	No
416	Abcg1	ENSMUSG00000024030.7	protein_coding	-3.9236233448618	2.7683132997852	6.38678684702476e-18	4.2788690980938e-17	Down
417	Abcg2	ENSMUSG00000029802.13	protein_coding	2.35204656611911	4.41834925194846	3.66831309312779e-08	1.20662232098892e-07	Up
418	Abcg4	ENSMUSG00000032131.16	protein_coding	9.22488037501473	1.49324126286131	1.00590031306436e-16	6.23811354022181e-16	Up
419	Abhd1	ENSMUSG00000006638.14	processed_transcript	-0.617998256344685	3.78730750009495	0.0448252707443289	0.065114900793818	No
420	Abhd10	ENSMUSG00000033157.17	protein_coding	-0.343076791890182	3.68412877714538	0.268690210164318	0.327710236952218	No
421	Abhd11	ENSMUSG00000040532.14	protein_coding	-0.955982669888757	4.9296995460896	0.00026916616307859	0.000557495217815184	No
422	Abhd11os	ENSMUSG00000085042.8	transcribed_unitary_pseudogene	-0.617647073322173	-0.0772053869326156	0.426206845278345	0.491526834762344	No
423	Abhd12	ENSMUSG00000032046.15	protein_coding	1.11916687806798	6.17291637938849	6.33444259246034e-06	1.60982494073024e-05	No
424	Abhd13	ENSMUSG00000040396.12	protein_coding	3.21100398439734	5.20319191931902	4.57243060146823e-30	5.37969574928904e-29	Up
425	Abhd14a	ENSMUSG00000042210.17	protein_coding	0.705723601704189	3.77563349726762	0.02759828288018	0.0417684176311184	No
426	Abhd14b	ENSMUSG00000042073.15	protein_coding	0.745126471539249	3.67478422908171	0.0178028513386664	0.0279010734877606	No
427	Abhd16a	ENSMUSG00000007036.15	protein_coding	0.833671300476055	5.75699330101849	0.00111999395166211	0.0021190977240903	No
428	Abhd17a	ENSMUSG00000003346.14	protein_coding	3.70503657741708	6.26218483984924	5.02930725893988e-38	8.23236961250585e-37	Up
429	Abhd17b	ENSMUSG00000047368.4	protein_coding	3.86378007109208	4.65437567826283	2.92747225659273e-28	3.22511024735848e-27	Up
430	Abhd17c	ENSMUSG00000038459.10	protein_coding	5.04929118223636	6.01865161529173	3.17902874075368e-20	2.40301255469197e-19	Up
431	Abhd18	ENSMUSG00000037818.16	protein_coding	0.382877951481561	1.8148268246088	0.53311970516078	0.596143546274748	No
432	Abhd2	ENSMUSG00000039202.12	protein_coding	-0.706095979563399	6.74291984062917	0.00853776816023119	0.0141154505113278	No
433	Abhd3	ENSMUSG00000002475.16	protein_coding	-2.21290172934426	4.23466667076161	3.30306633260958e-13	1.65189102831265e-12	Down
434	Abhd4	ENSMUSG00000040997.13	protein_coding	1.87546846810269	8.10772412566158	5.40847846259812e-12	2.4800201903993e-11	No
435	Abhd5	ENSMUSG00000032540.16	protein_coding	-0.662502478290524	6.82109522665844	0.00791458695387279	0.0131574069792594	No
436	Abhd6	ENSMUSG00000025277.14	protein_coding	-1.00521605356936	5.13793584360183	0.000463531009785199	0.000928268607882203	No
437	Abhd8	ENSMUSG00000007950.9	protein_coding	0.58527216564101	6.19795926507689	0.0226790416930579	0.0348219724321395	No
438	Abi1	ENSMUSG00000058835.14	protein_coding	0.018982258630053	6.57558113076215	0.938905963313534	0.954202978127537	No
439	Abi2	ENSMUSG00000026782.15	protein_coding	-0.37489503385972	4.55086944715763	0.28689398790478	0.347130445129349	No
440	Abi3	ENSMUSG00000018381.15	protein_coding	3.89720483306413	3.14020493714404	3.40165714523701e-18	2.31252568224065e-17	Up
441	Abi3bp	ENSMUSG00000035258.15	protein_coding	15.3267192210467	7.42784075377453	3.31564972965668e-68	1.40413203230232e-66	Up
442	Abl1	ENSMUSG00000026842.16	protein_coding	0.612271299450026	4.97557422161087	0.0462793965542675	0.0670373518288176	No
443	Abl2	ENSMUSG00000026596.13	protein_coding	-1.08458275553985	3.15675272667972	0.00076557115467002	0.00148627917424232	No
444	Ablim1	ENSMUSG00000025085.16	protein_coding	2.6729634958038	6.7061842521871	1.16892942325543e-19	8.56926133046121e-19	Up
445	Abr	ENSMUSG00000017631.18	protein_coding	0.0587271152451779	5.35537129725753	0.817260694121851	0.85386942024603	No
446	Abracl	ENSMUSG00000078453.3	protein_coding	0.440208306822831	5.8451785962425	0.0654166732155153	0.0920771818208217	No
447	Abraxas1	ENSMUSG00000035234.18	protein_coding	-0.715733550976758	3.94298313655709	0.018650867254055	0.0291279135822886	No
448	Abraxas2	ENSMUSG00000030965.19	protein_coding	-0.286769698060815	5.75101708090681	0.246361801808595	0.303822088471406	No
449	Abt1	ENSMUSG00000036376.3	protein_coding	-0.975118479964827	4.89596121196849	0.00109822046434718	0.00208102859746576	No
450	Abtb1	ENSMUSG00000030083.11	protein_coding	0.202245128924698	3.91394087992416	0.620643107161776	0.679394967430023	No
451	Abtb2	ENSMUSG00000032724.5	protein_coding	-2.83767507845213	5.06361915554325	2.80513969165565e-25	2.73367870865921e-24	Down
452	AC098880.2	ENSMUSG00000117183.1	processed_pseudogene	-0.727836349275996	2.17638368503571	0.0790206618494351	0.109417314339797	No
453	AC102106.1	ENSMUSG00000118264.1	transcribed_processed_pseudogene	1.00073888634021	0.166070006247688	0.198906498199315	0.251135775625831	No
454	AC104328.1	ENSMUSG00000117600.1	TEC	7.31719252787295	-0.177051163699144	5.5182791706082e-07	1.60506469133758e-06	Up
455	AC114539.1	ENSMUSG00000118087.1	bidirectional_promoter_lncRNA	-2.02737901126735	2.8382543074906	2.37592904494637e-06	6.3713914435355e-06	Down
456	AC114990.1	ENSMUSG00000117327.1	pseudogene	0.483535846769	0.844595773087765	0.439647260721402	0.505080078519161	No
457	AC115117.1	ENSMUSG00000117730.1	processed_pseudogene	0.48001150107581	2.39131917926185	0.19462240011935	0.246243124426931	No
458	AC115631.1	ENSMUSG00000117942.1	protein_coding	-3.24947203662016	2.48240367782144	3.36110201242364e-14	1.79293299953939e-13	Down
459	AC115752.1	ENSMUSG00000118106.1	TEC	-0.97121907016445	0.342463029299094	0.206853417818001	0.260031420655744	No
460	AC117239.2	ENSMUSG00000117621.1	protein_coding	-0.701036267718986	0.337582495726956	0.281995469857111	0.342070188032698	No
461	AC121821.1	ENSMUSG00000117869.1	processed_transcript	-1.85004480080163	1.77482578908545	7.16927121563346e-05	0.000159768374306553	No
462	AC121824.2	ENSMUSG00000118246.1	processed_pseudogene	-0.00805328626790715	-0.0926863844008247	1	1	No
463	AC121967.1	ENSMUSG00000117804.1	processed_pseudogene	0.271989578330968	-0.623258191269617	0.843345823291447	0.875920870092249	No
464	AC122253.2	ENSMUSG00000117458.1	processed_pseudogene	0.228466426403394	-0.104792389414484	0.769904303499256	0.813430593946571	No
465	AC122442.1	ENSMUSG00000117814.1	lincRNA	2.20910859863192	-0.106477397443856	0.00429730850904352	0.00745728423975372	Up
466	AC122453.1	ENSMUSG00000117438.1	processed_pseudogene	0.0494422478906353	0.620869262178272	0.951117801769502	0.964490284043941	No
467	AC122861.4	ENSMUSG00000117959.1	antisense	-0.519616449979921	-0.0239236173851954	0.465049568411521	0.530434595450353	No
468	AC124502.3	ENSMUSG00000117789.1	protein_coding	0.81509245809929	1.10493074193218	0.191021194353919	0.242195705860929	No
469	AC124512.1	ENSMUSG00000117875.1	processed_pseudogene	-1.22403650227596	-0.341783743537666	0.10288146537934	0.138751707496407	No
470	AC124518.1	ENSMUSG00000117922.1	lincRNA	-7.28184524764414	2.79806019704784	1.41896734380875e-23	1.27762417276096e-22	Down
471	AC125110.1	ENSMUSG00000117662.1	processed_transcript	2.22525078968297	1.20166654778225	9.35064751962249e-05	0.000205373143301716	Up
472	AC125398.1	ENSMUSG00000118102.1	lincRNA	-9.53801936865377	1.58711266532564	9.35859692558802e-19	6.57857107743873e-18	Down
473	AC125456.1	ENSMUSG00000118241.1	processed_pseudogene	-1.64503388741583	0.715951933045328	0.00520949079751136	0.00892834511929917	No
474	AC126937.2	ENSMUSG00000117171.1	bidirectional_promoter_lncRNA	2.52346406180804	1.36518393717035	4.85056502451267e-06	1.24968603645491e-05	Up
475	AC127331.2	ENSMUSG00000117813.1	processed_pseudogene	-0.508171321884898	3.45879329269413	0.109921871942783	0.147314243943062	No
476	AC131675.2	ENSMUSG00000118145.1	processed_pseudogene	-3.81543318058694	-0.462992426776417	4.52577591371731e-05	0.000103352481618003	Down
477	AC132148.1	ENSMUSG00000118330.1	antisense	-7.80926789514647	-0.080738277709881	1.33943636475592e-08	4.6209553510563e-08	Down
478	AC132253.4	ENSMUSG00000118100.1	processed_transcript	-0.137652982293566	0.609039691566638	0.919023340984954	0.938819358657395	No
479	AC132253.9	ENSMUSG00000118383.1	lincRNA	-1.77139761561012	1.76764131302507	0.000248973455656219	0.000517840855200859	No
480	AC132307.1	ENSMUSG00000117775.1	sense_intronic	1.26335992806112	2.16522774511109	0.00541702460212473	0.00925539255894181	No
481	AC133509.1	ENSMUSG00000117822.1	processed_pseudogene	-0.855372019441005	0.32410524382599	0.182429282545698	0.232301673994742	No
482	AC133523.4	ENSMUSG00000118132.1	bidirectional_promoter_lncRNA	-0.0459777623905874	-0.317395897854796	1	1	No
483	AC133601.1	ENSMUSG00000118257.1	lincRNA	2.18628166043197	-0.30737620466478	0.0312583638684624	0.0468114872770053	Up
484	AC144860.1	ENSMUSG00000117499.1	TEC	0.740591945423746	1.30905030569023	0.161185430119075	0.207830152354651	No
485	AC148019.2	ENSMUSG00000118002.1	lincRNA	7.19032439864627	-0.280123081044873	7.77262126349122e-07	2.21791179181592e-06	Up
486	AC154366.4	ENSMUSG00000117648.1	bidirectional_promoter_lncRNA	7.70871385117518	0.15014947724327	2.48227756173715e-07	7.50209071910433e-07	Up
487	AC154457.3	ENSMUSG00000117300.1	processed_pseudogene	-0.227238333614481	3.53599291267511	0.48226681899778	0.547053645927364	No
488	AC154652.2	ENSMUSG00000118295.1	transcribed_processed_pseudogene	-5.15619183661073	-0.527880716713937	9.84625656111045e-07	2.77813693680231e-06	Down
489	AC157548.1	ENSMUSG00000118057.1	lincRNA	0.0599292737597513	2.07948204245458	0.918173804607701	0.938297605062906	No
490	AC158975.2	ENSMUSG00000118012.1	lincRNA	-0.200905608230343	1.18378005805189	0.700560830573842	0.752203099719093	No
491	AC160336.1	ENSMUSG00000115801.1	lincRNA	-0.731733398928555	1.80811322936549	0.223088953113869	0.277593298833755	No
492	AC160966.1	ENSMUSG00000111511.1	processed_transcript	7.50743722837747	-0.017320091664071	4.114836498223e-07	1.2149734717994e-06	Up
493	AC161119.1	ENSMUSG00000118365.1	antisense	6.36206696224831	4.05496952554761	5.82738629613989e-43	1.13818963933632e-41	Up
494	AC165962.1	ENSMUSG00000117725.1	antisense	0.270103405624869	1.35887959188394	0.633622052265967	0.69127851412425	No
495	AC165962.3	ENSMUSG00000118053.1	TEC	1.7695041036087	0.553121459237177	0.0188761273447344	0.0294398706464558	No
496	AC166110.4	ENSMUSG00000117278.1	lincRNA	1.31559975008585	1.35755976749604	0.0181582426462006	0.0284194557148041	No
497	Acaa1a	ENSMUSG00000036138.16	protein_coding	-0.373729410851155	6.65614254595272	0.155039101967689	0.200658874817109	No
498	Acaa1b	ENSMUSG00000010651.4	protein_coding	-0.0474536776702989	2.44207185187911	0.923422234886697	0.942172352266268	No
499	Acaa2	ENSMUSG00000036880.10	protein_coding	-0.964543257582891	6.46816362912651	0.000104787362786819	0.00022844700879595	No
500	Acaca	ENSMUSG00000020532.18	protein_coding	0.138391779773656	5.66420886760451	0.682870167459169	0.736536029205901	No
501	Acacb	ENSMUSG00000042010.16	protein_coding	3.67361776716108	1.065241025526	2.5624061268356e-08	8.57106281266169e-08	Up
502	Acad10	ENSMUSG00000029456.12	protein_coding	0.726828539542686	1.91926177524493	0.0929594868425674	0.126752951338704	No
503	Acad11	ENSMUSG00000090150.10	protein_coding	1.0576323738271	5.27808354490147	4.63288371677431e-05	0.000105641649448198	No
504	Acad12	ENSMUSG00000042647.13	protein_coding	-0.639584106837413	2.31351218885105	0.134762901651291	0.177024915771872	No
505	Acad8	ENSMUSG00000031969.16	protein_coding	0.0854727573796206	4.81445482591656	0.745341826675902	0.791647002286232	No
506	Acad9	ENSMUSG00000027710.14	protein_coding	-1.43271058436241	4.84090304877975	7.6641576585613e-07	2.1901208265736e-06	No
507	Acadl	ENSMUSG00000026003.5	protein_coding	-1.02103630622741	7.11978077028261	3.11659288300837e-05	7.29030037903715e-05	No
508	Acadm	ENSMUSG00000062908.12	protein_coding	0.443107204765291	6.27872926911987	0.0785231174194933	0.108793209607318	No
509	Acads	ENSMUSG00000029545.13	protein_coding	-1.19937394742977	5.15923991513262	3.29640795856869e-06	8.65541475355691e-06	No
510	Acadsb	ENSMUSG00000030861.15	protein_coding	1.42181262925988	6.89494491943958	8.40103895190734e-07	2.39033464980507e-06	No
511	Acadvl	ENSMUSG00000018574.14	protein_coding	0.326429296109517	7.53439079734447	0.184638800609914	0.234899229292245	No
512	Acap1	ENSMUSG00000001588.12	protein_coding	-7.0028250068959	-0.777309228685726	3.76736432474102e-06	9.82864754502893e-06	Down
513	Acap2	ENSMUSG00000049076.11	protein_coding	-0.279809164569623	5.61965291582361	0.288063720269038	0.348454437306572	No
514	Acap3	ENSMUSG00000029033.16	protein_coding	0.217710113372926	4.02217607383589	0.472174602206648	0.537322203250691	No
515	Acat1	ENSMUSG00000032047.5	protein_coding	-1.08376489661602	6.46601231945091	1.27636337583864e-05	3.1244617338896e-05	No
516	Acat2	ENSMUSG00000023832.14	protein_coding	-0.0332034163497626	6.35432874497249	0.911523637141896	0.9331033598863	No
517	Acat3	ENSMUSG00000062480.12	protein_coding	6.40078766909622	4.72054408163756	3.90470458677204e-43	7.65897296283558e-42	Up
518	Acbd3	ENSMUSG00000026499.5	protein_coding	1.0069794406421	4.1998044897108	0.000426465703239382	0.000859233767097089	No
519	Acbd4	ENSMUSG00000056938.16	protein_coding	0.917404326362654	5.10487517445759	0.00035856497438208	0.000730314423480371	No
520	Acbd5	ENSMUSG00000026781.17	protein_coding	0.256485889879726	5.82401087627964	0.453690414853919	0.518803044169865	No
521	Acbd6	ENSMUSG00000033701.13	protein_coding	1.76218994498343	5.68153794903705	1.26221791584869e-11	5.62936995126332e-11	No
522	Accs	ENSMUSG00000040272.14	protein_coding	0.437293522028058	2.76948267003539	0.207797545220262	0.261028701579299	No
523	Acd	ENSMUSG00000038000.10	protein_coding	-0.468148165115808	5.43114677044713	0.0593691844118812	0.0843225093062289	No
524	Acer2	ENSMUSG00000038007.14	protein_coding	-5.29319322739712	3.7300837856314	3.80045185801556e-39	6.5377214074285e-38	Down
525	Acer3	ENSMUSG00000030760.14	protein_coding	-2.31035028685966	6.86854533408346	2.25799641179511e-19	1.63539405389846e-18	Down
526	Acin1	ENSMUSG00000022185.19	protein_coding	0.175663857410039	4.64191980189218	0.510578767397871	0.574043579680581	No
527	Ackr3	ENSMUSG00000044337.5	protein_coding	6.77549256324683	2.47290987270134	7.00739338884448e-25	6.70617716991834e-24	Up
528	Ackr4	ENSMUSG00000079355.5	protein_coding	3.09478825865707	-0.667598162798802	0.00259779998520942	0.0046805014565678	Up
529	Acly	ENSMUSG00000020917.17	protein_coding	-0.851789885399195	7.84380634361827	0.00316156150834688	0.00560867329843551	No
530	Aco1	ENSMUSG00000028405.9	protein_coding	-1.45018811866384	5.6352845792495	7.31956239598826e-09	2.58971129431899e-08	No
531	Aco2	ENSMUSG00000022477.13	protein_coding	-0.529515202043986	8.04442473381157	0.033246858002229	0.0495535991405518	No
532	Acod1	ENSMUSG00000022126.6	protein_coding	-6.23116416779158	1.21409687257135	1.63270626195174e-11	7.21433194496098e-11	Down
533	Acot1	ENSMUSG00000072949.6	protein_coding	-0.00908103985051077	2.57374480774993	0.983696115490888	0.991644741014619	No
534	Acot11	ENSMUSG00000034853.16	protein_coding	10.765169872678	2.93715751134966	2.65882091720054e-35	3.90035509124927e-34	Up
535	Acot13	ENSMUSG00000006717.7	protein_coding	0.18899830308964	6.5928161423475	0.522165355272651	0.585362894538575	No
536	Acot2	ENSMUSG00000021226.7	protein_coding	3.17390446962105	3.71207931095843	1.18892316389834e-16	7.34026213716639e-16	Up
537	Acot6	ENSMUSG00000043487.4	protein_coding	1.52811397807472	-0.387350582825769	0.0508181733247827	0.072993472067378	No
538	Acot7	ENSMUSG00000028937.14	protein_coding	-4.46026651318845	7.4356423596925	2.80485170946837e-50	6.93599758441393e-49	Down
539	Acot8	ENSMUSG00000017307.16	protein_coding	-0.817333866883997	4.1724094628793	0.006337716219175	0.0107239362418298	No
540	Acot9	ENSMUSG00000025287.15	protein_coding	-0.828570990241268	6.62376851087834	0.000709538985428819	0.00138331632693486	No
541	Acox1	ENSMUSG00000020777.16	protein_coding	0.471968238149259	6.33125661799633	0.0985415701863033	0.133509799818015	No
542	Acox2	ENSMUSG00000021751.13	protein_coding	-1.61654007957926	4.58127679178781	1.1091216734458e-08	3.86101481495158e-08	No
543	Acox3	ENSMUSG00000029098.17	protein_coding	0.0942959320874259	4.22661595282242	0.758380526961054	0.8030320796266	No
544	Acp1	ENSMUSG00000044573.16	protein_coding	-0.362870259526436	6.98958719112718	0.163865848289257	0.210932726074515	No
545	Acp2	ENSMUSG00000002103.15	protein_coding	1.42079434434731	6.18846998671281	4.65535385029523e-08	1.5161651015731e-07	No
546	Acp5	ENSMUSG00000001348.15	protein_coding	8.65656585668277	0.981795575946617	1.84831848016004e-11	8.12040428720059e-11	Up
547	Acp6	ENSMUSG00000028093.15	protein_coding	-0.706490337713921	5.52181573726914	0.00427303528996294	0.00741795069517448	No
548	Acpp	ENSMUSG00000032561.15	protein_coding	-1.71699601862241	2.55341603570932	0.000293824188286137	0.000604767740693582	No
549	Acsbg1	ENSMUSG00000032281.11	protein_coding	-12.0316978792499	4.11188837420201	9.95591818082016e-32	1.26254171216115e-30	Down
550	Acsf2	ENSMUSG00000076435.3	protein_coding	10.2585681269603	4.9872761869495	3.69358289757753e-77	2.03779824564357e-75	Up
551	Acsf3	ENSMUSG00000015016.8	protein_coding	-1.74378741935627	3.3189608324726	6.58043968743677e-08	2.11086237645644e-07	No
552	Acsl1	ENSMUSG00000018796.13	protein_coding	-0.284695284874193	4.70812358981095	0.375368631811326	0.439846404918196	No
553	Acsl3	ENSMUSG00000032883.15	protein_coding	1.1705367296291	4.69163044443326	3.17226232886778e-05	7.41175784210579e-05	No
554	Acsl4	ENSMUSG00000031278.12	protein_coding	-0.81738905773856	7.39779569997976	0.0261823573125283	0.0397669015530146	No
555	Acsl5	ENSMUSG00000024981.6	protein_coding	-2.62659642251705	7.34083522786188	1.53030165932697e-19	1.11534828307157e-18	Down
556	Acss2	ENSMUSG00000027605.18	protein_coding	-0.18459683311109	3.19878595381802	0.598338236807192	0.658902336124574	No
557	Acss3	ENSMUSG00000035948.13	protein_coding	8.78019069979291	1.08996565925946	1.69146913006935e-13	8.63697069070809e-13	Up
558	Acta2	ENSMUSG00000035783.9	protein_coding	14.3836069187541	9.09267501348998	5.00943692831732e-157	4.95504875595273e-154	Up
559	Actb	ENSMUSG00000029580.14	protein_coding	-0.899143613528146	12.8291660313724	0.000488409008449818	0.000974706434502533	No
560	Actg-ps1	ENSMUSG00000074978.4	processed_pseudogene	-0.0206226528018178	0.893452470212661	1	1	No
561	Actg1	ENSMUSG00000062825.15	protein_coding	0.0501940598149762	11.8828531110788	0.852727152552521	0.883817670917089	No
562	Actl6a	ENSMUSG00000027671.14	protein_coding	-1.19465060658196	5.78211829743806	8.93116508291824e-06	2.23005362546433e-05	No
563	Actn1	ENSMUSG00000015143.15	protein_coding	2.55985200894485	8.15684509377759	8.03865138940564e-20	5.94336596051732e-19	Up
564	Actn4	ENSMUSG00000054808.15	protein_coding	-0.137358016904257	9.122819473193	0.59183524636218	0.652890503594636	No
565	Actr10	ENSMUSG00000021076.6	protein_coding	0.186105984133228	6.79883492605372	0.453492637994166	0.518684597799846	No
566	Actr1a	ENSMUSG00000025228.5	protein_coding	-0.0904857125252176	7.82633615740798	0.739529891069124	0.786556000790465	No
567	Actr1b	ENSMUSG00000037351.9	protein_coding	1.23589845441118	8.03321583730186	1.12630165055212e-06	3.15218780453633e-06	No
568	Actr2	ENSMUSG00000020152.7	protein_coding	0.581452843702737	7.69697422641589	0.0155668854711608	0.024630967779323	No
569	Actr3	ENSMUSG00000026341.16	protein_coding	-0.30593789476091	7.88155056814593	0.20400253165943	0.256773955500798	No
570	Actr3b	ENSMUSG00000056367.14	protein_coding	1.27819148528934	2.67875556362222	0.000880083117741528	0.00169363410429192	No
571	Actr5	ENSMUSG00000037761.16	protein_coding	2.68220564680638	2.57807653571948	6.49784696360916e-10	2.53043264207142e-09	Up
572	Actr6	ENSMUSG00000019948.4	protein_coding	-0.0787656501228386	3.71808611105074	0.827886438505275	0.86225717512192	No
573	Actr8	ENSMUSG00000015971.5	protein_coding	0.263274947469646	5.36933681749012	0.278385044467575	0.338194235966925	No
574	Acvr1	ENSMUSG00000026836.15	protein_coding	0.0943399245566432	3.27341755542266	0.794079022159973	0.834198626829867	No
575	Acvr1b	ENSMUSG00000000532.11	protein_coding	-0.476722650023815	2.59749575607476	0.179875141357026	0.229492441267007	No
576	Acvr2a	ENSMUSG00000052155.5	protein_coding	-0.730231460533026	4.13348211581187	0.0138039704789231	0.0219999290127894	No
577	Acvr2b	ENSMUSG00000061393.14	protein_coding	1.38190475380242	0.781161420777116	0.177560910092154	0.226727845362485	No
578	Acvrl1	ENSMUSG00000000530.16	protein_coding	6.66215934139001	2.3670715586154	9.64312746799285e-24	8.75085381236992e-23	Up
579	Acy1	ENSMUSG00000023262.13	protein_coding	-1.61102302675131	4.71985759188753	2.47309347350015e-09	9.14239146316874e-09	No
580	Acy3	ENSMUSG00000024866.10	protein_coding	3.83105599586267	2.55592338019094	5.69050542568958e-16	3.38206519892486e-15	Up
581	Acyp1	ENSMUSG00000008822.15	protein_coding	0.0175598929588578	3.60742883936835	0.973868821648366	0.983814957848452	No
582	Acyp2	ENSMUSG00000060923.5	protein_coding	11.1552451337971	3.31140790516583	2.71727629311673e-36	4.14871467553257e-35	Up
583	Ada	ENSMUSG00000017697.3	protein_coding	-1.32386801216194	3.74551410684235	2.15976029508696e-05	5.14066011797254e-05	No
584	Adal	ENSMUSG00000027259.15	protein_coding	0.180187108905112	4.07577047787138	0.532099860413978	0.59509924624558	No
585	Adam10	ENSMUSG00000054693.14	protein_coding	0.298614763201124	7.30453793747625	0.25912793472996	0.31772654862232	No
586	Adam11	ENSMUSG00000020926.16	protein_coding	-0.641721985041971	0.416360954937089	0.297184298188502	0.358110699731498	No
587	Adam12	ENSMUSG00000054555.11	protein_coding	-4.73853154334263	4.08329715029045	5.90598389380833e-15	3.29915550469777e-14	Down
588	Adam15	ENSMUSG00000028041.17	protein_coding	1.10413367493547	6.65880485196393	5.79325713627013e-06	1.48016650965071e-05	No
589	Adam17	ENSMUSG00000052593.16	protein_coding	-1.99171894155795	6.40358548370489	8.15668379524278e-14	4.24957702018518e-13	No
590	Adam19	ENSMUSG00000011256.16	protein_coding	9.76721952918775	1.99578471729091	8.61633400639336e-20	6.35689895154689e-19	Up
591	Adam23	ENSMUSG00000025964.15	protein_coding	7.6355447899545	0.0892829711559768	1.9861327050329e-07	6.06482154339484e-07	Up
592	Adam3	ENSMUSG00000031553.16	protein_coding	-7.11715171732941	-0.685954043846792	1.95233524714326e-06	5.30012517201331e-06	Down
593	Adam8	ENSMUSG00000025473.16	protein_coding	-8.48745324313687	5.16729018870498	7.57193962695824e-72	3.56653809367747e-70	Down
594	Adam9	ENSMUSG00000031555.15	protein_coding	2.76009181279041	8.03072764403595	4.18056484698426e-25	4.03994849972352e-24	Up
595	Adamts1	ENSMUSG00000022893.14	protein_coding	1.04313518409108	8.01408141470219	0.0594563657071687	0.0844203580757585	No
596	Adamts10	ENSMUSG00000024299.17	protein_coding	4.07372742697071	3.65930296822535	2.29213046606318e-26	2.33392813926786e-25	Up
597	Adamts12	ENSMUSG00000047497.10	protein_coding	8.75522270975773	1.06822893896486	9.01362906139395e-14	4.68722250252285e-13	Up
598	Adamts14	ENSMUSG00000059901.12	protein_coding	-3.7881445103549	0.887289496201298	1.38236074553817e-06	3.81637392428481e-06	Down
599	Adamts18	ENSMUSG00000053399.9	protein_coding	9.1346560829237	1.41237020752148	2.7138423770793e-16	1.64325707205047e-15	Up
600	Adamts2	ENSMUSG00000036545.8	protein_coding	13.7464070097135	5.85490231127021	4.71581807178726e-75	2.39211167245824e-73	Up
601	Adamts4	ENSMUSG00000006403.13	protein_coding	0.717416182072854	3.47692610237797	0.137822189721029	0.180666573575995	No
602	Adamts5	ENSMUSG00000022894.6	protein_coding	7.30561638610512	8.76023527792906	4.17481232595085e-37	6.62990838185405e-36	Up
603	Adamts6	ENSMUSG00000046169.10	protein_coding	4.6670612657456	1.40561537195351	7.72672746050796e-12	3.4932981349368e-11	Up
604	Adamts7	ENSMUSG00000032363.15	protein_coding	1.67126996788056	3.07422212392335	6.35219957920943e-06	1.61404146372279e-05	No
605	Adamts8	ENSMUSG00000031994.13	protein_coding	-10.2417338300598	2.29430406192507	1.91545357433054e-17	1.24824475752138e-16	Down
606	Adamts9	ENSMUSG00000030022.14	protein_coding	3.11492923222903	0.105330594658898	0.000114954387904266	0.000249238823187456	Up
607	Adamtsl1	ENSMUSG00000066113.16	protein_coding	9.46656186350028	1.713853645291	7.62799841445357e-15	4.22192334305968e-14	Up
608	Adamtsl3	ENSMUSG00000070469.12	protein_coding	7.66922110083691	6.40497749780915	5.22945944817325e-84	3.58502744744075e-82	Up
609	Adamtsl4	ENSMUSG00000015850.11	protein_coding	1.96352814938133	3.85102904425337	7.94606283111740e-09	2.79778993351929e-08	No
610	Adamtsl5	ENSMUSG00000043822.18	protein_coding	7.04030049280348	3.23500151842673	2.20329790008568e-36	3.3901410355985e-35	Up
611	Adap1	ENSMUSG00000056413.16	protein_coding	-4.43986627505357	0.696724939546435	8.31921078228825e-10	3.21082583369921e-09	Down
612	Adar	ENSMUSG00000027951.16	protein_coding	-0.409189429637259	4.79521691585417	0.150400669506969	0.195214965913629	No
613	Adarb1	ENSMUSG00000020262.15	protein_coding	1.59531419147193	3.51361443061509	3.36717190299931e-05	7.83937399339853e-05	No
614	Adat1	ENSMUSG00000031949.17	protein_coding	-1.04547498542602	2.32621759152217	0.0159126136775678	0.0251406587800296	No
615	Adat2	ENSMUSG00000019808.8	protein_coding	-0.409430048107428	4.81190120760214	0.122443757961841	0.162289544434875	No
616	Adat3	ENSMUSG00000113640.1	protein_coding	-0.0949407598580044	2.56142938418757	0.80610917280569	0.844210831506707	No
617	Adck1	ENSMUSG00000021044.15	protein_coding	-0.281841925546018	4.13855830052473	0.35201149626241	0.41540015391636	No
618	Adck2	ENSMUSG00000046947.12	protein_coding	-0.209673527480255	3.58764584995882	0.494764450629281	0.558986547467919	No
619	Adck5	ENSMUSG00000022550.18	protein_coding	-0.266289693502208	4.8275489676455	0.313356743397862	0.375150357272723	No
620	Adcy1	ENSMUSG00000020431.5	protein_coding	8.24126150437319	0.613530792828266	6.88466124118994e-10	2.67429982799434e-09	Up
621	Adcy3	ENSMUSG00000020654.15	protein_coding	4.37407252314196	3.33534267656982	7.20544550302734e-21	5.61513839763211e-20	Up
622	Adcy6	ENSMUSG00000022994.9	protein_coding	0.828565710546935	3.60131898117653	0.00769661335435978	0.0128227504488901	No
623	Adcy7	ENSMUSG00000031659.13	protein_coding	-2.43558688505388	4.04663838753033	2.92234311276299e-12	1.36903272752172e-11	Down
624	Adcy9	ENSMUSG00000005580.11	protein_coding	0.305428579866133	1.72904984596331	0.510312565071065	0.573837466593919	No
625	Add1	ENSMUSG00000029106.14	protein_coding	2.02762292424469	7.71525159205763	7.42562277226109e-16	4.385075656728e-15	Up
626	Add3	ENSMUSG00000025026.15	protein_coding	-1.96637141256255	4.64191285593102	7.68354874226088e-11	3.20777157017874e-10	No
627	Adgra1	ENSMUSG00000025475.17	protein_coding	-9.6549445069317	1.70727375830601	1.45411401128816e-21	1.17826628603385e-20	Down
628	Adgra2	ENSMUSG00000031486.15	protein_coding	12.5157075521689	4.63799055605217	4.50513583750547e-55	1.32738555484629e-53	Up
629	Adgra3	ENSMUSG00000029090.12	protein_coding	1.60566020803357	4.94187960331987	0.000408283727385881	0.000825509279725461	No
630	Adgre5	ENSMUSG00000002885.14	protein_coding	3.7502728026555	3.44831466168535	8.97446872891328e-23	7.73356832345931e-22	Up
631	Adgrf4	ENSMUSG00000023918.12	protein_coding	-8.30831957121796	3.83432498224239	2.96632865641506e-55	8.79608548908689e-54	Down
632	Adgrf5	ENSMUSG00000056492.6	protein_coding	4.02080890968105	1.88401402459046	1.01121573710151e-09	3.86191823700543e-09	Up
633	Adgrg1	ENSMUSG00000031785.16	protein_coding	-0.129909856448388	2.54944886908839	0.756223456064286	0.801483424122013	No
634	Adgrg2	ENSMUSG00000031298.15	protein_coding	6.57851401937988	1.47423965424677	3.15803178080268e-15	1.79820822781889e-14	Up
635	Adgrg3	ENSMUSG00000060470.7	protein_coding	-5.52046886413464	0.543297196850725	9.94669740383679e-11	4.11661284065547e-10	Down
636	Adgrg6	ENSMUSG00000039116.6	protein_coding	-1.24681587331456	4.97173983330673	0.000519486968566833	0.00103285793836518	No
637	Adgrl1	ENSMUSG00000013033.16	protein_coding	0.515299290048472	2.84620975779492	0.404682691700437	0.46990155246249	No
638	Adgrl2	ENSMUSG00000028184.12	protein_coding	-1.65341717459308	5.46895332882477	3.82715726340082e-10	1.51597465055991e-09	No
639	Adgrl3	ENSMUSG00000037605.16	protein_coding	-1.85917985656119	3.74559566214357	1.38686845167602e-09	5.23449286421628e-09	No
640	Adh1	ENSMUSG00000074207.10	protein_coding	11.5939839122488	3.73654848713217	2.95052593503199e-48	6.87859985662004e-47	Up
641	Adh5	ENSMUSG00000028138.8	protein_coding	-0.471009510538875	7.11763624857665	0.0504941726280001	0.0725732540272491	No
642	Adh7	ENSMUSG00000055301.8	protein_coding	-10.0853805413276	2.15480486652206	5.08626867265078e-15	2.86203366838147e-14	Down
643	Adhfe1	ENSMUSG00000025911.14	protein_coding	2.32880738989545	2.68569735205603	7.69820693324857e-09	2.71673724800271e-08	Up
644	Adi1	ENSMUSG00000020629.12	protein_coding	0.801057966242274	6.46166166533805	0.00100556914299392	0.00191726855186284	No
645	Adipor1	ENSMUSG00000026457.14	protein_coding	2.45724204642259	8.98044849160271	3.69981730335543e-22	3.08459181317676e-21	Up
646	Adipor2	ENSMUSG00000030168.13	protein_coding	2.17488406349353	4.83930797117062	1.69709162667419e-15	9.82907772738776e-15	Up
647	Adk	ENSMUSG00000039197.10	protein_coding	0.0949457208152546	6.95498851889606	0.700552906715744	0.752203099719093	No
648	Adm	ENSMUSG00000030790.15	protein_coding	13.0818117336315	7.79030190147094	1.43494071290668e-134	6.20970593510367e-132	Up
649	Adm2	ENSMUSG00000054136.6	protein_coding	5.04506254761796	1.37820145707279	2.77187493134795e-11	1.19765753663982e-10	Up
650	Adnp	ENSMUSG00000051149.15	protein_coding	8.80363821836937	1.11599225260967	1.72819180142081e-09	6.46636046097688e-09	Up
651	Adnp2	ENSMUSG00000053950.10	protein_coding	1.28667930352746	4.66354316233768	1.05688526094392e-05	2.61305964891116e-05	No
652	Ado	ENSMUSG00000057134.5	protein_coding	-0.103552814944824	6.64317369855639	0.705977381534243	0.757095545534438	No
653	Adpgk	ENSMUSG00000025236.11	protein_coding	-1.0595558912344	5.51768361768838	0.000130606703052821	0.000281325497569679	No
654	Adprh	ENSMUSG00000002844.9	protein_coding	1.26247651494172	6.80073924328697	3.12775762035903e-07	9.34480852788174e-07	No
655	Adprhl2	ENSMUSG00000042558.16	protein_coding	-1.05294424158561	5.02830600677165	0.000883766729933068	0.00170025030232191	No
656	Adprm	ENSMUSG00000020910.16	protein_coding	1.9748153713193	4.60277665847883	1.85029245665453e-10	7.50303072906354e-10	No
657	Adra1b	ENSMUSG00000050541.14	protein_coding	7.41323938073143	4.28028301841048	1.14765905223035e-54	3.31099636568457e-53	Up
658	Adra1d	ENSMUSG00000027335.9	protein_coding	12.0342400337027	4.16593812576693	1.6637174207388e-52	4.43060746969056e-51	Up
659	Adrb2	ENSMUSG00000045730.4	protein_coding	0.860594876906214	3.22533852925228	0.0265984111782649	0.0403433513687418	No
660	Adrm1	ENSMUSG00000039041.15	protein_coding	0.36622225206845	7.82432466634662	0.131803837867923	0.173466978406672	No
661	Adsl	ENSMUSG00000022407.10	protein_coding	-1.61129440255355	6.77321958223323	4.17940070832009e-10	1.65125081337565e-09	No
662	Adss	ENSMUSG00000015961.8	protein_coding	-0.882855212271833	6.25226846750151	0.000465982228314022	0.000932772751906992	No
663	Adssl1	ENSMUSG00000011148.14	protein_coding	-0.165364973622207	2.93816858321705	0.631624641521923	0.689642674114609	No
664	Aebp1	ENSMUSG00000020473.13	protein_coding	4.70134676625745	9.94064354915291	3.85558840959575e-42	7.35429590855124e-41	Up
665	Aebp2	ENSMUSG00000030232.18	protein_coding	-2.03738913102009	3.80036097632486	1.32426360378007e-08	4.57088793248912e-08	Down
666	Aen	ENSMUSG00000030609.18	protein_coding	-0.446865298172842	6.74391482694806	0.101559238019012	0.137102001178328	No
667	Aes	ENSMUSG00000054452.10	protein_coding	3.11493536201318	8.06485603076968	8.59509356349234e-32	1.09297388124189e-30	Up
668	Afap1	ENSMUSG00000029094.12	protein_coding	-0.481799968166138	6.68196032542104	0.0498048129167634	0.0717015333476806	No
669	Afap1l2	ENSMUSG00000025083.18	protein_coding	0.145929762778694	4.35110862892356	0.807038588164888	0.844864708868111	No
670	Afdn	ENSMUSG00000068036.15	protein_coding	0.41910924148211	5.77322869679527	0.0946412257376548	0.128868406491155	No
671	Aff1	ENSMUSG00000029313.18	protein_coding	0.62328774742773	6.41100665850182	0.0154574476729716	0.0244689912408906	No
672	Aff2	ENSMUSG00000031189.12	protein_coding	4.45501932179049	4.01330323539884	2.44511258315041e-33	3.3001870420533e-32	Up
673	Aff3	ENSMUSG00000037138.17	protein_coding	9.29947598240829	1.56338893965009	7.90145043552706e-17	4.94885959435453e-16	Up
674	Aff4	ENSMUSG00000049470.13	protein_coding	2.2701758961401	7.26550922778852	4.21409323842917e-19	3.0096319322211e-18	Up
675	Afg1l	ENSMUSG00000038302.14	protein_coding	0.278745068018999	3.44158540031795	0.369701494386797	0.433866635107488	No
676	Afg3l1	ENSMUSG00000031967.15	protein_coding	-0.97561476997133	5.59155183627405	0.000164075451457838	0.000349448915993254	No
677	Afg3l2	ENSMUSG00000024527.10	protein_coding	-1.21464604068155	6.86663945761009	6.01099758079014e-05	0.000135284080121537	No
678	Afmid	ENSMUSG00000017718.15	protein_coding	0.203981943291029	1.85051086658908	0.656338999783811	0.712805463807247	No
679	Afp	ENSMUSG00000054932.6	protein_coding	-0.918169729273941	-0.143015318334855	0.272151386233856	0.331406295864091	No
680	Aftph	ENSMUSG00000049659.15	protein_coding	0.112397344629442	4.86247627387035	0.715217445654351	0.764990436967749	No
681	Aga	ENSMUSG00000031521.5	protein_coding	2.62300486672826	5.96465321125189	9.88665020177726e-22	8.06778621061942e-21	Up
682	Agap1	ENSMUSG00000055013.15	protein_coding	-0.739900697776668	4.20005826513174	0.0253310484316723	0.0385943842756957	No
683	Agap3	ENSMUSG00000023353.14	protein_coding	-1.29495288358209	3.74346542655054	0.00093230031428524	0.00178716704764978	No
684	Agbl2	ENSMUSG00000040812.14	protein_coding	7.69980933613727	0.14556608531526	9.09825401999335e-08	2.87626991464664e-07	Up
685	Agbl3	ENSMUSG00000038836.15	protein_coding	0.0728803801425423	1.61691650340699	0.873479139136122	0.901739907466603	No
686	Agbl5	ENSMUSG00000029165.17	protein_coding	-1.16397241277476	2.24090526921814	0.00193892707700773	0.00355726843699034	No
687	Agfg1	ENSMUSG00000026159.13	protein_coding	-0.148081112790114	3.48249336665908	0.639980861831897	0.697391798445712	No
688	Agfg2	ENSMUSG00000029722.15	protein_coding	-1.63001285601501	5.39239861501501	2.4550484874607e-10	9.85720830801851e-10	No
689	Aggf1	ENSMUSG00000021681.8	protein_coding	1.25546192783138	4.68563275097795	2.7472603862073e-06	7.29652125588775e-06	No
690	Agk	ENSMUSG00000029916.11	protein_coding	1.18950752716452	3.74338121694554	0.000197034990797874	0.000415113426528063	No
691	Agl	ENSMUSG00000033400.14	protein_coding	-0.516327875505999	4.16450084098873	0.164203511675728	0.211288815246746	No
692	Ago1	ENSMUSG00000041530.16	protein_coding	1.9278125642012	4.36654280970812	1.64982523431254e-10	6.72161807730511e-10	No
693	Ago2	ENSMUSG00000036698.11	protein_coding	0.406523448696858	6.10560718139904	0.141359145465525	0.184708572033081	No
694	Ago3	ENSMUSG00000028842.15	protein_coding	1.22378194147749	3.8535676228619	9.54945757825198e-05	0.000209440748406135	No
695	Ago4	ENSMUSG00000042500.11	protein_coding	2.58667111942285	0.522191442820538	0.00191009071668286	0.00350901250260337	Up
696	Agpat1	ENSMUSG00000034254.17	protein_coding	-0.0895798479872773	5.90994324243796	0.715345997502732	0.765009759318698	No
697	Agpat2	ENSMUSG00000026922.13	protein_coding	0.482586771725305	5.29547074295016	0.0578605783356134	0.0822979959728404	No
698	Agpat3	ENSMUSG00000001211.15	protein_coding	1.25841795571857	5.91621453823063	4.87792770325952e-07	1.4299225832925e-06	No
699	Agpat4	ENSMUSG00000023827.8	protein_coding	6.14626179031859	5.10778576608335	1.06848658738933e-63	4.08740393982525e-62	Up
700	Agpat5	ENSMUSG00000031467.10	protein_coding	-0.617649955794564	5.62631697683043	0.0226342628487356	0.0347695080601747	No
701	Agps	ENSMUSG00000042410.16	protein_coding	-1.34331696963219	4.61346828004053	2.04263009308088e-05	4.87359433648932e-05	No
702	Agrn	ENSMUSG00000041936.18	protein_coding	-3.56356000186397	5.79793491044635	8.27410301997505e-24	7.53318728603646e-23	Down
703	Agtpbp1	ENSMUSG00000021557.15	protein_coding	0.911550314284777	4.19963344421748	0.0045448805027969	0.00785442471018739	No
704	Agtrap	ENSMUSG00000029007.8	protein_coding	2.05134326751411	4.82961255434751	1.25802996891064e-13	6.47869059482132e-13	Up
705	Ahctf1	ENSMUSG00000026491.13	protein_coding	1.12456503193005	5.40204874313221	4.71786535153248e-06	1.21662941132257e-05	No
706	Ahcy	ENSMUSG00000027597.15	protein_coding	-0.26623897073311	2.66833832011239	0.446639093762499	0.511923371165626	No
707	Ahcyl1	ENSMUSG00000027893.14	protein_coding	2.18056499678966	5.79955263784957	8.82570697751539e-13	4.28235424753445e-12	Up
708	Ahcyl2	ENSMUSG00000029772.17	protein_coding	1.43622109566637	4.40533821369464	7.82828232264783e-06	1.96779912151075e-05	No
709	Ahdc1	ENSMUSG00000037692.14	protein_coding	-0.0525648557110577	2.5404462646437	0.904889545632323	0.927528529083376	No
710	Ahi1	ENSMUSG00000019986.17	protein_coding	0.709695550855549	4.46833015395734	0.0456750441958009	0.0662542654314025	No
711	Ahnak	ENSMUSG00000069833.13	protein_coding	1.4645000759275	9.44464256204141	9.63576692480806e-06	2.39175659391902e-05	No
712	Ahnak2	ENSMUSG00000072812.4	protein_coding	1.67004823161262	5.73082503329498	5.29985746737749e-07	1.54640594623353e-06	No
713	Ahr	ENSMUSG00000019256.17	protein_coding	3.64653493680312	7.31728888736234	1.478227761508e-41	2.75141102706489e-40	Up
714	Ahsa1	ENSMUSG00000021037.7	protein_coding	-1.18778063318228	7.36276890149097	2.61103436649022e-06	6.95739925094412e-06	No
715	Ahsa2	ENSMUSG00000020288.13	protein_coding	-0.627347336121257	5.6822984769422	0.0159651936896036	0.0252122251355492	No
716	AI115009	ENSMUSG00000097745.1	antisense	7.55681866531833	0.0246826526133796	2.63061495680498e-07	7.93136423292736e-07	Up
717	AI413582	ENSMUSG00000062753.14	protein_coding	-0.495152366609726	5.4557307111762	0.0951674058841342	0.129457587100539	No
718	AI429214	ENSMUSG00000074384.4	protein_coding	-2.96938387621926	3.44523656265293	3.25972770359123e-15	1.85230649320194e-14	Down
719	AI464131	ENSMUSG00000046312.4	protein_coding	6.71086528240165	1.58810025116799	3.67048725129624e-17	2.35864999795593e-16	Up
720	AI467606	ENSMUSG00000045165.6	protein_coding	-7.98343734423915	0.069458749975022	5.12848364396607e-09	1.84465562341927e-08	Down
721	AI506816	ENSMUSG00000105987.4	processed_transcript	-2.7074855609816	-0.709506568719736	0.00302015452981998	0.00537779348449878	Down
722	AI597479	ENSMUSG00000010290.7	protein_coding	0.521319686174078	5.29059558296623	0.070452423404429	0.098528091224453	No
723	AI661453	ENSMUSG00000034382.14	protein_coding	-8.64018035446313	0.699836161537951	4.13091302007669e-13	2.04815193347734e-12	Down
724	AI837181	ENSMUSG00000047423.10	protein_coding	0.755983748253505	4.467759670776	0.0088873969930288	0.0146340872246686	No
725	AI839979	ENSMUSG00000107355.1	lincRNA	2.17783363603431	1.09883121272309	0.000166432654801287	0.000354196926953777	Up
726	AI987944	ENSMUSG00000056383.10	protein_coding	0.4483041991951	4.08900279704184	0.129233679851095	0.170489473047344	No
727	Aida	ENSMUSG00000042901.10	protein_coding	1.32376160050466	4.20777175559018	3.45991371794533e-05	8.04717587606767e-05	No
728	Aif1l	ENSMUSG00000001864.13	protein_coding	-1.56170939820409	4.12576231060461	0.000414318831511157	0.000836612303698819	No
729	Aifm1	ENSMUSG00000036932.14	protein_coding	-0.485234794724128	6.20602272493078	0.0457281537302851	0.0663151610490091	No
730	Aifm2	ENSMUSG00000020085.15	protein_coding	0.314070245125202	4.51695748833702	0.238796513630704	0.295228472525488	No
731	Aig1	ENSMUSG00000019806.13	protein_coding	1.01060910401096	5.60820848057267	2.85593433572963e-05	6.71010251622543e-05	No
732	Aimp1	ENSMUSG00000028029.10	protein_coding	-0.410082065261422	6.16674834060478	0.0867871271697314	0.118957550930064	No
733	Aimp2	ENSMUSG00000029610.13	protein_coding	-4.34818756796489	8.12078697921611	3.70463325246528e-49	8.93758907319497e-48	Down
734	Aip	ENSMUSG00000024847.15	protein_coding	1.24705944925226	6.36706871060297	0.000112513051969845	0.000244180409581106	No
735	Airn	ENSMUSG00000078247.4	antisense	0.534219458423807	1.40080777007372	0.2923519808246	0.353024959056423	No
736	Ajm1	ENSMUSG00000029419.8	protein_coding	8.16827372206324	0.547606331964035	6.11424383430193e-10	2.38641625190003e-09	Up
737	Ajuba	ENSMUSG00000022178.11	protein_coding	0.645910188957779	6.17303009222104	0.00863177706039893	0.0142589584554938	No
738	Ak1	ENSMUSG00000026817.14	protein_coding	2.62216670084354	7.76902567340489	1.91252032879947e-07	5.85165300778063e-07	Up
739	AK157302	ENSMUSG00000078139.3	protein_coding	0.431638970201381	2.79877968868416	0.263610423601248	0.322366402863836	No
740	Ak2	ENSMUSG00000028792.14	protein_coding	-1.28319679305932	6.11043618222875	7.05519550833468e-05	0.000157352790142404	No
741	Ak3	ENSMUSG00000024782.7	protein_coding	0.446163353186954	6.98688536734013	0.0974472602469453	0.132238133779736	No
742	Ak4	ENSMUSG00000028527.18	protein_coding	1.69890108659455	3.19925830882831	0.00241546239680538	0.00437553426226342	No
743	Ak5	ENSMUSG00000039058.11	protein_coding	12.761701589865	4.88040928898042	2.87174242065481e-75	1.46802849423069e-73	Up
744	Ak6	ENSMUSG00000078941.9	protein_coding	-0.254308941736058	7.22518369236239	0.288135750229926	0.348511124917811	No
745	Ak9	ENSMUSG00000091415.5	protein_coding	-7.88371751293411	-0.0349525289048768	8.21975257991294e-07	2.34164027415417e-06	Down
746	Akap1	ENSMUSG00000018428.15	protein_coding	0.690439970018489	3.89551658606338	0.050369459193004	0.0724015228258998	No
747	Akap10	ENSMUSG00000047804.15	protein_coding	-0.452436373068439	4.0590617192658	0.166935188660882	0.214385467177585	No
748	Akap11	ENSMUSG00000022016.16	protein_coding	1.73585401842357	4.98418799256483	1.58032279134146e-06	4.33782160842351e-06	No
749	Akap12	ENSMUSG00000038587.9	protein_coding	-2.47091212498311	2.78021774911689	1.1067352140312e-09	4.20583678482548e-09	Down
750	Akap13	ENSMUSG00000066406.15	protein_coding	-0.0157131236059917	5.22046896906617	0.952603930840263	0.965643747476463	No
751	Akap17b	ENSMUSG00000059708.12	protein_coding	2.1432117457502	3.67576354982679	1.04443576857839e-10	4.31621377010587e-10	Up
752	Akap2	ENSMUSG00000038729.23	protein_coding	7.3605251831678	4.69874539339517	8.85786191874559e-57	2.78148915761426e-55	Up
753	Akap6	ENSMUSG00000061603.8	protein_coding	-8.0263224465517	0.116178054241236	9.35167331951753e-10	3.58334178551961e-09	Down
754	Akap7	ENSMUSG00000039166.16	protein_coding	3.39077035513341	4.08191763842646	4.01447219737377e-22	3.33687941111836e-21	Up
755	Akap8	ENSMUSG00000024045.6	protein_coding	-2.39946770690616	5.73336193581993	1.8392705641691e-16	1.12253057613987e-15	Down
756	Akap8l	ENSMUSG00000002625.10	protein_coding	0.0364977357152704	4.54347701706002	0.91052060026267	0.932265380586872	No
757	Akap9	ENSMUSG00000040407.17	protein_coding	-0.491071994941387	5.5552802967051	0.0424853726024337	0.061930256820895	No
758	Akip1	ENSMUSG00000031023.5	protein_coding	-1.01830653897164	5.26226825509658	0.000167789212990423	0.000357029044482388	No
759	Akirin1	ENSMUSG00000023075.9	protein_coding	-0.113613988901495	7.23645863108499	0.636179073106719	0.693740279107162	No
760	Akirin2	ENSMUSG00000028291.7	protein_coding	2.3571276435921	5.49936586572617	7.68528659872338e-18	5.12895656959621e-17	Up
761	Akna	ENSMUSG00000039158.11	protein_coding	-0.426868366685013	3.24650332099162	0.17860689491999	0.227937358847298	No
762	Akr1a1	ENSMUSG00000028692.14	protein_coding	-0.355394172432661	9.48532578658449	0.139158297310327	0.182124950491769	No
763	Akr1b10	ENSMUSG00000061758.13	protein_coding	0.645374228372394	4.28813963513293	0.0261334705258903	0.0397033790282533	No
764	Akr1b3	ENSMUSG00000001642.18	protein_coding	-0.347106259996657	7.01544293977427	0.145511663659913	0.18957997162127	No
765	Akr1b8	ENSMUSG00000029762.6	protein_coding	1.41256641363799	5.96831968419449	3.33554188325945e-08	1.10418907380282e-07	No
766	Akr1c12	ENSMUSG00000021211.4	protein_coding	3.65867810655448	0.550464945035121	4.92278471552581e-06	1.26664293460798e-05	Up
767	Akr1c13	ENSMUSG00000021213.12	protein_coding	2.69798647511911	4.34810370211929	2.22615308920092e-11	9.72484794298242e-11	Up
768	Akr1c14	ENSMUSG00000033715.15	protein_coding	13.4322342506539	5.54331679817223	6.59527151614882e-79	3.86997118456055e-77	Up
769	Akr1c18	ENSMUSG00000021214.14	protein_coding	2.82811899939533	2.23724419010266	4.01752476107044e-08	1.31773289652543e-07	Up
770	Akr1e1	ENSMUSG00000045410.18	protein_coding	0.384164596895492	4.63330809732619	0.187281937139561	0.237999473755037	No
771	Akr7a5	ENSMUSG00000028743.7	protein_coding	-0.845563467985257	6.46964531375681	0.00130164263947407	0.00244342514185129	No
772	Akt1	ENSMUSG00000001729.14	protein_coding	-0.926208031845306	5.30078308919644	0.000604861189585563	0.00118911382075254	No
773	Akt1s1	ENSMUSG00000011096.17	protein_coding	0.752916138835989	6.68792458797056	0.00236023294190832	0.00428312223555843	No
774	Akt2	ENSMUSG00000004056.15	protein_coding	0.835921799576275	7.15437062808202	0.00052548720936836	0.00104403828914391	No
775	Akt2-ps	ENSMUSG00000084347.3	processed_pseudogene	2.16184200818191	0.0319058599092341	0.00567017140035028	0.00965218605433936	Up
776	Akt3	ENSMUSG00000019699.16	protein_coding	0.963908106895342	3.32685553922224	0.0149106268225392	0.0236385071824297	No
777	Aktip	ENSMUSG00000031667.16	protein_coding	0.818176579958406	6.03378095354045	0.00269903130174785	0.00485152978538477	No
778	AL731706.1	ENSMUSG00000115423.2	protein_coding	1.15220658512405	4.48558410424098	0.000558330661007957	0.00110363903613714	No
779	AL731706.2	ENSMUSG00000116563.1	protein_coding	0.942580555796514	0.712106426747318	0.15611259328453	0.201864908701891	No
780	AL732309.1	ENSMUSG00000115018.2	protein_coding	-0.833199692953079	0.826524923318278	0.132027587078165	0.173711926447357	No
781	AL805899.1	ENSMUSG00000117123.1	lincRNA	-5.34343832127229	-0.375147903721764	1.82934662303376e-07	5.60708101721371e-07	Down
782	AL805899.2	ENSMUSG00000117251.1	lincRNA	-5.87299709343716	0.088758804103649	1.42508484936072e-09	5.37141398855395e-09	Down
783	Alad	ENSMUSG00000028393.10	protein_coding	-1.75050491498016	6.44029774915608	1.47290634867449e-11	6.53115821852205e-11	No
784	Alas1	ENSMUSG00000032786.16	protein_coding	0.255724853400281	5.7253256047349	0.306951025635922	0.368405079130373	No
785	Alcam	ENSMUSG00000022636.13	protein_coding	-2.38370119884574	4.36717734771004	5.47036836775942e-09	1.96354746388627e-08	Down
786	Aldh16a1	ENSMUSG00000007833.15	protein_coding	-0.405551529520365	4.38450682458611	0.137010884312139	0.179773235356689	No
787	Aldh18a1	ENSMUSG00000025007.13	protein_coding	0.430262013803491	6.60391216359283	0.167822274862179	0.215384880657225	No
788	Aldh1a1	ENSMUSG00000053279.8	protein_coding	12.9786094490471	9.10109009024041	3.12793961330725e-150	2.27977409289889e-147	Up
789	Aldh1a3	ENSMUSG00000015134.15	protein_coding	-4.03241625917584	-0.741283386778315	5.37920862987986e-05	0.000121737671362275	Down
790	Aldh1b1	ENSMUSG00000035561.5	protein_coding	-1.63137944732184	-0.112785142490957	0.0307027458379954	0.046059107828465	No
791	Aldh1l1	ENSMUSG00000030088.15	protein_coding	6.71092868619903	2.41363831061109	4.19134440583908e-23	3.66656584536068e-22	Up
792	Aldh1l2	ENSMUSG00000020256.14	protein_coding	1.65785809779056	3.34777873472492	0.000446373608716308	0.000896762183882697	No
793	Aldh2	ENSMUSG00000029455.14	protein_coding	1.54493648206775	7.45245139270162	1.03562783589092e-09	3.95064038283109e-09	No
794	Aldh3a1	ENSMUSG00000019102.10	protein_coding	-2.49025518642607	4.69152869228934	1.87188146132956e-16	1.14193015314941e-15	Down
795	Aldh3a2	ENSMUSG00000010025.19	protein_coding	-0.263390192219749	5.90284333765912	0.299829387392623	0.360921188857184	No
796	Aldh3b1	ENSMUSG00000024885.9	protein_coding	1.27540173024352	5.08787583288147	1.48906044015569e-05	3.60750681862772e-05	No
797	Aldh3b2	ENSMUSG00000075296.5	protein_coding	0.223825656243279	0.874523775221505	0.722304352059966	0.771211744096518	No
798	Aldh4a1	ENSMUSG00000028737.15	protein_coding	0.19249004989678	3.63371775724857	0.536424045585872	0.599257839889735	No
799	Aldh5a1	ENSMUSG00000035936.6	protein_coding	1.46699590074162	2.13415387321273	0.000431229795964326	0.0008678491810077	No
800	Aldh6a1	ENSMUSG00000021238.11	protein_coding	1.90304970594587	4.91389088593204	8.77893753214485e-11	3.64639252984829e-10	No
801	Aldh7a1	ENSMUSG00000053644.13	protein_coding	0.0388321448514163	5.76186260880974	0.876572346819496	0.904393820500401	No
802	Aldh9a1	ENSMUSG00000026687.14	protein_coding	-0.572439341405461	5.90306908718027	0.0276690289134317	0.041857189468342	No
803	Aldoa	ENSMUSG00000030695.16	protein_coding	-0.0286693806671532	10.7333362739245	0.905339404172299	0.927920958402635	No
804	Aldoa	ENSMUSG00000114515.2	protein_coding	-0.0286693806671532	10.7333362739245	0.905339404172299	0.927920958402635	No
805	Aldoc	ENSMUSG00000017390.15	protein_coding	-1.25704842167511	3.32103935988776	0.000314688415496362	0.000645313960875702	No
806	Alg1	ENSMUSG00000039427.14	protein_coding	-0.504235538873755	4.83052440600063	0.0778000033172351	0.107899293534008	No
807	Alg10b	ENSMUSG00000075470.2	protein_coding	0.637940777270824	6.17709952293438	0.0744777640664178	0.103665501738039	No
808	Alg11	ENSMUSG00000063362.13	protein_coding	1.60196895116711	5.44232737248457	3.78157815854857e-10	1.49877774297598e-09	No
809	Alg12	ENSMUSG00000035845.17	protein_coding	0.386815473008917	4.1092997512994	0.190739089734289	0.241882318190516	No
810	Alg13	ENSMUSG00000041718.15	protein_coding	-1.77754463169341	3.42656325466009	2.07628563288e-06	5.62009449650552e-06	No
811	Alg14	ENSMUSG00000039887.11	protein_coding	0.737400260728946	5.31260413425059	0.0066935049795125	0.0112708726843737	No
812	Alg2	ENSMUSG00000039740.6	protein_coding	-0.571154426120542	5.76551142984132	0.028778999283697	0.0433893938030088	No
813	Alg3	ENSMUSG00000033809.15	protein_coding	-0.355385752523993	5.40266984361398	0.151580040608936	0.1965799215539	No
814	Alg5	ENSMUSG00000036632.9	protein_coding	0.342484336825221	6.74672413526883	0.170185606267484	0.218094602590423	No
815	Alg6	ENSMUSG00000073792.11	protein_coding	-2.27314607499891	3.90609608604595	9.37580411796117e-12	4.21545894238722e-11	Down
816	Alg8	ENSMUSG00000035704.17	protein_coding	-1.26463559575836	5.23989423796896	2.46444408815062e-05	5.82879961276e-05	No
817	Alg9	ENSMUSG00000032059.13	protein_coding	2.29309622721062	4.4916491271553	1.61505555683694e-15	9.38141331840518e-15	Up
818	Alkal1	ENSMUSG00000087247.3	protein_coding	14.7472842454576	6.85026804624499	1.23366997425135e-111	2.21868335109515e-109	Up
819	Alkbh1	ENSMUSG00000079036.10	protein_coding	-0.874622158164896	2.86979085993612	0.0209192941584785	0.0323423451497835	No
820	Alkbh2	ENSMUSG00000044339.12	protein_coding	-0.0593475406578819	3.59695648379402	0.879120106749322	0.906080875836213	No
821	Alkbh3	ENSMUSG00000040174.14	protein_coding	0.616058227261768	4.75300511875557	0.0220260125187909	0.0338982242009575	No
822	Alkbh4	ENSMUSG00000039754.10	protein_coding	-0.617804451817591	3.20685925375787	0.057127188427375	0.0813551321824649	No
823	Alkbh5	ENSMUSG00000042650.3	protein_coding	0.0982494501446994	7.05690607417615	0.68636223489339	0.739496166560621	No
824	Alkbh6	ENSMUSG00000042831.13	protein_coding	1.09439669669911	4.96295347252573	0.000150340566007541	0.00032118422679303	No
825	Alkbh7	ENSMUSG00000002661.14	protein_coding	-0.0801607246855084	3.53140017190333	0.822689574306605	0.858070740754528	No
826	Alkbh8	ENSMUSG00000025899.14	protein_coding	-1.50529660225207	4.20374905819973	1.04206313404903e-07	3.28413524813633e-07	No
827	Alms1	ENSMUSG00000063810.7	protein_coding	-0.676231908968007	2.82777598551761	0.0479305015851665	0.0691829879040427	No
828	Alms1-ps2	ENSMUSG00000090098.7	transcribed_unprocessed_pseudogene	6.73364864964375	-0.642880242717914	1.23667650212447e-05	3.03428352257614e-05	Up
829	Aloxe3	ENSMUSG00000020892.10	protein_coding	-2.07107409537637	0.101675201253787	0.0036198971383775	0.00634696575997109	Down
830	Alpk1	ENSMUSG00000028028.11	protein_coding	0.0715408883622127	1.1507410048416	0.932620784110346	0.949325964809836	No
831	Alpl	ENSMUSG00000028766.10	protein_coding	5.9846079577776	0.934938891930899	1.5426769077795e-11	6.83396987169883e-11	Up
832	Als2	ENSMUSG00000026024.14	protein_coding	-2.29922992879651	4.73327408233296	1.91294872493591e-16	1.16646913002697e-15	Down
833	Als2cl	ENSMUSG00000044037.15	protein_coding	-3.70277246951214	5.27141648983876	3.72112284617145e-28	4.08320991868322e-27	Down
834	Als2cr12	ENSMUSG00000047528.13	protein_coding	-2.87930728581283	-0.587662295539279	0.000353946844069896	0.00072154510476666	Down
835	Alyref	ENSMUSG00000025134.2	protein_coding	-0.823098304501312	4.44792552462165	0.0259129100347404	0.039402874509837	No
836	Alyref2	ENSMUSG00000060244.1	protein_coding	1.31372456095608	1.88137682475776	0.0064501259881034	0.0108994929448756	No
837	Amacr	ENSMUSG00000022244.7	protein_coding	0.447093767482161	4.11901515433245	0.121992413822896	0.161758888499195	No
838	Ambra1	ENSMUSG00000040506.16	protein_coding	0.393962921190676	4.35470691808617	0.163546558222409	0.210580449861824	No
839	Amd-ps3	ENSMUSG00000060096.5	processed_pseudogene	-3.01967957680897	4.37986851067778	4.50540120726055e-24	4.17329738582904e-23	Down
840	Amd1	ENSMUSG00000075232.5	protein_coding	-2.1451788592581	6.79414103554992	3.7913507669076e-14	2.01390968239879e-13	Down
841	Amd2	ENSMUSG00000063953.3	protein_coding	-2.16531351540669	4.61320165492951	1.44241975733069e-13	7.38706686372613e-13	Down
842	Amdhd1	ENSMUSG00000015890.2	protein_coding	2.6506901110351	0.580363708330228	0.000472047152677591	0.000943957974047549	Up
843	Amdhd2	ENSMUSG00000036820.12	protein_coding	12.1139644814417	4.24371662468267	8.03784481337847e-53	2.16552675049932e-51	Up
844	Amer1	ENSMUSG00000050332.7	protein_coding	0.932486884472318	3.74018643899554	0.0104680132733777	0.0170261977695248	No
845	Amfr	ENSMUSG00000031751.14	protein_coding	2.36852001017365	7.61639331492916	8.95800513472888e-16	5.26977294416846e-15	Up
846	Amigo1	ENSMUSG00000050947.9	protein_coding	1.25142978221771	1.74540361237109	0.00762625485315453	0.0127147095119774	No
847	Amigo2	ENSMUSG00000048218.6	protein_coding	8.19306927007518	0.571525086119609	1.6314041244204e-09	6.11081534080975e-09	Up
848	Amigo3	ENSMUSG00000032593.5	protein_coding	0.628293394278235	-0.307591440160389	0.429574121023242	0.49478020693087	No
849	Ammecr1	ENSMUSG00000042225.3	protein_coding	-1.12277643267049	1.95825002867819	0.00748498985069164	0.0124957371250606	No
850	Ammecr1l	ENSMUSG00000041915.9	protein_coding	-0.837121364069205	5.58663220477598	0.00112155213289648	0.00212175600223367	No
851	Amn1	ENSMUSG00000068250.13	protein_coding	0.407605638961817	4.76456689020927	0.166958731929472	0.214395819710621	No
852	Amot	ENSMUSG00000041688.16	protein_coding	0.191531458479067	4.66125754155413	0.595382486212302	0.656437632887576	No
853	Amotl1	ENSMUSG00000013076.17	protein_coding	-0.339957212765601	6.03481199720296	0.18900656900559	0.239970933124544	No
854	Amotl2	ENSMUSG00000032531.15	protein_coding	1.40524055156078	7.74931165343104	2.360935681473e-05	5.59832830771201e-05	No
855	Ampd2	ENSMUSG00000027889.17	protein_coding	-0.739176875154975	5.45615483064529	0.0135158337250033	0.02157050425537	No
856	Ampd3	ENSMUSG00000005686.17	protein_coding	0.184253896392129	4.16411368566925	0.637707050231758	0.695295819092176	No
857	Amz1	ENSMUSG00000050022.16	protein_coding	-5.05234288398695	2.49749763308175	4.11882526657522e-24	3.82801961688145e-23	Down
858	Amz2	ENSMUSG00000020610.16	protein_coding	-0.657611293430064	5.58629583538083	0.016751444285911	0.0263576866800699	No
859	Anapc1	ENSMUSG00000014355.10	protein_coding	-1.12965409052601	6.73162430394109	2.7912749653046e-06	7.4048995631299e-06	No
860	Anapc10	ENSMUSG00000036977.8	protein_coding	0.694388308573688	5.15179149106037	0.00595799962259221	0.0101247243555843	No
861	Anapc11	ENSMUSG00000025135.12	protein_coding	-0.54647765622263	7.52188300921059	0.0315112075018855	0.0471595376079229	No
862	Anapc13	ENSMUSG00000035048.13	protein_coding	1.04434930996724	5.55595446759685	0.000479426344981331	0.000957469862316335	No
863	Anapc15	ENSMUSG00000030649.18	protein_coding	-1.2895117429716	4.10648006302399	4.42034059013824e-05	0.000101094758864136	No
864	Anapc16	ENSMUSG00000020107.10	protein_coding	0.762645410526659	5.77619422849879	0.00408287296979475	0.00710921977690402	No
865	Anapc2	ENSMUSG00000026965.12	protein_coding	0.213091186273669	7.17181191288361	0.378192867420128	0.442781098075239	No
866	Anapc4	ENSMUSG00000029176.13	protein_coding	-0.894479771400314	6.49264605480319	0.000275066555311886	0.000569035204355991	No
867	Anapc5	ENSMUSG00000029472.13	protein_coding	-0.874174502410161	7.79795614240948	0.000990136010427079	0.00188914349302758	No
868	Anapc7	ENSMUSG00000029466.11	protein_coding	-0.331646689851905	5.5176890135048	0.200736154322731	0.25319193597424	No
869	Ang	ENSMUSG00000072115.11	protein_coding	8.54778572046473	0.88142231033781	2.7112874103893e-11	1.17404340397345e-10	Up
870	Ang2	ENSMUSG00000047894.2	protein_coding	-2.82926785602888	0.462311312156353	9.94317622429734e-06	2.46452665749185e-05	Down
871	Angel1	ENSMUSG00000021257.14	protein_coding	-1.87031746315417	4.25256579454256	5.88772689857993e-11	2.47821404533541e-10	No
872	Angel2	ENSMUSG00000026634.16	protein_coding	-0.0762343954711056	5.22514143480273	0.75948138499454	0.804136265724015	No
873	Angpt1	ENSMUSG00000022309.9	protein_coding	5.49091356493731	0.510083133979996	4.08443454610035e-08	1.33872780105083e-07	Up
874	Angpt2	ENSMUSG00000031465.6	protein_coding	0.135997235667022	-0.152780680318678	0.918760163352979	0.93868900266431	No
875	Angpt4	ENSMUSG00000027460.7	protein_coding	5.10750789934387	2.09907017957214	3.54952827778879e-18	2.41186788963784e-17	Up
876	Angptl2	ENSMUSG00000004105.8	protein_coding	-2.83483732492798	7.35169176729688	2.00273080810365e-25	1.96415129112035e-24	Down
877	Angptl4	ENSMUSG00000002289.16	protein_coding	2.6104908693502	2.80792892065168	5.92365015135583e-07	1.71828042094628e-06	Up
878	Angptl6	ENSMUSG00000038742.7	protein_coding	-0.282459030653347	1.76595044918221	0.507162444709982	0.570758678126276	No
879	Ank	ENSMUSG00000022265.7	protein_coding	0.904468993067332	4.95890539920344	0.00173933466798398	0.00320894037866269	No
880	Ank2	ENSMUSG00000032826.17	protein_coding	5.9858425679441	4.09537340795253	1.90262836052964e-43	3.79648379490122e-42	Up
881	Ank3	ENSMUSG00000069601.14	protein_coding	-1.3585488415956	3.50386288523984	4.45699793049055e-05	0.000101865831558728	No
882	Ankef1	ENSMUSG00000074771.10	protein_coding	2.97669002864345	-0.323234872364838	0.0010083240395939	0.00192172740163725	Up
883	Ankfy1	ENSMUSG00000020790.14	protein_coding	-0.289035155933271	6.29736477869866	0.315231532604706	0.37700373637706	No
884	Ankhd1	ENSMUSG00000024483.19	protein_coding	-0.96779733927191	4.68550443478838	0.000430055293677756	0.000865737128485182	No
885	Ankib1	ENSMUSG00000040351.11	protein_coding	1.23249998510887	5.09307228709579	2.14455900653442e-06	5.78229227462786e-06	No
886	Ankle1	ENSMUSG00000046295.13	protein_coding	-5.63787815981547	1.15665562288561	1.76452396862702e-14	9.57864677285261e-14	Down
887	Ankle2	ENSMUSG00000029501.14	protein_coding	1.26154756571953	5.00758517123816	1.09277385090783e-06	3.06703127024152e-06	No
888	Ankmy2	ENSMUSG00000036188.4	protein_coding	-0.346344646490083	4.42286713443952	0.206406357905096	0.259516546601577	No
889	Ankra2	ENSMUSG00000021661.16	protein_coding	0.964106118672465	4.32542225539872	0.000538113745779636	0.00106682879764587	No
890	Ankrd1	ENSMUSG00000024803.9	protein_coding	-13.4625700624039	5.55372818602511	4.85706769054629e-96	4.60689543689623e-94	Down
891	Ankrd10	ENSMUSG00000031508.14	protein_coding	-1.43762482996791	4.98038198939445	6.72522278003177e-08	2.1548099272994e-07	No
892	Ankrd11	ENSMUSG00000035569.17	protein_coding	-0.861628484072852	4.98348760184405	0.00694897355797977	0.0116571030685529	No
893	Ankrd12	ENSMUSG00000034647.15	protein_coding	0.753663211122108	4.97274857811916	0.0212990574073007	0.0328828628371283	No
894	Ankrd13a	ENSMUSG00000041870.16	protein_coding	0.418487346550913	4.51780767874684	0.28177112662806	0.341827994879139	No
895	Ankrd13b	ENSMUSG00000037907.16	protein_coding	-0.751076953217922	2.94305807196793	0.0603164054532297	0.0855450207616063	No
896	Ankrd13c	ENSMUSG00000039988.14	protein_coding	1.83302713315704	5.62229645996182	9.88903924141406e-12	4.43674995561399e-11	No
897	Ankrd13d	ENSMUSG00000005986.16	protein_coding	1.05811579769134	2.71884210424464	0.00867267547657137	0.0143162724996496	No
898	Ankrd16	ENSMUSG00000047909.11	protein_coding	-0.178110808115186	2.88822815599231	0.611221239484941	0.670844778628212	No
899	Ankrd17	ENSMUSG00000055204.15	protein_coding	-1.30338084782139	5.75207674448433	1.27404685303575e-07	3.98351790942403e-07	No
900	Ankrd22	ENSMUSG00000024774.16	protein_coding	-9.42058697935196	1.47936638573376	1.20424277646317e-16	7.4315302889759e-16	Down
901	Ankrd23	ENSMUSG00000067653.12	protein_coding	1.1150222844328	0.233814269727544	0.232988111066123	0.288614309154994	No
902	Ankrd24	ENSMUSG00000054708.17	protein_coding	2.62184767505561	2.80983251966901	1.30143037899484e-10	5.33833172047408e-10	Up
903	Ankrd26	ENSMUSG00000007827.10	protein_coding	-0.546256469750074	4.10468306230191	0.0728852650497034	0.101673733293875	No
904	Ankrd27	ENSMUSG00000034867.16	protein_coding	-1.3320112673722	4.96170685134762	0.00029957458982936	0.000615779860465634	No
905	Ankrd28	ENSMUSG00000014496.8	protein_coding	-1.6206157453115	4.16213404581348	7.96269045178743e-06	2.00013309226106e-05	No
906	Ankrd29	ENSMUSG00000057766.14	protein_coding	1.46888219332378	2.5212528458593	0.000139611663584836	0.000299557223012521	No
907	Ankrd34a	ENSMUSG00000049097.9	protein_coding	9.50234158161629	1.74891236686847	2.3889541538658e-20	1.81173259160644e-19	Up
908	Ankrd37	ENSMUSG00000050914.16	protein_coding	0.765711903669037	1.19945686960551	0.13275698605033	0.174572095985659	No
909	Ankrd39	ENSMUSG00000079610.9	protein_coding	0.506433740903835	4.12252551046808	0.0951227406349361	0.129409540457078	No
910	Ankrd40	ENSMUSG00000020864.13	protein_coding	1.33735993918508	4.68204770008482	1.64026194726037e-05	3.95720338774593e-05	No
911	Ankrd42	ENSMUSG00000041343.19	protein_coding	-2.25642566369024	3.79674362665793	2.38119110870166e-12	1.12197123080302e-11	Down
912	Ankrd44	ENSMUSG00000052331.14	protein_coding	2.88626260511658	4.31730150754005	4.95499684699083e-21	3.89592279902049e-20	Up
913	Ankrd46	ENSMUSG00000048307.8	protein_coding	1.77834034809382	6.51607139209243	5.75386799773919e-13	2.82752178966261e-12	No
914	Ankrd49	ENSMUSG00000031931.4	protein_coding	-0.831518054852419	4.22173912110796	0.00295498622703593	0.00526988400154457	No
915	Ankrd50	ENSMUSG00000044864.16	protein_coding	0.404541163308946	4.5700895900049	0.23958465276608	0.296149984067185	No
916	Ankrd52	ENSMUSG00000014498.9	protein_coding	1.77067633569614	6.0009539608706	3.30956256721267e-11	1.41979003812766e-10	No
917	Ankrd54	ENSMUSG00000033055.12	protein_coding	0.248437419933284	5.2111760454239	0.342600083437421	0.405532605816002	No
918	Ankrd55	ENSMUSG00000049985.15	protein_coding	7.67398364604387	4.223490923572	2.19925399433127e-44	4.57973974639089e-43	Up
919	Ankrd6	ENSMUSG00000040183.13	protein_coding	1.13316711274862	0.713428071140837	0.0900361029260806	0.123045490310901	No
920	Ankrd61	ENSMUSG00000029607.14	protein_coding	-4.58149422231616	-0.981375789512694	3.12138232861564e-05	7.29903790723901e-05	Down
921	Ankrd9	ENSMUSG00000037904.14	protein_coding	0.689731180490976	3.94188593205236	0.0270432387294383	0.0409821372209741	No
922	Anks1	ENSMUSG00000024219.16	protein_coding	-1.26009103727943	3.17549055691719	0.000600458919082811	0.00118096223710535	No
923	Anks3	ENSMUSG00000022515.6	protein_coding	1.68511118520276	3.56773916663543	5.12834700380035e-07	1.49952173371257e-06	No
924	Anks6	ENSMUSG00000066191.12	protein_coding	3.01626004038229	0.0258539796938556	0.00102588361041846	0.00195331173340778	Up
925	Ankzf1	ENSMUSG00000026199.17	protein_coding	0.595851063076231	4.11397182052381	0.0396638048486396	0.0582341358719213	No
926	Anln	ENSMUSG00000036777.8	protein_coding	-4.03279709434707	6.3040902416643	1.32087466629263e-46	2.93603087942541e-45	Down
927	Ano1	ENSMUSG00000031075.18	protein_coding	-7.47119253537882	7.66749149409329	5.47561112129353e-77	2.96196339092472e-75	Down
928	Ano10	ENSMUSG00000037949.8	protein_coding	-0.603422234456919	7.20030790002088	0.0151209967009912	0.023958302324408	No
929	Ano3	ENSMUSG00000074968.11	protein_coding	8.73839663880528	1.0577265560224	5.99930007771798e-09	2.14450974383683e-08	Up
930	Ano6	ENSMUSG00000064210.7	protein_coding	-0.690742718631031	7.34328198721007	0.00799067934622904	0.0132727512998176	No
931	Ano8	ENSMUSG00000034863.9	protein_coding	4.48185982986433	1.53613193540751	2.79508072491698e-09	1.02832831771122e-08	Up
932	Ano9	ENSMUSG00000054662.8	protein_coding	-10.6919922590217	2.75817166785774	4.20403551900682e-34	5.86278790203488e-33	Down
933	Anp32a	ENSMUSG00000032249.14	protein_coding	0.435844045733302	3.91929162010937	0.141228120368433	0.184602099259466	No
934	Anp32b	ENSMUSG00000028333.10	protein_coding	0.898644177259928	6.45381080531204	0.000222378259749881	0.000465320964191048	No
935	Anp32e	ENSMUSG00000015749.12	protein_coding	-2.10201939952706	5.97644384746629	2.78546412314999e-17	1.79995833772193e-16	Down
936	Anpep	ENSMUSG00000039062.15	protein_coding	6.64311809427878	-0.713269588159714	2.16512506980173e-05	5.15254373029977e-05	Up
937	Antxr1	ENSMUSG00000033420.12	protein_coding	10.1880011698477	4.91516579678317	3.58138877344967e-75	1.82334822554158e-73	Up
938	Antxr2	ENSMUSG00000029338.13	protein_coding	-1.49423083346275	5.72486350791223	8.16239521410794e-06	2.04621377489078e-05	No
939	Anxa1	ENSMUSG00000024659.15	protein_coding	-0.321361931966372	10.2879576895663	0.268522509114468	0.327577294990603	No
940	Anxa11	ENSMUSG00000021866.15	protein_coding	0.56353097038609	5.82224551683342	0.0231402319351437	0.0354554029473191	No
941	Anxa2	ENSMUSG00000032231.14	protein_coding	-0.428123074956292	10.6474766082554	0.0798839957968639	0.110512844534962	No
942	Anxa3	ENSMUSG00000029484.12	protein_coding	-0.793360070228019	9.66341789155259	0.00114169008922606	0.00215837875161808	No
943	Anxa4	ENSMUSG00000029994.17	protein_coding	-1.23724192547699	7.73875300154552	7.63262033533702e-07	2.18200921560172e-06	No
944	Anxa5	ENSMUSG00000027712.13	protein_coding	0.0275327371006182	8.65426120255946	0.920750880768512	0.940098665257123	No
945	Anxa6	ENSMUSG00000018340.13	protein_coding	-0.191000153077783	8.1696782858435	0.490149245720346	0.554632027678979	No
946	Anxa7	ENSMUSG00000021814.17	protein_coding	0.62432808821367	7.00998358887564	0.0165374858302683	0.0260387838291705	No
947	Anxa8	ENSMUSG00000021950.15	protein_coding	-2.26101453273639	6.11179483628027	1.74035775427012e-05	4.18774529646093e-05	Down
948	Anxa9	ENSMUSG00000015702.13	protein_coding	1.31024949512355	1.29596285705812	0.012473162002603	0.0200311199596483	No
949	Aox1	ENSMUSG00000063558.4	protein_coding	2.10088532582316	2.00951095747178	3.62075061047513e-05	8.39306234580845e-05	Up
950	Aox3	ENSMUSG00000064294.12	protein_coding	9.62095757841337	1.85785202220807	2.39073255871819e-19	1.72521440714588e-18	Up
951	Ap1ar	ENSMUSG00000074238.6	protein_coding	1.65668575380972	3.98983505204217	6.53064976625241e-08	2.09537622713307e-07	No
952	Ap1b1	ENSMUSG00000009090.17	protein_coding	0.0695600607123824	6.71994071766958	0.784098336302726	0.82603223743782	No
953	Ap1g1	ENSMUSG00000031731.16	protein_coding	0.936140784664571	6.30049237363763	0.000103221134590373	0.000225209748197177	No
954	Ap1g2	ENSMUSG00000040701.16	protein_coding	-1.90892230749386	3.92600730461036	2.30932063111446e-10	9.29365652417118e-10	No
955	Ap1m1	ENSMUSG00000003033.15	protein_coding	0.257300476655953	6.21335960239395	0.282228212659337	0.342322526837742	No
956	Ap1m2	ENSMUSG00000003309.14	protein_coding	-14.1598656624165	6.25320859032286	4.50132377977422e-101	5.23817913464819e-99	Down
957	Ap1s1	ENSMUSG00000004849.14	protein_coding	-0.61387312917436	7.21124410733329	0.0115628063413929	0.0186818040153551	No
958	Ap1s2	ENSMUSG00000031367.15	protein_coding	-1.48374198217712	5.14014188757673	7.24792172454771e-09	2.56698772484749e-08	No
959	Ap1s3	ENSMUSG00000054702.14	protein_coding	-8.12617736106326	0.213402534244914	1.00257241156101e-09	3.83207914857765e-09	Down
960	Ap2a1	ENSMUSG00000060279.14	protein_coding	1.22931609703541	6.47417122439024	2.79005356151695e-06	7.40307754740118e-06	No
961	Ap2a2	ENSMUSG00000002957.11	protein_coding	-0.581216564067176	8.0705452216737	0.0317052336650601	0.0474242898891502	No
962	Ap2b1	ENSMUSG00000035152.14	protein_coding	-0.630874343613448	7.78641731133238	0.0166313681813572	0.0261776752188491	No
963	Ap2m1	ENSMUSG00000022841.15	protein_coding	0.453016467543506	8.95963137362945	0.0887130539941027	0.12144112017698	No
964	Ap2s1	ENSMUSG00000008036.11	protein_coding	-0.805591891514286	7.0969426577393	0.0026095836795069	0.00470050920835218	No
965	Ap3b1	ENSMUSG00000021686.6	protein_coding	-0.0325593410874779	6.92423710845917	0.894513675626977	0.918797313461087	No
966	Ap3d1	ENSMUSG00000020198.8	protein_coding	-0.463014791447606	7.22462467109004	0.057494861402136	0.0818030248327114	No
967	Ap3m1	ENSMUSG00000021824.13	protein_coding	-0.956787373098679	6.90181031485196	0.000186011844928215	0.000393673830747619	No
968	Ap3m1-ps	ENSMUSG00000094683.2	processed_pseudogene	-0.615103443955957	-0.490072603035022	0.513471256708383	0.576932550768193	No
969	Ap3m2	ENSMUSG00000031539.6	protein_coding	1.19563915732346	3.66600005469504	0.000411524294242523	0.000831575722555153	No
970	Ap3s1	ENSMUSG00000024480.9	protein_coding	2.67514639380973	7.09525587698389	2.81672162370009e-19	2.0220819618973e-18	Up
971	Ap3s1-ps1	ENSMUSG00000085611.3	processed_pseudogene	2.8024872947249	2.77165581001436	6.2562929175039e-12	2.84990606321033e-11	Up
972	Ap3s1-ps2	ENSMUSG00000094257.2	processed_pseudogene	2.94552312360857	1.1905419433426	0.000134116943336973	0.000288572316863021	Up
973	Ap3s2	ENSMUSG00000063801.7	protein_coding	-0.539764318944274	5.53431032877083	0.0574924074156598	0.0818030248327114	No
974	Ap4b1	ENSMUSG00000032952.11	protein_coding	-1.1653673941193	4.30778459086011	7.6514851410864e-05	0.000169994811862289	No
975	Ap4e1	ENSMUSG00000001998.15	protein_coding	-1.39755314723139	3.53164106023226	0.000100602154204104	0.000219876677938514	No
976	Ap4m1	ENSMUSG00000019518.11	protein_coding	-2.10901645005254	4.19257684175932	2.96737026526743e-11	1.27853588778542e-10	Down
977	Ap4s1	ENSMUSG00000020955.9	protein_coding	-0.121980611864683	3.23573637865049	0.729457868904046	0.777639150776231	No
978	Ap5b1	ENSMUSG00000049562.6	protein_coding	-0.135300806672382	3.90386661207119	0.67685522371495	0.731415617479877	No
979	Ap5m1	ENSMUSG00000036291.6	protein_coding	-0.191079900495346	4.78074771849694	0.485202197922618	0.549707930690699	No
980	Ap5s1	ENSMUSG00000068264.11	protein_coding	1.07183330434568	3.81734489443671	0.000628748416600807	0.00123397223258049	No
981	Ap5z1	ENSMUSG00000039623.13	protein_coding	-2.77949520323427	5.99864739423837	4.54042161047205e-26	4.57433938666195e-25	Down
982	Apaf1	ENSMUSG00000019979.12	protein_coding	-1.00642156089863	3.82960001218124	0.00492845944557378	0.00847712164977092	No
983	Apba1	ENSMUSG00000024897.9	protein_coding	8.92774680399205	1.22679322158251	2.68441383715051e-11	1.16349805373584e-10	Up
984	Apba3	ENSMUSG00000004931.11	protein_coding	0.397043091613886	6.10800382212983	0.115387609442502	0.15382052517903	No
985	Apbb1	ENSMUSG00000037032.16	protein_coding	5.51759111895996	5.46617767347292	1.32378858354268e-56	4.11027450782489e-55	Up
986	Apbb1ip	ENSMUSG00000026786.14	protein_coding	13.1878214190893	5.30126775180275	8.28383453427273e-82	5.41106323729287e-80	Up
987	Apbb2	ENSMUSG00000029207.16	protein_coding	-0.800442074048376	6.57491978056418	0.00293295538734049	0.00523531402473461	No
988	Apbb3	ENSMUSG00000117679.1	protein_coding	1.1546293150522	3.80896426865013	0.000278111301086035	0.000574732920077514	No
989	Apc	ENSMUSG00000005871.15	protein_coding	-0.291074451366515	5.23512678121978	0.289583631143076	0.350140061474663	No
990	Apc2	ENSMUSG00000020135.13	protein_coding	2.2784440078256	1.58937129271277	4.59484957765241e-06	1.18689567154133e-05	Up
991	Apcdd1	ENSMUSG00000071847.13	protein_coding	2.96566042754043	1.36425462539205	4.40504095137632e-07	1.29623899478664e-06	Up
992	Apeh	ENSMUSG00000032590.14	protein_coding	-0.783428415611592	6.31818159565788	0.00106201692184639	0.00201767188005609	No
993	Apex1	ENSMUSG00000035960.14	protein_coding	-1.03495116714011	6.39560133341531	0.000164700678162481	0.000350618753450274	No
994	Apex2	ENSMUSG00000025269.16	protein_coding	-1.00450887719612	3.41036293045354	0.00148693158355834	0.00276984511287542	No
995	Aph1a	ENSMUSG00000015750.15	protein_coding	1.01525090940468	5.65671725925291	8.59841869697615e-05	0.000189603347318035	No
996	Aph1b	ENSMUSG00000032375.15	protein_coding	-0.178091245250857	2.5554928157486	0.663054719121018	0.718689867751084	No
997	Aph1c	ENSMUSG00000053040.13	protein_coding	0.955300950622763	2.79589020648394	0.00782795157964692	0.013027457454026	No
998	Api5	ENSMUSG00000027193.12	protein_coding	-1.27358122583081	7.42266582242511	2.72951169434854e-06	7.25216384177639e-06	No
999	Apip	ENSMUSG00000010911.12	protein_coding	0.625607989928905	5.1102393892783	0.0208392433983528	0.032222179832558	No
1000	Aplf	ENSMUSG00000030051.10	protein_coding	-1.0063179481099	3.73452550740083	0.00467882254091883	0.0080738111584603	No
1001	Apln	ENSMUSG00000037010.7	protein_coding	4.94611755725333	4.73350243218245	5.63809704921316e-21	4.42108538717462e-20	Up
1002	Aplp1	ENSMUSG00000006651.8	protein_coding	3.39608736156504	3.83185279326903	2.50444160951809e-21	2.00471141090211e-20	Up
1003	Aplp2	ENSMUSG00000031996.17	protein_coding	0.676379011353062	9.30223519043544	0.00613952742082814	0.0104165860969895	No
1004	Apmap	ENSMUSG00000033096.7	protein_coding	-0.478739284569595	5.20236469552832	0.0540028224952214	0.0772632592120907	No
1005	Apobec1	ENSMUSG00000040613.14	protein_coding	2.37744595241759	2.46762852969852	1.29178184616966e-07	4.03714624368257e-07	Up
1006	Apobec3	ENSMUSG00000009585.18	protein_coding	-2.2506907016168	4.91917400108086	4.89083497063193e-16	2.91932252902203e-15	Down
1007	Apobr	ENSMUSG00000042759.12	protein_coding	0.404851236485986	0.723222400938784	0.499002523561181	0.562856312313695	No
1008	Apod	ENSMUSG00000022548.14	protein_coding	9.80084612472545	2.02456830695326	1.28804152108363e-18	8.95421635741274e-18	Up
1009	Apoe	ENSMUSG00000002985.16	protein_coding	8.89716448565284	6.70527899130827	3.0454718080077e-78	1.7499457924187e-76	Up
1010	Apol10b	ENSMUSG00000050014.8	protein_coding	7.73077226420068	0.169104298466726	1.9451385553128e-07	5.94488605472781e-07	Up
1011	Apol6	ENSMUSG00000033576.12	protein_coding	7.20533033225338	2.04231689979891	4.46917367853146e-20	3.34897819806838e-19	Up
1012	Apol7a	ENSMUSG00000010601.14	protein_coding	0.90201817852979	-0.0523504105116667	0.215239546871777	0.26898630494363	No
1013	Apol9a	ENSMUSG00000057346.12	protein_coding	-3.13211310747715	2.69881495407194	3.32135676679393e-07	9.89121473259406e-07	Down
1014	Apol9b	ENSMUSG00000068246.6	protein_coding	-1.22142174883504	0.733308849466364	0.182346505750836	0.232217621081257	No
1015	Apoo	ENSMUSG00000079508.8	protein_coding	-0.202081635768878	5.06312400101514	0.432832780935648	0.498119201395899	No
1016	Apoo-ps	ENSMUSG00000049233.7	processed_pseudogene	0.976868104320722	0.917072888033922	0.081878991422286	0.113040987507185	No
1017	Apool	ENSMUSG00000025525.12	protein_coding	-0.570541289075395	4.71594064109886	0.0656637886781116	0.0923816057720705	No
1018	Apopt1	ENSMUSG00000037787.14	protein_coding	-0.510747543422651	4.09203584924208	0.1020456107828	0.137691475993396	No
1019	App	ENSMUSG00000022892.11	protein_coding	2.4172160344164	8.64569944787221	1.5109876538966e-18	1.04777952083927e-17	Up
1020	Appbp2	ENSMUSG00000018481.9	protein_coding	0.909386862432233	5.41609576339901	0.000194089708743558	0.000409229641175691	No
1021	Appbp2os	ENSMUSG00000085628.4	antisense	-1.11250355260653	-0.0541982896661765	0.113414328356919	0.151467028554983	No
1022	Appl1	ENSMUSG00000040760.11	protein_coding	0.0165621134043552	5.62409351084248	0.949067664643386	0.962622794988765	No
1023	Appl2	ENSMUSG00000020263.14	protein_coding	0.998769717907502	5.30941766298389	0.000136283914272048	0.000292916288194835	No
1024	Aprt	ENSMUSG00000006589.8	protein_coding	-1.72300654211771	7.15887007177071	1.11152022711486e-09	4.22286203157384e-09	No
1025	Aptx	ENSMUSG00000028411.15	protein_coding	-0.191287533726565	4.86546651955343	0.473101954432153	0.538244813093695	No
1026	Aqp1	ENSMUSG00000004655.5	protein_coding	3.88643340889417	0.721218054258729	5.30184083927447e-07	1.54665877274643e-06	Up
1027	Aqp11	ENSMUSG00000042797.9	protein_coding	-2.56029311535597	0.941022937069856	3.01912353390212e-06	7.97421756579755e-06	Down
1028	Aqp5	ENSMUSG00000044217.17	protein_coding	-8.74402452381268	0.802304797383451	1.12227039526451e-13	5.80328619627441e-13	Down
1029	Aqr	ENSMUSG00000040383.16	protein_coding	-1.66870563460406	5.41009832576802	8.44302128154622e-09	2.96673328360447e-08	No
1030	Ar	ENSMUSG00000046532.8	protein_coding	7.67408364581184	2.48192704176532	1.75565097704863e-27	1.87305506395759e-26	Up
1031	Araf	ENSMUSG00000001127.12	protein_coding	0.272008336736639	6.43475506430933	0.255342141770376	0.313862771102092	No
1032	Arap1	ENSMUSG00000032812.18	protein_coding	0.00135459893939213	4.52654314128758	1	1	No
1033	Arap2	ENSMUSG00000037999.13	protein_coding	-3.38689306808348	3.12288328554803	2.12869126879141e-15	1.22214414138572e-14	Down
1034	Arc	ENSMUSG00000022602.14	protein_coding	2.3279950845763	0.691400061071749	0.0592875270828144	0.0842151682267734	No
1035	Arcn1	ENSMUSG00000032096.16	protein_coding	-0.520550295740491	7.79844310364666	0.0728410642614806	0.101622310889883	No
1036	Areg	ENSMUSG00000029378.5	protein_coding	-9.7685372414892	6.45134440845764	9.48112737730188e-57	2.96376189437644e-55	Down
1037	Arel1	ENSMUSG00000042350.13	protein_coding	-1.27889337156956	5.3646128643904	8.44881348937011e-07	2.4029404231012e-06	No
1038	Arf1	ENSMUSG00000048076.14	protein_coding	-0.522743966612201	9.22636388208501	0.03005214598851	0.04515647977961	No
1039	Arf2	ENSMUSG00000062421.13	protein_coding	0.533992098603388	5.45713741379448	0.027741784764779	0.0419452696506925	No
1040	Arf3	ENSMUSG00000051853.10	protein_coding	1.85348722734651	7.01922604733193	5.8130779329154e-12	2.65800011206136e-11	No
1041	Arf4	ENSMUSG00000021877.12	protein_coding	0.281654868499165	9.0490605308168	0.247428860243922	0.305002212627544	No
1042	Arf5	ENSMUSG00000020440.13	protein_coding	2.08656896132637	6.38997622083829	1.34289752058497e-16	8.25774638768234e-16	Up
1043	Arf6	ENSMUSG00000044147.8	protein_coding	2.7301595056679	5.72267560865245	1.21031753761396e-24	1.14876471973119e-23	Up
1044	Arfgap1	ENSMUSG00000027575.19	protein_coding	1.10394968413243	6.36737708870665	6.40629871267527e-06	1.62659377655165e-05	No
1045	Arfgap2	ENSMUSG00000027255.14	protein_coding	-0.715594765179192	6.44559300997019	0.00279307523353852	0.0050036876887505	No
1046	Arfgap3	ENSMUSG00000054277.8	protein_coding	2.20695111234696	5.88406040486604	8.75742016647484e-18	5.82761914778201e-17	Up
1047	Arfgef1	ENSMUSG00000067851.11	protein_coding	-1.63730574045514	4.46404914096619	1.54782072865709e-08	5.29894226216154e-08	No
1048	Arfgef2	ENSMUSG00000074582.10	protein_coding	0.219855084647221	5.16880510811847	0.440010826964592	0.505371977424374	No
1049	Arfgef3	ENSMUSG00000019852.7	protein_coding	-11.0904008661358	3.16355164949184	1.98956579477146e-41	3.67843886862418e-40	Down
1050	Arfip1	ENSMUSG00000074513.9	protein_coding	0.917125044510852	6.01639639628941	0.000463793270952315	0.000928659516504866	No
1051	Arfip2	ENSMUSG00000030881.15	protein_coding	-1.64210089048175	5.99282231159984	2.22978857484458e-11	9.73765757945372e-11	No
1052	Arfrp1	ENSMUSG00000038671.15	protein_coding	0.377408714547307	5.37676377861746	0.142418442357777	0.1859523467632	No
1053	Arg2	ENSMUSG00000021125.6	protein_coding	-2.80035852037472	0.317022084176855	6.40388845842553e-05	0.000143613032181825	Down
1054	Arglu1	ENSMUSG00000040459.11	protein_coding	1.01287155983424	4.13587803862696	0.00153166532113277	0.00284742936864634	No
1055	Arhgap1	ENSMUSG00000027247.16	protein_coding	1.12833712851284	7.37957975501179	3.76385843209819e-06	9.82320233088875e-06	No
1056	Arhgap10	ENSMUSG00000037148.8	protein_coding	0.0162573869202629	4.70694445345235	0.962165418357265	0.974195124180113	No
1057	Arhgap11a	ENSMUSG00000041219.14	protein_coding	-4.60210963437466	4.34400591068098	1.088393938221e-26	1.11893684160983e-25	Down
1058	Arhgap12	ENSMUSG00000041225.16	protein_coding	-1.49429902280988	4.87969869920205	7.28780840359767e-08	2.32591774079328e-07	No
1059	Arhgap17	ENSMUSG00000030766.15	protein_coding	-0.362591801021053	4.95393084342336	0.166556410930162	0.213938704995908	No
1060	Arhgap18	ENSMUSG00000039031.16	protein_coding	1.48821414983143	3.98121107444992	3.69017209076406e-06	9.64361258971518e-06	No
1061	Arhgap19	ENSMUSG00000025154.15	protein_coding	-2.36370838108199	3.41735667745603	2.16849492104552e-08	7.30462604394026e-08	Down
1062	Arhgap20	ENSMUSG00000053199.13	protein_coding	6.24672741318875	1.169001391078	2.03961209132939e-11	8.92684836938349e-11	Up
1063	Arhgap21	ENSMUSG00000036591.16	protein_coding	0.882891974785754	4.82419499591034	0.000652293225548499	0.00127674298055062	No
1064	Arhgap22	ENSMUSG00000063506.14	protein_coding	-2.03069936652347	4.29157821755541	6.68109040309586e-12	3.03442898990067e-11	Down
1065	Arhgap23	ENSMUSG00000049807.16	protein_coding	3.57237243838216	4.38593891136251	1.20563870318598e-24	1.14510869421944e-23	Up
1066	Arhgap24	ENSMUSG00000057315.14	protein_coding	8.82133687919223	4.43917321186565	2.62264332373123e-58	8.60624757038627e-57	Up
1067	Arhgap26	ENSMUSG00000118193.1	protein_coding	-1.05681549915616	3.47832187101596	0.00337630523075956	0.00594848280350616	No
1068	Arhgap26	ENSMUSG00000036452.18	protein_coding	-1.05681549915616	3.47832187101596	0.00337630523075956	0.00594848280350616	No
1069	Arhgap27	ENSMUSG00000034255.17	protein_coding	-4.47642862714149	4.42949885259903	3.99295702051889e-29	4.54350606574738e-28	Down
1070	Arhgap27os1	ENSMUSG00000085733.1	antisense	-4.78967932141726	0.3649911491937	7.56320241176206e-09	2.67249877514879e-08	Down
1071	Arhgap28	ENSMUSG00000024043.13	protein_coding	-0.0515571919805768	4.08340998535184	0.866384586615611	0.895716554176445	No
1072	Arhgap29	ENSMUSG00000039831.16	protein_coding	2.54199934023238	4.31482051370487	4.97844387594219e-15	2.80363931655338e-14	Up
1073	Arhgap31	ENSMUSG00000022799.4	protein_coding	-0.242706644604039	3.45648170338831	0.445616794759098	0.510963101252297	No
1074	Arhgap32	ENSMUSG00000041444.14	protein_coding	-1.62138592470493	3.25765262935305	2.02388937478482e-06	5.48684809358264e-06	No
1075	Arhgap33	ENSMUSG00000036882.7	protein_coding	3.19127494213818	0.160339570946529	0.000102903533344507	0.000224622971272814	Up
1076	Arhgap35	ENSMUSG00000058230.12	protein_coding	1.56439646463951	5.99103151450465	3.412048934389e-08	1.12741717116246e-07	No
1077	Arhgap36	ENSMUSG00000036198.12	protein_coding	9.08280240978061	1.36987316919858	2.06248424124521e-09	7.66509925504163e-09	Up
1078	Arhgap39	ENSMUSG00000033697.15	protein_coding	2.34451262954943	2.9951363080672	7.93075793419187e-11	3.30499957486275e-10	Up
1079	Arhgap40	ENSMUSG00000074625.10	protein_coding	-5.75547795475764	-0.00395929543199115	8.229491807886e-08	2.61380739806434e-07	Down
1080	Arhgap42	ENSMUSG00000050730.17	protein_coding	0.630051589696811	5.00890553106795	0.0156640778094405	0.0247734295917235	No
1081	Arhgap44	ENSMUSG00000033389.16	protein_coding	-0.880680828107412	4.68452301650142	0.000831678647128879	0.00160651219213847	No
1082	Arhgap45	ENSMUSG00000035697.14	protein_coding	-4.29882679562933	-0.0667663488511216	1.25711074661613e-06	3.49147003993988e-06	Down
1083	Arhgap5	ENSMUSG00000035133.9	protein_coding	-0.563343212660993	5.79983356979571	0.0267875889733188	0.0406124953035383	No
1084	Arhgap6	ENSMUSG00000031355.16	protein_coding	-0.442918304667396	2.42934143895471	0.220759051616555	0.275015414428396	No
1085	Arhgdia	ENSMUSG00000025132.13	protein_coding	-1.34703225038521	10.5042151204072	6.89418062716706e-08	2.20588293264809e-07	No
1086	Arhgdib	ENSMUSG00000030220.13	protein_coding	7.93822306946719	4.10554855430671	4.21059966005888e-51	1.09191730510291e-49	Up
1087	Arhgdig	ENSMUSG00000073433.11	protein_coding	-3.71492847564793	0.794761350711649	0.000507895279047665	0.00101097223289522	Down
1088	Arhgef1	ENSMUSG00000040940.18	protein_coding	-0.957107568690044	6.08727912586099	0.000171441241100176	0.000364408028665423	No
1089	Arhgef10	ENSMUSG00000071176.10	protein_coding	1.44448204711428	3.98317472587503	0.000145644442535559	0.000311825021680956	No
1090	Arhgef10l	ENSMUSG00000040964.16	protein_coding	-0.871277486397907	4.62243191939235	0.00118025121386321	0.00222550637385318	No
1091	Arhgef11	ENSMUSG00000041977.18	protein_coding	0.930653736727256	3.78514809172055	0.00865199074675542	0.0142889407109206	No
1092	Arhgef12	ENSMUSG00000059495.14	protein_coding	1.00946237289392	5.2939145731482	0.000129089565895884	0.000278144127668617	No
1093	Arhgef16	ENSMUSG00000029032.12	protein_coding	-12.2094169471427	4.29345958130201	9.29516197524395e-65	3.60558551913665e-63	Down
1094	Arhgef17	ENSMUSG00000032875.8	protein_coding	0.869716505401336	5.60757578779849	0.000568944316690823	0.00112296763077744	No
1095	Arhgef18	ENSMUSG00000004568.12	protein_coding	1.43441274168648	5.57390178707204	9.03001554336128e-08	2.85692221780256e-07	No
1096	Arhgef19	ENSMUSG00000028919.11	protein_coding	2.65787129296901	3.00363283844877	2.22210801458572e-12	1.04987211825258e-11	Up
1097	Arhgef2	ENSMUSG00000028059.15	protein_coding	-0.586463935537682	6.78202381853691	0.0330860926841569	0.0493352225142893	No
1098	Arhgef25	ENSMUSG00000019467.15	protein_coding	7.01742444558919	5.32253633883466	2.60989830483474e-74	1.30476071210655e-72	Up
1099	Arhgef26	ENSMUSG00000036885.14	protein_coding	-7.02132264933036	2.92268606606202	4.19392003821215e-35	6.10056771944978e-34	Down
1100	Arhgef28	ENSMUSG00000021662.10	protein_coding	1.47345259030789	3.56211212316825	3.98578504755759e-06	1.03711295262265e-05	No
1101	Arhgef3	ENSMUSG00000021895.10	protein_coding	-3.7965106530681	5.82330967369076	4.83694561981368e-35	7.00648775556274e-34	Down
1102	Arhgef37	ENSMUSG00000045094.8	protein_coding	-1.37397303735117	-0.273328147486041	0.112228412313113	0.15008585743235	No
1103	Arhgef39	ENSMUSG00000051517.14	protein_coding	-5.63333424320531	1.53952333200116	6.86248708963691e-18	4.59090440663246e-17	Down
1104	Arhgef4	ENSMUSG00000118272.1	protein_coding	-0.339725028266138	2.83100311125956	0.363669881271574	0.427657992174657	No
1105	Arhgef4	ENSMUSG00000037509.21	protein_coding	-0.339725028266138	2.83100311125956	0.363669881271574	0.427657992174657	No
1106	Arhgef40	ENSMUSG00000004562.16	protein_coding	-0.335709386192628	5.10217994383584	0.323553470714241	0.385989702140835	No
1107	Arhgef5	ENSMUSG00000033542.13	protein_coding	0.306581871104078	5.50999555372423	0.213588767081366	0.2672851298159	No
1108	Arhgef6	ENSMUSG00000031133.12	protein_coding	8.95251231312411	3.70573488427375	3.59920681430366e-42	6.87473323647959e-41	Up
1109	Arhgef7	ENSMUSG00000031511.15	protein_coding	-1.07349630833872	5.45648137981329	5.2607566693376e-05	0.000119212826635554	No
1110	Arhgef9	ENSMUSG00000025656.17	protein_coding	1.82028812651752	1.74213752602993	6.22794242291022e-05	0.000139916526074725	No
1111	Arid1a	ENSMUSG00000007880.16	protein_coding	-0.328684499329022	4.88092949817491	0.207691462735416	0.260966461841942	No
1112	Arid1b	ENSMUSG00000069729.14	protein_coding	0.118515405980787	4.16075330469985	0.684363518288969	0.737859389696796	No
1113	Arid2	ENSMUSG00000033237.19	protein_coding	-0.349299956673147	4.84472767421788	0.185717599902266	0.236184895164531	No
1114	Arid3a	ENSMUSG00000019564.12	protein_coding	4.35279115808276	2.02959873060445	7.59320130852619e-15	4.20434433108639e-14	Up
1115	Arid3b	ENSMUSG00000004661.15	protein_coding	1.90333492676231	1.66518186123561	6.4344708755606e-05	0.000144275506290096	No
1116	Arid4a	ENSMUSG00000048118.17	protein_coding	-0.226954670810399	4.36557479423662	0.413485610600881	0.478958488967043	No
1117	Arid4b	ENSMUSG00000039219.18	protein_coding	0.403800869343547	5.11616197074141	0.113658876002819	0.151764353956903	No
1118	Arid5a	ENSMUSG00000037447.16	protein_coding	0.00810177272620836	6.00253458995242	0.977197011571838	0.986673293200643	No
1119	Arid5b	ENSMUSG00000019947.10	protein_coding	2.03405351378507	6.55812029930828	1.39881537769501e-15	8.15269164575781e-15	Up
1120	Arih1	ENSMUSG00000025234.11	protein_coding	1.30269266605026	4.94770571066295	0.000655720708127046	0.00128290765274701	No
1121	Arih2	ENSMUSG00000064145.12	protein_coding	-0.847920370502381	6.06178366222562	0.000670613518434826	0.00130982454207129	No
1122	Arl1	ENSMUSG00000060904.14	protein_coding	1.28455353115172	8.53592513134642	2.22466567760989e-07	6.75892283974149e-07	No
1123	Arl10	ENSMUSG00000025870.10	protein_coding	1.31365442433642	3.50666777767847	3.73851487813694e-05	8.64001235521368e-05	No
1124	Arl13b	ENSMUSG00000022911.11	protein_coding	0.35833517323654	4.52873082439945	0.18073935796053	0.230446425654859	No
1125	Arl14ep	ENSMUSG00000027122.15	protein_coding	0.924325161833796	6.10237362385234	0.000161116147219198	0.000343515997950954	No
1126	Arl15	ENSMUSG00000042348.10	protein_coding	-0.179743760183646	4.46441771333967	0.509405161328429	0.572956682429832	No
1127	Arl16	ENSMUSG00000057594.12	protein_coding	-0.706534571153145	6.00360661475094	0.00355015774082405	0.00623257915757244	No
1128	Arl2	ENSMUSG00000024944.6	protein_coding	2.31979980280393	7.17730292002812	1.18397277810007e-14	6.48049605973509e-14	Up
1129	Arl2bp	ENSMUSG00000031776.17	protein_coding	3.52029132069085	5.87555458999988	9.73033138908314e-33	1.28696875908332e-31	Up
1130	Arl3	ENSMUSG00000025035.9	protein_coding	0.128065416206784	5.76997606897398	0.62374051967148	0.682212475301176	No
1131	Arl4a	ENSMUSG00000047446.18	protein_coding	-1.06231758279218	3.01195718353471	0.00121280339530985	0.00228470975625777	No
1132	Arl4c	ENSMUSG00000049866.12	protein_coding	1.68890569749178	5.11109175507034	9.12275689133438e-07	2.5845322715057e-06	No
1133	Arl4d	ENSMUSG00000034936.2	protein_coding	-0.730732913078645	-0.0182557646793831	0.278573252427506	0.338393192948781	No
1134	Arl5a	ENSMUSG00000036093.7	protein_coding	4.79656468579249	7.95487745911085	3.97342452462431e-57	1.26783370546077e-55	Up
1135	Arl5b	ENSMUSG00000017418.13	protein_coding	0.467303697057197	4.96089668636	0.068010002067238	0.0953724059369228	No
1136	Arl5c	ENSMUSG00000038352.15	protein_coding	-0.274718710208666	2.41371369725808	0.524376767608737	0.587600702204708	No
1137	Arl6	ENSMUSG00000022722.18	protein_coding	-0.712867860004187	5.41382510005841	0.00383919537184488	0.00670684716908136	No
1138	Arl6ip1	ENSMUSG00000030654.9	protein_coding	-1.26947148186684	8.68556339792846	7.91704811384231e-07	2.25819324985558e-06	No
1139	Arl6ip4	ENSMUSG00000029404.15	protein_coding	-0.45332068132278	6.24396731388711	0.0910380912789799	0.124267667622604	No
1140	Arl6ip5	ENSMUSG00000035199.6	protein_coding	0.894350762771685	7.75206255268497	0.000225231233980948	0.000470843510834115	No
1141	Arl6ip6	ENSMUSG00000026960.6	protein_coding	-1.84393426695264	5.2628381255287	7.61322622931114e-12	3.44648436820858e-11	No
1142	Arl8a	ENSMUSG00000026426.10	protein_coding	3.3949267107793	5.66050712218893	5.95678799699053e-35	8.58372530513265e-34	Up
1143	Arl8b	ENSMUSG00000030105.8	protein_coding	-0.0831864120619978	7.42451608923694	0.731700280945272	0.779669551441223	No
1144	Armc1	ENSMUSG00000027599.9	protein_coding	-0.814628527864468	5.77755700042025	0.00107183396749134	0.0020340902811868	No
1145	Armc10	ENSMUSG00000038525.16	protein_coding	-0.72372137785866	5.14540076136668	0.00539048127918917	0.00921572651286563	No
1146	Armc2	ENSMUSG00000071324.11	protein_coding	-2.98770881399794	2.58049889316518	3.6767233584319e-14	1.95571910891645e-13	Down
1147	Armc5	ENSMUSG00000042178.6	protein_coding	0.314262366509478	5.21401682196738	0.259911391937501	0.318433420821951	No
1148	Armc6	ENSMUSG00000002343.11	protein_coding	-0.801795743179866	4.22153938895756	0.00769838356630863	0.0128241568177844	No
1149	Armc7	ENSMUSG00000057219.11	protein_coding	-1.26557593609236	3.3250441562317	0.000212105064681097	0.000444848941468524	No
1150	Armc8	ENSMUSG00000032468.11	protein_coding	-0.932731119644998	5.25425602379096	0.000249191030916717	0.000518215557311112	No
1151	Armc9	ENSMUSG00000062590.13	protein_coding	-0.0315761118569665	5.16041524326289	0.909394245035822	0.931456472282253	No
1152	Armcx1	ENSMUSG00000033460.14	protein_coding	11.5872615915261	3.73008666923326	1.44268594003681e-47	3.28590705553122e-46	Up
1153	Armcx2	ENSMUSG00000033436.13	protein_coding	10.7208819010261	5.44460757811522	2.08997119577213e-68	8.90520649816999e-67	Up
1154	Armcx3	ENSMUSG00000049047.11	protein_coding	1.17404475763914	6.31183573672715	3.47200511577813e-06	9.09234622603926e-06	No
1155	Armcx5	ENSMUSG00000072969.2	protein_coding	0.41570614157396	3.44150415604424	0.181993117900333	0.231874201553392	No
1156	Armcx6	ENSMUSG00000050394.14	protein_coding	9.83968947976806	2.06210824581688	6.81698024593227e-23	5.90009640285438e-22	Up
1157	Armh3	ENSMUSG00000039901.10	protein_coding	0.645405713836585	4.52548639169985	0.0544755489670042	0.0779074049463052	No
1158	Armh4	ENSMUSG00000036242.15	protein_coding	8.28393008145308	0.652056761189224	2.93282261194388e-09	1.07728720239254e-08	Up
1159	Armt1	ENSMUSG00000061759.15	protein_coding	0.0298914089381824	4.7217395548166	0.912717712425734	0.933617586177542	No
1160	Arnt	ENSMUSG00000015522.18	protein_coding	-0.0760450404239111	5.64200023401175	0.796608833386017	0.836412095286191	No
1161	Arnt2	ENSMUSG00000015709.9	protein_coding	7.51592884552526	4.08019012488898	8.73334763927945e-49	2.07443221455818e-47	Up
1162	Arntl	ENSMUSG00000055116.8	protein_coding	-0.653291791696867	3.80777240649657	0.0385343371328703	0.0567382775774575	No
1163	Arpc1a	ENSMUSG00000029621.14	protein_coding	-1.61944991419518	7.99805219932045	5.36319953957619e-11	2.26846631716711e-10	No
1164	Arpc1b	ENSMUSG00000029622.16	protein_coding	-2.19572049384748	10.3614091255686	1.22406794885405e-17	8.06801187802517e-17	Down
1165	Arpc2	ENSMUSG00000006304.14	protein_coding	0.465406433654893	8.57313571671193	0.0514254919249461	0.0738122110465022	No
1166	Arpc3	ENSMUSG00000029465.14	protein_coding	-1.81254548290798	6.30142408544064	6.17907402126153e-12	2.81751126264174e-11	No
1167	Arpc4	ENSMUSG00000079426.13	protein_coding	-0.583976225066423	7.67958944561974	0.0159926113024035	0.0252526432515033	No
1168	Arpc5	ENSMUSG00000008475.13	protein_coding	-0.511795931738539	8.58594449422426	0.0418654562538628	0.0611553626796932	No
1169	Arpc5l	ENSMUSG00000026755.14	protein_coding	-0.13275238714878	6.9213476059161	0.597382142351142	0.65801367382108	No
1170	Arpin	ENSMUSG00000039043.5	protein_coding	-0.385308649443937	5.97088765394894	0.105615377861296	0.142203378961909	No
1171	Arpp19	ENSMUSG00000007656.13	protein_coding	0.319633812339302	7.38623527229276	0.19188549546449	0.243180227069851	No
1172	Arrb1	ENSMUSG00000018909.15	protein_coding	3.65082305233865	1.41870579508519	1.1662025614498e-06	3.25859020802196e-06	Up
1173	Arrb2	ENSMUSG00000060216.15	protein_coding	0.555237873889286	2.41785115603091	0.138637091183837	0.181545762526126	No
1174	Arrdc1	ENSMUSG00000026972.15	protein_coding	-2.00156406653568	5.228882612168	3.54177175856381e-13	1.76680314526627e-12	Down
1175	Arrdc2	ENSMUSG00000002910.11	protein_coding	2.05952695789244	2.18141128311576	6.86652238911778e-05	0.000153441345884304	Up
1176	Arrdc3	ENSMUSG00000074794.10	protein_coding	0.533370042095983	4.83243670225708	0.20890561486019	0.262206558015401	No
1177	Arrdc4	ENSMUSG00000042659.15	protein_coding	2.20514407515997	5.5888849993598	1.41684236383079e-13	7.2636477656312e-13	Up
1178	Arsa	ENSMUSG00000022620.14	protein_coding	3.19540158531528	6.65512351399439	5.99267669398476e-31	7.38972278346402e-30	Up
1179	Arsb	ENSMUSG00000042082.7	protein_coding	1.26671678798333	6.69064051253396	4.12889392463053e-07	1.21860449847152e-06	No
1180	Arsg	ENSMUSG00000020604.13	protein_coding	4.84498337818885	0.725130579056282	1.09369967318569e-08	3.81116081385894e-08	Up
1181	Arsj	ENSMUSG00000046561.9	protein_coding	7.21984156531597	2.05684381187242	8.69315503230084e-22	7.10642331093873e-21	Up
1182	Arsk	ENSMUSG00000021592.17	protein_coding	0.923263252904659	3.92516817359867	0.00160498572610008	0.00297415259400963	No
1183	Artn	ENSMUSG00000028539.14	protein_coding	-3.80439082965537	3.77466040568113	2.69907402149415e-11	1.16948614047719e-10	Down
1184	Arv1	ENSMUSG00000031982.5	protein_coding	-0.0760956184402703	2.75609797255066	0.843089368684344	0.875785880844708	No
1185	Arvcf	ENSMUSG00000000325.16	protein_coding	2.64141700546865	5.41888096601008	1.88555726431835e-21	1.52251877529333e-20	Up
1186	Arxes1	ENSMUSG00000048355.2	protein_coding	11.7777469225498	3.91537114923531	2.86798421398878e-52	7.59385189202995e-51	Up
1187	Arxes2	ENSMUSG00000048040.8	protein_coding	10.4331136497681	6.9619026919165	3.84612466714066e-105	5.37991256470342e-103	Up
1188	As3mt	ENSMUSG00000003559.8	protein_coding	3.15356804881851	2.30311360813223	1.29055151909149e-10	5.29841607956686e-10	Up
1189	Asah1	ENSMUSG00000031591.14	protein_coding	0.420136084323742	7.74591926501125	0.0856241474279957	0.117572949289329	No
1190	Asah2	ENSMUSG00000024887.10	protein_coding	0.454417717396693	2.8760679301677	0.186430781595028	0.237026575792137	No
1191	Asap1	ENSMUSG00000022377.16	protein_coding	1.30663044197741	6.91646859752658	6.28741256665757e-07	1.81656768669047e-06	No
1192	Asap2	ENSMUSG00000052632.16	protein_coding	0.540180963567587	2.36483686219634	0.165880133289897	0.213188685456937	No
1193	Asap3	ENSMUSG00000036995.7	protein_coding	0.846704739849153	2.52835536478078	0.02749233893924	0.041635379443416	No
1194	Asb1	ENSMUSG00000026311.16	protein_coding	0.300304361651646	3.59588264226057	0.323385808857581	0.385822924188833	No
1195	Asb13	ENSMUSG00000033781.7	protein_coding	-0.436477804717086	4.40250237421175	0.131238024775695	0.172820860317023	No
1196	Asb2	ENSMUSG00000021200.14	protein_coding	7.94029144565008	0.348240116654657	3.56167871167685e-08	1.17377741074015e-07	Up
1197	Asb3	ENSMUSG00000020305.13	protein_coding	1.45465326259068	5.13233521011273	2.24804505245097e-08	7.56155644555284e-08	No
1198	Asb6	ENSMUSG00000039483.10	protein_coding	0.517268740944667	5.37924438656071	0.0748385127090674	0.104119266295773	No
1199	Asb7	ENSMUSG00000030509.17	protein_coding	-1.02283719149566	3.53012677217722	0.00136349474908896	0.00255192259567292	No
1200	Asb8	ENSMUSG00000048175.13	protein_coding	0.167991025054552	5.96159529772352	0.490514111629634	0.554863536827902	No
1201	Ascc1	ENSMUSG00000044475.14	protein_coding	0.225564411098109	5.38537345198363	0.421753765018853	0.487312986064337	No
1202	Ascc2	ENSMUSG00000020412.16	protein_coding	-0.191015166686251	6.22945608483476	0.444755016938005	0.510197224449152	No
1203	Ascc3	ENSMUSG00000038774.9	protein_coding	-0.688330119447128	4.93344539358963	0.0166018311395463	0.0261371256958204	No
1204	Asdurf	ENSMUSG00000117809.1	protein_coding	1.25804286001998	1.83641573121531	0.0197921667874458	0.030726673281676	No
1205	Asf1a	ENSMUSG00000019857.7	protein_coding	1.1791240251421	4.77957521470824	4.13749299296718e-05	9.50497726718804e-05	No
1206	Asf1b	ENSMUSG00000005470.8	protein_coding	-5.86616791921014	4.84171880620453	1.64606854556578e-44	3.43812326078355e-43	Down
1207	Ash1l	ENSMUSG00000028053.13	protein_coding	-0.323315182132735	5.10641815484948	0.214209940717555	0.267893006326805	No
1208	Ash2l	ENSMUSG00000031575.18	protein_coding	1.22747791205618	4.58118501565038	6.60691552765542e-06	1.67568802613502e-05	No
1209	Asl	ENSMUSG00000025533.15	protein_coding	-1.83590418106995	6.00466226607935	2.60644556980849e-13	1.31012915610555e-12	No
1210	Asna1	ENSMUSG00000052456.9	protein_coding	-0.71553361461586	5.7501712354688	0.00275085106774981	0.00493570686527589	No
1211	Asns	ENSMUSG00000029752.12	protein_coding	-0.191501718150435	8.33553727201229	0.464223820584751	0.52953636469997	No
1212	Asnsd1	ENSMUSG00000026095.15	protein_coding	-0.394825368244787	6.20106028577893	0.108713533185937	0.14582187209985	No
1213	Aspg	ENSMUSG00000037686.6	protein_coding	4.79302818131086	1.80897381249418	6.66420405091949e-12	3.02775254911854e-11	Up
1214	Asph	ENSMUSG00000028207.18	protein_coding	0.704303826057178	6.51210087131291	0.0182591350269655	0.0285579965951455	No
1215	Aspm	ENSMUSG00000033952.14	protein_coding	-5.7454593975249	3.18094409664041	7.68818616258282e-34	1.06041834640883e-32	Down
1216	Aspn	ENSMUSG00000021388.14	protein_coding	5.39824127352071	0.419009780868776	8.73912907688284e-07	2.48041523789042e-06	Up
1217	Aspscr1	ENSMUSG00000025142.18	protein_coding	0.107452543879885	5.65004818683787	0.657211307239341	0.713584928857644	No
1218	Asrgl1	ENSMUSG00000024654.8	protein_coding	1.13675972115352	4.74495012571017	0.000159933988936751	0.000341258224775983	No
1219	Ass1	ENSMUSG00000076441.9	protein_coding	-1.8510723884949	5.47083087262538	3.25449216857712e-08	1.07870290929765e-07	No
1220	Aste1	ENSMUSG00000032567.16	protein_coding	-1.52458589207543	3.11904835941825	3.93146591310755e-06	1.02394094347778e-05	No
1221	Asxl1	ENSMUSG00000042548.14	protein_coding	0.0621820026705771	4.18424197574865	0.894974594984474	0.919202565552547	No
1222	Asxl2	ENSMUSG00000037486.18	protein_coding	-0.797737036369727	4.90064065035709	0.00183901750997002	0.00338518070956598	No
1223	Atad1	ENSMUSG00000013662.6	protein_coding	-1.0319069391527	7.01818799495672	3.6019563685315e-05	8.35509075233237e-05	No
1224	Atad2	ENSMUSG00000022360.8	protein_coding	-3.35461078710066	5.93057770770946	1.41352983473831e-26	1.44782257037398e-25	Down
1225	Atad2b	ENSMUSG00000052812.5	protein_coding	0.152260073779995	3.07935436133616	0.657267034317427	0.713589485788141	No
1226	Atad3a	ENSMUSG00000029036.18	protein_coding	-1.40663645725466	5.03987339989185	4.2146704972596e-07	1.24206761110983e-06	No
1227	Atad3aos	ENSMUSG00000054514.3	antisense	1.32968222260808	0.216265854587942	0.0497019297694725	0.0715757407911456	No
1228	Atad5	ENSMUSG00000017550.14	protein_coding	-2.82324866452353	3.17078041930485	2.51739005174483e-09	9.30117861167621e-09	Down
1229	Atat1	ENSMUSG00000024426.17	protein_coding	2.85235519687465	4.80900580109541	8.53976777383713e-20	6.30376887697743e-19	Up
1230	Ate1	ENSMUSG00000030850.17	protein_coding	-0.0691099518422481	5.82575299093176	0.771954030600694	0.815223016530039	No
1231	Atf1	ENSMUSG00000023027.13	protein_coding	0.242147897459654	4.8840553396988	0.364695680206073	0.428827866136851	No
1232	Atf2	ENSMUSG00000027104.18	protein_coding	-0.0902831917330975	5.87895505921947	0.730288472625377	0.778344860225985	No
1233	Atf3	ENSMUSG00000026628.13	protein_coding	-2.17419118231452	4.67842405153761	3.59946130994307e-09	1.31310169178324e-08	Down
1234	Atf4	ENSMUSG00000042406.8	protein_coding	1.18041432973159	7.76542078509852	3.73213223915402e-06	9.74774938660974e-06	No
1235	Atf5	ENSMUSG00000038539.15	protein_coding	3.95172753341707	4.51288416803217	9.16471342806711e-25	8.73454587418261e-24	Up
1236	Atf6	ENSMUSG00000026663.6	protein_coding	0.610931742104774	6.15667110529239	0.0106431358392666	0.0172947835135137	No
1237	Atf6b	ENSMUSG00000015461.15	protein_coding	1.06714712701079	6.4296447889038	2.30826545000863e-05	5.47812509883795e-05	No
1238	Atf7	ENSMUSG00000099083.7	protein_coding	1.32001098995048	6.2137538542469	8.68496989411625e-07	2.46706590961481e-06	No
1239	Atf7ip	ENSMUSG00000030213.12	protein_coding	-0.380099578833439	5.72859658242339	0.140881565819074	0.184188814526298	No
1240	Atg10	ENSMUSG00000021619.6	protein_coding	1.76812694281552	4.42923247599354	3.86168142158205e-09	1.40432154217616e-08	No
1241	Atg101	ENSMUSG00000037204.7	protein_coding	-0.32724391810607	5.82766411193122	0.204608751036736	0.257490183965532	No
1242	Atg12	ENSMUSG00000032905.5	protein_coding	0.305003797706125	5.86240466360039	0.212996878110318	0.266689038704493	No
1243	Atg13	ENSMUSG00000027244.14	protein_coding	0.83547714523607	5.86462086092205	0.00188218702808021	0.00346004592657039	No
1244	Atg14	ENSMUSG00000037526.7	protein_coding	0.496209896172438	4.07088032649844	0.0997772570490839	0.134972692743549	No
1245	Atg16l1	ENSMUSG00000026289.15	protein_coding	0.175821725851172	4.8974102640039	0.492979328759345	0.557287168547191	No
1246	Atg16l2	ENSMUSG00000047767.17	protein_coding	-1.59174797965645	4.00474527505165	7.51658049983021e-08	2.39672131617888e-07	No
1247	Atg2a	ENSMUSG00000024773.15	protein_coding	0.402740636779283	4.82071458404251	0.165064676749384	0.212258858169325	No
1248	Atg2b	ENSMUSG00000041341.10	protein_coding	-0.688559103462236	4.43191777467803	0.0212201374634082	0.0327781889116872	No
1249	Atg3	ENSMUSG00000022663.3	protein_coding	1.95287638929426	6.23961260017591	6.69065283068453e-14	3.50424207259151e-13	No
1250	Atg4a	ENSMUSG00000079418.3	protein_coding	-0.249180795333862	4.80949432508416	0.35699920468485	0.420742552040494	No
1251	Atg4a-ps	ENSMUSG00000087119.4	protein_coding	-0.201089890992816	0.476969686780336	0.789669165033964	0.830384888555724	No
1252	Atg4b	ENSMUSG00000026280.17	protein_coding	-0.455174124690511	6.52895731102202	0.0691514133946674	0.0967966008985499	No
1253	Atg4c	ENSMUSG00000028550.15	protein_coding	-0.176684614092476	3.90020755232156	0.600299469999108	0.660463178155742	No
1254	Atg4d	ENSMUSG00000002820.6	protein_coding	-0.529480459534135	4.96901986562912	0.0369244586167892	0.0545884384461723	No
1255	Atg5	ENSMUSG00000038160.7	protein_coding	0.218195899493823	6.04713839562412	0.387171651620547	0.451727443899345	No
1256	Atg7	ENSMUSG00000030314.16	protein_coding	0.0123045421016718	5.03139705322619	0.966778859527264	0.977793868443876	No
1257	Atg9a	ENSMUSG00000033124.15	protein_coding	1.83163760918281	6.05545316107478	4.37681249704075e-12	2.02506179281725e-11	No
1258	Atg9b	ENSMUSG00000038295.14	protein_coding	-5.97082779011489	1.86881623301979	1.90455554482865e-19	1.38520405382286e-18	Down
1259	Atic	ENSMUSG00000026192.13	protein_coding	-0.124266844861132	5.80860435476651	0.633368248287848	0.6910560591152	No
1260	Atl1	ENSMUSG00000021066.9	protein_coding	1.31821192369765	3.61699184669286	2.94773984331974e-05	6.91400768128247e-05	No
1261	Atl2	ENSMUSG00000059811.13	protein_coding	-0.846593696861778	5.36080651094319	0.000641015179335405	0.00125644419015381	No
1262	Atl3	ENSMUSG00000024759.14	protein_coding	1.64689927795136	7.32277155023725	8.86836537875252e-09	3.11224337975076e-08	No
1263	Atm	ENSMUSG00000034218.16	protein_coding	-1.39013110947458	3.4557440101725	4.04067686753055e-05	9.30325626506692e-05	No
1264	Atmin	ENSMUSG00000047388.10	protein_coding	-0.662380671798689	3.42394061957036	0.0657687310472281	0.0925198483890709	No
1265	Atn1	ENSMUSG00000004263.15	protein_coding	1.76789378313418	5.51230223172651	8.50934991710846e-10	3.27964034656604e-09	No
1266	Atoh8	ENSMUSG00000037621.8	protein_coding	10.1422258298186	6.66271480886615	2.13156393646953e-106	3.17396746153011e-104	Up
1267	Atox1	ENSMUSG00000018585.9	protein_coding	-0.25152153715046	7.80759597292491	0.380491910042342	0.445171677109357	No
1268	Atp10a	ENSMUSG00000025324.8	protein_coding	1.09700432660834	3.97434043256306	0.000393039805057894	0.000796773691469112	No
1269	Atp10b	ENSMUSG00000055415.7	protein_coding	-4.69368386329458	-0.188493054421247	8.09040253030177e-06	2.03000351947126e-05	Down
1270	Atp10d	ENSMUSG00000046808.17	polymorphic_pseudogene	2.0057769704405	5.47553570845285	1.80950232752787e-15	1.04626255664325e-14	Up
1271	Atp11a	ENSMUSG00000031441.15	protein_coding	-2.38678867174286	6.59450645497753	7.7200755662883e-09	2.72376067368052e-08	Down
1272	Atp11b	ENSMUSG00000037400.17	protein_coding	-0.387547430208447	5.76370539280702	0.119886026098431	0.159357044481769	No
1273	Atp11c	ENSMUSG00000062949.13	protein_coding	-3.27981166556521	3.31269415400258	3.7777644807177e-18	2.56443541808719e-17	Down
1274	Atp12a	ENSMUSG00000022229.3	protein_coding	10.0370548293637	2.24743800105417	6.30438274181734e-24	5.79701807494598e-23	Up
1275	Atp13a1	ENSMUSG00000031862.10	protein_coding	-0.803588407600265	6.00515289386708	0.00244827071503887	0.00443127079621726	No
1276	Atp13a2	ENSMUSG00000036622.15	protein_coding	0.849789900947142	3.91874450768755	0.00469318712902984	0.00809456412539608	No
1277	Atp13a3	ENSMUSG00000022533.14	protein_coding	-0.0366881515252792	4.70913471173211	0.909723122647131	0.931724414053507	No
1278	Atp13a4	ENSMUSG00000038094.15	protein_coding	-8.89366282921881	0.953993675157111	1.26622462098638e-13	6.51846786298119e-13	Down
1279	Atp1a1	ENSMUSG00000033161.10	protein_coding	3.13615648495781	8.75900485246105	2.13168444229705e-27	2.26899048093232e-26	Up
1280	Atp1a3	ENSMUSG00000040907.15	protein_coding	-0.505225162289437	-0.427750973641531	0.653144226128176	0.709836857904802	No
1281	Atp1b1	ENSMUSG00000026576.12	protein_coding	-4.15985398025863	1.75472188562086	8.10011548843361e-15	4.47607339520466e-14	Down
1282	Atp1b2	ENSMUSG00000041329.13	protein_coding	5.80405310709574	0.781451419163193	1.16218042385202e-08	4.03658753687054e-08	Up
1283	Atp1b3	ENSMUSG00000032412.8	protein_coding	-0.46555020125869	7.93461779988257	0.0599375132896155	0.0850599184294523	No
1284	Atp23	ENSMUSG00000025436.12	protein_coding	-0.0398617163241487	3.85822792198709	0.912504350519102	0.933468290314584	No
1285	Atp2a2	ENSMUSG00000029467.15	protein_coding	-0.266363320894816	5.92889159490733	0.376023195474761	0.440538850332867	No
1286	Atp2b1	ENSMUSG00000019943.10	protein_coding	-1.57800292774874	6.56426118798904	2.82612759204719e-10	1.12882073535245e-09	No
1287	Atp2c1	ENSMUSG00000032570.17	protein_coding	-0.806817183609837	5.53790632249179	0.01776107371505	0.0278419004761164	No
1288	Atp2c2	ENSMUSG00000034112.9	protein_coding	-10.0801134060371	2.13774037806621	1.16832687385332e-26	1.20022185082499e-25	Down
1289	Atp5a1	ENSMUSG00000025428.15	protein_coding	-1.02984978895647	9.99523226981485	2.74871030678998e-05	6.46909250992992e-05	No
1290	Atp5b	ENSMUSG00000025393.12	protein_coding	-0.196160384704579	10.7258796893144	0.427639689236244	0.49300184076781	No
1291	Atp5c1	ENSMUSG00000025781.14	protein_coding	0.100857372683912	8.39832363147576	0.694065096390936	0.746517549889063	No
1292	Atp5d	ENSMUSG00000003072.15	protein_coding	0.271771985653237	8.51927946635955	0.292237890385693	0.352917965122619	No
1293	Atp5e	ENSMUSG00000016252.7	protein_coding	-0.0852194008115972	7.31262690638582	0.784709688746818	0.826550526338019	No
1294	Atp5f1	ENSMUSG00000000563.17	protein_coding	-0.296296091692321	8.26285750336942	0.228526244675352	0.283645373869703	No
1295	Atp5g1	ENSMUSG00000006057.15	protein_coding	0.391122999530518	7.95694394425786	0.162653365189717	0.209527795455553	No
1296	Atp5g2	ENSMUSG00000062683.11	protein_coding	0.278742036217828	5.36496820644481	0.374199937276586	0.438625421652799	No
1297	Atp5g3	ENSMUSG00000018770.9	protein_coding	1.14124403862257	7.97626269527899	8.9478605802385e-05	0.000196963874288893	No
1298	Atp5h	ENSMUSG00000034566.10	protein_coding	-0.53259739666544	8.57769169587277	0.0678125726031839	0.095114808610239	No
1299	Atp5j	ENSMUSG00000022890.13	protein_coding	0.638161834249994	8.34038264257457	0.0214274074577187	0.0330622099524943	No
1300	Atp5j2	ENSMUSG00000038690.15	protein_coding	-1.131904598814	8.68947788467145	0.000418392402411871	0.000843976400378674	No
1301	Atp5k	ENSMUSG00000050856.16	protein_coding	0.711501960537439	6.6199635825118	0.0371291062006519	0.0548468542667088	No
1302	Atp5l	ENSMUSG00000038717.8	protein_coding	1.07058720113214	8.35904257960046	0.000121848997472396	0.00026356840315491	No
1303	Atp5mpl	ENSMUSG00000021290.6	protein_coding	0.0685649437283778	6.57525377510409	0.825642122977267	0.860178462156876	No
1304	Atp5o	ENSMUSG00000022956.11	protein_coding	1.01382773874009	7.8560040342771	0.000115404086571571	0.000250096367894071	No
1305	Atp5o	ENSMUSG00000116933.1	protein_coding	1.01382773874009	7.8560040342771	0.000115404086571571	0.000250096367894071	No
1306	Atp5s	ENSMUSG00000054894.6	protein_coding	0.326411716956358	3.63891124254639	0.303233273738244	0.364669941357117	No
1307	Atp6ap1	ENSMUSG00000019087.13	protein_coding	-0.736313388164791	8.26839208827485	0.0021897757703843	0.00399210306322825	No
1308	Atp6ap2	ENSMUSG00000031007.2	protein_coding	-1.14463923313745	8.1601479337454	1.81869726687817e-05	4.36487344050761e-05	No
1309	Atp6v0a1	ENSMUSG00000019302.16	protein_coding	0.58711019599209	6.45160223788036	0.0476325122493685	0.0688030697433249	No
1310	Atp6v0a2	ENSMUSG00000038023.12	protein_coding	-1.12191373517298	6.96500477103104	7.48533136513333e-05	0.000166410128021137	No
1311	Atp6v0b	ENSMUSG00000033379.13	protein_coding	-0.731787701851224	7.93028158867758	0.00615002714104694	0.0104305665461382	No
1312	Atp6v0c	ENSMUSG00000024121.13	protein_coding	-0.571492279441633	8.85242905556225	0.0235911148333355	0.0360863534974076	No
1313	Atp6v0c-ps2	ENSMUSG00000080242.5	processed_pseudogene	-0.501130533684182	6.8344188812323	0.0392071038358	0.0576308219847318	No
1314	Atp6v0d1	ENSMUSG00000013160.7	protein_coding	0.571901183225759	6.65914257163227	0.0458848693720613	0.0665076063496237	No
1315	Atp6v0e	ENSMUSG00000015575.15	protein_coding	0.786585007664296	8.42003860315179	0.00197112130766026	0.00361489708230423	No
1316	Atp6v0e2	ENSMUSG00000039347.7	protein_coding	-1.82790531145064	3.58986624247916	1.1825389874037e-07	3.70744847126249e-07	No
1317	Atp6v1a	ENSMUSG00000052459.13	protein_coding	1.77553856906122	8.65589095693988	3.87511423955348e-11	1.6521730908047e-10	No
1318	Atp6v1b2	ENSMUSG00000006273.14	protein_coding	-0.327924094390868	7.4970759103775	0.177545705549961	0.226727845362485	No
1319	Atp6v1c1	ENSMUSG00000022295.8	protein_coding	-0.343962985335959	7.3825650033237	0.156806442063907	0.20264123207655	No
1320	Atp6v1c2	ENSMUSG00000020566.19	protein_coding	-6.83539104701279	1.82421376328529	1.01429680760746e-22	8.70259119686992e-22	Down
1321	Atp6v1d	ENSMUSG00000021114.9	protein_coding	-0.622267242917262	7.23464851595174	0.0228971335321925	0.0351140094300999	No
1322	Atp6v1e1	ENSMUSG00000019210.10	protein_coding	-0.0186656904085976	8.107962765695	0.93853602804878	0.954037063526353	No
1323	Atp6v1f	ENSMUSG00000004285.12	protein_coding	0.687670342243665	7.97869779838569	0.0102046135243667	0.0166368599111644	No
1324	Atp6v1g1	ENSMUSG00000039105.6	protein_coding	-0.341788266962917	8.9889029376378	0.203007075816401	0.255660420689844	No
1325	Atp6v1g2	ENSMUSG00000024403.16	protein_coding	-0.631324670825334	0.617951896747842	0.260583349227869	0.319200196382798	No
1326	Atp6v1h	ENSMUSG00000033793.12	protein_coding	0.895259226154914	7.95282782472067	0.000188718829534353	0.00039868472179889	No
1327	Atp7a	ENSMUSG00000033792.12	protein_coding	1.36116904595595	4.6889858286948	1.76066304582859e-06	4.81090407628933e-06	No
1328	Atp8a1	ENSMUSG00000037685.15	protein_coding	-2.77003662634413	1.67955617756423	2.1067215301739e-08	7.11037771139367e-08	Down
1329	Atp8a2	ENSMUSG00000021983.16	protein_coding	-7.52237446236903	-0.337340756244049	1.49682766021729e-07	4.64026627237274e-07	Down
1330	Atp8b1	ENSMUSG00000039529.9	protein_coding	-3.90371470578597	2.39701617655795	6.37489346838231e-15	3.54821240957228e-14	Down
1331	Atp8b2	ENSMUSG00000060671.12	protein_coding	-0.213666803660072	3.57248031811873	0.503036152371834	0.566759794812884	No
1332	Atp9a	ENSMUSG00000027546.15	protein_coding	-7.64202725410451	5.48538738113653	5.74836066478117e-86	4.14600512947342e-84	Down
1333	Atp9b	ENSMUSG00000024566.10	protein_coding	-0.769478598790954	5.75943500275251	0.0250082274913418	0.0381319020370075	No
1334	Atpaf1	ENSMUSG00000028710.17	protein_coding	0.300401901131237	4.54531891354771	0.267800230073389	0.326826261219379	No
1335	Atpaf2	ENSMUSG00000042709.14	protein_coding	-0.673337338848049	5.2465994399537	0.00851418888100628	0.0140781477760209	No
1336	Atpif1	ENSMUSG00000054428.12	protein_coding	0.366972811109327	7.4915122411655	0.206327015618552	0.259440344346291	No
1337	Atr	ENSMUSG00000032409.15	protein_coding	-1.00448739767391	3.37639479116413	0.00931856820408352	0.015304024251678	No
1338	Atraid	ENSMUSG00000013622.15	protein_coding	0.0877248212827917	6.76626288785324	0.764662528295528	0.808879893960467	No
1339	Atrip	ENSMUSG00000025646.9	protein_coding	-0.265752527967607	4.8691663394868	0.335234141002761	0.398140856312713	No
1340	Atrn	ENSMUSG00000027312.14	protein_coding	2.27212227162249	5.9519921161103	2.27893366220506e-19	1.64883350857971e-18	Up
1341	Atrnl1	ENSMUSG00000054843.9	protein_coding	-0.149901986553588	3.74907013099881	0.682856588401265	0.736536029205901	No
1342	Atrx	ENSMUSG00000031229.16	protein_coding	-0.256001431973559	6.45451559890697	0.322049301497356	0.384427094831082	No
1343	Atxn1	ENSMUSG00000046876.16	protein_coding	2.01749004297687	5.05963862858056	7.25796362970883e-14	3.78990499035474e-13	Up
1344	Atxn10	ENSMUSG00000016541.10	protein_coding	-0.379039614599698	8.02524087937755	0.113296295410904	0.15132398715762	No
1345	Atxn1l	ENSMUSG00000069895.4	protein_coding	0.730629992745062	4.2882566954621	0.0120793931569508	0.0194461097927755	No
1346	Atxn2	ENSMUSG00000042605.16	protein_coding	3.34962446853192	6.13538695878447	3.73830933878233e-27	3.92479967577389e-26	Up
1347	Atxn2l	ENSMUSG00000032637.15	protein_coding	1.58242161763277	6.89102033440005	7.61275986212056e-10	2.94720432123695e-09	No
1348	Atxn3	ENSMUSG00000021189.11	protein_coding	-1.51094786089585	3.91653204282352	2.1223681676497e-06	5.73250524392686e-06	No
1349	Atxn7	ENSMUSG00000021738.5	protein_coding	1.07695354262311	3.81476154755106	0.000313601491297873	0.000643180309759027	No
1350	Atxn7l1	ENSMUSG00000020564.17	protein_coding	1.63518209848202	4.1912092430966	3.71415670460629e-08	1.22083175991901e-07	No
1351	Atxn7l2	ENSMUSG00000048997.17	protein_coding	0.89538448578351	2.07019936941302	0.0449832075823262	0.0653306196748876	No
1352	Atxn7l3	ENSMUSG00000059995.12	protein_coding	1.20622327927761	3.2547560172845	0.000228158885733613	0.000476624566245146	No
1353	Atxn7l3b	ENSMUSG00000074748.3	protein_coding	0.628266760800771	7.16383631635696	0.0110511166223163	0.0179156945663587	No
1354	AU018091	ENSMUSG00000054753.9	protein_coding	-7.65080308897568	-0.211271776230937	1.56858130237413e-06	4.30815427911086e-06	Down
1355	AU020206	ENSMUSG00000097415.2	lincRNA	-3.89819558021158	1.88662256892858	1.9432202930715e-14	1.05321779328587e-13	Down
1356	AU022252	ENSMUSG00000078584.9	protein_coding	-0.265654957159043	4.46240222341314	0.369304717017158	0.433437725337198	No
1357	AU040320	ENSMUSG00000028830.14	protein_coding	-0.78604659100092	5.1504791239691	0.00239545602339468	0.00434305773919476	No
1358	AU041133	ENSMUSG00000078435.5	protein_coding	0.510045617232113	1.92339412275975	0.308668188002059	0.370209342408844	No
1359	Auh	ENSMUSG00000021460.17	protein_coding	1.90827031866061	5.88375161562768	1.34018490361109e-11	5.95982034207014e-11	No
1360	Aunip	ENSMUSG00000078521.2	protein_coding	-6.16327373233825	1.67492454913506	8.1822317413107e-15	4.51784470309691e-14	Down
1361	Aup1	ENSMUSG00000068328.9	protein_coding	0.330238817741451	7.50369192843066	0.195413450284581	0.247161207766243	No
1362	Aurka	ENSMUSG00000027496.15	protein_coding	-5.15420975033479	5.02463283548842	2.91595565200185e-45	6.27996172144971e-44	Down
1363	Aurkaip1	ENSMUSG00000065990.12	protein_coding	-0.469026328705753	6.64531447976454	0.0720203121705246	0.100588732520164	No
1364	Aurkb	ENSMUSG00000020897.12	protein_coding	-5.61786585396286	4.96503254616968	3.22792638533791e-16	1.94772656140128e-15	Down
1365	Auts2	ENSMUSG00000029673.17	protein_coding	11.6514875390816	3.7924924801041	1.27528021815974e-48	2.99323397645357e-47	Up
1366	AV356131	ENSMUSG00000108461.1	bidirectional_promoter_lncRNA	-0.825061297448781	0.0324829319368106	0.256922081469149	0.315580715290472	No
1367	Aven	ENSMUSG00000003604.14	protein_coding	0.0969201944269495	1.2378296117432	0.902944594698214	0.925877582182959	No
1368	Avl9	ENSMUSG00000029787.10	protein_coding	-1.51899138338618	4.69842450406018	4.30409440462857e-08	1.40672880139949e-07	No
1369	Avpi1	ENSMUSG00000018821.3	protein_coding	-1.28520406575963	5.92550933082922	3.79640526897181e-05	8.75772449853767e-05	No
1370	Avpr1a	ENSMUSG00000020123.6	protein_coding	12.0367887741379	4.16817327974422	4.78740918944673e-51	1.23226844712748e-49	Up
1371	AW146154	ENSMUSG00000074166.7	protein_coding	0.0408432832021309	3.188554256575	0.914199668208185	0.934857259293084	No
1372	AW209491	ENSMUSG00000039182.6	protein_coding	-0.739255410982193	5.18722189436496	0.00276612024045254	0.00496181775774439	No
1373	AW549877	ENSMUSG00000041935.10	protein_coding	0.101626751423626	5.09703887412997	0.756833329191556	0.801934608966785	No
1374	AW554918	ENSMUSG00000033632.16	protein_coding	-1.33104331433674	2.99088883846404	0.000731486741195932	0.00142410071588377	No
1375	Axin1	ENSMUSG00000024182.16	protein_coding	-1.36074871518173	3.3357147109736	2.97579551912686e-05	6.97626821548481e-05	No
1376	Axl	ENSMUSG00000002602.16	protein_coding	1.42225750723785	7.81785270458877	2.73501743121214e-06	7.26539830950042e-06	No
1377	AY036118	ENSMUSG00000105361.1	lincRNA	19.0041543259075	11.1018439616228	1.06994142735537e-180	2.46942481433621e-177	Up
1378	Azi2	ENSMUSG00000039285.12	protein_coding	-0.284749034678343	5.77614371419643	0.257981709382187	0.316544884071546	No
1379	Azin1	ENSMUSG00000037458.15	protein_coding	-1.9646161577655	6.9792048628434	6.66766952315782e-14	3.49352582507338e-13	No
1380	Azin2	ENSMUSG00000028789.16	protein_coding	3.95451123505337	4.16036487913977	1.2210618438717e-24	1.15816879547502e-23	Up
1381	B130055M24Rik	ENSMUSG00000086502.1	processed_transcript	-1.5708876223382	1.79295669937096	0.000512795359618914	0.0010201393679073	No
1382	B230118H07Rik	ENSMUSG00000027165.16	protein_coding	0.569662752138415	5.37188888183431	0.0393356306766243	0.0578074725257236	No
1383	B230208H11Rik	ENSMUSG00000097378.8	lincRNA	-2.15505891332801	0.24964514652918	0.000609681543514421	0.00119791004747272	Down
1384	B230217C12Rik	ENSMUSG00000050538.8	protein_coding	6.93646978582543	-0.482071359816724	3.96888029750797e-06	1.03329675427506e-05	Up
1385	B230219D22Rik	ENSMUSG00000045767.9	protein_coding	2.5349725309371	6.6614131361441	2.05870486449668e-22	1.74153603931277e-21	Up
1386	B230307C23Rik	ENSMUSG00000080717.10	protein_coding	-0.570531477276733	2.96282925958825	0.126338170576702	0.166971844449911	No
1387	B230312C02Rik	ENSMUSG00000084843.1	lincRNA	-2.44760329136741	-0.339598678541689	0.00131466204525028	0.00246585940710089	Down
1388	B230354K17Rik	ENSMUSG00000097119.2	bidirectional_promoter_lncRNA	-1.24013540991197	3.26667037980734	0.000292756442346943	0.000602838842174046	No
1389	B2m	ENSMUSG00000060802.8	protein_coding	-0.524845852447813	10.0345630288612	0.0672962798046339	0.0944576203866379	No
1390	B3galnt1	ENSMUSG00000043300.2	protein_coding	12.7951252190394	4.91340075486449	1.4168911383496e-73	6.93325388122449e-72	Up
1391	B3galnt2	ENSMUSG00000039242.10	protein_coding	-1.47615559648817	5.48418982455052	2.47771596979718e-05	5.85618889738034e-05	No
1392	B3galt1	ENSMUSG00000034780.6	protein_coding	0.397970454832364	0.867453997568402	0.46610976548397	0.531468755242653	No
1393	B3galt4	ENSMUSG00000067370.4	protein_coding	3.22907786489127	0.878571080698916	9.5547564448999e-07	2.70249728858198e-06	Up
1394	B3galt6	ENSMUSG00000050796.4	protein_coding	-0.344149974895229	4.39738467613405	0.239209427722807	0.295712565176346	No
1395	B3gat3	ENSMUSG00000071649.6	protein_coding	0.609825307053872	4.66973147894261	0.0279294546035316	0.042191238938552	No
1396	B3glct	ENSMUSG00000051950.10	protein_coding	0.642199214978836	4.76240506716139	0.016620112614047	0.0261629327588182	No
1397	B3gnt2	ENSMUSG00000051650.11	protein_coding	0.961891332924807	5.47322433371035	0.000117064154650786	0.00025345597460977	No
1398	B3gnt3	ENSMUSG00000031803.8	protein_coding	-13.3142985760305	5.40495724569184	6.11471507290457e-92	5.25941455463246e-90	Down
1399	B3gnt7	ENSMUSG00000079445.3	protein_coding	-5.33072411445915	-0.381677096749419	1.02005828678916e-06	2.87167455894618e-06	Down
1400	B3gnt9	ENSMUSG00000069920.10	protein_coding	8.83572001814017	3.59215515063675	4.75500139670866e-41	8.65272790297261e-40	Up
1401	B3gntl1	ENSMUSG00000046605.14	protein_coding	-0.323315909451838	1.6367637491554	0.45092855537749	0.516198944768743	No
1402	B430010I23Rik	ENSMUSG00000084960.1	antisense	2.37981729372605	-0.210071584716388	0.00703999236034868	0.0117969281469154	Up
1403	B430218F22Rik	ENSMUSG00000097411.1	protein_coding	-0.7775948209645	-0.301038257444885	0.566536555381846	0.628385920618967	No
1404	B4galnt1	ENSMUSG00000006731.10	protein_coding	0.483955300849709	7.14081280701649	0.0498728356302162	0.0717845367225064	No
1405	B4galnt3	ENSMUSG00000041372.10	protein_coding	-6.51653995062797	0.692606645196968	7.66826168215762e-13	3.72858454264462e-12	Down
1406	B4galt1	ENSMUSG00000028413.13	protein_coding	1.12810777257211	7.20610541672753	6.67588231090645e-06	1.69286977186289e-05	No
1407	B4galt2	ENSMUSG00000028541.14	protein_coding	8.60535850029319	3.37005878044453	1.67422448405056e-40	3.00708957913518e-39	Up
1408	B4galt3	ENSMUSG00000052423.14	protein_coding	-0.257192942349883	5.65113937728618	0.305606045560621	0.36704531820672	No
1409	B4galt4	ENSMUSG00000022793.17	protein_coding	-1.94800203994763	4.45659011702578	4.19110661274063e-12	1.94303462916747e-11	No
1410	B4galt5	ENSMUSG00000017929.13	protein_coding	-1.44537972301267	2.30088858629857	0.000492403675608003	0.000982395346465873	No
1411	B4galt6	ENSMUSG00000056124.5	protein_coding	9.96391605186865	4.69792615228465	2.02786037468564e-53	5.60515179014906e-52	Up
1412	B4galt7	ENSMUSG00000021504.14	protein_coding	-0.470770682053612	5.30065898967761	0.0828923617605593	0.114184166483659	No
1413	B4gat1	ENSMUSG00000047379.7	protein_coding	-0.00606394214624376	6.82725758750454	0.984337906452446	0.992219488175387	No
1414	B630019K06Rik	ENSMUSG00000052364.4	protein_coding	3.43606115720467	2.5091999697171	1.13601178795411e-13	5.8721505186967e-13	Up
1415	B930036N10Rik	ENSMUSG00000091993.2	antisense	-2.80254298169949	1.20163944639163	9.01813397883055e-07	2.55750807574945e-06	Down
1416	B930094E09Rik	ENSMUSG00000092124.1	protein_coding	3.47753705097363	-0.382710017276496	0.000523030050015429	0.00103960386574044	Up
1417	B930095G15Rik	ENSMUSG00000085133.2	sense_intronic	3.5656936740891	3.25328396635109	1.72940213771304e-17	1.12965852844576e-16	Up
1418	B9d1	ENSMUSG00000001039.12	protein_coding	-1.52154771667996	5.21596159919636	6.13880535804568e-09	2.19267930353924e-08	No
1419	B9d2	ENSMUSG00000063439.7	protein_coding	0.0318302847758773	3.57457580514955	0.929375133068595	0.946969044397417	No
1420	Baalc	ENSMUSG00000022296.9	protein_coding	0.248100994240657	0.492597458557086	0.733237935425525	0.780887405196698	No
1421	Babam1	ENSMUSG00000031820.9	protein_coding	-0.8013828000211	6.39504273163912	0.00146047461717075	0.00272312542057096	No
1422	Babam2	ENSMUSG00000052139.18	protein_coding	2.09781337674381	6.2179019521838	2.34829496553276e-14	1.26386275486582e-13	Up
1423	Bace1	ENSMUSG00000032086.12	protein_coding	-0.736654789428391	6.8515813311314	0.00339398751952966	0.00597659450285437	No
1424	Bace2	ENSMUSG00000040605.7	protein_coding	2.3247935776399	0.343279047676356	0.00128433538203974	0.00241224418425149	Up
1425	Bach1	ENSMUSG00000025612.5	protein_coding	0.547516464579957	4.23301191787573	0.0481563869663141	0.0694728249515072	No
1426	Bad	ENSMUSG00000024959.14	protein_coding	-0.564319594313675	5.80363393311614	0.0316045810422789	0.0472788417709278	No
1427	Bag1	ENSMUSG00000028416.12	protein_coding	3.63476673483538	6.41585330093291	1.80495343662687e-39	3.15195399626846e-38	Up
1428	Bag2	ENSMUSG00000042215.8	protein_coding	-0.265128886247642	5.83900181894678	0.268306228394421	0.327386082545241	No
1429	Bag3	ENSMUSG00000030847.8	protein_coding	2.13377158964581	6.95144270456789	1.20766925886031e-16	7.44935585599e-16	Up
1430	Bag4	ENSMUSG00000037316.9	protein_coding	1.30270658963923	4.14168752752976	2.7483392478516e-05	6.46909250992992e-05	No
1431	Bag5	ENSMUSG00000049792.6	protein_coding	-0.382845600527929	5.87623406461984	0.111751160210729	0.149519813197892	No
1432	Bag6	ENSMUSG00000024392.17	protein_coding	2.3248058432046	6.58914107423963	1.26809197663299e-19	9.28146812495436e-19	Up
1433	Bahcc1	ENSMUSG00000039741.15	protein_coding	2.42454467258989	3.07453742253166	1.32002120994354e-06	3.65593074305962e-06	Up
1434	Bahd1	ENSMUSG00000040007.8	protein_coding	-0.0144586050947392	2.50581323066165	0.983051380130721	0.991139098074279	No
1435	Baiap2	ENSMUSG00000025372.16	protein_coding	-4.57894524393591	6.67275076330416	8.3617601148422e-53	2.24842046738514e-51	Down
1436	Baiap2l1	ENSMUSG00000038859.7	protein_coding	-5.33629079790877	6.4716902638188	8.03066985123731e-71	3.68240781787862e-69	Down
1437	Bak1	ENSMUSG00000057789.14	protein_coding	0.257563841116173	4.33783065807479	0.354626519955749	0.418195354538637	No
1438	Bambi	ENSMUSG00000024232.2	protein_coding	4.87523956133037	2.93961398551352	5.21166338676067e-17	3.30605197342473e-16	Up
1439	Banf1	ENSMUSG00000024844.15	protein_coding	0.486437573078239	8.20820327863302	0.0611481976828265	0.0865651442968495	No
1440	Banp	ENSMUSG00000025316.16	protein_coding	0.193823225577567	4.21362883031025	0.536706439607489	0.599524947623176	No
1441	Bap1	ENSMUSG00000021901.10	protein_coding	-0.909793184619462	5.77817747254806	0.00014741939789559	0.000315430133198105	No
1442	Bard1	ENSMUSG00000026196.7	protein_coding	-3.50901871016381	2.4801310668916	1.09490988902195e-16	6.77493840177656e-16	Down
1443	Basp1	ENSMUSG00000045763.8	protein_coding	-3.30859870052776	3.72978499213019	3.80608055942943e-10	1.5080573272383e-09	Down
1444	Batf	ENSMUSG00000034266.6	protein_coding	7.63648986708836	0.0897516402591411	2.54424244439302e-07	7.68098307607468e-07	Up
1445	Batf3	ENSMUSG00000026630.9	protein_coding	-7.12921105670936	-0.682224945414579	3.74889465454721e-06	9.7896530522346e-06	Down
1446	Bax	ENSMUSG00000003873.11	protein_coding	-0.620494070866566	7.70463093019369	0.0112213781341919	0.0181661964463747	No
1447	Baz1a	ENSMUSG00000035021.13	protein_coding	-1.11923041632742	4.3145497157837	5.37585188687097e-05	0.000121681590273601	No
1448	Baz1b	ENSMUSG00000002748.7	protein_coding	-0.0264500355566596	6.03222378915813	0.92485905474131	0.943180513296831	No
1449	Baz2a	ENSMUSG00000040054.16	protein_coding	0.525690899783844	4.68325365441253	0.0489193395142142	0.0704927173353629	No
1450	Baz2b	ENSMUSG00000026987.16	protein_coding	-0.240970789494532	4.58448913329105	0.360443784075854	0.424332697601158	No
1451	Bbc3	ENSMUSG00000002083.13	protein_coding	1.43525306268003	2.07225807378613	0.000481154324234891	0.000960782275703643	No
1452	Bbip1	ENSMUSG00000084957.3	protein_coding	0.450599531908672	4.80496270106327	0.120918875322985	0.160498857996041	No
1453	Bbof1	ENSMUSG00000057265.13	protein_coding	-0.277184057428543	-0.220847938773556	0.770173351724392	0.813652774998427	No
1454	Bbs1	ENSMUSG00000006464.9	protein_coding	0.807900914265483	1.7361358218458	0.0880717509752097	0.120622847147137	No
1455	Bbs10	ENSMUSG00000035759.4	protein_coding	-0.612936317645707	1.65659263466406	0.212726872314855	0.266471436256546	No
1456	Bbs12	ENSMUSG00000051444.9	protein_coding	-1.80568940846958	2.2497958323838	2.78391972558081e-05	6.54861905212215e-05	No
1457	Bbs2	ENSMUSG00000031755.6	protein_coding	-0.215476417671499	3.39073325556996	0.503870490259538	0.567607463525102	No
1458	Bbs4	ENSMUSG00000025235.8	protein_coding	1.25679035724541	4.04300027889743	4.98849886716866e-05	0.000113228540095971	No
1459	Bbs5	ENSMUSG00000063145.10	protein_coding	0.239111258032691	3.98042216877735	0.449829024369083	0.515067994829094	No
1460	Bbs7	ENSMUSG00000037325.10	protein_coding	-1.46927173730113	3.71506289327358	2.52235157710638e-06	6.73924843522461e-06	No
1461	Bbs9	ENSMUSG00000035919.16	protein_coding	-1.18051395288404	4.28365601727581	0.00028783172347444	0.00059340385688165	No
1462	Bbx	ENSMUSG00000022641.15	protein_coding	0.256821840086524	5.65342509913017	0.2828183964377	0.342948262160182	No
1463	BC002059	ENSMUSG00000060149.7	lincRNA	-0.369081554071013	2.3831253940083	0.367847240452091	0.431875826773106	No
1464	BC002163	ENSMUSG00000081824.5	processed_pseudogene	0.382838914813566	5.65531691320056	0.209650412952404	0.263069854889896	No
1465	BC003965	ENSMUSG00000067722.4	protein_coding	-1.01003981862635	4.83524859393768	0.000137737695900505	0.000295811354347114	No
1466	BC004004	ENSMUSG00000052712.17	protein_coding	0.732140250500686	6.90917456048022	0.00336754909282814	0.00593599892697011	No
1467	BC005537	ENSMUSG00000019132.11	protein_coding	-0.557636591404141	4.81198017778499	0.0357127580339838	0.0529270412301591	No
1468	BC005561	ENSMUSG00000079065.3	protein_coding	1.51316136700874	1.96203973613536	0.00387347893604112	0.00676076837740073	No
1469	BC005624	ENSMUSG00000026851.9	protein_coding	0.44048700302809	6.1852082428984	0.0776841054340849	0.10774934816218	No
1470	BC017158	ENSMUSG00000030780.15	protein_coding	1.61642196887491	4.91712899411266	1.19919290020217e-06	3.34335077149178e-06	No
1471	BC022960	ENSMUSG00000081137.3	transcribed_processed_pseudogene	2.73533060336166	0.639556118994543	0.000120489519282738	0.000260709197348025	Up
1472	BC023719	ENSMUSG00000092365.2	antisense	1.01469591562043	4.84576027494841	0.000259407038133921	0.000538248226562563	No
1473	BC024063	ENSMUSG00000112160.1	protein_coding	-0.114499812042985	2.00147172892529	0.80775811952999	0.845490131462683	No
1474	BC024978	ENSMUSG00000078786.9	protein_coding	0.997946363327261	3.45585855334223	0.00335874844387847	0.00592357978232667	No
1475	BC028528	ENSMUSG00000038543.13	protein_coding	3.23123145579957	0.186069040514376	0.000180054849365829	0.000381662261444665	Up
1476	BC029722	ENSMUSG00000074649.6	protein_coding	1.31250381254283	5.2913753244716	5.5744549097491e-07	1.62038311482379e-06	No
1477	BC030867	ENSMUSG00000034773.16	protein_coding	-4.83694431532049	2.61050033375092	5.45791725320584e-24	5.03874920815964e-23	Down
1478	BC031181	ENSMUSG00000036299.5	protein_coding	0.450192187431099	7.64658235561389	0.120429852712267	0.159941747421068	No
1479	BC034090	ENSMUSG00000033722.9	protein_coding	9.03110710407431	1.31795326392127	9.87632461255768e-16	5.80260259799316e-15	Up
1480	BC037034	ENSMUSG00000036948.17	protein_coding	2.24243980484015	2.07658698783084	2.71243913724498e-07	8.15144469890809e-07	Up
1481	BC037039	ENSMUSG00000103309.1	antisense	4.56530684862745	3.28333584298502	1.06652764879186e-09	4.05860810125575e-09	Up
1482	BC039966	ENSMUSG00000086272.1	antisense	-8.0217742035358	0.100158115509478	1.82765683746174e-08	6.22617266547852e-08	Down
1483	BC048403	ENSMUSG00000053684.8	protein_coding	0.289993352423127	3.59066147820514	0.390907011748763	0.45543330798392	No
1484	BC049715	ENSMUSG00000047515.8	protein_coding	1.34970293665906	0.136589533795785	0.0490442886771414	0.0706580638369802	No
1485	BC052040	ENSMUSG00000040282.13	protein_coding	-2.44243066594527	3.32926757693252	3.32042100578974e-13	1.65997076130601e-12	Down
1486	BC055324	ENSMUSG00000041406.14	protein_coding	-4.4419625512668	3.60399542921034	8.99824816305308e-30	1.04361591760435e-28	Down
1487	Bc1	ENSMUSG00000115783.1	lincRNA	-0.439513407467698	3.02885109665261	0.217598378432833	0.271639984182626	No
1488	Bcam	ENSMUSG00000002980.14	protein_coding	0.119229490666054	3.92917027735621	0.694176450833378	0.746579332955935	No
1489	Bcap29	ENSMUSG00000020650.15	protein_coding	-0.136470465549462	5.86518947816828	0.568450821693254	0.630256763715627	No
1490	Bcap31	ENSMUSG00000002015.5	protein_coding	0.207880424197596	8.40794183878941	0.383166515462309	0.447922497562219	No
1491	Bcar1	ENSMUSG00000031955.10	protein_coding	0.23241171750189	6.62038586730437	0.344862203300688	0.408001007373595	No
1492	Bcar3	ENSMUSG00000028121.8	protein_coding	-3.0540252020707	3.25806687068256	1.3747060592229e-13	7.05855747427467e-13	Down
1493	Bcas2	ENSMUSG00000005687.14	protein_coding	-1.05998619297211	6.87509321608516	4.05632960780288e-05	9.33555798717871e-05	No
1494	Bcas3	ENSMUSG00000059439.15	protein_coding	0.463309423364395	5.19137429498635	0.131485178050887	0.173113400422959	No
1495	Bcat1	ENSMUSG00000030268.17	protein_coding	5.2057123570506	1.89481616308509	1.13307992812659e-15	6.6290202132222e-15	Up
1496	Bcat2	ENSMUSG00000030826.19	protein_coding	0.440654043526952	4.52908858364759	0.114292244502631	0.152507130648721	No
1497	Bccip	ENSMUSG00000030983.4	protein_coding	-1.34390667370854	6.47898130774273	9.77236926411321e-07	2.76066441390126e-06	No
1498	Bcdin3d	ENSMUSG00000037525.5	protein_coding	-1.85205492404417	2.91153864003876	7.93400564716108e-08	2.52458892927129e-07	No
1499	Bckdha	ENSMUSG00000060376.7	protein_coding	-0.695338554236653	4.92336962935279	0.00805267306183626	0.0133629019245427	No
1500	Bckdhb	ENSMUSG00000032263.14	protein_coding	0.408011722696874	5.25850226116453	0.0994646068142649	0.134589200230989	No
1501	Bckdk	ENSMUSG00000030802.14	protein_coding	-0.921812848167528	7.11642526701521	0.000152470744998537	0.000325584406590553	No
1502	Bcl10	ENSMUSG00000028191.11	protein_coding	-0.557377714288911	5.70148138289029	0.0200685467753097	0.0311173704786125	No
1503	Bcl2	ENSMUSG00000057329.7	protein_coding	1.70303479867113	3.28331391840133	9.41514304080077e-06	2.34245240440189e-05	No
1504	Bcl2l1	ENSMUSG00000007659.18	protein_coding	0.197616219523534	8.20585212994755	0.434316584784303	0.499660718293015	No
1505	Bcl2l11	ENSMUSG00000027381.16	protein_coding	-3.07690009292536	3.46753473783268	2.90902393181427e-13	1.45957113796246e-12	Down
1506	Bcl2l12	ENSMUSG00000003190.12	protein_coding	-0.764635348431356	3.51326132937853	0.047557803873855	0.06871665985446	No
1507	Bcl2l13	ENSMUSG00000009112.4	protein_coding	-0.816478307030744	5.55002741082377	0.00106194450137985	0.00201767188005609	No
1508	Bcl2l15	ENSMUSG00000044165.12	protein_coding	-3.54951832607078	0.146093112045485	2.35485721283412e-06	6.32223006656201e-06	Down
1509	Bcl2l2	ENSMUSG00000089682.10	protein_coding	0.705967726601817	2.40573762837233	0.0618768631518425	0.08748042888481	No
1510	Bcl3	ENSMUSG00000053175.17	protein_coding	4.31090554459075	3.58437258390174	1.69585802461127e-27	1.81205570407537e-26	Up
1511	Bcl6	ENSMUSG00000022508.5	protein_coding	4.01062806884529	6.12367569860141	2.79739458322297e-41	5.14453123352878e-40	Up
1512	Bcl7a	ENSMUSG00000029438.9	protein_coding	-0.306311574489291	3.35212907516436	0.359565269140166	0.423514488989794	No
1513	Bcl7b	ENSMUSG00000029681.12	protein_coding	1.9388118774159	5.85801289652205	6.0678801034954e-13	2.97549588077919e-12	No
1514	Bcl7c	ENSMUSG00000030814.17	protein_coding	1.08309019252109	3.21957621409859	0.00140854695413756	0.00263112903059882	No
1515	Bcl9	ENSMUSG00000038256.15	protein_coding	3.89954271143026	4.84859446674316	4.3655315261727e-33	5.83531665776444e-32	Up
1516	Bcl9l	ENSMUSG00000063382.6	protein_coding	1.59255968679684	5.597083045085	1.06282878887249e-10	4.38951776567438e-10	No
1517	Bclaf1	ENSMUSG00000037608.16	protein_coding	-1.19172995187271	6.95752021798192	1.03944940458806e-06	2.92329312646943e-06	No
1518	Bclaf3	ENSMUSG00000044150.12	protein_coding	-2.21549808486269	4.24771202453976	3.42961702723794e-12	1.60071913020529e-11	Down
1519	Bcor	ENSMUSG00000040363.15	protein_coding	2.6147249784953	3.97971929239407	7.25715264400961e-16	4.28741680094902e-15	Up
1520	Bcorl1	ENSMUSG00000036959.15	protein_coding	1.35795493284891	3.63844477409987	1.49364039330534e-05	3.61733686017705e-05	No
1521	Bcr	ENSMUSG00000009681.10	protein_coding	0.107665336398655	4.77422054460791	0.699770725191678	0.751545292574403	No
1522	Bcs1l	ENSMUSG00000026172.12	protein_coding	-0.217381233733567	4.46937050354332	0.440463543502841	0.505767565899098	No
1523	Bdh1	ENSMUSG00000046598.15	protein_coding	-1.02864785659884	3.56932527951312	0.000852123591908962	0.00164371186805339	No
1524	Bdh2	ENSMUSG00000028167.15	protein_coding	4.93095388754429	2.71394536190046	1.13095937405853e-22	9.67955835102749e-22	Up
1525	Bdkrb1	ENSMUSG00000041347.5	protein_coding	6.57705118680172	2.79808117755783	4.39487126876007e-29	4.98853912539258e-28	Up
1526	Bdkrb2	ENSMUSG00000021070.6	protein_coding	-5.1556117178035	3.76541104161038	1.22145784231491e-21	9.93431491689237e-21	Down
1527	Bdnf	ENSMUSG00000048482.14	protein_coding	4.00142967657918	8.15679673806759	1.24157568177103e-40	2.23871615119339e-39	Up
1528	Bdp1	ENSMUSG00000049658.13	protein_coding	-0.925781240867915	4.08196536551941	0.00280566218640052	0.00502363718092506	No
1529	Becn1	ENSMUSG00000035086.13	protein_coding	-0.0514840301817592	7.32060733085545	0.830284680056457	0.864362217113204	No
1530	Bend3	ENSMUSG00000038214.15	protein_coding	1.16178221146625	3.22399302949305	0.0295730009383132	0.0444896161861772	No
1531	Bend6	ENSMUSG00000042182.16	protein_coding	4.75599325209648	1.12238183876465	1.89578582492113e-10	7.68300910257766e-10	Up
1532	Best1	ENSMUSG00000037418.6	protein_coding	9.04756677817925	1.33145990039974	3.68409816763607e-15	2.08660087629547e-14	Up
1533	Bet1	ENSMUSG00000032757.6	protein_coding	1.67246977682804	5.53666566829362	6.48760537409816e-11	2.72573905402037e-10	No
1534	Bet1l	ENSMUSG00000025484.9	protein_coding	2.11641935050813	5.40684989314178	4.0213486782981e-14	2.13199220892313e-13	Up
1535	Bex1	ENSMUSG00000050071.8	protein_coding	4.47928001447896	0.413903635402034	3.75029339049344e-07	1.10993936464102e-06	Up
1536	Bex3	ENSMUSG00000046432.12	protein_coding	1.04366928063863	8.29313791482722	2.47288395870595e-05	5.84576597134858e-05	No
1537	Bex4	ENSMUSG00000047844.3	protein_coding	12.280284224674	4.40717875585828	1.35701709839236e-43	2.72347431573006e-42	Up
1538	Bfar	ENSMUSG00000022684.15	protein_coding	0.758624608963338	5.32096010323735	0.00316095435064204	0.00560831465056899	No
1539	Bglap3	ENSMUSG00000074489.9	protein_coding	-7.6993100178565	-0.175388698518688	1.3692047053095e-07	4.26179967613529e-07	Down
1540	Bgn	ENSMUSG00000031375.17	protein_coding	20.5606621851248	12.6581445789899	7.71741113057679e-224	1.06870709336227e-219	Up
1541	Bhlhb9	ENSMUSG00000072964.14	protein_coding	8.27572959624385	3.05737723875009	1.07014659033856e-34	1.51993743415471e-33	Up
1542	Bhlhe40	ENSMUSG00000030103.11	protein_coding	-0.748090734474724	7.77772304341454	0.00820192347036802	0.0135910298214259	No
1543	Bhlhe41	ENSMUSG00000030256.11	protein_coding	-0.220300574246894	4.97683872354812	0.445544926618925	0.510963101252297	No
1544	Bicc1	ENSMUSG00000014329.14	protein_coding	7.47933206814223	3.66044561717145	2.87721208996148e-43	5.6676576133409e-42	Up
1545	Bicd1	ENSMUSG00000003452.15	protein_coding	4.53626262339964	-0.27794698827728	4.96026285140024e-05	0.00011260609830523	Up
1546	Bicd2	ENSMUSG00000037933.16	protein_coding	1.11553614933046	6.5527634924856	1.51883012426674e-05	3.67512835241058e-05	No
1547	Bicdl1	ENSMUSG00000041609.16	protein_coding	3.09926095813135	3.42933915106263	1.38930125550227e-17	9.10508461249191e-17	Up
1548	Bicdl2	ENSMUSG00000043782.9	protein_coding	-11.9159683291689	3.99902840458738	9.3818336994232e-43	1.82728035259652e-41	Down
1549	Bicra	ENSMUSG00000070808.4	protein_coding	2.761877375361	4.2657361659455	2.89494636028906e-18	1.97873727528544e-17	Up
1550	Bicral	ENSMUSG00000036568.7	protein_coding	0.248357535522442	3.44395195329539	0.455736731278805	0.520884966552401	No
1551	Bid	ENSMUSG00000004446.12	protein_coding	-2.81489342261028	6.55185838195727	8.32617695319495e-27	8.60454466028684e-26	Down
1552	Bik	ENSMUSG00000016758.4	protein_coding	-5.00632518376988	-0.650280015754135	2.65506587604804e-06	7.06520988691646e-06	Down
1553	Bin1	ENSMUSG00000024381.16	protein_coding	-1.75428314326234	6.79505216619274	4.87392096179741e-09	1.75674277665202e-08	No
1554	Bin3	ENSMUSG00000022089.9	protein_coding	-0.522691261981207	5.36256413587858	0.0343218478285064	0.0510349993266569	No
1555	Birc2	ENSMUSG00000057367.12	protein_coding	-0.180404530379675	4.16253026396704	0.580305382892536	0.641602310762142	No
1556	Birc3	ENSMUSG00000032000.17	protein_coding	0.604428853616723	3.42062734551593	0.0575848421964242	0.0819226314707297	No
1557	Birc5	ENSMUSG00000017716.15	protein_coding	-5.69511894406075	5.62180200357463	2.75945818240373e-63	1.03558203007932e-61	Down
1558	Birc6	ENSMUSG00000024073.16	protein_coding	0.642260653466427	5.98727441442114	0.0132176240740601	0.021133547878719	No
1559	Bivm	ENSMUSG00000041684.11	protein_coding	-1.92065245287046	4.23260135637128	1.07025058261596e-07	3.3668400881567e-07	No
1560	Blcap	ENSMUSG00000067787.10	protein_coding	-0.621993882175317	5.35369582520658	0.0161958786283772	0.0255444791851672	No
1561	Blm	ENSMUSG00000030528.12	protein_coding	-4.18445932661544	3.28244833499409	2.17527559568578e-19	1.57795790723189e-18	Down
1562	Blmh	ENSMUSG00000020840.10	protein_coding	-0.74652583988877	6.45975354865312	0.00336490622409359	0.00593292862124371	No
1563	Blnk	ENSMUSG00000061132.13	protein_coding	-9.7464841356272	5.28252030600909	4.28441472855199e-45	9.14184517118458e-44	Down
1564	Bloc1s1	ENSMUSG00000090247.7	protein_coding	0.649642550007537	6.48827827796153	0.0422562096007425	0.0616351369866319	No
1565	Bloc1s2	ENSMUSG00000057506.5	protein_coding	-1.45367535144815	5.4336952944414	4.13756292884564e-07	1.22090286466342e-06	No
1566	Bloc1s3	ENSMUSG00000057667.7	protein_coding	3.22399289834088	3.26012235689936	1.98210297593226e-15	1.14224561010029e-14	Up
1567	Bloc1s4	ENSMUSG00000060708.4	protein_coding	3.26500234160929	4.1428743785473	3.59707369565917e-21	2.84967257079452e-20	Up
1568	Bloc1s5	ENSMUSG00000038982.10	protein_coding	-0.00281174545156539	4.88164109870897	1	1	No
1569	Bloc1s6	ENSMUSG00000005804.14	protein_coding	-0.284005180044691	5.82747381198769	0.238514962577901	0.294933505706173	No
1570	Blvra	ENSMUSG00000001999.15	protein_coding	-0.284695397909163	5.52867804021152	0.273229306584139	0.332572685029196	No
1571	Blvrb	ENSMUSG00000040466.16	protein_coding	1.58757973502409	5.36296223283148	2.15462218791787e-05	5.13019395775217e-05	No
1572	Blzf1	ENSMUSG00000026577.13	protein_coding	0.0872829971411288	5.50806906040063	0.735327916696403	0.782752017096763	No
1573	Bmf	ENSMUSG00000040093.15	protein_coding	1.82087748004186	1.22373444552378	0.00218366019769186	0.00398200242528798	No
1574	Bmi1	ENSMUSG00000026739.13	protein_coding	-0.484947879720863	4.72559998165411	0.186670380520572	0.237309412416128	No
1575	Bmp1	ENSMUSG00000022098.10	protein_coding	-0.345674724033865	6.62171596660869	0.245563534380417	0.302972543130792	No
1576	Bmp2	ENSMUSG00000027358.6	protein_coding	3.41129317230059	1.96909560143021	2.71551246204505e-07	8.15891008340202e-07	Up
1577	Bmp2k	ENSMUSG00000034663.13	protein_coding	0.777173322173808	3.78384232658551	0.0190543078371364	0.0296910155202729	No
1578	Bmp4	ENSMUSG00000021835.15	protein_coding	9.52453282218284	8.71798251701017	2.45642370148048e-81	1.54620706445917e-79	Up
1579	Bmp6	ENSMUSG00000039004.6	protein_coding	3.56254729831653	0.114089665909809	0.000149575723974762	0.00031974754949097	Up
1580	Bmper	ENSMUSG00000031963.8	protein_coding	8.03204569456385	7.21086614391123	7.85328203092615e-86	5.60578606001368e-84	Up
1581	Bmpr1a	ENSMUSG00000021796.15	protein_coding	2.91345045766485	6.54869615524024	9.60349608327821e-21	7.43371792963871e-20	Up
1582	Bmpr2	ENSMUSG00000067336.6	protein_coding	0.519954236063411	5.23940529491743	0.0421167165848303	0.0614575649385385	No
1583	Bms1	ENSMUSG00000030138.8	protein_coding	-1.38031276936971	5.80708016309766	3.53513872607687e-05	8.20835028147426e-05	No
1584	Bmt2	ENSMUSG00000042742.7	protein_coding	1.67421733302818	2.93304383003552	2.61542340478209e-05	6.16798080882533e-05	No
1585	Bmyc	ENSMUSG00000049086.8	protein_coding	-3.14500527358354	4.30155475450319	3.45088180196009e-24	3.22237432188424e-23	Down
1586	Bnc1	ENSMUSG00000025105.9	protein_coding	-0.098339900345747	-0.06591853843617	0.923355652172626	0.942172352266268	No
1587	Bnc2	ENSMUSG00000028487.18	protein_coding	8.42033860614771	3.19622247575156	1.20573099316733e-35	1.79924168032125e-34	Up
1588	Bnip1	ENSMUSG00000024191.15	protein_coding	-0.676829748040944	4.27190302616345	0.0258293135677053	0.0392843859731557	No
1589	Bnip2	ENSMUSG00000011958.17	protein_coding	0.870703466390505	8.15241087163115	0.000478563236656085	0.000956297792382895	No
1590	Bnip3	ENSMUSG00000078566.8	protein_coding	2.29773901145459	7.33879858228567	4.14183801821742e-15	2.34011313244695e-14	Up
1591	Bnip3l	ENSMUSG00000022051.15	protein_coding	1.19359475902506	7.64713248932235	7.56763513072321e-06	1.90504656044819e-05	No
1592	Bnip3l-ps	ENSMUSG00000073198.5	transcribed_processed_pseudogene	2.53391273145187	4.30738171116173	1.00967813376573e-09	3.85817406081341e-09	Up
1593	Boc	ENSMUSG00000022687.12	protein_coding	6.65342719763095	6.43307158318333	6.48293887621722e-64	2.49377048771822e-62	Up
1594	Bod1	ENSMUSG00000044502.16	protein_coding	3.02797612508158	3.44964607898874	1.08094709797281e-17	7.1553324152617e-17	Up
1595	Bod1l	ENSMUSG00000061755.10	protein_coding	2.1523924360817	5.92434829218935	1.63958439627307e-16	1.00375617681651e-15	Up
1596	Bok	ENSMUSG00000026278.14	protein_coding	-4.30974075387424	1.20731647740558	1.28509247466223e-11	5.72401434195001e-11	Down
1597	Bola1	ENSMUSG00000015943.11	protein_coding	-0.0116608983228519	5.08795760801017	0.973014457185995	0.983095301554914	No
1598	Bola2	ENSMUSG00000047721.8	protein_coding	-1.03711460520128	6.32464996748471	0.000110367792135567	0.000240046047666615	No
1599	Bola3	ENSMUSG00000045160.14	protein_coding	1.01103836520508	6.25566818965834	0.000152701950441986	0.000326027846087054	No
1600	Bop1	ENSMUSG00000022557.11	protein_coding	-0.948291703116456	6.74717466591719	0.000233593850439763	0.000487316607545922	No
1601	Bora	ENSMUSG00000022070.7	protein_coding	-3.15096363914519	3.37944728074219	2.62129127615221e-16	1.58930129562854e-15	Down
1602	Borcs5	ENSMUSG00000042992.15	protein_coding	0.215893642830235	4.09389692323713	0.495030697738116	0.559241728036991	No
1603	Borcs6	ENSMUSG00000045176.3	protein_coding	3.63066744021498	3.45120706496516	2.35077623872992e-21	1.88606890810729e-20	Up
1604	Borcs7	ENSMUSG00000062376.7	protein_coding	1.14104682316111	3.76064655729886	0.000292311380477173	0.000602011897211168	No
1605	Borcs8	ENSMUSG00000002345.18	protein_coding	0.365178761871971	5.35307634041385	0.150614145705498	0.195473729121812	No
1606	Bpgm	ENSMUSG00000038871.5	protein_coding	-0.262772065654709	5.58762320508264	0.305679716177566	0.367089747615151	No
1607	Bphl	ENSMUSG00000038286.11	protein_coding	0.762650304445488	5.70129668048392	0.00255648651443666	0.0046126677852663	No
1608	Bpifc	ENSMUSG00000050108.12	protein_coding	-3.01425153589747	-1.04440631626016	0.00225268493563649	0.00410139113708837	Down
1609	Bpnt1	ENSMUSG00000026617.16	protein_coding	-1.59470375629568	5.65870471346805	2.1418187057153e-10	8.63964620936367e-10	No
1610	Bptf	ENSMUSG00000040481.17	protein_coding	-0.258745316626706	4.78225033953468	0.333095417883428	0.396039655639561	No
1611	Braf	ENSMUSG00000002413.15	protein_coding	1.96016052609197	5.67174502047667	9.83994741095376e-14	5.1035053088722e-13	No
1612	Brap	ENSMUSG00000029458.14	protein_coding	1.21919846342298	5.07920757411631	2.56996236971179e-06	6.85719439224835e-06	No
1613	Brat1	ENSMUSG00000000148.17	protein_coding	-2.45265398757978	6.06227129008537	3.03473751316945e-22	2.53774426825909e-21	Down
1614	Brca1	ENSMUSG00000017146.12	protein_coding	-6.37336309413827	3.80236132481516	4.42841700690857e-28	4.83633428325472e-27	Down
1615	Brca2	ENSMUSG00000041147.10	protein_coding	-2.47661928025035	2.86083826577505	1.98842882855201e-08	6.74730762503999e-08	Down
1616	Brcc3	ENSMUSG00000031201.17	protein_coding	0.0554635021979229	5.5645344311884	0.823004444254867	0.858334503994683	No
1617	Brd1	ENSMUSG00000022387.17	protein_coding	-1.32111527109759	3.42678456427583	2.50505798902691e-05	5.91677350026346e-05	No
1618	Brd2	ENSMUSG00000024335.20	protein_coding	0.673781274999223	7.14794513172416	0.00632049500066241	0.0106987183436222	No
1619	Brd3	ENSMUSG00000026918.16	protein_coding	0.0563400881408906	6.22858176760973	0.819908052568375	0.855885430374267	No
1620	Brd3os	ENSMUSG00000109946.1	protein_coding	0.844991833364273	3.14719359607151	0.00970810393101793	0.0158947532793493	No
1621	Brd4	ENSMUSG00000024002.18	protein_coding	0.766165814342564	6.02289410004313	0.0019294867790594	0.00354229522953926	No
1622	Brd7	ENSMUSG00000031660.13	protein_coding	0.0529458605394187	4.89054940393001	0.84102852817772	0.874169710891321	No
1623	Brd8	ENSMUSG00000003778.14	protein_coding	-0.553627590924371	5.40100068060131	0.0259227570086305	0.0394135198787346	No
1624	Brd9	ENSMUSG00000057649.6	protein_coding	0.928916566641612	4.4670478501778	0.00106728904075283	0.00202657598194778	No
1625	Brdt	ENSMUSG00000029279.15	protein_coding	3.9765865241637	-0.709142572917223	0.000720416588570342	0.00140314049486949	Up
1626	Brf1	ENSMUSG00000011158.8	protein_coding	2.0907138709476	4.64650073126148	9.41624954048848e-13	4.55771491215255e-12	Up
1627	Brf2	ENSMUSG00000031487.5	protein_coding	1.08641195673827	3.02488881712419	0.00124328418754807	0.00233955233292109	No
1628	Bri3	ENSMUSG00000047843.16	protein_coding	1.70278607475782	6.19323255483738	4.48146850938387e-11	1.90249466333378e-10	No
1629	Bri3bp	ENSMUSG00000037905.13	protein_coding	-0.00592160903674059	6.16398529416786	0.986043932796568	0.993432985184931	No
1630	Brinp1	ENSMUSG00000028351.5	protein_coding	8.67629084097317	0.994297021434488	4.78626157898922e-10	1.88135538875512e-09	Up
1631	Brip1	ENSMUSG00000034329.16	protein_coding	-6.45168623266231	3.99572711846548	1.6962587662548e-36	2.63043576652816e-35	Down
1632	Brip1os	ENSMUSG00000085208.3	antisense	-1.90509541667296	5.50152123950061	2.07242683738581e-12	9.8082593452217e-12	No
1633	Brix1	ENSMUSG00000022247.12	protein_coding	-0.876124019470817	6.56633238859821	0.000541019119997593	0.00107228177668909	No
1634	Brk1	ENSMUSG00000033940.8	protein_coding	0.629817641364417	7.43700634978368	0.0123083661874833	0.0197888280572833	No
1635	Brms1	ENSMUSG00000080268.4	protein_coding	-1.81880835961551	5.60446775386109	3.94432574951143e-11	1.68116414217403e-10	No
1636	Brms1l	ENSMUSG00000012076.8	protein_coding	0.197083466000891	3.9736119707403	0.555715521959083	0.618166001131768	No
1637	Brox	ENSMUSG00000046836.13	protein_coding	0.223986242719142	6.60503462842118	0.384534439588183	0.449218231771314	No
1638	Brpf1	ENSMUSG00000001632.16	protein_coding	0.725115561879207	4.1792143874159	0.013466982265002	0.0215024524853853	No
1639	Brpf3	ENSMUSG00000063952.16	protein_coding	-0.616940664429731	2.49664570433219	0.086183525201663	0.118258963237478	No
1640	Brwd1	ENSMUSG00000022914.17	protein_coding	0.11109993168299	4.93270972843976	0.687386924828948	0.740254618168697	No
1641	Brwd3	ENSMUSG00000063663.11	protein_coding	-1.42415318019223	1.83498157357636	0.00359766430903079	0.00631038066516256	No
1642	Bscl2	ENSMUSG00000071657.12	protein_coding	2.66202016885031	4.86236495720256	1.93427552678388e-19	1.40608123332825e-18	Up
1643	Bsdc1	ENSMUSG00000040859.14	protein_coding	0.3433278015559	4.67034642520342	0.206319206302976	0.259440344346291	No
1644	Bsg	ENSMUSG00000023175.15	protein_coding	2.54807397618227	11.2606227247353	2.2917593010982e-23	2.03437710266717e-22	Up
1645	Bspry	ENSMUSG00000028392.15	protein_coding	-6.17928603610182	1.17458882860198	1.1107487707988e-14	6.08692084607114e-14	Down
1646	Bst1	ENSMUSG00000029082.17	protein_coding	1.30391686842746	2.22293018184666	0.000831601002278716	0.00160651219213847	No
1647	Bst2	ENSMUSG00000046718.8	protein_coding	-1.10811772437246	4.95652733719413	0.00790240339931803	0.013144968230306	No
1648	Btaf1	ENSMUSG00000040565.8	protein_coding	-0.481833780580026	4.30507279580766	0.189697056254136	0.240671079707492	No
1649	Btbd1	ENSMUSG00000025103.8	protein_coding	3.08750193227462	6.13013508318578	1.97999593402417e-23	1.7621454816431e-22	Up
1650	Btbd10	ENSMUSG00000038187.14	protein_coding	-2.37828881301415	5.6116590195864	1.15361593898557e-18	8.04394437214108e-18	Down
1651	Btbd11	ENSMUSG00000020042.15	protein_coding	-4.29767079240747	2.82072579753648	7.84732840552585e-24	7.15228774463894e-23	Down
1652	Btbd19	ENSMUSG00000073771.11	protein_coding	0.372683244154072	3.79111182973068	0.210497144257329	0.264008006932572	No
1653	Btbd2	ENSMUSG00000003344.14	protein_coding	3.87469602283919	5.22991846023913	3.94438995036712e-24	3.67576796989797e-23	Up
1654	Btbd3	ENSMUSG00000062098.11	protein_coding	-0.849687450629252	3.54486611004278	0.00687790780680153	0.0115490805515445	No
1655	Btbd6	ENSMUSG00000002803.14	protein_coding	-0.58073930939595	3.27818516854561	0.0785428882338206	0.1088097155124	No
1656	Btbd7	ENSMUSG00000041702.7	protein_coding	1.16368786263955	4.74658988315216	2.00848777403627e-05	4.79626464819007e-05	No
1657	Btbd8	ENSMUSG00000111375.4	protein_coding	0.921333308477669	1.79770398354723	0.0292068382665442	0.04397698122378	No
1658	Btbd9	ENSMUSG00000062202.14	protein_coding	0.551703069334436	4.76511078497666	0.0342262858613968	0.0509038348843972	No
1659	Btc	ENSMUSG00000082361.6	protein_coding	-0.105631705035151	3.63893589809396	0.757406831173902	0.802246427879471	No
1660	Btd	ENSMUSG00000021900.10	protein_coding	1.68396203649073	5.30517197083862	2.91545896672998e-07	8.73880427949714e-07	No
1661	Btf3	ENSMUSG00000021660.14	protein_coding	0.142665737266738	8.65188428525577	0.559999588237522	0.622231749812502	No
1662	Btf3l4	ENSMUSG00000028568.16	protein_coding	0.704818848609822	5.9491778046825	0.00324375375212455	0.00573538074047763	No
1663	Btg1	ENSMUSG00000036478.8	protein_coding	1.44244301164007	6.85358632089257	4.72668097627657e-09	1.70722686905263e-08	No
1664	Btg2	ENSMUSG00000020423.6	protein_coding	2.06666874351048	6.76365176587176	3.06111856470513e-13	1.53366027076833e-12	Up
1665	Btg3	ENSMUSG00000022863.15	protein_coding	5.3665125915294	6.87132949360735	4.0519557612323e-55	1.19640689512889e-53	Up
1666	Btn1a1	ENSMUSG00000000706.16	protein_coding	-8.3722879929681	0.454219514520787	3.32692897421987e-09	1.21720772615579e-08	Down
1667	Btrc	ENSMUSG00000025217.15	protein_coding	0.507184653140703	5.3864977723875	0.070901738759926	0.0991164222034581	No
1668	Bub1	ENSMUSG00000027379.13	protein_coding	-6.65454053134919	4.40432141648217	2.39639830267574e-56	7.35816489921367e-55	Down
1669	Bub1b	ENSMUSG00000040084.9	protein_coding	-5.62410248742984	4.16958731830559	5.67856389880943e-47	1.2745016672725e-45	Down
1670	Bub3	ENSMUSG00000066979.6	protein_coding	-0.955386726505061	7.80143743429663	9.49171536734677e-05	0.000208355380776362	No
1671	Bud13	ENSMUSG00000032077.5	protein_coding	-0.205188125180334	4.37345273319179	0.482417103085268	0.5471116553032	No
1672	Bud23	ENSMUSG00000005378.17	protein_coding	-0.486045090755932	5.79692832104328	0.0639983923659222	0.0902402746648295	No
1673	Bud31	ENSMUSG00000038722.17	protein_coding	-2.65437835083538	8.17736729561503	6.06718680006209e-21	4.74680241848926e-20	Down
1674	Bves	ENSMUSG00000071317.4	protein_coding	5.54184253365816	0.548180819171281	4.82837245336841e-09	1.741685379897e-08	Up
1675	Bvht	ENSMUSG00000098098.7	lincRNA	0.337844955784097	1.96857719440527	0.42437487227511	0.489687795289203	No
1676	BX649560.1	ENSMUSG00000070461.3	sense_overlapping	0.662023522000881	-0.0170241900273808	0.353820745730525	0.417387314667034	No
1677	Bysl	ENSMUSG00000023988.8	protein_coding	-1.34293706255866	5.91792630885442	6.15078979669527e-07	1.77969362943243e-06	No
1678	Bzw1	ENSMUSG00000051223.14	protein_coding	-1.8874350685954	8.68226119467916	9.58516578026987e-13	4.63461507420311e-12	No
1679	Bzw2	ENSMUSG00000020547.5	protein_coding	-2.06100017245915	6.0636062775209	1.7550519948192e-14	9.53096471539463e-14	Down
1680	C030006K11Rik	ENSMUSG00000116138.1	protein_coding	2.27505350530116	3.78169357272968	1.72059207109695e-11	7.58813980909255e-11	Up
1681	C030014I23Rik	ENSMUSG00000060380.3	lincRNA	1.51483540332979	1.02104264636418	0.00391887503139747	0.00683483393385291	No
1682	C030037D09Rik	ENSMUSG00000087574.1	lincRNA	3.92662244080465	1.04280284992115	2.71773311700176e-09	1.00120160160257e-08	Up
1683	C130013H08Rik	ENSMUSG00000105509.1	antisense	-0.963842013683702	0.387250626203926	0.106438359106899	0.143158352458463	No
1684	C130036L24Rik	ENSMUSG00000073627.7	processed_transcript	-2.45102918436614	0.368706506546548	9.65516101915566e-05	0.000211658492628253	Down
1685	C130046K22Rik	ENSMUSG00000085154.7	processed_transcript	0.0364818695241386	-0.4497003262318	1	1	No
1686	C130071C03Rik	ENSMUSG00000050334.12	lincRNA	-7.66792563355793	-0.224596272043633	6.58952658544769e-07	1.90028663380424e-06	Down
1687	C130073F10Rik	ENSMUSG00000046133.3	protein_coding	-8.4673315916902	0.550382046399341	2.14091600613291e-08	7.21699241794754e-08	Down
1688	C1d	ENSMUSG00000000581.8	protein_coding	0.145627016566705	6.04270702752338	0.56627610720963	0.628245051389439	No
1689	C1galt1	ENSMUSG00000042460.5	protein_coding	-0.588975037857323	3.91778398096337	0.0501374580457547	0.0721054646399014	No
1690	C1galt1c1	ENSMUSG00000048970.9	protein_coding	0.227238859315917	5.67371975063946	0.382886571489154	0.447670824213257	No
1691	C1qbp	ENSMUSG00000018446.8	protein_coding	-0.519572802401032	7.42748796664608	0.0520276099958641	0.0746223038034931	No
1692	C1ql3	ENSMUSG00000049630.6	protein_coding	10.7189772408164	2.89335115063674	2.9086172949385e-31	3.63196864745792e-30	Up
1693	C1qtnf1	ENSMUSG00000017446.14	protein_coding	2.28566810706962	5.5637497767435	1.03363714666966e-13	5.35295707071111e-13	Up
1694	C1qtnf12	ENSMUSG00000023571.4	protein_coding	4.74122860325537	1.99184873292272	2.64550052698476e-15	1.51134040006951e-14	Up
1695	C1qtnf2	ENSMUSG00000046491.10	protein_coding	6.4378794329506	2.6586834871625	4.22272683920296e-27	4.41664057925096e-26	Up
1696	C1qtnf5	ENSMUSG00000079592.9	protein_coding	14.4311688243617	6.53548628714368	8.17884579765665e-93	7.21405456088849e-91	Up
1697	C1qtnf6	ENSMUSG00000022440.9	protein_coding	9.14891872452265	1.42431440099253	7.92814594266343e-17	4.96333476555168e-16	Up
1698	C1qtnf7	ENSMUSG00000061535.11	protein_coding	13.2008268252846	5.31415799184897	1.46140655692826e-87	1.10587748635752e-85	Up
1699	C1ra	ENSMUSG00000055172.10	protein_coding	9.51649353165332	7.58397856820884	9.7729951585155e-102	1.16669342202692e-99	Up
1700	C1rb	ENSMUSG00000098470.1	protein_coding	6.72242431765457	2.41447866203035	2.80453232365013e-25	2.73367870865921e-24	Up
1701	C1rl	ENSMUSG00000038527.9	protein_coding	8.49772287484053	5.80777298311346	1.06198928834206e-87	8.12509815743693e-86	Up
1702	C1s1	ENSMUSG00000038521.17	protein_coding	12.452082291554	7.1647919804645	1.48182968116096e-108	2.59751612971101e-106	Up
1703	C1s2	ENSMUSG00000079343.4	protein_coding	12.2169829279134	4.34476819002209	1.69150972821693e-62	6.22979433945426e-61	Up
1704	C2	ENSMUSG00000024371.14	protein_coding	4.61530708381671	2.42060776973038	5.22646770553161e-20	3.90588908722082e-19	Up
1705	C230034O21Rik	ENSMUSG00000086181.1	antisense	8.1157471778363	3.7518656442633	2.15068150281605e-45	4.66812499231922e-44	Up
1706	C230062I16Rik	ENSMUSG00000063623.3	processed_transcript	-0.0516702052931303	4.17011566555419	0.869412658402212	0.898010479119403	No
1707	C2cd2	ENSMUSG00000045975.8	protein_coding	-2.25106291995645	4.1551973012416	4.33862167825736e-14	2.29580561713825e-13	Down
1708	C2cd2l	ENSMUSG00000032120.11	protein_coding	1.33904043117075	4.27261048287726	3.7015316613005e-06	9.66964920688349e-06	No
1709	C2cd3	ENSMUSG00000047248.20	protein_coding	-1.95298159390922	4.11824140106558	2.61339713151581e-09	9.6404697595181e-09	No
1710	C2cd5	ENSMUSG00000030279.15	protein_coding	-1.15201027565112	3.22801894452256	0.00100377469718405	0.00191411071421162	No
1711	C3	ENSMUSG00000024164.15	protein_coding	0.542680345377694	6.06276210847473	0.0633530146584943	0.089393982778768	No
1712	C330007P06Rik	ENSMUSG00000006423.15	protein_coding	-0.250984682307509	5.69805604114897	0.332367216296247	0.395278358920511	No
1713	C330011M18Rik	ENSMUSG00000056753.3	antisense	2.09566530967373	-0.176173884088031	0.00859083400241817	0.0141964044469555	Up
1714	C330013E15Rik	ENSMUSG00000097093.2	bidirectional_promoter_lncRNA	0.6871828578682	1.02402235653281	0.309164072690972	0.370739875183978	No
1715	C330018D20Rik	ENSMUSG00000024592.15	protein_coding	0.178225973557408	4.65683993499835	0.520002855593952	0.58336030008628	No
1716	C430042M11Rik	ENSMUSG00000097254.2	lincRNA	-3.93548563703328	-0.018619216245465	2.21204180603879e-05	5.26148315527743e-05	Down
1717	C4b	ENSMUSG00000073418.4	protein_coding	12.1706792351154	6.88470157542687	3.71486389512169e-90	2.990897396491e-88	Up
1718	C4bp	ENSMUSG00000026405.14	protein_coding	12.9574306465952	5.07369770730199	1.48134742147231e-58	4.89587090514285e-57	Up
1719	C530043K16Rik	ENSMUSG00000106706.1	TEC	-0.3585601489542	0.0589986810569017	0.728901471758557	0.777165659140168	No
1720	C630043F03Rik	ENSMUSG00000084910.1	processed_transcript	-4.64020156817031	0.230352821221404	2.14003922675762e-08	7.21579333141942e-08	Down
1721	C730034F03Rik	ENSMUSG00000079242.2	protein_coding	-1.91428845688614	0.0778947078581279	0.00262032640292428	0.00471863199319837	No
1722	C77080	ENSMUSG00000050390.12	protein_coding	-4.0275827327931	4.70649198623823	4.97306212930853e-38	8.14993661143958e-37	Down
1723	C87436	ENSMUSG00000046679.16	protein_coding	0.638767818331008	4.11073504095233	0.0264562331790941	0.0401452900574287	No
1724	C8g	ENSMUSG00000015083.11	protein_coding	3.77771899516893	0.915910038086845	2.03039052328473e-08	6.87453495512151e-08	Up
1725	C920009B18Rik	ENSMUSG00000097352.7	transcribed_unprocessed_pseudogene	7.47282965535083	5.42401452650884	1.03113730724377e-77	5.73461422920152e-76	Up
1726	C9orf72	ENSMUSG00000028300.14	protein_coding	-0.407052769968768	5.43659584988089	0.195636735708822	0.247413471789568	No
1727	CAAA01066123.1	ENSMUSG00000118181.1	processed_transcript	-0.191283636060524	2.59736064844813	0.629914822988552	0.688101322769225	No
1728	CAAA01141682.1	ENSMUSG00000117013.1	transcribed_processed_pseudogene	2.65942566382753	-0.563264856719624	0.00416906854361475	0.00724654966637091	Up
1729	Caap1	ENSMUSG00000028578.8	protein_coding	2.03126721265239	2.97090809484077	5.31484677959418e-08	1.72123475687138e-07	Up
1730	Cab39	ENSMUSG00000036707.16	protein_coding	1.44676157230352	5.06604355644355	0.000347530918812581	0.000709196605322225	No
1731	Cab39l	ENSMUSG00000021981.10	protein_coding	-0.305608710404856	6.04415089257947	0.215981345172091	0.269804064563218	No
1732	Cabin1	ENSMUSG00000020196.10	protein_coding	0.0848232023402203	5.50410142943899	0.727734907860895	0.77616089063907	No
1733	Cables2	ENSMUSG00000038990.14	protein_coding	1.0613197427087	2.62204691309594	0.00320666250789347	0.00567849902932337	No
1734	Cacfd1	ENSMUSG00000015488.14	protein_coding	0.269736681436638	5.4864101245681	0.300251228829367	0.361397567738294	No
1735	Cachd1	ENSMUSG00000028532.14	protein_coding	-0.757855984251198	2.67266442498524	0.108153480875489	0.145155010967608	No
1736	Cacna1a	ENSMUSG00000034656.17	protein_coding	2.89771240119524	0.415899308098108	3.55344179086551e-05	8.24946553560865e-05	Up
1737	Cacna1c	ENSMUSG00000051331.15	protein_coding	11.7563981048645	3.89462793126979	1.30489792936044e-50	3.27359176191727e-49	Up
1738	Cacna1d	ENSMUSG00000015968.17	protein_coding	4.81969462354993	-0.053145932500643	1.93989350980541e-05	4.64286991423874e-05	Up
1739	Cacna2d1	ENSMUSG00000040118.15	protein_coding	2.03292447636865	2.48499990334287	6.66490236429383e-07	1.92042380234584e-06	Up
1740	Cacnb1	ENSMUSG00000020882.17	protein_coding	2.59080930536978	1.65501178873108	1.99146080689159e-07	6.07975071733569e-07	Up
1741	Cacnb2	ENSMUSG00000057914.15	protein_coding	6.14800143714761	1.88588395799539	5.49207961895928e-19	3.9022226045843e-18	Up
1742	Cacnb3	ENSMUSG00000003352.14	protein_coding	0.0315347719810448	6.04108970460341	0.920044367506518	0.939515847004665	No
1743	Cacnb4	ENSMUSG00000017412.15	protein_coding	5.44659262962013	1.25076782386479	1.18317596981082e-12	5.681213880007e-12	Up
1744	Cacng7	ENSMUSG00000069806.5	protein_coding	8.67450343075365	0.996240277654762	4.26512681291759e-13	2.11242761463815e-12	Up
1745	Cacng8	ENSMUSG00000053395.15	protein_coding	4.28508457032332	-0.475854538853859	0.000133560700023116	0.000287420135807321	Up
1746	Cactin	ENSMUSG00000034889.8	protein_coding	0.707858912560078	5.3038261680368	0.0048240728926328	0.0083109929605846	No
1747	Cacul1	ENSMUSG00000033417.16	protein_coding	0.485180743935862	6.06460685315748	0.0748855077062776	0.104159753989206	No
1748	Cacybp	ENSMUSG00000014226.10	protein_coding	-0.509327775625778	7.82330615349795	0.0652272319793879	0.0918327275773244	No
1749	Cad	ENSMUSG00000013629.16	protein_coding	-2.42577692067245	5.80674213420257	3.01330821168064e-09	1.10538522159877e-08	Down
1750	Cadm1	ENSMUSG00000032076.19	protein_coding	-4.45025460092872	6.83976324854525	2.61713284701738e-25	2.55405607226897e-24	Down
1751	Cadm2	ENSMUSG00000064115.13	protein_coding	8.72746504445533	1.04460972970994	1.03664055215412e-12	4.99491940369876e-12	Up
1752	Cadm4	ENSMUSG00000054793.8	protein_coding	-4.00596077777251	-0.315618888198544	7.15442034072152e-06	1.80726765556935e-05	Down
1753	Cage1	ENSMUSG00000044566.15	protein_coding	1.0219852718809	2.79510056942752	0.00711097352186096	0.0119086662632399	No
1754	Calcoco1	ENSMUSG00000023055.10	protein_coding	3.29444829668041	7.44951214992924	1.4306523876222e-25	1.40908067310045e-24	Up
1755	Calcrl	ENSMUSG00000059588.13	protein_coding	6.63686420880625	-0.715704615900083	1.82785090974986e-05	4.38380315175201e-05	Up
1756	Cald1	ENSMUSG00000029761.16	protein_coding	3.97258471289169	10.4582059458637	6.0695351165346e-40	1.07071238590791e-38	Up
1757	Calhm2	ENSMUSG00000033033.10	protein_coding	9.05981595125219	3.80943766286139	6.24736114129234e-43	1.21849939555798e-41	Up
1758	Calhm5	ENSMUSG00000049872.8	protein_coding	16.0239059173437	8.12362484352851	2.27780149319467e-117	5.25716584629329e-115	Up
1759	Calm1	ENSMUSG00000001175.14	protein_coding	0.31312567427339	9.30575065771174	0.208295286639226	0.261559043287994	No
1760	Calm2	ENSMUSG00000036438.13	protein_coding	-0.47366030505574	9.45996360275236	0.0569260277181038	0.0810936732322143	No
1761	Calm3	ENSMUSG00000019370.10	protein_coding	1.40950607110261	6.8851169163077	3.36279260944459e-08	1.1121542425709e-07	No
1762	Calml4	ENSMUSG00000032246.14	protein_coding	10.3410924629021	2.53358871731491	2.66355552764733e-29	3.04834024354217e-28	Up
1763	Calr	ENSMUSG00000003814.8	protein_coding	-0.388853655222125	9.52812891026347	0.114910707353717	0.153243786155073	No
1764	Calr3	ENSMUSG00000019732.14	protein_coding	0.647533500914517	2.18017822966687	0.154366836052838	0.199875824746115	No
1765	Calu	ENSMUSG00000029767.16	protein_coding	0.622560884536391	9.25448052012636	0.0325722814691327	0.0486319087638328	No
1766	Camk1	ENSMUSG00000030272.15	protein_coding	2.0246493023609	6.68958221646245	3.23341590752791e-15	1.83961969956641e-14	Up
1767	Camk1d	ENSMUSG00000039145.16	protein_coding	-5.50485388014112	0.52192288216997	1.1070914142084e-10	4.56959818299789e-10	Down
1768	Camk2a	ENSMUSG00000024617.16	protein_coding	7.72546075876061	0.166374339907884	5.59079609755979e-08	1.80679916823822e-07	Up
1769	Camk2b	ENSMUSG00000057897.14	protein_coding	2.21747599365026	-0.107529981024715	0.00645870657040362	0.0109126608817654	Up
1770	Camk2d	ENSMUSG00000053819.16	protein_coding	1.00941937166334	5.05298157331141	0.000549869144122887	0.0010891986708359	No
1771	Camk2g	ENSMUSG00000021820.18	protein_coding	0.335677816992623	5.65011367624813	0.175985937584792	0.225048782313621	No
1772	Camk2n1	ENSMUSG00000046447.3	protein_coding	6.98790862684082	1.84916068527727	2.77229195384623e-16	1.67791516507267e-15	Up
1773	Camk2n2	ENSMUSG00000051146.2	protein_coding	1.37781758397228	0.0690217602458878	0.115154807026864	0.153539742702486	No
1774	Camk4	ENSMUSG00000038128.7	protein_coding	9.55792665190252	1.79965906081472	1.9814526505005e-19	1.43886503954541e-18	Up
1775	Camkk1	ENSMUSG00000020785.17	protein_coding	2.29312777090627	2.607326769331	1.37848765779901e-05	3.36079174035223e-05	Up
1776	Camkk2	ENSMUSG00000029471.13	protein_coding	0.940214328057947	5.0003564135291	0.000537493332635289	0.00106590400548954	No
1777	Camkmt	ENSMUSG00000071037.6	protein_coding	-0.474314062191806	3.03209965319083	0.163637691237574	0.210678202701554	No
1778	Caml	ENSMUSG00000021501.4	protein_coding	0.43029923835102	5.78067537192161	0.0860546555882319	0.118117243590627	No
1779	Camsap1	ENSMUSG00000026933.17	protein_coding	0.00215885216950558	4.18465371832207	1	1	No
1780	Camsap2	ENSMUSG00000041570.14	protein_coding	1.63789400135482	5.44002026756054	5.8169726627492e-11	2.44992206307028e-10	No
1781	Camsap3	ENSMUSG00000044433.16	protein_coding	-5.82348375633942	3.37718287277793	3.49111972986256e-38	5.76222002611879e-37	Down
1782	Camta1	ENSMUSG00000014592.20	protein_coding	2.25596082337184	3.84288338292582	1.21821714749436e-10	5.01482492821102e-10	Up
1783	Camta2	ENSMUSG00000040712.16	protein_coding	1.97241046110435	4.73729721805531	1.21275089420859e-12	5.82120429220121e-12	No
1784	Cand1	ENSMUSG00000020114.12	protein_coding	-0.0725413743323327	6.69682199404254	0.838015461545888	0.871364928028792	No
1785	Cand2	ENSMUSG00000030319.8	protein_coding	2.28921293465541	2.93894636103808	5.96295520822179e-09	2.13241626601534e-08	Up
1786	Cant1	ENSMUSG00000025575.14	protein_coding	0.3097010885556	6.41607773480824	0.194183986301158	0.2457333311065	No
1787	Canx	ENSMUSG00000020368.15	protein_coding	-0.777718915779545	8.82341651653218	0.00297714228014783	0.00530529742574792	No
1788	Cap1	ENSMUSG00000028656.14	protein_coding	-0.0142156569746402	7.96122343391344	0.958722684369776	0.971135376574695	No
1789	Cap2	ENSMUSG00000021373.16	protein_coding	8.0555457397586	0.452525408332853	1.69681095894666e-08	5.78897219992446e-08	Up
1790	Capg	ENSMUSG00000056737.14	protein_coding	-2.20912877570778	8.36418805923613	1.0559818971035e-18	7.37058332212159e-18	Down
1791	Capn1	ENSMUSG00000024942.17	protein_coding	2.77165027029218	5.10803153094156	1.47905036200837e-23	1.32740696131509e-22	Up
1792	Capn10	ENSMUSG00000026270.11	protein_coding	-1.0956081359233	4.78564320313467	3.46119057106806e-05	8.04879379146104e-05	No
1793	Capn15	ENSMUSG00000037326.10	protein_coding	0.5481000570118	3.78011893316763	0.116299003438925	0.154901279178823	No
1794	Capn2	ENSMUSG00000026509.15	protein_coding	0.261156360867554	7.80535664967732	0.294210852452868	0.354960087538536	No
1795	Capn5	ENSMUSG00000035547.14	protein_coding	-0.459083200275858	4.18142412558355	0.2634463371261	0.322194195577341	No
1796	Capn7	ENSMUSG00000021893.14	protein_coding	0.144138115633098	5.97399539549691	0.621248353369624	0.679921536193989	No
1797	Capns1	ENSMUSG00000001794.13	protein_coding	0.570925738339758	5.65890285686152	0.0338843995911141	0.0504224334341014	No
1798	Caprin1	ENSMUSG00000027184.14	protein_coding	-1.14321413883392	8.51585047515396	0.000235393541007714	0.000490997101351833	No
1799	Caprin2	ENSMUSG00000030309.16	protein_coding	-1.45884221250704	2.17034308348784	0.000325734234795218	0.000666780145372384	No
1800	Caps2	ENSMUSG00000035694.15	protein_coding	3.43056529940272	0.375762298731937	5.39246584591294e-05	0.000122017756591834	Up
1801	Capsl	ENSMUSG00000039676.4	protein_coding	-12.6603141285967	4.74759252581737	2.29331332513307e-77	1.27031211705771e-75	Down
1802	Capza1	ENSMUSG00000070372.11	protein_coding	-1.05922725995371	6.89184440282442	5.479022801354e-05	0.000123895342510043	No
1803	Capza2	ENSMUSG00000015733.13	protein_coding	-0.0265401235300298	8.5556487696928	0.911541179415212	0.9331033598863	No
1804	Capzb	ENSMUSG00000028745.18	protein_coding	1.41587920263605	8.31342416492489	4.72897661565999e-08	1.53978058249846e-07	No
1805	Car11	ENSMUSG00000003273.14	protein_coding	9.9900273212933	2.20244211378897	1.43384066662706e-23	1.28850263150237e-22	Up
1806	Car13	ENSMUSG00000027555.8	protein_coding	-0.841313109428878	6.00298359688266	0.016188571181317	0.0255387712142718	No
1807	Car2	ENSMUSG00000027562.12	protein_coding	-0.177227677366019	1.04379990063784	0.7677262245204	0.811500859259483	No
1808	Car5b	ENSMUSG00000031373.4	protein_coding	-1.50460258932138	3.13365195300047	6.20872156216471e-06	1.57961374596467e-05	No
1809	Car7	ENSMUSG00000031883.13	protein_coding	-0.0233020012293961	0.0321728286211399	1	1	No
1810	Car9	ENSMUSG00000028463.14	protein_coding	-9.61952772994738	3.80091049884641	3.82588287358642e-54	1.07684605758993e-52	Down
1811	Card10	ENSMUSG00000033170.14	protein_coding	-7.38110970640595	3.84676981256362	1.36737359730744e-48	3.20395762699043e-47	Down
1812	Card19	ENSMUSG00000037960.11	protein_coding	0.602260119795701	6.40834408559618	0.0185362201599709	0.028961929005447	No
1813	Card6	ENSMUSG00000041849.7	protein_coding	-0.970001055897456	4.20762721556105	0.000563971586008351	0.0011139464445933	No
1814	Carf	ENSMUSG00000026017.13	protein_coding	0.777808153913125	3.43921576769471	0.0148188085904235	0.0235090916897908	No
1815	Carhsp1	ENSMUSG00000008393.9	protein_coding	-0.316573508200512	7.27935748438323	0.214433208582316	0.268123798866629	No
1816	Carm1	ENSMUSG00000032185.15	protein_coding	1.4689460326678	4.75679883441098	9.87182112396721e-07	2.78478262221833e-06	No
1817	Carmil1	ENSMUSG00000021338.17	protein_coding	0.282456450099186	6.05750981135903	0.262336820082889	0.321064099382045	No
1818	Carmn	ENSMUSG00000097324.8	lincRNA	8.67109382962686	0.994005787693149	1.82768303645473e-12	8.67069362412645e-12	Up
1819	Carnmt1	ENSMUSG00000024726.10	protein_coding	2.24039822395554	3.70217567677989	3.156136612749e-12	1.47656012882933e-11	Up
1820	Carns1	ENSMUSG00000075289.5	protein_coding	4.06419425977306	1.92625785797946	3.70189815541422e-12	1.72141993472721e-11	Up
1821	Cars	ENSMUSG00000010755.17	protein_coding	-1.7505455199447	7.45032395675436	5.12115671702718e-11	2.16807637472921e-10	No
1822	Cars2	ENSMUSG00000056228.10	protein_coding	-0.619346820492987	3.72467307559919	0.0371370419215702	0.0548469788256391	No
1823	Casc1	ENSMUSG00000043541.16	protein_coding	-3.76432869925074	0.536601712960967	1.30085052508673e-07	4.06365397505098e-07	Down
1824	Casc3	ENSMUSG00000078676.9	protein_coding	2.61840810830779	4.82569932047223	1.54920529613049e-20	1.18461595476616e-19	Up
1825	Casc4	ENSMUSG00000060227.15	protein_coding	3.04343313109571	5.00153208604587	2.27795982619819e-24	2.13720783693716e-23	Up
1826	Casd1	ENSMUSG00000015189.12	protein_coding	2.6637424414134	2.64414420355568	7.20613507110612e-08	2.30091211585607e-07	Up
1827	Cask	ENSMUSG00000031012.17	protein_coding	1.62550314305121	4.91400757451617	2.81631987950122e-07	8.44712967107057e-07	No
1828	Caskin2	ENSMUSG00000034471.12	protein_coding	0.454051671527564	5.00698146059784	0.0819765359621161	0.113147719525903	No
1829	Casp1	ENSMUSG00000025888.5	protein_coding	-8.74833686578461	0.797819810734219	4.97156666359545e-12	2.29029458275016e-11	Down
1830	Casp12	ENSMUSG00000025887.10	protein_coding	4.62237773825053	5.33692294490898	3.11591148351889e-18	2.12452694356325e-17	Up
1831	Casp14	ENSMUSG00000005355.9	protein_coding	7.6054552531799	0.0658712757087047	2.19359249451193e-07	6.66998331139568e-07	Up
1832	Casp2	ENSMUSG00000029863.13	protein_coding	-0.191092273397109	3.35251332317842	0.665260365564882	0.720854893767018	No
1833	Casp3	ENSMUSG00000031628.9	protein_coding	-1.23844829773739	6.04419159176886	2.84716399963226e-06	7.54016581887695e-06	No
1834	Casp4	ENSMUSG00000033538.13	protein_coding	1.43844096586518	2.43775829592277	0.00252420099803392	0.00455738401835382	No
1835	Casp6	ENSMUSG00000027997.9	protein_coding	-0.424406162622482	5.5383000064841	0.0801815016720346	0.110857970762214	No
1836	Casp7	ENSMUSG00000025076.10	protein_coding	-2.43050935501492	3.38617592726822	3.1235528574392e-11	1.3437390484566e-10	Down
1837	Casp8	ENSMUSG00000026029.14	protein_coding	-1.66594529856139	6.16581623922215	7.07451844712696e-09	2.50878185546259e-08	No
1838	Casp8ap2	ENSMUSG00000028282.12	protein_coding	-1.52614371515584	4.86225489601605	3.46369712801895e-08	1.14393698613896e-07	No
1839	Casp9	ENSMUSG00000028914.13	protein_coding	-0.329635553476666	4.41346010110045	0.220349635381739	0.274530072043753	No
1840	Casq2	ENSMUSG00000027861.13	protein_coding	-9.10774344766527	1.17056849048396	6.87291543222205e-13	3.35009267530486e-12	Down
1841	Cast	ENSMUSG00000021585.10	protein_coding	-0.524027756573855	7.46428422987314	0.0410960083882223	0.0601328744885992	No
1842	Castor1	ENSMUSG00000020424.3	protein_coding	2.81346689369513	3.77622413691897	1.17921287455647e-16	7.2835592715691e-16	Up
1843	Castor2	ENSMUSG00000015944.9	protein_coding	1.0572979438751	4.55901152346804	0.000201879585765294	0.000424673933416041	No
1844	Casz1	ENSMUSG00000028977.16	protein_coding	-4.14451185986041	0.161503842396869	5.68855901021531e-05	0.000128381951064963	Down
1845	Cat	ENSMUSG00000027187.10	protein_coding	0.161456785750257	6.98482034018205	0.519429455634726	0.582811465048589	No
1846	Catip	ENSMUSG00000073650.8	protein_coding	2.91200339546517	-0.374946484966485	0.00160137207985026	0.00296864800023646	Up
1847	Catsper2	ENSMUSG00000033486.14	protein_coding	1.23716570859423	1.44860310342942	0.0100536477751816	0.0164081219081572	No
1848	Catsperd	ENSMUSG00000040828.10	protein_coding	-4.89372134801937	-0.0311417642209979	1.31847568707572e-07	4.1159268067233e-07	Down
1849	Catspere2	ENSMUSG00000091476.6	protein_coding	6.28787156406897	1.20577164577371	4.29278429754128e-12	1.98751176704619e-11	Up
1850	Cav1	ENSMUSG00000007655.16	protein_coding	-0.249976998116717	5.68568904056959	0.462386389557859	0.527701229816815	No
1851	Cav2	ENSMUSG00000000058.6	protein_coding	-2.27024661648315	6.80200929484359	2.77806861111506e-14	1.48707746914269e-13	Down
1852	Cavin1	ENSMUSG00000004044.9	protein_coding	0.64682956835364	7.6818554669731	0.0132669656361305	0.0212075424367004	No
1853	Cavin2	ENSMUSG00000045954.7	protein_coding	3.60038600676119	8.29669517739167	1.25610790471256e-36	1.96327113594351e-35	Up
1854	Cavin3	ENSMUSG00000037060.3	protein_coding	13.6355409551017	5.74482474872983	1.03105371110787e-89	8.15887530938387e-88	Up
1855	Cavin4	ENSMUSG00000028348.7	protein_coding	3.50348042661864	0.929406536645931	1.00122916921211e-06	2.82153470395794e-06	Up
1856	Cbarp	ENSMUSG00000035640.18	protein_coding	4.07042359126345	3.31222645496882	2.19488216638107e-19	1.59134702827461e-18	Up
1857	Cbfa2t2	ENSMUSG00000038533.15	protein_coding	1.60141759915948	5.83418850407956	5.36654566940075e-11	2.26918853220951e-10	No
1858	Cbfa2t2-ps1	ENSMUSG00000087034.4	processed_pseudogene	8.61260105540414	0.945224290293857	1.46365681372852e-08	5.01949468957714e-08	Up
1859	Cbfb	ENSMUSG00000031885.14	protein_coding	0.283994044933841	4.76648806446749	0.353283397584433	0.416788932505472	No
1860	Cbl	ENSMUSG00000034342.9	protein_coding	0.146066928060383	4.95317397193252	0.587893201919619	0.649007099823253	No
1861	Cblb	ENSMUSG00000022637.11	protein_coding	-0.692593856667469	5.02825782359522	0.00577048228164093	0.00981932153307491	No
1862	Cblc	ENSMUSG00000040525.13	protein_coding	-12.6354229498126	4.72238911630708	2.93853684780939e-71	1.36096515948042e-69	Down
1863	Cbll1	ENSMUSG00000020659.16	protein_coding	-0.215830442483125	4.91444533909629	0.431155231243003	0.496436155504541	No
1864	Cbr1	ENSMUSG00000051483.9	protein_coding	0.465237924649404	5.94357649761417	0.0623178206651737	0.0880499112918401	No
1865	Cbr2	ENSMUSG00000025150.10	protein_coding	7.29902528329224	4.62404697947545	1.11430661966651e-48	2.62430579407175e-47	Up
1866	Cbr3	ENSMUSG00000022947.8	protein_coding	9.62453551110352	4.36428885461182	1.85021725372883e-54	5.26115164879606e-53	Up
1867	Cbr4	ENSMUSG00000031641.14	protein_coding	-0.274937650691966	4.39610474803695	0.355070970474433	0.418648173616854	No
1868	Cbwd1	ENSMUSG00000024878.9	protein_coding	-0.922996384840885	4.24843643785241	0.00273811499708952	0.00491603999477449	No
1869	Cbx1	ENSMUSG00000018666.13	protein_coding	-0.0125224891844558	5.52247284520778	0.963441223511033	0.975262465597492	No
1870	Cbx2	ENSMUSG00000025577.7	protein_coding	-1.08598800500674	3.28706553790613	0.0047400307365299	0.00817332158379606	No
1871	Cbx3	ENSMUSG00000029836.15	protein_coding	-0.574802630156531	7.05083795983551	0.0322488484285435	0.0481697824440159	No
1872	Cbx4	ENSMUSG00000039989.7	protein_coding	2.57162806197756	4.42420347217217	3.42007490221264e-17	2.20182228014136e-16	Up
1873	Cbx5	ENSMUSG00000009575.14	protein_coding	-0.600102197781236	6.63946926761156	0.016090618985801	0.0253958162429192	No
1874	Cbx6	ENSMUSG00000089715.12	protein_coding	0.204627439637188	5.84177538280139	0.43430310847472	0.499660718293015	No
1875	Cbx7	ENSMUSG00000053411.16	protein_coding	4.78669976451715	3.79385786354905	6.86593296214966e-32	8.79550783162335e-31	Up
1876	Cbx8	ENSMUSG00000025578.9	protein_coding	0.784846784562173	3.53773866794731	0.0136918163820436	0.0218387783066736	No
1877	Cby1	ENSMUSG00000022428.8	protein_coding	-0.282507953251483	4.92315724311958	0.307847063334875	0.369320465482227	No
1878	Cc2d1a	ENSMUSG00000036686.16	protein_coding	1.21344475463135	4.46270443876939	9.04857033743182e-05	0.000199022557231188	No
1879	Cc2d1b	ENSMUSG00000028582.14	protein_coding	-1.4429986761878	5.86093992005221	3.54965524004102e-08	1.1703720420021e-07	No
1880	Cc2d2a	ENSMUSG00000039765.15	protein_coding	1.22894125116853	2.43794521441681	0.00295868955724491	0.00527580903795101	No
1881	Ccar1	ENSMUSG00000020074.7	protein_coding	-0.424133066508717	6.62515106572708	0.0790209821427142	0.109417314339797	No
1882	Ccar2	ENSMUSG00000033712.6	protein_coding	-0.797292464922699	4.48984109397383	0.00698578752000993	0.0117146022738069	No
1883	Ccbe1	ENSMUSG00000046318.16	protein_coding	-1.98720545139898	6.64119222084323	0.000124212722482408	0.000268262286484153	No
1884	Ccdc102a	ENSMUSG00000063605.5	protein_coding	1.56366359943231	3.43769880064034	0.00151522609099171	0.00281989664131879	No
1885	Ccdc103	ENSMUSG00000020930.9	protein_coding	-1.44706960694719	2.43915819445821	0.000216244760380266	0.000452965881371338	No
1886	Ccdc106	ENSMUSG00000035228.15	protein_coding	3.53842176261096	0.699713956191988	4.46261668579165e-06	1.15359932545908e-05	Up
1887	Ccdc107	ENSMUSG00000028461.12	protein_coding	0.0973231922625937	5.71932046905852	0.718094380937772	0.767474800279869	No
1888	Ccdc112	ENSMUSG00000071855.5	protein_coding	0.968604986322803	1.91420555571825	0.0286619866735249	0.0432270955625106	No
1889	Ccdc115	ENSMUSG00000042111.9	protein_coding	0.117994884700973	4.43253918654648	0.675549655795606	0.73034675879909	No
1890	Ccdc117	ENSMUSG00000020482.4	protein_coding	1.29333301362749	3.47657515887295	6.80807639341539e-05	0.000152233557074142	No
1891	Ccdc12	ENSMUSG00000019659.8	protein_coding	-1.73394078670312	4.30917499202709	1.73488225154535e-09	6.48844057631973e-09	No
1892	Ccdc120	ENSMUSG00000031150.13	protein_coding	-3.38006592160836	4.4738400948068	9.29158639282646e-26	9.2501717014997e-25	Down
1893	Ccdc122	ENSMUSG00000034795.14	protein_coding	3.95745890636333	3.76421332967698	1.51215732510705e-24	1.42840072565365e-23	Up
1894	Ccdc124	ENSMUSG00000007721.6	protein_coding	-0.356154525968825	6.59784521349401	0.151930455444722	0.197015914130397	No
1895	Ccdc125	ENSMUSG00000048924.14	protein_coding	-1.74539379589381	1.83097135574971	4.63783404932806e-05	0.000105737118727519	No
1896	Ccdc126	ENSMUSG00000050786.8	protein_coding	0.496453372271847	5.18229470178103	0.0474035756841593	0.0685012237706961	No
1897	Ccdc127	ENSMUSG00000021578.17	protein_coding	0.557454859438162	6.60513079170043	0.0201774724446641	0.0312792609888848	No
1898	Ccdc130	ENSMUSG00000004994.12	protein_coding	0.586157381188154	3.99928589975472	0.0402890074619851	0.0590518813858563	No
1899	Ccdc134	ENSMUSG00000068114.7	protein_coding	0.405823048423294	3.34431182428185	0.26815849851563	0.32723465698312	No
1900	Ccdc136	ENSMUSG00000029769.16	protein_coding	1.85251452800749	3.02461122660591	1.34005741496991e-07	4.17670832376848e-07	No
1901	Ccdc137	ENSMUSG00000049957.14	protein_coding	-1.44043658612922	5.17517739324245	1.81223640859102e-05	4.35087548303891e-05	No
1902	Ccdc138	ENSMUSG00000038010.9	protein_coding	-1.43167296743	1.9309408604092	0.00206813559137323	0.00378129676120102	No
1903	Ccdc14	ENSMUSG00000022833.7	protein_coding	-2.27090877303424	2.66804948552956	2.15754057853831e-08	7.26949438725023e-08	Down
1904	Ccdc141	ENSMUSG00000044033.16	protein_coding	-2.92704568989378	1.10283316274715	7.05774593759065e-08	2.2561326348974e-07	Down
1905	Ccdc142	ENSMUSG00000107499.1	protein_coding	6.43569962239926	-0.868688259281377	6.18214310108313e-05	0.000138955230747929	Up
1906	Ccdc148	ENSMUSG00000036641.9	protein_coding	-5.21311230606603	0.257435010545161	1.6728097512273e-09	6.2642156395337e-09	Down
1907	Ccdc149	ENSMUSG00000045790.10	protein_coding	1.16214704791144	0.85835472907886	0.0905837715425246	0.123708488000087	No
1908	Ccdc15	ENSMUSG00000034303.7	protein_coding	-0.14345326955857	2.02104195700627	0.742054713670439	0.788458043037538	No
1909	Ccdc151	ENSMUSG00000039632.13	protein_coding	-3.19980317974769	0.875349232304498	1.90617854105356e-07	5.83353821801319e-07	Down
1910	Ccdc157	ENSMUSG00000051427.14	protein_coding	0.529017204174237	3.84093855482712	0.0907127000486183	0.123847921746354	No
1911	Ccdc159	ENSMUSG00000006241.16	protein_coding	1.98193859796682	1.10669832330243	0.000866867637383001	0.00167005885398995	No
1912	Ccdc162	ENSMUSG00000075225.14	protein_coding	5.0999561930295	0.171049842983728	4.55108729360315e-07	1.33779360734062e-06	Up
1913	Ccdc163	ENSMUSG00000028689.14	protein_coding	-1.49824575278089	2.02753354570148	0.000198705976890345	0.000418379256192414	No
1914	Ccdc166	ENSMUSG00000098176.2	protein_coding	3.18653153181263	-0.165995358017648	0.000192898240899179	0.000407017345721747	Up
1915	Ccdc167	ENSMUSG00000024018.18	protein_coding	1.38702240545815	3.43441988413861	2.80214443145864e-05	6.58701342502788e-05	No
1916	Ccdc17	ENSMUSG00000034035.18	protein_coding	-0.562742201975862	1.21851193595323	0.314860416892173	0.376592421240526	No
1917	Ccdc171	ENSMUSG00000052407.17	protein_coding	-0.353040068165221	1.36450606995109	0.492202231551383	0.556545807342496	No
1918	Ccdc173	ENSMUSG00000070883.3	protein_coding	0.232988351338367	1.56638232756224	0.658053234518886	0.714331048962729	No
1919	Ccdc174	ENSMUSG00000034083.16	protein_coding	1.07311449195322	4.4227364125648	0.00031849090784378	0.000652531749048775	No
1920	Ccdc18	ENSMUSG00000056531.11	protein_coding	-1.71111819643235	1.33651321670241	0.0033627368491045	0.00592985863827826	No
1921	Ccdc181	ENSMUSG00000026578.6	protein_coding	-1.2551749319343	4.15244280462342	3.62971628483097e-05	8.41102930260028e-05	No
1922	Ccdc184	ENSMUSG00000029875.5	protein_coding	-1.62878167423482	-0.116082264441644	0.0291787037196518	0.0439441749983402	No
1923	Ccdc186	ENSMUSG00000035173.14	protein_coding	0.979176939453797	5.75357549433969	0.00171190368332937	0.00316170208145439	No
1924	Ccdc189	ENSMUSG00000057176.4	protein_coding	-2.84209383569888	4.20823940506556	1.45650297160744e-17	9.53647903112048e-17	Down
1925	Ccdc191	ENSMUSG00000022701.18	protein_coding	-0.0203439420315212	2.82479524805788	0.970874761012326	0.981434680670026	No
1926	Ccdc22	ENSMUSG00000031143.4	protein_coding	-1.04060415135363	5.22905521158408	3.46644154770715e-05	8.05829822941894e-05	No
1927	Ccdc25	ENSMUSG00000022035.6	protein_coding	-0.651642094418685	5.52805891675532	0.00906590428845445	0.0149138325714561	No
1928	Ccdc28a	ENSMUSG00000059554.12	protein_coding	0.942787412004836	3.67663063664533	0.00292721705325028	0.00522726071722047	No
1929	Ccdc28b	ENSMUSG00000028795.15	protein_coding	5.4307743872154	1.23589639403975	1.77675190911161e-11	7.82584619509467e-11	Up
1930	Ccdc30	ENSMUSG00000028637.15	protein_coding	-0.180977100182463	0.59248902928259	0.843804935884806	0.876200566296701	No
1931	Ccdc32	ENSMUSG00000039983.13	protein_coding	1.05990013148208	4.93394228299722	0.000123619544618914	0.000267064501385759	No
1932	Ccdc34	ENSMUSG00000027160.16	protein_coding	0.594414218548821	5.20765296914264	0.0402529659832924	0.0590115469973146	No
1933	Ccdc39	ENSMUSG00000027676.11	protein_coding	2.93342314148388	0.464037605371337	0.000139305002678819	0.000299038238582589	Up
1934	Ccdc40	ENSMUSG00000039963.19	protein_coding	-7.23098730573424	2.21680202690072	7.32904072983496e-20	5.43904373133733e-19	Down
1935	Ccdc43	ENSMUSG00000020925.16	protein_coding	-1.17859729705123	5.5533917876009	2.36846284722769e-06	6.35506171447569e-06	No
1936	Ccdc47	ENSMUSG00000078622.8	protein_coding	-0.935038081560749	7.70027466115942	9.72560759199428e-05	0.000213067891051949	No
1937	Ccdc50	ENSMUSG00000038127.14	protein_coding	-0.799892450248817	6.0878071303547	0.000983921162254731	0.00187806206132371	No
1938	Ccdc51	ENSMUSG00000025645.8	protein_coding	-0.794293350174521	3.16443008056598	0.0232348841732403	0.0355807448889783	No
1939	Ccdc57	ENSMUSG00000048445.6	protein_coding	-3.01519215629225	1.98497370661012	9.04339895285704e-11	3.75398647179749e-10	Down
1940	Ccdc58	ENSMUSG00000075229.11	protein_coding	-0.706299596869055	4.42078555076438	0.0110166294614913	0.017863844112905	No
1941	Ccdc59	ENSMUSG00000019897.8	protein_coding	1.22630136106476	5.74093017465314	1.46780607475122e-05	3.55850464340947e-05	No
1942	Ccdc6	ENSMUSG00000048701.13	protein_coding	-0.392312838630459	6.14126078355023	0.107131777866548	0.143963958123396	No
1943	Ccdc61	ENSMUSG00000074358.9	protein_coding	-1.24712184765856	3.80774910531205	4.1065159971916e-05	9.4416459453942e-05	No
1944	Ccdc62	ENSMUSG00000061882.12	protein_coding	0.843638486220298	1.18820679058027	0.0830832671058425	0.114424374229906	No
1945	Ccdc65	ENSMUSG00000003354.6	protein_coding	-1.93877904276459	2.44905567782483	1.46511139076132e-06	4.03597822543519e-06	No
1946	Ccdc66	ENSMUSG00000046753.10	protein_coding	-1.55009182241443	4.18520700278589	4.13703148147792e-08	1.35500501313875e-07	No
1947	Ccdc68	ENSMUSG00000038903.13	protein_coding	-3.00996483930136	0.7143938714015	7.350199473482e-06	1.8543552980284e-05	Down
1948	Ccdc71	ENSMUSG00000049305.6	protein_coding	-0.188396926249277	5.49063110886298	0.448529768846988	0.513920258066614	No
1949	Ccdc71l	ENSMUSG00000090946.3	protein_coding	0.928138101640678	1.6758082346354	0.0856188717332876	0.117572949289329	No
1950	Ccdc74a	ENSMUSG00000041617.10	protein_coding	0.914332469105276	0.433220041774949	0.130011551175545	0.171423076801353	No
1951	Ccdc77	ENSMUSG00000030177.14	protein_coding	-0.692942069453607	2.86284303252371	0.0793655041721963	0.109861405615411	No
1952	Ccdc80	ENSMUSG00000022665.15	protein_coding	13.8518342243916	9.43381188506478	1.70775782673832e-163	2.36490303846723e-160	Up
1953	Ccdc82	ENSMUSG00000079084.10	protein_coding	0.349032454459118	3.72821386456628	0.278063229569884	0.337892208062808	No
1954	Ccdc84	ENSMUSG00000043923.8	protein_coding	0.0256907943488073	2.62663483082872	0.962774665757457	0.974740720237554	No
1955	Ccdc85a	ENSMUSG00000032878.16	protein_coding	2.06298575021144	3.96171995866107	0.000290656909236002	0.00059869357118848	Up
1956	Ccdc85b	ENSMUSG00000095098.2	protein_coding	-0.578198195703659	6.2727860858707	0.0228607205327275	0.0350698192020838	No
1957	Ccdc85c	ENSMUSG00000084883.2	protein_coding	-0.279361285822167	1.42950308617067	0.586136648725093	0.64737759702864	No
1958	Ccdc86	ENSMUSG00000024732.7	protein_coding	-1.90602593641738	5.70551460950233	8.38499452393008e-14	4.36688244330138e-13	No
1959	Ccdc87	ENSMUSG00000067872.2	protein_coding	-2.40026671169707	-0.0964373120476628	0.000570716768953133	0.00112630551752358	Down
1960	Ccdc88a	ENSMUSG00000032740.16	protein_coding	1.27789103668402	4.38775003828557	6.0260104768187e-06	1.53623330417867e-05	No
1961	Ccdc88c	ENSMUSG00000021182.16	protein_coding	-10.570048045807	2.63449889884818	1.3085919059939e-32	1.71766641840791e-31	Down
1962	Ccdc89	ENSMUSG00000044362.8	protein_coding	3.08384945924817	0.349778284292403	4.40082714651813e-05	0.000100681735213916	Up
1963	Ccdc9	ENSMUSG00000041375.18	protein_coding	1.66508759935614	1.24194951407608	0.00349908411504868	0.00614759157893861	No
1964	Ccdc90b	ENSMUSG00000030613.13	protein_coding	-1.08151912863502	5.36997973396959	0.000765564807512697	0.00148627917424232	No
1965	Ccdc91	ENSMUSG00000030301.17	protein_coding	-1.21652428379448	5.46676361604174	2.56787616724512e-06	6.85294838389102e-06	No
1966	Ccdc92	ENSMUSG00000037979.13	protein_coding	0.122740573514538	4.45379871930328	0.650903386560705	0.707807215028756	No
1967	Ccdc93	ENSMUSG00000026339.18	protein_coding	-1.03850334444574	4.83086837743217	7.77004573835836e-05	0.00017246288409166	No
1968	Ccdc96	ENSMUSG00000050677.2	protein_coding	-5.00225803865112	2.67297472831354	3.10596256244974e-26	3.14410596233947e-25	Down
1969	Ccdc97	ENSMUSG00000002608.8	protein_coding	1.30851228876225	5.8554042236854	6.62491054137642e-08	2.12424206002711e-07	No
1970	Ccdc9b	ENSMUSG00000045838.8	protein_coding	1.10817374825332	4.11648676160802	0.000497656093963618	0.000992159745063084	No
1971	Cchcr1	ENSMUSG00000040312.14	protein_coding	-1.54575298666829	3.58195216713437	1.64975763286845e-05	3.97872582723132e-05	No
1972	Ccl2	ENSMUSG00000035385.5	protein_coding	-1.29638834877872	6.51896785972534	8.25451554112707e-06	2.06855829195671e-05	No
1973	Ccl20	ENSMUSG00000026166.14	protein_coding	-8.73800081826915	4.95645511794522	4.83736830660831e-81	3.00394064170008e-79	Down
1974	Ccl25	ENSMUSG00000023235.14	protein_coding	-0.94217328766476	2.58736237649386	0.0195474779114536	0.0303945064134077	No
1975	Ccl27a	ENSMUSG00000073888.13	protein_coding	3.27770662864181	3.06752328256408	4.65233454365279e-15	2.62318928177948e-14	Up
1976	Ccl5	ENSMUSG00000035042.2	protein_coding	-7.7466723016898	4.61507865983759	2.8449914262824e-65	1.11292206980674e-63	Down
1977	Ccl6	ENSMUSG00000018927.3	protein_coding	6.96108134110077	2.64298577034417	1.29311286063134e-27	1.38599279365502e-26	Up
1978	Ccl7	ENSMUSG00000035373.2	protein_coding	4.0676698921687	4.56764405462541	1.53223443102657e-32	2.00931651523257e-31	Up
1979	Ccl9	ENSMUSG00000019122.8	protein_coding	10.8795058056183	3.04655000587235	4.92307366158307e-37	7.80924674290978e-36	Up
1980	Ccm2	ENSMUSG00000000378.15	protein_coding	0.830688854050261	5.69381793257153	0.00172110242827872	0.00317614957713268	No
1981	Ccn1	ENSMUSG00000028195.4	protein_coding	2.28730082666079	10.8129322461119	3.21251705232045e-16	1.93927358938681e-15	Up
1982	Ccn2	ENSMUSG00000019997.11	protein_coding	3.52019515235805	9.73049710175766	1.29606780393082e-13	6.66466652388932e-13	Up
1983	Ccn3	ENSMUSG00000037362.8	protein_coding	-0.864043010899964	0.0312006021731654	0.385834759080662	0.450547242073447	No
1984	Ccn4	ENSMUSG00000005124.10	protein_coding	3.23664520763452	5.06572564251231	2.38521273352719e-27	2.53300812376415e-26	Up
1985	Ccn5	ENSMUSG00000027656.7	protein_coding	11.1905829676165	10.1580038950597	2.28707924685328e-119	5.86508766859708e-117	Up
1986	Ccna2	ENSMUSG00000027715.9	protein_coding	-6.91571405645772	6.25832929792938	4.2085411523754e-41	7.67850828433393e-40	Down
1987	Ccnb1	ENSMUSG00000041431.16	protein_coding	-5.90878065082633	6.06433512362489	2.60439610785997e-52	6.9091335826906e-51	Down
1988	Ccnb2	ENSMUSG00000032218.7	protein_coding	-4.77886953917635	4.61387321588174	6.92606942842248e-31	8.48030145400483e-30	Down
1989	Ccnc	ENSMUSG00000028252.20	protein_coding	-1.35836982995951	5.82769904345537	2.89700780829986e-08	9.64601205321868e-08	No
1990	Ccnd1	ENSMUSG00000070348.5	protein_coding	-2.43804913431736	8.84963575233023	9.51102389192428e-12	4.27209402709593e-11	Down
1991	Ccnd2	ENSMUSG00000000184.12	protein_coding	8.64463054358736	7.85964032109059	4.18797696103302e-30	4.9441692204932e-29	Up
1992	Ccnd3	ENSMUSG00000034165.16	protein_coding	0.966803820094376	7.90829232172548	0.00122039668034732	0.00229745149938142	No
1993	Ccndbp1	ENSMUSG00000023572.16	protein_coding	0.389695994456859	5.95406995013801	0.124142570704831	0.164383851512765	No
1994	Ccne1	ENSMUSG00000002068.16	protein_coding	-3.70584943479504	5.72413366568638	4.62841900821653e-14	2.4444830826004e-13	Down
1995	Ccne2	ENSMUSG00000028212.16	protein_coding	-6.91806508077945	5.32853894348832	9.63012255264632e-30	1.11410139606555e-28	Down
1996	Ccnf	ENSMUSG00000072082.7	protein_coding	-5.61643515899474	5.15716671570496	1.06934368283859e-52	2.86426911411001e-51	Down
1997	Ccng1	ENSMUSG00000020326.7	protein_coding	0.2933811810626	9.07747388871079	0.294147786326905	0.354916985190275	No
1998	Ccng2	ENSMUSG00000029385.14	protein_coding	3.46380267395268	4.98185272831788	1.98577544710917e-31	2.49311136822917e-30	Up
1999	Ccnh	ENSMUSG00000021548.10	protein_coding	0.775204381176471	6.2577931150885	0.00123989800088183	0.00233352915414672	No
[truncated: 11,885 more rows]
