# Supplementary material for: Transcriptome analysis of heterogeneity in mouse model of metastatic breast cancer
Source: Breast Cancer Res. 2021 Sep 27;23:93. doi: 10.1186/s13058-021-01468-x (PMC8477508; doi:10.1186/s13058-021-01468-x)
Supplement: Supplementary file 7 — Additional file 7. Differential gene analysis comparing metastatic tissue-derived cell line (CD44high LN) against the MFP-derived cell line (primary tumor). [file 13058_2021_1468_MOESM7_ESM.txt]

gene_name	gene_id	gene_class	logFC	logCPM	PValue	FDR	DE
1	0610009B22Rik	ENSMUSG00000007777.9	protein_coding	-1.06931538687937	5.01648534816114	0.000224202932706597	0.000891222779483752	No
2	0610010F05Rik	ENSMUSG00000042208.15	protein_coding	-1.01421648329232	5.56076902090144	0.000583720036684452	0.00208989919869926	No
3	0610010K14Rik	ENSMUSG00000020831.18	protein_coding	0.0484526998828293	4.74973219828562	0.844172893491108	0.898418965452417	No
4	0610012G03Rik	ENSMUSG00000107002.1	protein_coding	0.261161151198468	5.53786420040568	0.252521963898685	0.362980259675471	No
5	0610030E20Rik	ENSMUSG00000058706.5	protein_coding	-1.00661169608075	3.58453152307731	0.00734293999929162	0.0192034246659355	No
6	0610037L13Rik	ENSMUSG00000028608.15	protein_coding	0.170892016143265	4.77630579059215	0.501582618819003	0.615558422582216	No
7	0610040B10Rik	ENSMUSG00000089889.2	antisense	-3.81423410217551	2.27142415540207	1.26946720035487e-11	1.68873080620469e-10	Down
8	0610040J01Rik	ENSMUSG00000060512.7	protein_coding	6.07017227367592	5.73601069028063	2.0361987133709e-77	6.66479989392295e-75	Up
9	1110002L01Rik	ENSMUSG00000071456.6	antisense	-2.04140263842718	3.07902548003095	1.51318229005276e-08	1.37279076029732e-07	Down
10	1110004F10Rik	ENSMUSG00000030663.12	protein_coding	0.0490534753653107	7.95019922716581	0.810742144362086	0.874740700171377	No
11	1110008L16Rik	ENSMUSG00000021023.14	protein_coding	-0.589618150517962	3.88167542296772	0.0405339740628963	0.0826765446694497	No
12	1110008P14Rik	ENSMUSG00000039195.4	protein_coding	1.41152885412148	7.28272197100122	1.09217544242434e-06	7.29172203589582e-06	No
13	1110012L19Rik	ENSMUSG00000045237.5	protein_coding	-0.119960168334897	4.60088454040854	0.669402232730419	0.761633106570148	No
14	1110032A03Rik	ENSMUSG00000037971.10	protein_coding	-2.3247962821921	3.16131662725987	1.56460292362554e-05	8.16639998491587e-05	Down
15	1110038B12Rik	ENSMUSG00000092203.7	processed_transcript	0.90363143851515	3.90990601088654	0.00230151726538137	0.00700937114270654	No
16	1110038F14Rik	ENSMUSG00000063236.6	protein_coding	-0.359030215393212	4.75470754560664	0.176696873952217	0.274826493596559	No
17	1110046J04Rik	ENSMUSG00000085457.3	antisense	0.27887679689258	0.835725309940986	0.760257951914421	0.835748661209517	No
18	1110051M20Rik	ENSMUSG00000040591.18	protein_coding	-0.661934895609858	4.33124078444519	0.0119221351686652	0.0291102311008751	No
19	1110059E24Rik	ENSMUSG00000035171.9	protein_coding	0.164272039613847	6.04726526827818	0.536248724137222	0.647622257580228	No
20	1110059G10Rik	ENSMUSG00000032551.7	protein_coding	-0.930769882781475	4.51167983335779	0.00083519996587873	0.00287741047764643	No
21	1110065P20Rik	ENSMUSG00000078570.10	protein_coding	0.201997237171043	2.61040844413437	0.614339350570039	0.715868601687638	No
22	1190002N15Rik	ENSMUSG00000045414.7	protein_coding	1.63728977131249	3.17504178634053	3.21248368628331e-07	2.35455934531478e-06	No
23	1190005I06Rik	ENSMUSG00000043687.15	protein_coding	3.81235187711314	5.00234764580222	1.98228400781861e-38	1.37741053012558e-36	Up
24	1190007I07Rik	ENSMUSG00000063320.11	protein_coding	-1.17173525914353	2.54598125397784	0.00979211182872154	0.0245213970104743	No
25	1300002E11Rik	ENSMUSG00000097290.9	lincRNA	-1.02729968262538	3.38819242449361	0.00235904454340896	0.00716002831403626	No
26	1500004A13Rik	ENSMUSG00000098912.7	processed_transcript	1.05332715548948	0.559209472485468	0.170283122741332	0.266748297311926	No
27	1500011B03Rik	ENSMUSG00000072694.8	protein_coding	0.847004732259869	5.11906211315963	0.000542108411102451	0.0019601001213059	No
28	1500015A07Rik	ENSMUSG00000098702.1	antisense	0.580897904387179	1.10910980469412	0.330913441004055	0.447916136599025	No
29	1500015O10Rik	ENSMUSG00000026051.8	protein_coding	11.1329479735738	6.01073835063434	2.63288711409787e-88	1.16956606875533e-85	Up
30	1600002K03Rik	ENSMUSG00000035595.6	protein_coding	4.06970949116365	0.659676406414085	2.30232516475118e-05	0.000115375988715452	Up
31	1600012H06Rik	ENSMUSG00000050088.9	protein_coding	-0.967229903779123	5.92911617077616	8.77098825121213e-06	4.83999786462185e-05	No
32	1600014C10Rik	ENSMUSG00000054676.15	protein_coding	-1.53898478360935	3.94109840548461	2.95326445717762e-07	2.17739794418348e-06	No
33	1600020E01Rik	ENSMUSG00000097048.7	antisense	1.01668585552207	1.61025149327908	0.0775714568716747	0.141086094401887	No
34	1700001O22Rik	ENSMUSG00000044320.14	protein_coding	-2.05098289345626	1.36877892575323	0.00709337568206222	0.0186173046493965	Down
35	1700003E16Rik	ENSMUSG00000030030.5	protein_coding	-0.865467081092888	3.02269046148178	0.0242252970228063	0.0532733812534767	No
36	1700007L15Rik	ENSMUSG00000097318.2	bidirectional_promoter_lncRNA	-0.487953107166067	1.62606275073312	0.387343432474958	0.506020046930722	No
37	1700008J07Rik	ENSMUSG00000101225.1	antisense	-0.794672590469074	1.54488874937242	0.227040523351493	0.33411382269828	No
38	1700013F07Rik	ENSMUSG00000027886.7	protein_coding	-7.16866580200375	0.61060126043773	9.13901784067253e-06	5.02524774103824e-05	Down
39	1700017B05Rik	ENSMUSG00000032300.7	protein_coding	0.0646601353599098	5.44069598180629	0.846908774373728	0.900637084102294	No
40	1700020I14Rik	ENSMUSG00000085438.1	lincRNA	-0.907778260233899	6.14495526257747	0.00106821130518388	0.00358124318433344	No
41	1700021F05Rik	ENSMUSG00000019797.11	protein_coding	0.15057468508299	4.4538437048385	0.555318861846215	0.664779211130242	No
42	1700024B05Rik	ENSMUSG00000052334.11	protein_coding	7.29809719152371	0.11779728114153	2.21863060818982e-06	1.38461251904993e-05	Up
43	1700025G04Rik	ENSMUSG00000032666.16	protein_coding	1.16228750224828	1.79423357687989	0.0613633653252939	0.116170097095283	No
44	1700029J07Rik	ENSMUSG00000071103.9	protein_coding	-2.62852888475153	0.451433139275081	0.00781327380663117	0.0202757145017481	Down
45	1700030J22Rik	ENSMUSG00000031847.8	protein_coding	-1.13805134024764	1.45479190950759	0.0862070385485783	0.153528514528525	No
46	1700030K09Rik	ENSMUSG00000052794.13	protein_coding	3.58703420202426	2.55883019637556	1.03726489858268e-15	2.07025108337184e-14	Up
47	1700037C18Rik	ENSMUSG00000005983.15	protein_coding	-1.00322293877025	2.23741250790205	0.0201575801856	0.0457267886829278	No
48	1700037H04Rik	ENSMUSG00000027327.16	protein_coding	-0.275439295959135	5.43411240663743	0.233399321049021	0.341210714058266	No
49	1700052K11Rik	ENSMUSG00000099681.1	antisense	0.244854956442744	2.66108215302854	0.576524894910131	0.683604296366807	No
50	1700056E22Rik	ENSMUSG00000044854.7	protein_coding	0.245837337888356	0.469484484619666	0.775788657599164	0.847467005376638	No
51	1700066M21Rik	ENSMUSG00000038323.3	protein_coding	0.182261346931055	4.17552585851001	0.554193805801476	0.663815731563825	No
52	1700086O06Rik	ENSMUSG00000097080.8	lincRNA	0.14831547011601	2.79260077333936	0.757570087747264	0.833715868996679	No
53	1700088E04Rik	ENSMUSG00000033029.12	protein_coding	-0.589913445908664	4.19184050456018	0.0639887508622917	0.120243553894121	No
54	1700113A16Rik	ENSMUSG00000096935.5	antisense	0.782412042786466	0.558823590867369	0.324320960091369	0.441201367342934	No
55	1700120C14Rik	ENSMUSG00000100599.2	processed_transcript	-0.49869723908305	1.25264557563279	0.500244609669941	0.614401348383008	No
56	1700123O20Rik	ENSMUSG00000040822.7	protein_coding	-0.910757163065632	5.94059986114778	7.5314287038041e-05	0.000335155313838695	No
57	1810008I18Rik	ENSMUSG00000100094.1	lincRNA	-0.518223383971125	0.991621153321038	0.586509987605343	0.692060641858957	No
58	1810009A15Rik	ENSMUSG00000071653.9	protein_coding	-0.00767033261481518	6.59821447042261	0.979503661510737	0.993302839618923	No
59	1810013L24Rik	ENSMUSG00000022507.6	protein_coding	0.109872620399253	4.19930886133023	0.681121857388427	0.770723586444438	No
60	1810014B01Rik	ENSMUSG00000097412.2	transcribed_unprocessed_pseudogene	1.21094201448601	0.957295422853514	0.0590485856181497	0.112766207265246	No
61	1810019D21Rik	ENSMUSG00000086390.7	processed_transcript	-1.42473613737634	0.779395746595778	0.0680409647431801	0.126539102792415	No
62	1810022K09Rik	ENSMUSG00000078784.8	protein_coding	-0.114197335412673	6.08388360796209	0.592561844855089	0.697613272721969	No
63	1810026B05Rik	ENSMUSG00000101970.6	processed_transcript	1.26062562212072	1.60277067725692	0.0117380751691014	0.0287171870482462	No
64	1810030O07Rik	ENSMUSG00000044148.6	protein_coding	-0.873430149411787	6.12741453402979	0.00107073795569166	0.00358874661624707	No
65	1810032O08Rik	ENSMUSG00000020812.17	processed_transcript	0.931439018902794	3.08211909684893	0.0449103437978076	0.0900814152809435	No
66	1810037I17Rik	ENSMUSG00000054091.9	protein_coding	-0.465078653994804	5.90819134265967	0.0634310692559176	0.119394013227165	No
67	1810043G02Rik	ENSMUSG00000020284.16	protein_coding	-0.0543384114289806	5.20645103841826	0.827100577711771	0.886469365409651	No
68	1810044D09Rik	ENSMUSG00000100680.1	lincRNA	-2.10857153600524	0.688190739833756	0.00885440846886962	0.0225401417388048	Down
69	1810055G02Rik	ENSMUSG00000035372.2	protein_coding	0.180688109762043	5.7106741211306	0.421473159649703	0.539496054309252	No
70	1810058I24Rik	ENSMUSG00000073155.12	lincRNA	0.277445711269622	5.91717802184165	0.231772224159132	0.339230751246327	No
71	2010001A14Rik	ENSMUSG00000087165.7	processed_transcript	-2.50312394597284	0.728402571108374	0.00333596355240523	0.00971044106361252	Down
72	2010111I01Rik	ENSMUSG00000021458.17	protein_coding	2.45244063025495	7.06904268929586	1.74889602284491e-24	6.02569770973545e-23	Up
73	2010204K13Rik	ENSMUSG00000063018.6	processed_transcript	-1.09135494918296	3.64201623893185	0.000374949568229652	0.00141579317839721	No
74	2010300C02Rik	ENSMUSG00000026090.16	protein_coding	6.20695649414743	0.926255944645421	1.94496851305181e-09	1.97320704448111e-08	Up
75	2010315B03Rik	ENSMUSG00000074829.10	protein_coding	0.92202556281827	3.21983352336121	0.00832779357216775	0.0213789672756703	No
76	2010320M18Rik	ENSMUSG00000100691.1	lincRNA	0.539117375918175	2.94454962818569	0.293773611192178	0.408035307203608	No
77	2200002D01Rik	ENSMUSG00000030587.5	protein_coding	-0.172423989732201	6.05795002645896	0.445579341322488	0.563910851380659	No
78	2210011C24Rik	ENSMUSG00000074217.8	protein_coding	-0.946147454504053	0.832631089348457	0.223883849213982	0.330563546595859	No
79	2210016F16Rik	ENSMUSG00000021550.6	protein_coding	-7.29119904767807	5.47806455589379	2.11407522211528e-72	5.25897352253397e-70	Down
80	2210016L21Rik	ENSMUSG00000029559.15	protein_coding	-0.247072253479106	5.37890794107191	0.31236073422227	0.428350916456074	No
81	2210408F21Rik	ENSMUSG00000087380.7	processed_transcript	0.969643831093658	2.66186804913777	0.0163484306474276	0.0383808570012654	No
82	2210408I21Rik	ENSMUSG00000071252.6	protein_coding	-1.83207577432488	2.72293104415126	0.000368084465751705	0.00139367871690098	No
83	2300009A05Rik	ENSMUSG00000032403.8	protein_coding	-0.176230623671894	2.18855523800823	0.725476544399751	0.80833801480284	No
84	2310001H17Rik	ENSMUSG00000097354.7	lincRNA	-1.88744922369486	0.746581330650867	0.0227367161359444	0.0505721164697562	No
85	2310002F09Rik	ENSMUSG00000097178.7	processed_transcript	-5.89692058678393	1.94744612518468	6.05001308608848e-12	8.36111808497428e-11	Down
86	2310007B03Rik	ENSMUSG00000034159.12	protein_coding	-11.1173167409388	4.12219279909028	5.64301541450292e-26	2.1398727355362e-24	Down
87	2310009A05Rik	ENSMUSG00000098332.2	processed_transcript	-0.700802086781386	3.1059402771006	0.0583669274168501	0.111721093274479	No
88	2310009B15Rik	ENSMUSG00000079283.2	protein_coding	-0.485728929471625	3.61450160587922	0.133061315518859	0.218715031376182	No
89	2310011J03Rik	ENSMUSG00000020133.8	protein_coding	-0.097305743911113	5.79966276662488	0.673790733193935	0.765142804662299	No
90	2310015A10Rik	ENSMUSG00000097729.2	processed_transcript	-0.211163151816573	1.05743872112895	0.807136251607709	0.871757615274113	No
91	2310022A10Rik	ENSMUSG00000049643.15	protein_coding	0.231093942256063	4.61094151688234	0.371105753921248	0.489507091007046	No
92	2310022B05Rik	ENSMUSG00000031983.7	protein_coding	1.6630192631763	3.42090205368992	1.40229655959289e-07	1.10251356562683e-06	No
93	2310030G06Rik	ENSMUSG00000032062.2	protein_coding	-1.69163633463059	4.71159890634366	5.84640346995518e-10	6.31228874646723e-09	No
94	2310033P09Rik	ENSMUSG00000020441.6	protein_coding	-0.552252893629801	3.54355138434722	0.0822384121842201	0.147793869491017	No
95	2310034G01Rik	ENSMUSG00000099655.2	protein_coding	-1.82572410407852	1.53753385131611	0.00344045169537063	0.00997257939571658	No
96	2310039H08Rik	ENSMUSG00000062619.6	protein_coding	0.727669447738808	3.90518892849357	0.0684461513577773	0.127102602357127	No
97	2310040G24Rik	ENSMUSG00000101655.1	lincRNA	8.12418383262633	0.859069168252531	6.59715069218875e-10	7.06156284934971e-09	Up
98	2310057M21Rik	ENSMUSG00000040177.10	protein_coding	-0.730702044798477	5.13547266170276	0.00182605732161983	0.00573982839684292	No
99	2310058D17Rik	ENSMUSG00000085379.1	processed_transcript	-0.815596949390643	0.747120289769316	0.284404723232684	0.398188773010085	No
100	2310061I04Rik	ENSMUSG00000050705.15	protein_coding	0.257993386937912	3.41474648795373	0.383894317370868	0.502512894070601	No
101	2410002F23Rik	ENSMUSG00000045411.16	protein_coding	0.261352821774893	5.70271736033069	0.372710722425762	0.491120916279668	No
102	2410004B18Rik	ENSMUSG00000036873.13	protein_coding	0.165711143398041	4.32353871566608	0.539251114031402	0.650490287685247	No
103	2410006H16Rik	ENSMUSG00000086841.1	processed_transcript	0.706296884956555	4.63541997486368	0.102440131302046	0.176842519519063	No
104	2410015M20Rik	ENSMUSG00000049760.6	protein_coding	-0.494027674404779	6.59509102360205	0.0200581206236154	0.0455260774300233	No
105	2410131K14Rik	ENSMUSG00000032840.7	protein_coding	0.0426463046004648	5.23231395238076	0.870222692278468	0.917118272035213	No
106	2500002B13Rik	ENSMUSG00000096917.2	processed_transcript	0.0419276582042552	0.821546210447227	0.936930666530558	0.963899390430693	No
107	2510002D24Rik	ENSMUSG00000071632.10	protein_coding	-0.258139084351241	4.55086954409001	0.363930634803666	0.482370975670077	No
108	2510016D11Rik	ENSMUSG00000106825.1	TEC	4.63975832486022	-0.368400334408475	9.11500939535325e-05	0.000398217375691618	Up
109	2510039O18Rik	ENSMUSG00000044496.6	protein_coding	-0.485181077286984	3.45654922415241	0.112353011419115	0.190751672949898	No
110	2510046G10Rik	ENSMUSG00000066175.2	antisense	0.906979098936191	1.28429272339657	0.213893667511778	0.318802808449551	No
111	2610001J05Rik	ENSMUSG00000052419.7	protein_coding	0.81931813548167	6.64444211173945	9.18918704879415e-05	0.000401176232056517	No
112	2610002M06Rik	ENSMUSG00000031242.7	protein_coding	-0.0805212418189115	4.73956464521034	0.771446007457817	0.843834793840501	No
113	2610005L07Rik	ENSMUSG00000071793.12	transcribed_unprocessed_pseudogene	0.165104045774486	5.3772258325817	0.498583465079513	0.612784697495947	No
114	2610008E11Rik	ENSMUSG00000060301.6	protein_coding	0.003520225098675	3.17293772008661	1	1	No
115	2610020C07Rik	ENSMUSG00000097537.2	antisense	-0.390288923550796	0.50201072312368	0.666758032459845	0.759375186130899	No
116	2610021A01Rik	ENSMUSG00000091474.2	protein_coding	-0.394479561030233	3.42902678788	0.247949809512352	0.357685892305935	No
117	2610035D17Rik	ENSMUSG00000087259.7	lincRNA	1.80150005981181	2.39996830688861	4.26321422930168e-05	0.000200022099524912	No
118	2610044O15Rik8	ENSMUSG00000071302.10	protein_coding	-0.144034830556035	2.62920860502844	0.756008142146993	0.832663382493515	No
119	2610203C22Rik	ENSMUSG00000079671.8	processed_transcript	-1.27936600204365	1.93697198666983	0.0149353653709496	0.0354312558618866	No
120	2610301B20Rik	ENSMUSG00000059482.15	protein_coding	-1.07158590655905	5.01595663039479	1.90574858760233e-05	9.73457943843851e-05	No
121	2610306M01Rik	ENSMUSG00000100164.1	bidirectional_promoter_lncRNA	0.918374519822171	2.32812337634062	0.055575995553304	0.107475291513392	No
122	2610307P16Rik	ENSMUSG00000085936.7	processed_transcript	1.74433770959757	0.725677437226801	0.0116893326125378	0.0286260915602962	No
123	2610318N02Rik	ENSMUSG00000049916.12	protein_coding	8.59047881075943	1.29520674309662	9.43201178208877e-12	1.2821351097882e-10	Up
124	2610507B11Rik	ENSMUSG00000010277.7	protein_coding	-0.604396007186733	7.16424810341277	0.0139073343936545	0.0332588781365651	No
125	2610528J11Rik	ENSMUSG00000028536.12	protein_coding	-4.68149403355255	2.56654826724012	2.40521291162428e-09	2.39136995961493e-08	Down
126	2700038G22Rik	ENSMUSG00000097180.5	lincRNA	1.59667109121963	1.26584348707953	0.0131316892018882	0.0316289601651985	No
127	2700046G09Rik	ENSMUSG00000097787.2	bidirectional_promoter_lncRNA	0.466918441986456	0.444826494891033	0.663817942308359	0.757205389437946	No
128	2700049A03Rik	ENSMUSG00000034601.17	protein_coding	-0.129056936170877	3.72107357279959	0.68156395429713	0.770943294247699	No
129	2700054A10Rik	ENSMUSG00000117042.1	lincRNA	1.0636691952939	2.28304593764071	0.0131584341368119	0.0316811079739966	No
130	2700062C07Rik	ENSMUSG00000024273.8	protein_coding	-0.720473559189044	4.39180693316855	0.00436993251391904	0.0122499933757325	No
131	2700081O15Rik	ENSMUSG00000053080.10	protein_coding	0.826013088263083	2.41004382422872	0.039123619665066	0.0801679705756328	No
132	2700097O09Rik	ENSMUSG00000062198.5	protein_coding	-0.299861552620315	3.38783817282717	0.336812969426104	0.454713960026254	No
133	2700099C18Rik	ENSMUSG00000098090.8	transcribed_unprocessed_pseudogene	1.51260568184377	2.19274374723121	0.00130644382758422	0.00427507190936399	No
134	2810001G20Rik	ENSMUSG00000087497.7	antisense	0.572468235364737	1.68540458564019	0.260939031181257	0.372906209654032	No
135	2810002D19Rik	ENSMUSG00000045464.5	processed_transcript	-0.207418419618917	1.91243570897926	0.766941847227327	0.840373346066329	No
136	2810004N23Rik	ENSMUSG00000031984.8	protein_coding	-0.823400743770787	5.81111065191366	0.000308484898055719	0.00119196494626189	No
137	2810006K23Rik	ENSMUSG00000047635.6	protein_coding	-0.219669861684848	3.48827442439897	0.455120550061691	0.571970233572528	No
138	2810013P06Rik	ENSMUSG00000099881.1	bidirectional_promoter_lncRNA	1.21912975916298	1.98057809580417	0.0124769270817752	0.0302805890815845	No
139	2810021J22Rik	ENSMUSG00000020491.15	protein_coding	6.97941206856386	-0.135345193815577	2.02206429350358e-05	0.000102320731011381	Up
140	2810025M15Rik	ENSMUSG00000049881.13	transcribed_processed_pseudogene	-0.211282816202096	4.93017779910742	0.385562145142878	0.504218479790465	No
141	2810402E24Rik	ENSMUSG00000099966.1	antisense	0.611055225424597	2.95702866174167	0.226623338479063	0.333652454519157	No
142	2810403D21Rik	ENSMUSG00000086629.8	processed_transcript	-0.9734190979745	1.9988641704265	0.0381522480473228	0.0785138420272339	No
143	2810408A11Rik	ENSMUSG00000018570.17	protein_coding	0.276806521049653	2.78454079154528	0.476776355250528	0.592507535740349	No
144	2810408I11Rik	ENSMUSG00000087213.2	processed_transcript	0.231508909905558	3.16855511280018	0.459114213363383	0.575675283171789	No
145	2810414N06Rik	ENSMUSG00000100594.1	lincRNA	-2.28377548938419	0.587352622170015	0.0142883401797772	0.0340848437199979	Down
146	2810425M01Rik	ENSMUSG00000097811.1	lincRNA	0.0997570115580167	1.38717578918746	0.884422557112031	0.927300981730639	No
147	2900026A02Rik	ENSMUSG00000051339.10	protein_coding	-0.56687401069911	5.9662069650728	0.0169485901743005	0.0395361148889628	No
148	2900041M22Rik	ENSMUSG00000054418.6	processed_transcript	8.70840386361821	1.42270820426657	3.12867112817315e-13	4.95094293794117e-12	Up
149	2900060B14Rik	ENSMUSG00000107722.1	antisense	3.68993539021903	1.33312507283311	5.69379198341273e-07	3.95328661950447e-06	Up
150	2900076A07Rik	ENSMUSG00000097277.7	lincRNA	-0.16620338617659	1.91644317242318	0.72677186820608	0.809636228996617	No
151	2900097C17Rik	ENSMUSG00000102869.2	lincRNA	-0.390182296011495	7.44210556397375	0.163116095295858	0.258121882097949	No
152	3000002C10Rik	ENSMUSG00000070282.6	transcribed_processed_pseudogene	0.595096299071921	0.89309726080865	0.35369060140907	0.471663310853009	No
153	3010003L21Rik	ENSMUSG00000085355.2	antisense	-1.95412998496757	0.811027809929409	0.0129540503018012	0.0312434511642047	No
154	3110001I22Rik	ENSMUSG00000079737.4	protein_coding	0.386175871003117	1.64185225897791	0.505907377655847	0.619704152381666	No
155	3110009E18Rik	ENSMUSG00000026388.15	protein_coding	0.0418735849878348	2.12787871291704	0.960934169260017	0.980289070538805	No
156	3110039I08Rik	ENSMUSG00000074415.14	processed_transcript	3.9095287434031	3.17862450958357	5.45507516555526e-19	1.35159810576048e-17	Up
157	3110040N11Rik	ENSMUSG00000025102.14	protein_coding	-0.715692773747633	4.14150835150155	0.0124884492032383	0.0303026397171046	No
158	3110056K07Rik	ENSMUSG00000085622.9	processed_transcript	-1.02174095732182	1.12388856051574	0.21568467062962	0.320895446565935	No
159	3110070M22Rik	ENSMUSG00000074635.2	protein_coding	-0.54926212530737	1.25470079308745	0.486069991183334	0.601326690902955	No
160	3110082I17Rik	ENSMUSG00000053553.11	protein_coding	-1.36543920495472	6.17888344616526	3.46537597016998e-07	2.52207994833085e-06	No
161	3300002I08Rik	ENSMUSG00000063364.10	protein_coding	0.983285226192546	0.407153540074677	0.229560196188436	0.336666633674304	No
162	3300005D01Rik	ENSMUSG00000096965.7	lincRNA	-3.75749318260631	2.58340685899844	7.30538425690366e-13	1.11353393857068e-11	Down
163	3830403N18Rik	ENSMUSG00000031125.2	protein_coding	10.0247657600788	4.88000013535765	1.35310774453722e-72	3.50624044303206e-70	Up
164	3830406C13Rik	ENSMUSG00000033111.16	protein_coding	-0.3657542483916	4.91132273292496	0.13892397995484	0.226653193489253	No
165	4632404H12Rik	ENSMUSG00000042579.2	lincRNA	1.74163772724826	1.72951469442865	0.000729564066194062	0.00255470660341265	No
166	4632415L05Rik	ENSMUSG00000048106.5	lincRNA	0.977842403249727	3.20761964447128	0.00180346994165228	0.00567934015894376	No
167	4632427E13Rik	ENSMUSG00000074024.5	bidirectional_promoter_lncRNA	0.437816365614797	3.93024779515619	0.11591386403028	0.195728569211055	No
168	4732491K20Rik	ENSMUSG00000097350.2	bidirectional_promoter_lncRNA	1.09243682829027	1.20560890161964	0.0722644506556238	0.132864040983688	No
169	4732496C06Rik	ENSMUSG00000108456.1	lincRNA	1.1882926116273	0.749315557683064	0.0843676384141034	0.151031186901931	No
170	4833420G17Rik	ENSMUSG00000062822.8	protein_coding	-0.0314883901612864	4.38406362419269	0.927436477007225	0.957219724588488	No
171	4833439L19Rik	ENSMUSG00000025871.18	protein_coding	-0.333866066383666	7.18619343137056	0.12851152957997	0.212831955387237	No
172	4833445I07Rik	ENSMUSG00000103103.1	lincRNA	0.369907059253575	0.756130962542263	0.622061803854486	0.722293196073758	No
173	4921524J17Rik	ENSMUSG00000036934.9	protein_coding	-0.00258975861203411	4.77259158886112	1	1	No
174	4921531C22Rik	ENSMUSG00000085704.1	processed_transcript	1.86843865655495	0.720116145504182	0.0106133195377479	0.0263542560212634	No
175	4930402H24Rik	ENSMUSG00000027309.18	protein_coding	0.53332809509775	4.66556309544068	0.0401386537915506	0.0819614636727447	No
176	4930404A12Rik	ENSMUSG00000106082.4	antisense	-1.89610959462497	1.15869362477796	0.0865749526966315	0.154073438494878	No
177	4930430F08Rik	ENSMUSG00000046567.10	protein_coding	-0.455021082120447	3.60669264567722	0.110466350421145	0.188036193586725	No
178	4930431P19Rik	ENSMUSG00000109147.1	transcribed_processed_pseudogene	0.251831502876033	0.122714862890793	0.867862050602813	0.915250821213989	No
179	4930447F24Rik	ENSMUSG00000102224.5	processed_transcript	2.57594830279841	0.444228000773886	0.00428903314959576	0.0120558179242197	Up
180	4930451G09Rik	ENSMUSG00000022543.9	transcribed_unitary_pseudogene	-0.784549359245333	0.516844876636595	0.426604715216387	0.545054899626237	No
181	4930452B06Rik	ENSMUSG00000021747.12	protein_coding	-0.210254490797316	1.64519044052687	0.750351154034177	0.828704284663212	No
182	4930452G13Rik	ENSMUSG00000115422.1	lincRNA	8.60747654874952	1.34034473833061	2.11930654465978e-12	3.11215286924183e-11	Up
183	4930453N24Rik	ENSMUSG00000059920.9	protein_coding	-0.531625637061097	5.63403362099487	0.0199481471661739	0.0453260969040684	No
184	4930486L24Rik	ENSMUSG00000050345.9	protein_coding	-2.69937798678147	2.40398695442457	1.70037256124782e-07	1.30955008772758e-06	Down
185	4930503L19Rik	ENSMUSG00000044906.6	protein_coding	-0.0200198583407386	4.01626503933287	0.959460651423573	0.979364831457363	No
186	4930513N10Rik	ENSMUSG00000074136.9	antisense	-0.413042661489427	0.621442566535745	0.702717969205858	0.788276163508519	No
187	4930519F16Rik	ENSMUSG00000031325.15	transcribed_unitary_pseudogene	8.01174109486554	0.741504705081084	3.89477544611701e-09	3.7699001555489e-08	Up
188	4930522L14Rik	ENSMUSG00000072762.9	protein_coding	0.211168787598404	3.4861841603884	0.580361993051034	0.687255923997192	No
189	4930523C07Rik	ENSMUSG00000090394.8	protein_coding	-0.301618092732593	5.44654118738187	0.224994907862607	0.331818410187095	No
190	4930526A20Rik	ENSMUSG00000085521.4	transcribed_processed_pseudogene	0.378145250083473	1.02910668845252	0.553805955627801	0.663542864473422	No
191	4930556M19Rik	ENSMUSG00000096971.2	processed_transcript	-1.3303711799434	1.62984705328116	0.0125711547564778	0.0304735963478992	No
192	4930558J18Rik	ENSMUSG00000097519.2	lincRNA	-0.273471249120309	1.15405548770851	0.738789404171741	0.81942773400108	No
193	4930562F07Rik	ENSMUSG00000026729.9	lincRNA	-0.907218591192351	1.5630426145819	0.0992458568129018	0.172236635557259	No
194	4930579G24Rik	ENSMUSG00000027811.9	protein_coding	-0.307928537471282	4.51090485858866	0.284096885333093	0.397882790200766	No
195	4930594M22Rik	ENSMUSG00000085423.1	antisense	1.02194798283289	0.707087994361173	0.125299610806911	0.208687273596192	No
196	4930594M22Rik	ENSMUSG00000075463.3	processed_transcript	1.02194798283289	0.707087994361173	0.125299610806911	0.208687273596192	No
197	4931406C07Rik	ENSMUSG00000031938.15	protein_coding	0.336976213540786	2.4502115075948	0.412273758515852	0.53023069056149	No
198	4931406P16Rik	ENSMUSG00000066571.13	protein_coding	0.715970636610582	5.19115013086413	0.0238556511954874	0.0526560052474662	No
199	4931414P19Rik	ENSMUSG00000022179.5	protein_coding	-0.701387863638476	1.66129959100397	0.183836528290033	0.283516272643699	No
200	4931428F04Rik	ENSMUSG00000014837.15	protein_coding	-0.108075280214693	2.88450607319708	0.791218183849631	0.859115824593777	No
201	4932438A13Rik	ENSMUSG00000037270.18	protein_coding	-1.45101348071295	4.88526811804184	6.58849853340926e-05	0.000297852228876483	No
202	4933404O12Rik	ENSMUSG00000097908.7	lincRNA	0.957518718030396	3.79264981608153	0.0108326672439974	0.0268292941419433	No
203	4933406J09Rik	ENSMUSG00000107666.1	antisense	6.85880543359628	-0.242816583015639	2.60203419252995e-05	0.000128530982075804	Up
204	4933407K13Rik	ENSMUSG00000087396.7	processed_transcript	1.33976912301885	0.630694261781487	0.154539089869175	0.247012984469016	No
205	4933412E12Rik	ENSMUSG00000112627.1	bidirectional_promoter_lncRNA	0.823401283206932	2.76176547333147	0.0457320504287468	0.0913906239127173	No
206	4933427D14Rik	ENSMUSG00000020807.14	protein_coding	-0.152369622102176	3.68624162508761	0.611051700410024	0.713282581443387	No
207	4933431E20Rik	ENSMUSG00000086968.8	antisense	0.804345541274407	3.16373495963527	0.104758865895034	0.179921399337536	No
208	4933434E20Rik	ENSMUSG00000027942.16	protein_coding	0.278306557520248	7.2096721385088	0.197395776800864	0.299762625248516	No
209	5031425E22Rik	ENSMUSG00000073147.3	lincRNA	0.365599155049668	2.83511606991545	0.348390453301654	0.46639548575675	No
210	5031439G07Rik	ENSMUSG00000036046.14	protein_coding	-0.198022145485323	6.17868109340654	0.351191731187037	0.469135726828951	No
211	5033430I15Rik	ENSMUSG00000038152.4	lincRNA	0.630529249477432	1.82513128396322	0.178063666915562	0.276429841374908	No
212	5430416N02Rik	ENSMUSG00000097772.7	lincRNA	1.3268740687647	2.18136250875788	0.00322914423391514	0.00943927050092514	No
213	5430434F05Rik	ENSMUSG00000108780.1	TEC	4.73715093558038	0.395105627674012	9.86767190926196e-06	5.38780084316946e-05	Up
214	5530601H04Rik	ENSMUSG00000087174.7	processed_transcript	-0.819912338299394	3.25543739464567	0.0371846320728984	0.076814890171518	No
215	5730455P16Rik	ENSMUSG00000057181.15	protein_coding	-0.608638527731339	4.64694042399813	0.0217771870177722	0.0487517372438896	No
216	5730480H06Rik	ENSMUSG00000029089.8	protein_coding	-1.10206874736582	2.36613490716578	0.0136348616065723	0.0326889762263967	No
217	5830417I10Rik	ENSMUSG00000078684.8	unprocessed_pseudogene	-0.0150051513064495	4.44671209000351	0.960946049965114	0.980289070538805	No
218	5830428M24Rik	ENSMUSG00000113035.1	processed_transcript	-3.43317568820834	0.652729167396326	0.000652973550308754	0.00231387037570948	Down
219	5930420M18Rik	ENSMUSG00000107201.1	TEC	0.227314780800387	0.616048127397646	0.749974964245609	0.82858310581692	No
220	5930430L01Rik	ENSMUSG00000106951.1	lincRNA	3.00274833096009	2.20809438341199	2.29760186914079e-10	2.61939248839351e-09	Up
221	6030458C11Rik	ENSMUSG00000022195.7	protein_coding	-0.795370067171069	4.36303774841164	0.00218023433059593	0.00668583693391327	No
222	6230400D17Rik	ENSMUSG00000097577.2	antisense	-0.0528155276652594	0.947096463874709	0.999999999999985	1	No
223	6330403L08Rik	ENSMUSG00000075585.3	antisense	-1.21659183799705	1.87800905184912	0.0174128726357943	0.0403392270150883	No
224	6330418K02Rik	ENSMUSG00000085227.1	antisense	-1.1403300712759	2.15893835541678	0.0171265106426438	0.0398390760002251	No
225	6330549D23Rik	ENSMUSG00000045327.7	transcribed_processed_pseudogene	0.217991357409665	1.50879519822999	0.689396235519316	0.777267028766059	No
226	6430511E19Rik	ENSMUSG00000102555.1	TEC	0.832350528806908	1.14256151916447	0.24576755706186	0.355440447015297	No
227	6430548M08Rik	ENSMUSG00000031824.15	protein_coding	-0.914836714508591	2.04386561699859	0.0749174039281676	0.136992453698699	No
228	6720427I07Rik	ENSMUSG00000097375.3	lincRNA	1.38828040108723	0.20055288251498	0.0631459216811951	0.118929281325061	No
229	6720489N17Rik	ENSMUSG00000072066.7	protein_coding	0.130489776133986	1.64223672834822	0.86943334285004	0.916597043428446	No
230	6820431F20Rik	ENSMUSG00000071796.13	transcribed_unprocessed_pseudogene	0.260410261019968	6.90264518461243	0.220891935225855	0.326922166865681	No
231	8030462N17Rik	ENSMUSG00000047466.10	protein_coding	-1.33691655349716	3.81514331014124	0.000825859863933032	0.00285413864617923	No
232	8430429K09Rik	ENSMUSG00000034587.8	processed_transcript	-1.88677246807166	2.75928015176652	6.99375414490372e-06	3.9450482564314e-05	No
233	9030025P20Rik	ENSMUSG00000116953.1	protein_coding	0.941223121677429	2.46735694390368	0.0359286352644987	0.0746687336513868	No
234	9030407P20Rik	ENSMUSG00000097343.2	processed_transcript	-1.6802828173296	1.77098888641075	0.0167344800092073	0.0391127048325596	No
235	9130008F23Rik	ENSMUSG00000054951.3	protein_coding	-0.156783350275108	1.68742219813138	0.815022465791949	0.877987998399468	No
236	9130019O22Rik	ENSMUSG00000030823.6	protein_coding	-9.76690605010048	2.86721020663417	2.92176747524011e-25	1.05950273635675e-23	Down
237	9130023H24Rik	ENSMUSG00000062944.4	protein_coding	-0.604277057651997	3.7617993276154	0.0565199146125239	0.108873269002721	No
238	9130401M01Rik	ENSMUSG00000101892.1	protein_coding	-0.162123759095965	5.70223394256683	0.603390682859879	0.70714909200143	No
239	9230114K14Rik	ENSMUSG00000097145.5	processed_transcript	-0.713184325125731	2.51485129351293	0.077137093617222	0.140349790873465	No
240	9330151L19Rik	ENSMUSG00000097061.2	bidirectional_promoter_lncRNA	-1.90924491088426	0.315115304425035	0.0552390306820349	0.106952531697252	No
241	9330154J02Rik	ENSMUSG00000056031.13	processed_transcript	0.438339907323113	0.75378952901161	0.587854497490623	0.693252511594611	No
242	9330159F19Rik	ENSMUSG00000004360.9	protein_coding	-0.637562033487275	0.524502648780717	0.428198515071708	0.546754248071235	No
243	9330159M07Rik	ENSMUSG00000097177.8	processed_transcript	0.313226732686969	1.50756465188034	0.641968163959693	0.739264885041261	No
244	9330162G02Rik	ENSMUSG00000109536.1	TEC	1.45713798764365	2.00536562286483	0.000907961760061414	0.00309998033808506	No
245	9330182L06Rik	ENSMUSG00000056004.16	protein_coding	-9.52264781578532	2.64591418872701	3.00703900081326e-22	9.01242194990732e-21	Down
246	9330188P03Rik	ENSMUSG00000115149.1	processed_transcript	0.676355109427399	3.2329555567515	0.0399483937350527	0.081615985755024	No
247	9430015G10Rik	ENSMUSG00000059939.13	protein_coding	0.439849680481756	3.92201906242855	0.125609759619939	0.209107124293407	No
248	9430018G01Rik	ENSMUSG00000107709.1	antisense	2.07038356303502	-0.12796095885237	0.0189974626692702	0.043475702057108	Up
249	9430038I01Rik	ENSMUSG00000040139.14	protein_coding	0.937522534191758	2.593767960963	0.0170030397332148	0.039618547808491	No
250	9430064I24Rik	ENSMUSG00000108402.1	TEC	-3.00674445106835	0.329463997532893	0.00440882415168418	0.0123432707760814	Down
251	9430085M18Rik	ENSMUSG00000106164.1	lincRNA	1.35450230920801	0.893913277938031	0.0665518967457869	0.124308828911863	No
252	9530053A07Rik	ENSMUSG00000078776.9	protein_coding	0.46315167123167	2.67612431407069	0.205114597390137	0.30811779738388	No
253	9530068E07Rik	ENSMUSG00000036275.13	protein_coding	-0.115203746666624	8.34911860004178	0.589029235264019	0.694374526415872	No
254	9530077C05Rik	ENSMUSG00000036411.10	protein_coding	0.500285833083085	2.48352537311762	0.191833406611734	0.293231401184312	No
255	9530082P21Rik	ENSMUSG00000097006.7	antisense	1.96775336529288	0.920411598140933	0.0112620998535363	0.0277492072064747	No
256	9630050E16Rik	ENSMUSG00000115275.1	TEC	1.69300171137868	0.460474679476436	0.0379237016422122	0.0780822713169733	No
257	9830144P21Rik	ENSMUSG00000087528.1	processed_transcript	-0.931504434908325	1.76753665236451	0.0809762813191224	0.146180404506131	No
258	9930012K11Rik	ENSMUSG00000044551.13	protein_coding	-0.0221003431591264	2.1064957351488	1	1	No
259	9930014A18Rik	ENSMUSG00000097493.3	processed_transcript	0.424850614949877	2.44126142709473	0.30474070374705	0.420171252988118	No
260	9930021J03Rik	ENSMUSG00000046138.15	protein_coding	0.0328248107208725	2.85144056008976	0.952189050324026	0.974339789974626	No
261	9930104L06Rik	ENSMUSG00000044730.17	protein_coding	-0.481260623921355	1.98660012897845	0.298534100973956	0.413308898921869	No
262	A130010J15Rik	ENSMUSG00000079144.7	protein_coding	0.245630241764903	3.77312038283219	0.401985764298723	0.519848090699471	No
263	A230060F14Rik	ENSMUSG00000097692.2	antisense	0.739471043604556	1.09460305163685	0.267838733394923	0.380468040882373	No
264	A230065N10Rik	ENSMUSG00000092071.1	antisense	1.28768877813636	0.158014734605109	0.112289043453687	0.190669095218698	No
265	A230072C01Rik	ENSMUSG00000086877.7	processed_transcript	-1.69272334350411	0.40786659932646	0.0539320450967068	0.104928324247277	No
266	A330069E16Rik	ENSMUSG00000097868.1	lincRNA	-1.35698728995772	0.707850952798355	0.0626740499731704	0.118237499403351	No
267	A430005L14Rik	ENSMUSG00000047613.10	protein_coding	-0.460074663245189	5.42235633404667	0.0497981237837402	0.0981288123609253	No
268	A430033K04Rik	ENSMUSG00000056014.15	protein_coding	-0.0211727411318889	3.87277437144746	0.96204253701591	0.981051494253004	No
269	A430057M04Rik	ENSMUSG00000090564.9	antisense	-0.928627081534643	1.01107155862425	0.172694934715479	0.269812787085934	No
270	A430103D13Rik	ENSMUSG00000112096.1	TEC	0.519692745603108	0.385151140668405	0.480463514111397	0.595872488634715	No
271	A530016L24Rik	ENSMUSG00000043122.7	protein_coding	7.82341926848911	2.59192904644154	3.072682327645e-27	1.22887533090831e-25	Up
272	A530020G20Rik	ENSMUSG00000097124.2	antisense	2.62256239970598	0.0266907743633025	0.00152547432642957	0.00490853773667185	Up
273	A630052C17Rik	ENSMUSG00000086725.1	processed_transcript	-1.81821552139282	0.642933161541654	0.0368126486842216	0.0762223363629251	No
274	A630072M18Rik	ENSMUSG00000101013.1	antisense	-0.552740801965023	1.82881536353075	0.321436606444621	0.437660482863514	No
275	A630089N07Rik	ENSMUSG00000116673.1	protein_coding	-1.78040679428923	2.04381074636201	0.000304214951179132	0.00117729482351152	No
276	A630095E13Rik	ENSMUSG00000070313.8	protein_coding	-0.712150695560102	3.44082437600169	0.185146530954326	0.285106037711967	No
277	A730017L22Rik	ENSMUSG00000085566.1	processed_transcript	-1.20808692729931	2.77264538889506	0.00205728029705882	0.00636053997882616	No
278	A830082K12Rik	ENSMUSG00000087143.9	antisense	7.44264619278768	0.248846654926305	1.34380370310071e-06	8.80623311863366e-06	Up
279	A930001C03Rik	ENSMUSG00000087132.8	processed_transcript	-2.39793532707384	1.61363379576757	5.77220444372179e-05	0.000263757086227082	Down
280	A930004D18Rik	ENSMUSG00000054057.2	protein_coding	0.0136168073572145	2.22088674598612	1	1	No
281	A930004J17Rik	ENSMUSG00000102602.1	TEC	2.73081098143905	-0.333106304138451	0.00276680439376986	0.00824275761669689	Up
282	A930005H10Rik	ENSMUSG00000054426.11	processed_transcript	-0.678616971778762	1.61849265170114	0.229403122204249	0.336515630849918	No
283	A930015D03Rik	ENSMUSG00000092368.1	antisense	-0.486973556370285	2.03270852615476	0.304365044798337	0.419839461816759	No
284	A930037H05Rik	ENSMUSG00000109408.1	processed_transcript	0.475681543025199	1.24029091955968	0.409972014838947	0.527706915095398	No
285	AA467197	ENSMUSG00000033213.16	protein_coding	5.560779971073	0.308106413256728	1.32999532271809e-05	7.07245909532604e-05	Up
286	AA986860	ENSMUSG00000042510.7	protein_coding	-1.49170101217574	1.73809113366542	0.0318220250344068	0.0673820816101382	No
287	Aaas	ENSMUSG00000036678.8	protein_coding	0.0923996200931833	6.33302558729414	0.683723658926112	0.772587936113094	No
288	Aacs	ENSMUSG00000029482.4	protein_coding	0.972615815074491	7.44296788965417	0.00229102963825511	0.00698084925051863	No
289	Aaed1	ENSMUSG00000021482.10	protein_coding	-0.713963921981727	5.25409566381118	0.00277139979587105	0.00825447094373662	No
290	Aagab	ENSMUSG00000037257.8	protein_coding	-0.271608189440567	5.7271136203258	0.235880909687588	0.344070218681156	No
291	Aak1	ENSMUSG00000057230.13	protein_coding	0.518956668005879	4.88613106591361	0.047481461777323	0.0942759931820623	No
292	Aamdc	ENSMUSG00000035642.16	protein_coding	-0.5513292365949	4.07390447240884	0.102891232413863	0.177473463980534	No
293	Aamp	ENSMUSG00000006299.13	protein_coding	-0.236365794496364	7.80343992224044	0.293348451240374	0.407581326689876	No
294	Aar2	ENSMUSG00000027628.10	protein_coding	-0.397175849646224	6.13386942501648	0.0698930218422528	0.129268313111367	No
295	Aars	ENSMUSG00000031960.14	protein_coding	0.484085627439527	8.24344670609591	0.0599350036934597	0.114108614103666	No
296	Aars2	ENSMUSG00000023938.8	protein_coding	-0.514579405355559	4.24862079537452	0.153786675098677	0.245955852498052	No
297	Aarsd1	ENSMUSG00000075528.13	protein_coding	0.455409619638531	5.81832238861941	0.039427426814855	0.0807107200005212	No
298	Aasdh	ENSMUSG00000055923.16	protein_coding	-0.706198360199997	3.14237092150096	0.0546662107908583	0.106082578943903	No
299	Aasdhppt	ENSMUSG00000025894.11	protein_coding	0.035189830428341	5.92188828459688	0.879143172327626	0.923311895415942	No
300	Aatf	ENSMUSG00000018697.14	protein_coding	-0.347084190106859	5.5131938945076	0.149478309909547	0.240301307826669	No
301	Abca1	ENSMUSG00000015243.4	protein_coding	5.51562807141581	4.63768682111892	1.46943566907542e-51	1.7081159674729e-49	Up
302	Abca2	ENSMUSG00000026944.18	protein_coding	-0.475058262556322	4.59226601040305	0.0552094056536423	0.106928462709437	No
303	Abca3	ENSMUSG00000024130.16	protein_coding	-0.339765641563569	5.85364257830598	0.116880080248794	0.196985696224187	No
304	Abca5	ENSMUSG00000018800.14	protein_coding	-2.26794728886162	3.32135298532413	1.71684293561159e-08	1.53958849553979e-07	Down
305	Abca7	ENSMUSG00000035722.15	protein_coding	-0.64025431675267	3.63890515454678	0.0550794918653936	0.106710080969122	No
306	Abcb10	ENSMUSG00000031974.8	protein_coding	-0.11148044016199	5.6353601748162	0.655974501140745	0.75039187392519	No
307	Abcb1b	ENSMUSG00000028970.9	protein_coding	-2.51065379601096	3.44180023123448	5.51063844154266e-13	8.50388597219697e-12	Down
308	Abcb6	ENSMUSG00000026198.15	protein_coding	-0.40185120305569	4.54936485096447	0.15891248029138	0.252788518974829	No
309	Abcb7	ENSMUSG00000031333.7	protein_coding	-1.52274020519248	4.86547828586424	1.42600075345102e-09	1.46341562470493e-08	No
310	Abcb8	ENSMUSG00000028973.18	protein_coding	0.768438865911284	5.64706121458485	0.000785572169762701	0.00272763918408408	No
311	Abcb9	ENSMUSG00000029408.13	protein_coding	2.91356798355966	2.68206935937599	5.14140069649554e-07	3.60884547759659e-06	Up
312	Abcc1	ENSMUSG00000023088.17	protein_coding	0.536863729372321	6.52398949586801	0.0187251507966898	0.0429473401455334	No
313	Abcc10	ENSMUSG00000032842.13	protein_coding	-0.664620040565436	2.10128373132994	0.148593943008114	0.239250674839471	No
314	Abcc4	ENSMUSG00000032849.14	protein_coding	-2.05298236355064	4.69775554431475	4.91840416756246e-10	5.38513301374488e-09	Down
315	Abcc5	ENSMUSG00000022822.16	protein_coding	0.422934637249262	3.7505451108126	0.172980563270611	0.270191164882564	No
316	Abcd1	ENSMUSG00000031378.14	protein_coding	-0.956341477115551	3.81271312176266	0.0397105667964123	0.0811700952857478	No
317	Abcd3	ENSMUSG00000028127.10	protein_coding	0.742660999239595	6.74085196534914	0.000351515107298498	0.00133895023709623	No
318	Abcd4	ENSMUSG00000021240.6	protein_coding	-0.13178805873638	3.57970849212684	0.714034318295672	0.797947785351444	No
319	Abce1	ENSMUSG00000058355.8	protein_coding	-0.104251798430826	8.14857162100965	0.66199649293261	0.755618503231673	No
320	Abcf1	ENSMUSG00000038762.15	protein_coding	-0.107150906918197	6.95617727699912	0.616192493829079	0.717286124309413	No
321	Abcf2	ENSMUSG00000028953.10	protein_coding	0.300546748540027	7.89006445056015	0.167905169068352	0.263887350628274	No
322	Abcf3	ENSMUSG00000003234.16	protein_coding	0.104280441246682	6.1531228774865	0.624040255560562	0.723914633339141	No
323	Abcg1	ENSMUSG00000024030.7	protein_coding	-9.82814591774657	2.92317840339474	7.9879769744031e-26	2.99260414480801e-24	Down
324	Abcg2	ENSMUSG00000029802.13	protein_coding	-6.06971908754933	2.10169022117859	4.58205699371226e-09	4.40770494105128e-08	Down
325	Abhd1	ENSMUSG00000006638.14	processed_transcript	-0.230020170974073	4.00593561809668	0.387441832878974	0.506020046930722	No
326	Abhd10	ENSMUSG00000033157.17	protein_coding	0.240136086507067	4.00425055624248	0.365017037421077	0.483501801005682	No
327	Abhd11	ENSMUSG00000040532.14	protein_coding	1.00092809154995	5.94158627279654	3.67030169719948e-06	2.20537258501291e-05	No
328	Abhd12	ENSMUSG00000032046.15	protein_coding	-0.309820911988604	5.3986165631785	0.169177800665047	0.265417947107954	No
329	Abhd13	ENSMUSG00000040396.12	protein_coding	0.119506118695704	2.95754222043893	0.74733454889906	0.826340999477495	No
330	Abhd14a	ENSMUSG00000042210.17	protein_coding	-0.910460645049117	3.09177743902869	0.0105180848643218	0.0261414780069059	No
331	Abhd14b	ENSMUSG00000042073.15	protein_coding	-0.372479287715204	3.14726884457168	0.280642431260855	0.394421532205935	No
332	Abhd15	ENSMUSG00000000686.11	protein_coding	3.15260423768208	1.02888097161056	1.01595171070479e-05	5.53015640163947e-05	Up
333	Abhd16a	ENSMUSG00000007036.15	protein_coding	0.0998456810849761	5.36727703590582	0.69324466613529	0.780606297065973	No
334	Abhd17a	ENSMUSG00000003346.14	protein_coding	-1.15988652164554	3.10023326026852	0.00154371555891823	0.00496399537792785	No
335	Abhd17b	ENSMUSG00000047368.4	protein_coding	1.56687447078152	2.65219652797084	0.00014821007473763	0.000617696746436493	No
336	Abhd17c	ENSMUSG00000038459.10	protein_coding	0.242775534323391	2.13842899037833	0.58559904278271	0.691582814063226	No
337	Abhd18	ENSMUSG00000037818.16	protein_coding	-0.9125996234618	1.41913778686521	0.285741408477171	0.399645973084342	No
338	Abhd2	ENSMUSG00000039202.12	protein_coding	1.49211461987725	8.0097535370458	8.29224553631686e-11	1.00037778836769e-09	No
339	Abhd3	ENSMUSG00000002475.16	protein_coding	-4.37611387878789	4.14822615884077	3.18703791380624e-33	1.76965971303224e-31	Down
340	Abhd4	ENSMUSG00000040997.13	protein_coding	-1.03735792945673	6.50172305102309	6.37038605891597e-05	0.000289072826708489	No
341	Abhd5	ENSMUSG00000032540.16	protein_coding	-1.29017910043675	6.65351312968724	2.93464680316204e-08	2.55252705858248e-07	No
342	Abhd6	ENSMUSG00000025277.14	protein_coding	-0.441751121541393	5.39510768113024	0.0517349975384838	0.101303510608259	No
343	Abhd8	ENSMUSG00000007950.9	protein_coding	0.0204642015216222	5.92223885398877	0.938405884352392	0.964875428431386	No
344	Abi1	ENSMUSG00000058835.14	protein_coding	-0.0626133445545731	6.5704693336351	0.777499121632525	0.848813664080168	No
345	Abi2	ENSMUSG00000026782.15	protein_coding	-0.0692533171681502	4.73124050877712	0.818876533194588	0.880995270294463	No
346	Abi3	ENSMUSG00000018381.15	protein_coding	1.95876265125496	1.37271793492358	0.00156659787657415	0.00502329063903822	No
347	Abl1	ENSMUSG00000026842.16	protein_coding	0.347739549955864	4.84558630635581	0.187534413468212	0.287898424428242	No
348	Abl2	ENSMUSG00000026596.13	protein_coding	-0.0194459722758019	3.64377674176556	0.957437858946992	0.977959439072242	No
349	Ablim1	ENSMUSG00000025085.16	protein_coding	0.325587871372393	5.03124136281728	0.263129170465695	0.375250689342584	No
350	Abr	ENSMUSG00000017631.18	protein_coding	-0.950647959376623	4.97924344233372	8.54737408691228e-05	0.000376193343570471	No
351	Abracl	ENSMUSG00000078453.3	protein_coding	0.310025267177174	5.80098695884436	0.167804972141244	0.263763205294173	No
352	Abraxas1	ENSMUSG00000035234.18	protein_coding	-0.245595544288769	4.18885223614494	0.404302076441552	0.521975215567783	No
353	Abraxas2	ENSMUSG00000030965.19	protein_coding	-0.882436170347658	5.56168385442261	0.000272416041951583	0.00106483681011747	No
354	Abt1	ENSMUSG00000036376.3	protein_coding	-1.02143443763082	4.93735102234142	3.44907546843347e-05	0.000165380110548865	No
355	Abtb1	ENSMUSG00000030083.11	protein_coding	-1.49528472082874	3.36573712136596	0.00269207974327254	0.00804712517347365	No
356	Abtb2	ENSMUSG00000032724.5	protein_coding	-0.539142370433334	5.67851705889044	0.0136486974006405	0.0327158408689856	No
357	AC090881.3	ENSMUSG00000118161.1	processed_pseudogene	2.83855307890305	-0.276968727788437	0.00880730382386309	0.0224385999510875	Up
358	AC098880.2	ENSMUSG00000117183.1	processed_pseudogene	-1.19703588799337	2.18608097954726	0.0116483010464682	0.0285480922987136	No
359	AC102496.1	ENSMUSG00000117465.1	lincRNA	1.42557848721529	0.116155494505496	0.206471768640204	0.309819744039915	No
360	AC114539.1	ENSMUSG00000118087.1	bidirectional_promoter_lncRNA	-1.18253063766198	3.18242666945062	0.00550953084618171	0.0150411643250237	No
361	AC114990.1	ENSMUSG00000117327.1	pseudogene	-1.35955117799657	0.384360620600328	0.0925750954228729	0.162887117961479	No
362	AC115117.1	ENSMUSG00000117730.1	processed_pseudogene	-0.853913883568972	1.90655261669773	0.0690456647022139	0.12804383145462	No
363	AC115631.1	ENSMUSG00000117942.1	protein_coding	-0.414789704400393	3.25031652391806	0.227186110072883	0.334288517341361	No
364	AC115752.1	ENSMUSG00000118106.1	TEC	1.43997235663193	1.57407997753078	0.0137255611954437	0.0328874070793545	No
365	AC117239.2	ENSMUSG00000117621.1	protein_coding	0.152105360871472	0.820633698927423	0.862245092966332	0.911723579555831	No
366	AC121821.1	ENSMUSG00000117869.1	processed_transcript	1.24526860780806	3.18707886595875	0.000385765256365006	0.00145216126343441	No
367	AC121824.2	ENSMUSG00000118246.1	processed_pseudogene	1.3081818466802	0.612117034644247	0.0701239362603155	0.12957978297516	No
368	AC122253.2	ENSMUSG00000117458.1	processed_pseudogene	1.00605841996363	0.335388641629235	0.169948677218991	0.266401060409983	No
369	AC122453.1	ENSMUSG00000117438.1	processed_pseudogene	1.48943502445821	1.43102956248001	0.0181453360073064	0.0418102425451791	No
370	AC124502.3	ENSMUSG00000117789.1	protein_coding	-0.698223704415628	0.575860118764412	0.573811775563212	0.681278410516078	No
371	AC124512.1	ENSMUSG00000117875.1	processed_pseudogene	1.09257822408646	0.721401573324374	0.190070526891836	0.29086039785899	No
372	AC124518.1	ENSMUSG00000117922.1	lincRNA	-6.22479745022353	3.03794094269983	1.01867886612505e-15	2.04031042461568e-14	Down
373	AC125398.1	ENSMUSG00000118102.1	lincRNA	-8.75988784539786	1.9628143268252	1.16887879565449e-12	1.751628248235e-11	Down
374	AC125456.1	ENSMUSG00000118241.1	processed_pseudogene	0.354563818918571	1.58360369129269	0.517817124173654	0.630690304589886	No
375	AC127331.2	ENSMUSG00000117813.1	processed_pseudogene	0.735288980004957	4.12298743247934	0.0159803916084463	0.037623341061112	No
376	AC131675.2	ENSMUSG00000118145.1	processed_pseudogene	1.39377727953967	1.25917447781902	0.0160136515919542	0.0376873790919066	No
377	AC132148.1	ENSMUSG00000118330.1	antisense	0.161498412139107	1.14849208717815	0.84375366766388	0.898357140763854	No
378	AC132253.9	ENSMUSG00000118383.1	lincRNA	-0.370520691308813	2.34447731338369	0.454456338324647	0.571526067689188	No
379	AC132307.1	ENSMUSG00000117775.1	sense_intronic	0.568872110639075	1.72036560860777	0.28552621545057	0.399390965453299	No
380	AC133509.1	ENSMUSG00000117822.1	processed_pseudogene	0.50929287468784	1.00504510748121	0.417669775869559	0.535951374421291	No
381	AC144860.1	ENSMUSG00000117499.1	TEC	0.586044958125673	1.23936446990376	0.442505219399187	0.560704963211806	No
382	AC154457.3	ENSMUSG00000117300.1	processed_pseudogene	-0.624122811643001	3.44273826872672	0.0433990961493651	0.087615315355592	No
383	AC157548.1	ENSMUSG00000118057.1	lincRNA	1.24348795622359	2.78640478457395	0.0462384346209848	0.0921951987521336	No
384	AC158975.2	ENSMUSG00000118012.1	lincRNA	8.11458724555139	8.35962235231304	2.11362895666757e-152	1.31446584815156e-148	Up
385	AC160336.1	ENSMUSG00000115801.1	lincRNA	-0.873663762875319	1.91931972465915	0.196841391785144	0.29908541791151	No
386	AC165962.1	ENSMUSG00000117725.1	antisense	1.56308868153832	2.12128416540145	0.00267282679327156	0.00799918663491618	No
387	AC166110.4	ENSMUSG00000117278.1	lincRNA	-0.459582843932272	0.537402722071129	0.640259871450614	0.737502526495901	No
388	Acaa1a	ENSMUSG00000036138.16	protein_coding	-0.131967873647218	6.80265392950119	0.552189468218593	0.662180158667843	No
389	Acaa1b	ENSMUSG00000010651.4	protein_coding	0.223544585491107	2.62370376025097	0.560752030435896	0.669350648230487	No
390	Acaa2	ENSMUSG00000036880.10	protein_coding	-1.55597322325049	6.33728928130277	5.15727625983417e-12	7.19127826455352e-11	No
391	Acaca	ENSMUSG00000020532.18	protein_coding	0.844990122403263	6.09961118978092	0.000565005261831816	0.00202932008277913	No
392	Acacb	ENSMUSG00000042010.16	protein_coding	2.60048143747074	0.0261595182198986	0.00472679789030566	0.0131114879927792	Up
393	Acad10	ENSMUSG00000029456.12	protein_coding	-1.75683633151552	1.1498997463488	0.0108400953025442	0.0268370034580105	No
394	Acad11	ENSMUSG00000090150.10	protein_coding	-2.53771669105377	3.9910014137361	1.50082079699956e-15	2.94900617268255e-14	Down
395	Acad12	ENSMUSG00000042647.13	protein_coding	-4.03911079686012	1.96421663506305	4.53103026305848e-08	3.83905093460737e-07	Down
396	Acad8	ENSMUSG00000031969.16	protein_coding	-0.463310384185233	4.60787808148399	0.0823771024806473	0.147936240348584	No
397	Acad9	ENSMUSG00000027710.14	protein_coding	-0.162800943048936	5.35368032691004	0.536522926672475	0.647793041742568	No
398	Acadl	ENSMUSG00000026003.5	protein_coding	-0.365869318694976	7.40549753078801	0.0746587510988664	0.136623185514501	No
399	Acadm	ENSMUSG00000062908.12	protein_coding	0.407907558949346	6.29139979499909	0.0921049428217899	0.16233545115735	No
400	Acads	ENSMUSG00000029545.13	protein_coding	0.195767504316828	5.77560295571774	0.369901737341174	0.488411657011627	No
401	Acadsb	ENSMUSG00000030861.15	protein_coding	-0.491217006230778	5.83118428278262	0.0340400421682088	0.0713258161199767	No
402	Acadvl	ENSMUSG00000018574.14	protein_coding	-0.837753058161406	7.04150693836611	0.000244820496013996	0.000966077832938477	No
403	Acap2	ENSMUSG00000049076.11	protein_coding	-0.561704409548255	5.54302585627254	0.0162651758660501	0.0382214731573646	No
404	Acap3	ENSMUSG00000029033.16	protein_coding	-0.338665800711259	3.80323756773228	0.246902646109395	0.356592558326597	No
405	Acat1	ENSMUSG00000032047.5	protein_coding	0.038391793921262	6.96378504054067	0.860019280215343	0.909911518145495	No
406	Acat2	ENSMUSG00000023832.14	protein_coding	1.0374282067647	7.00348973422955	0.000170457086340242	0.000698105116858719	No
407	Acbd3	ENSMUSG00000026499.5	protein_coding	-0.344221302403991	3.50622353758191	0.253349141604142	0.364127180872696	No
408	Acbd4	ENSMUSG00000056938.16	protein_coding	0.0356567208236341	4.62699269035315	0.904364597292689	0.94208432672751	No
409	Acbd5	ENSMUSG00000026781.17	protein_coding	-0.654372961906234	5.44902455547109	0.0289967534263263	0.0622581769578193	No
410	Acbd6	ENSMUSG00000033701.13	protein_coding	-0.173363109409373	4.50396815760554	0.495823636286672	0.610116184025883	No
411	Accs	ENSMUSG00000040272.14	protein_coding	0.66315788589809	2.9102442167955	0.0633961096978966	0.119364337333097	No
412	Acd	ENSMUSG00000038000.10	protein_coding	0.114612700875743	5.7411427140304	0.627314027912458	0.726887611348326	No
413	Acer2	ENSMUSG00000038007.14	protein_coding	-10.8385212436241	3.85800453116027	1.7830714749711e-43	1.4985029057899e-41	Down
414	Acer3	ENSMUSG00000030760.14	protein_coding	-0.967289506484139	7.23912191992064	3.82672246866358e-06	2.28720682677739e-05	No
415	Acin1	ENSMUSG00000022185.19	protein_coding	0.51694985639107	4.85745466083598	0.03682190420156	0.0762223363629251	No
416	Ackr3	ENSMUSG00000044337.5	protein_coding	5.50304133566909	1.07376518934445	5.9786831626963e-11	7.35537697107978e-10	Up
417	Acly	ENSMUSG00000020917.17	protein_coding	-0.0774771418684153	8.19867607115695	0.795101891840606	0.862504563990359	No
418	Aco1	ENSMUSG00000028405.9	protein_coding	0.0474848532904628	6.24614859011617	0.8288507153126	0.88773316085922	No
419	Aco2	ENSMUSG00000022477.13	protein_coding	0.67521885729585	8.69586269208084	0.00212634843858931	0.00654479630764015	No
420	Acod1	ENSMUSG00000022126.6	protein_coding	-0.389626127069974	2.18693122686247	0.514594337575703	0.627440875479521	No
421	Acot1	ENSMUSG00000072949.6	protein_coding	3.86517544589525	5.51056815131558	9.93144303201578e-31	5.00110479482641e-29	Up
422	Acot13	ENSMUSG00000006717.7	protein_coding	-1.1927581042799	6.06581161321807	5.12475050114532e-07	3.60122297927941e-06	No
423	Acot2	ENSMUSG00000021226.7	protein_coding	0.0488980559403418	1.50513037874306	0.956145777005137	0.977040845743501	No
424	Acot7	ENSMUSG00000028937.14	protein_coding	0.425907763634362	8.63070177233105	0.0494942705431719	0.097545513708758	No
425	Acot8	ENSMUSG00000017307.16	protein_coding	-0.68230308913214	4.28769468946266	0.0115408768501928	0.0283406567152415	No
426	Acot9	ENSMUSG00000025287.15	protein_coding	-0.191642193618102	6.92355012713799	0.385082362990303	0.503761185728439	No
427	Acox1	ENSMUSG00000020777.16	protein_coding	-0.0372874707987714	6.09544761184105	0.887052314265234	0.929106845696854	No
428	Acox2	ENSMUSG00000021751.13	protein_coding	0.303840337994606	5.36902540991772	0.196726500736346	0.298999176928466	No
429	Acox3	ENSMUSG00000029098.17	protein_coding	-2.04778893784963	3.60339657781545	1.2145751195011e-10	1.43465197876113e-09	Down
430	Acp1	ENSMUSG00000044573.16	protein_coding	-0.521812714820988	6.96092141527361	0.0227714798876441	0.0506403838445408	No
431	Acp2	ENSMUSG00000002103.15	protein_coding	-0.122491227478243	5.28344320426916	0.632449912189635	0.731079182882406	No
432	Acp6	ENSMUSG00000028093.15	protein_coding	-0.835885037408426	5.52143316930326	0.000300783587732635	0.00116474043095222	No
433	Acpp	ENSMUSG00000032561.15	protein_coding	-0.592091871573959	3.00513457046301	0.143613342411155	0.232859177800801	No
434	Acsbg1	ENSMUSG00000032281.11	protein_coding	-5.14786834744925	4.27454690478941	1.24934777843968e-16	2.6745934024497e-15	Down
435	Acsf2	ENSMUSG00000076435.3	protein_coding	4.53288600325233	-0.432447155515769	0.000112641101894646	0.000481288225821231	Up
436	Acsf3	ENSMUSG00000015016.8	protein_coding	-0.632805396451464	3.74261124477493	0.0238015726550117	0.0525552921503703	No
437	Acsl1	ENSMUSG00000018796.13	protein_coding	-0.720944521595279	4.58549136989956	0.00560649526884248	0.0152757038672208	No
438	Acsl3	ENSMUSG00000032883.15	protein_coding	0.876536418717508	4.50516424208611	0.000723160522520637	0.0025351382691972	No
439	Acsl4	ENSMUSG00000031278.12	protein_coding	-2.36882673042719	7.03901422821279	2.65764756627358e-10	3.01604200997362e-09	Down
440	Acsl5	ENSMUSG00000024981.6	protein_coding	0.0897152015018002	8.20809623616629	0.719502375558931	0.802832201238179	No
441	Acss1	ENSMUSG00000027452.11	protein_coding	10.440053767775	3.23688904612715	5.87570733449216e-38	4.01549713331942e-36	Up
442	Acss2	ENSMUSG00000027605.18	protein_coding	-1.67295136284665	2.82927824244644	5.05769890654673e-05	0.000233077654685544	No
443	Actb	ENSMUSG00000029580.14	protein_coding	0.13567695745022	13.3109025334905	0.519502145656434	0.632123624307839	No
444	Actg-ps1	ENSMUSG00000074978.4	processed_pseudogene	4.48331659513189	4.33484430029818	2.73244348988826e-29	1.21379043311536e-27	Up
445	Actg1	ENSMUSG00000062825.15	protein_coding	0.784265244260617	12.329630172767	0.00104234159583092	0.00350490531736821	No
446	Actl6a	ENSMUSG00000027671.14	protein_coding	1.02392406639524	6.88601511219772	1.48867111836056e-05	7.80940167447013e-05	No
447	Actn1	ENSMUSG00000015143.15	protein_coding	-0.616002070257388	6.13228163368634	0.00987853065438947	0.0247072520167497	No
448	Actn4	ENSMUSG00000054808.15	protein_coding	1.74105998102059	10.3362062966438	1.61806264475549e-14	2.88744091470141e-13	No
449	Actr10	ENSMUSG00000021076.6	protein_coding	-0.338183253733541	6.58034242693781	0.113974559354857	0.193083024959917	No
450	Actr1a	ENSMUSG00000025228.5	protein_coding	0.349705496814316	8.09287278018563	0.181550552916003	0.280826486403339	No
451	Actr1b	ENSMUSG00000037351.9	protein_coding	0.126175844870963	7.38036190640061	0.571801946494799	0.679670547639747	No
452	Actr2	ENSMUSG00000020152.7	protein_coding	0.940261328702621	7.95350319233302	5.55612137412307e-06	3.21278650168957e-05	No
453	Actr3	ENSMUSG00000026341.16	protein_coding	0.487624959861949	8.32085685580902	0.0197632167335368	0.0449866867526837	No
454	Actr3b	ENSMUSG00000056367.14	protein_coding	0.319462262928176	2.11125059093458	0.548564967827528	0.658977310202704	No
455	Actr5	ENSMUSG00000037761.16	protein_coding	0.230171641953228	0.915980176314479	0.821681556014054	0.882943913405243	No
456	Actr6	ENSMUSG00000019948.4	protein_coding	-0.646268828187874	3.54659472646779	0.0624266051482777	0.117877958833199	No
457	Actr8	ENSMUSG00000015971.5	protein_coding	0.0284617401572032	5.2803444851676	0.909834081614262	0.945722572883018	No
458	Acvr1	ENSMUSG00000026836.15	protein_coding	-0.0953112907797417	3.22708754370456	0.777941912099367	0.848941839089512	No
459	Acvr1b	ENSMUSG00000000532.11	protein_coding	0.729735269996947	3.24092452731242	0.0235407242317266	0.0520953774959785	No
460	Acvr2a	ENSMUSG00000052155.5	protein_coding	-0.89137004453291	4.14545574537816	0.00112740198181018	0.00375137128136837	No
461	Acvrl1	ENSMUSG00000000530.16	protein_coding	3.99185990614233	-0.196906208275656	0.000365353798603427	0.00138460406673657	Up
462	Acy1	ENSMUSG00000023262.13	protein_coding	-0.841351802942417	5.00720880032694	0.000458325155258176	0.00168808062810222	No
463	Acy3	ENSMUSG00000024866.10	protein_coding	2.06917042050945	0.924615314664195	0.0024444523659	0.00739477835165261	Up
464	Acyp1	ENSMUSG00000008822.15	protein_coding	-1.22854619086939	3.21841079749933	0.000399511177253395	0.00149717385437714	No
465	Acyp2	ENSMUSG00000060923.5	protein_coding	10.1000693135112	2.88136294892494	3.75516958007798e-32	1.98752337178766e-30	Up
466	Ada	ENSMUSG00000017697.3	protein_coding	-0.527595459156665	4.08781717006979	0.0494639540877347	0.0975166684012117	No
467	Adal	ENSMUSG00000027259.15	protein_coding	-0.564257610759732	3.79229868333362	0.0511098552433795	0.100300470103685	No
468	Adam10	ENSMUSG00000054693.14	protein_coding	-0.432765957980522	6.98202773511206	0.136299386084739	0.223182170105581	No
469	Adam11	ENSMUSG00000020926.16	protein_coding	-0.0868285380732753	0.789000166049364	0.928453395391334	0.958030805697479	No
470	Adam12	ENSMUSG00000054555.11	protein_coding	-2.79074033492979	4.32837132871283	3.22348648835242e-06	1.95293350911483e-05	Down
471	Adam15	ENSMUSG00000028041.17	protein_coding	0.50619169830135	6.30684967840444	0.0157463141438152	0.037135505369885	No
472	Adam17	ENSMUSG00000052593.16	protein_coding	-1.31756983963591	6.61383098063852	7.50459344926769e-08	6.17750716889421e-07	No
473	Adam3	ENSMUSG00000031553.16	protein_coding	-6.34990361264477	-0.0303040127834088	0.000653651404812998	0.00231429438458983	Down
474	Adam8	ENSMUSG00000025473.16	protein_coding	-5.98797671856844	5.27739829662061	1.73241441840936e-46	1.64486797986073e-44	Down
475	Adam9	ENSMUSG00000031555.15	protein_coding	-0.227812691529611	5.99986493172304	0.311419439084512	0.427342782803746	No
476	Adamts1	ENSMUSG00000022893.14	protein_coding	0.857972592217988	7.9060333852156	0.135390411263749	0.221927508605497	No
477	Adamts10	ENSMUSG00000024299.17	protein_coding	1.47237937617449	1.40053035683578	0.00490456707397506	0.0135271376428322	No
478	Adamts14	ENSMUSG00000059901.12	protein_coding	1.41162055374048	2.68447556030899	0.00481554718921172	0.0133279430216768	No
479	Adamts4	ENSMUSG00000006403.13	protein_coding	1.94608892071845	4.32394204143389	6.6339000122202e-05	0.000299300138045804	No
480	Adamts5	ENSMUSG00000022894.6	protein_coding	0.43520435736665	2.72362278111573	0.476908605200142	0.592527143290317	No
481	Adamts7	ENSMUSG00000032363.15	protein_coding	0.748998266444372	2.4317617388626	0.0805137388761726	0.145450963564537	No
482	Adamts8	ENSMUSG00000031994.13	protein_coding	0.647100461844476	3.72335537500107	0.20839198705111	0.312113578467898	No
483	Adamtsl4	ENSMUSG00000015850.11	protein_coding	0.302617216565018	2.75312227644128	0.448116643545363	0.566322857075345	No
484	Adamtsl5	ENSMUSG00000043822.18	protein_coding	4.67171827042515	0.805387173491002	2.56451778503519e-08	2.24630085987801e-07	Up
485	Adap1	ENSMUSG00000056413.16	protein_coding	-4.97743453346836	1.14741597485465	1.20441953595382e-07	9.5710260574596e-07	Down
486	Adar	ENSMUSG00000027951.16	protein_coding	-0.420281101313736	4.83284359752308	0.129776764207188	0.21459231497062	No
487	Adarb1	ENSMUSG00000020262.15	protein_coding	-0.419756211211914	2.39367522770348	0.397890413031524	0.515839165862632	No
488	Adat1	ENSMUSG00000031949.17	protein_coding	-0.817786213746861	2.52926172651766	0.108516234954428	0.185249098320501	No
489	Adat2	ENSMUSG00000019808.8	protein_coding	-0.621144310982427	4.77728687867546	0.0124134881130899	0.030156047880979	No
490	Adat3	ENSMUSG00000113640.1	protein_coding	-0.273565004827432	2.55475052718983	0.472639046632639	0.588633669972641	No
491	Adck1	ENSMUSG00000021044.15	protein_coding	-0.854484380486417	3.9756792877406	0.00207396724417945	0.00640576225058455	No
492	Adck2	ENSMUSG00000046947.12	protein_coding	-0.519510858349008	3.52100880880196	0.0815007670701422	0.146786351117641	No
493	Adck5	ENSMUSG00000022550.18	protein_coding	-0.50552369028573	4.77172386193043	0.056698526275836	0.109166605235116	No
494	Adcy6	ENSMUSG00000022994.9	protein_coding	0.0976538404805382	3.21537527339988	0.763932086660927	0.838343682185337	No
495	Adcy7	ENSMUSG00000031659.13	protein_coding	-1.69384021695943	4.2799718668388	1.69935978138061e-07	1.30955008772758e-06	No
496	Adcy9	ENSMUSG00000005580.11	protein_coding	-0.623327361398669	1.4436715875066	0.343033892735067	0.461060682714368	No
497	Add1	ENSMUSG00000029106.14	protein_coding	0.277833889415479	6.54757492145397	0.181628849848887	0.280912662822738	No
498	Add3	ENSMUSG00000025026.15	protein_coding	-0.434101571199591	5.16614267674584	0.0846682160556061	0.151416717656309	No
499	Adgra1	ENSMUSG00000025475.17	protein_coding	-2.95547397152663	2.18288361457219	6.84318641844577e-08	5.66304408999524e-07	Down
500	Adgra3	ENSMUSG00000029090.12	protein_coding	-0.370460289479541	3.80228112287746	0.233180064162341	0.340930250152957	No
501	Adgre5	ENSMUSG00000002885.14	protein_coding	-0.243847232334586	0.702205619300309	0.755897166206901	0.832663382493515	No
502	Adgrf4	ENSMUSG00000023918.12	protein_coding	-5.34294285551677	4.01606901895718	1.58999644225075e-37	1.06324600799542e-35	Down
503	Adgrg1	ENSMUSG00000031785.16	protein_coding	-0.0426574996329633	2.645976595037	0.940490992440733	0.96637107166197	No
504	Adgrg3	ENSMUSG00000060470.7	protein_coding	-7.67331728656457	1.02645501357895	5.62675053164008e-08	4.70332816616528e-07	Down
505	Adgrg6	ENSMUSG00000039116.6	protein_coding	-3.40211274162008	4.68498256639344	2.52386393565516e-28	1.05696362396225e-26	Down
506	Adgrl1	ENSMUSG00000013033.16	protein_coding	1.74003058036643	3.62984440193642	0.00614500381603678	0.0164758692528272	No
507	Adgrl2	ENSMUSG00000028184.12	protein_coding	0.489390054140827	6.37084616861097	0.0223066567852296	0.0497636287004588	No
508	Adgrl3	ENSMUSG00000037605.16	protein_coding	0.907337013393987	4.9501304292244	0.000342469469821194	0.00130968348606635	No
509	Adh5	ENSMUSG00000028138.8	protein_coding	0.157902457034461	7.44746063824265	0.441314118022144	0.559437516388159	No
510	Adh7	ENSMUSG00000055301.8	protein_coding	1.05269360542945	3.84149903783645	0.0578013254615194	0.110877989835037	No
511	Adhfe1	ENSMUSG00000025911.14	protein_coding	-2.21729443206002	0.75159993801552	0.011211751934889	0.027652542249881	Down
512	Adi1	ENSMUSG00000020629.12	protein_coding	-0.759895435897944	5.71960042323316	0.00104631048513149	0.00351634958499473	No
513	Adipor1	ENSMUSG00000026457.14	protein_coding	-1.03989727894208	6.89354581085481	1.55045978433765e-06	9.97136442481475e-06	No
514	Adipor2	ENSMUSG00000030168.13	protein_coding	-1.11977481748023	3.03316110535172	0.00124875404786222	0.00410790871391439	No
515	Adk	ENSMUSG00000039197.10	protein_coding	0.441040467291538	7.17394227784424	0.0355269407640184	0.0739554961042444	No
516	Adm	ENSMUSG00000030790.15	protein_coding	5.54757294097902	0.305629081750307	6.34046566854185e-06	3.61589692734175e-05	Up
517	Adnp2	ENSMUSG00000053950.10	protein_coding	0.328749731706409	4.07834366897252	0.293001419849887	0.407281142165054	No
518	Ado	ENSMUSG00000057134.5	protein_coding	-0.604910267390067	6.45612075701145	0.0174023673324456	0.0403224003131443	No
519	Adora1	ENSMUSG00000042429.8	protein_coding	3.47512172750392	0.144304528287771	0.000148618309685349	0.000618646096340822	Up
520	Adpgk	ENSMUSG00000025236.11	protein_coding	-0.974036425093043	5.59051707422835	0.000237253663634005	0.000938899480839885	No
521	Adprh	ENSMUSG00000002844.9	protein_coding	-0.330472940468154	5.91844472855384	0.13783788495235	0.225197374627259	No
522	Adprhl2	ENSMUSG00000042558.16	protein_coding	-0.741629583562766	5.18368724226299	0.00637731854701769	0.0170143904092248	No
523	Adprm	ENSMUSG00000020910.16	protein_coding	-0.287120664182761	3.23124957039016	0.454910973549568	0.571764620958925	No
524	Adrb1	ENSMUSG00000035283.5	protein_coding	8.42221054471403	1.14007380014914	1.54218552009711e-11	2.03627425679064e-10	Up
525	Adrb2	ENSMUSG00000045730.4	protein_coding	-3.38222687461412	2.10321981083643	2.72442590303901e-07	2.02186213496416e-06	Down
526	Adrm1	ENSMUSG00000039041.15	protein_coding	0.190958449658206	7.76102447574462	0.350453967543111	0.468301079533864	No
527	Adsl	ENSMUSG00000022407.10	protein_coding	-0.593950460360583	7.13240526032592	0.0108642966469717	0.0268755214190599	No
528	Adss	ENSMUSG00000015961.8	protein_coding	0.166385978451466	6.74440509072052	0.434270887416963	0.55235313403131	No
529	Adssl1	ENSMUSG00000011148.14	protein_coding	-1.34262613970846	2.63743092626504	0.00056027960671786	0.00201525672306441	No
530	Aebp1	ENSMUSG00000020473.13	protein_coding	-2.81018879703204	5.43656504507393	6.83852438891832e-18	1.5839397830422e-16	Down
531	Aebp2	ENSMUSG00000030232.18	protein_coding	-0.223786465067164	4.43487182069972	0.412460944318121	0.530416586582795	No
532	Aen	ENSMUSG00000030609.18	protein_coding	0.675543099704308	7.35279117858906	0.00601405548200963	0.0161770809007863	No
533	Aes	ENSMUSG00000054452.10	protein_coding	-0.172421811234408	5.74469397119636	0.462050060575155	0.578574313242099	No
534	Afap1	ENSMUSG00000029094.12	protein_coding	-0.901618317818127	6.55916294974834	2.81905381837089e-05	0.000138099217774309	No
535	Afap1l2	ENSMUSG00000025083.18	protein_coding	1.21435881478735	5.03559920926176	0.0555781536432014	0.107475291513392	No
536	Afdn	ENSMUSG00000068036.15	protein_coding	-0.133075026207923	5.52040982715337	0.555937420930399	0.665183077573616	No
537	Aff1	ENSMUSG00000029313.18	protein_coding	-0.732658563181595	5.78391876494261	0.00220832525245593	0.00676031245140212	No
538	Aff2	ENSMUSG00000031189.12	protein_coding	-6.5935967057204	0.153533208773454	0.000253130970787282	0.000995083127260498	Down
539	Aff3	ENSMUSG00000037138.17	protein_coding	7.67228178819722	0.450695684476774	2.5474084516839e-07	1.8984221882591e-06	Up
540	Aff4	ENSMUSG00000049470.13	protein_coding	-0.501131410754537	5.537015836029	0.0493230368250505	0.0973005443346517	No
541	Afg1l	ENSMUSG00000038302.14	protein_coding	0.423581192621988	3.54665031287855	0.138103070192473	0.225541752501835	No
542	Afg3l1	ENSMUSG00000031967.15	protein_coding	-0.174732599378887	5.950120686725	0.423311808761174	0.541515198742311	No
543	Afg3l2	ENSMUSG00000024527.10	protein_coding	-0.64977823673771	7.09207389138707	0.0188274430729289	0.0431342304183255	No
544	Afmid	ENSMUSG00000017718.15	protein_coding	2.81138197366277	3.66344994020558	8.403662685422e-17	1.82098878887245e-15	Up
545	Afp	ENSMUSG00000054932.6	protein_coding	-0.010149645230625	0.392866254910406	1	1	No
546	Aftph	ENSMUSG00000049659.15	protein_coding	-0.216751639127477	4.7424734266645	0.375325720770278	0.493791127029905	No
547	Aga	ENSMUSG00000031521.5	protein_coding	0.557391386742671	4.45273881095282	0.0329905281270779	0.0694543312194643	No
548	Agap1	ENSMUSG00000055013.15	protein_coding	-0.0188718895613766	4.55488028810474	0.949307294091202	0.972529785347696	No
549	Agap3	ENSMUSG00000023353.14	protein_coding	-0.00217941360955575	4.29611940350057	1	1	No
550	Agbl3	ENSMUSG00000038836.15	protein_coding	-0.843598867220166	1.39436787233458	0.16600111709606	0.261754339933655	No
551	Agbl5	ENSMUSG00000029165.17	protein_coding	0.424143023694743	2.97801316933475	0.20012147199357	0.302517120643659	No
552	Agfg1	ENSMUSG00000026159.13	protein_coding	0.836399459485525	4.04485620171446	0.00190003573799433	0.00592891232041484	No
553	Agfg2	ENSMUSG00000029722.15	protein_coding	-1.06181029833919	5.60170045483382	2.48512542278322e-05	0.000123590523824781	No
554	Aggf1	ENSMUSG00000021681.8	protein_coding	-0.39017672977942	3.79747090233568	0.155998671869207	0.248949381666564	No
555	Agk	ENSMUSG00000029916.11	protein_coding	2.38372731582664	4.64462324993104	2.70562420022781e-20	7.22634466693157e-19	Up
556	Agl	ENSMUSG00000033400.14	protein_coding	0.149995613428372	4.51832127409862	0.66124498605466	0.754962836106834	No
557	Agmo	ENSMUSG00000050103.18	protein_coding	9.31894499335182	2.05356210514771	1.77433772729185e-19	4.52237964181475e-18	Up
558	Ago1	ENSMUSG00000041530.16	protein_coding	-0.749331230392871	2.87314427317766	0.0356314326245244	0.0741357910645424	No
559	Ago2	ENSMUSG00000036698.11	protein_coding	0.00378263392302608	5.91968727091916	0.993876131583158	1	No
560	Ago3	ENSMUSG00000028842.15	protein_coding	-0.949421422270897	2.82640564069585	0.021646965768127	0.0485126054457591	No
561	Agpat1	ENSMUSG00000034254.17	protein_coding	-0.136623027972766	5.92132669952305	0.536353726744323	0.647686179926785	No
562	Agpat2	ENSMUSG00000026922.13	protein_coding	-1.63225606379423	4.51218843952235	1.32813254978676e-09	1.37317644673713e-08	No
563	Agpat3	ENSMUSG00000001211.15	protein_coding	-0.431735274765223	4.9948676363751	0.0772710974656373	0.140573045235863	No
564	Agpat4	ENSMUSG00000023827.8	protein_coding	2.38308826491737	1.51818989531565	1.19926459914786e-05	6.42950563974185e-05	Up
565	Agpat5	ENSMUSG00000031467.10	protein_coding	-0.139796293879332	5.86732209122538	0.567305173978939	0.67564372859469	No
566	Agps	ENSMUSG00000042410.16	protein_coding	-1.41025884250427	4.66434275585144	1.54282132821766e-05	8.06964326340255e-05	No
567	Agrn	ENSMUSG00000041936.18	protein_coding	-0.14407790726672	6.64355388399978	0.626993050041238	0.726661595433068	No
568	Agtpbp1	ENSMUSG00000021557.15	protein_coding	-0.0550981727953027	3.68527811628413	0.851263182953273	0.903876683419225	No
569	Agtrap	ENSMUSG00000029007.8	protein_coding	0.788315233937611	3.92787546621675	0.00789807658550761	0.0204616281130064	No
570	Ahctf1	ENSMUSG00000026491.13	protein_coding	-0.630244748745368	4.50279015134694	0.0126365128581279	0.0305843446058367	No
571	Ahcy	ENSMUSG00000027597.15	protein_coding	0.457009400358222	3.06720558045413	0.168693589824125	0.264791881654778	No
572	Ahcyl1	ENSMUSG00000027893.14	protein_coding	0.269774583015166	4.50651511946709	0.326332508863089	0.443065576382392	No
573	Ahcyl2	ENSMUSG00000029772.17	protein_coding	0.137595500162425	3.62160414690244	0.648688783692722	0.745234606317017	No
574	Ahdc1	ENSMUSG00000037692.14	protein_coding	1.12738791937092	3.21609261820409	0.00459258909722508	0.012782216551567	No
575	Ahi1	ENSMUSG00000019986.17	protein_coding	-1.15619262694836	3.69743808961274	0.00596912699017039	0.0160840557850388	No
576	Ahnak	ENSMUSG00000069833.13	protein_coding	-0.763109582837681	8.24106238851808	0.00316579874379499	0.00927808783584404	No
577	Ahnak2	ENSMUSG00000072812.4	protein_coding	-0.575444080483594	4.4659642770304	0.136050304377935	0.222832984705393	No
578	Ahr	ENSMUSG00000019256.17	protein_coding	-1.93826030877396	3.99608421404079	7.92287215523882e-11	9.58605874191249e-10	No
579	Ahsa1	ENSMUSG00000021037.7	protein_coding	-0.635982140916139	7.58746750342674	0.00642496302301768	0.0171304801887018	No
580	Ahsa2	ENSMUSG00000020288.13	protein_coding	0.0421433759500737	6.01878493786233	0.848813843613935	0.902200186880031	No
581	AI413582	ENSMUSG00000062753.14	protein_coding	-0.447301610184293	5.51753141360651	0.0486890836923762	0.0962483825438295	No
582	AI429214	ENSMUSG00000074384.4	protein_coding	-0.0866971240488729	4.29683939235979	0.777750837174622	0.848939439471518	No
583	AI464131	ENSMUSG00000046312.4	protein_coding	6.43243574450955	1.17333824278632	1.21940807521556e-11	1.62561603853495e-10	Up
584	AI467606	ENSMUSG00000045165.6	protein_coding	-2.2237999198129	0.78514982624215	0.00583012470734299	0.0157847390313305	Down
585	AI506816	ENSMUSG00000105987.4	processed_transcript	1.34266872249342	0.833939863261423	0.0451582350901639	0.0904941416867072	No
586	AI597479	ENSMUSG00000010290.7	protein_coding	-0.639016970419969	4.77508211508434	0.0205246892240527	0.0464156517397759	No
587	AI661453	ENSMUSG00000034382.14	protein_coding	-0.675268415672533	1.63769922318324	0.197666630818784	0.29998124244815	No
588	AI662270	ENSMUSG00000087107.8	processed_transcript	9.70138228744805	4.54962242245034	5.57027375516185e-68	1.19453560287419e-65	Up
589	AI837181	ENSMUSG00000047423.10	protein_coding	-0.708276399655887	3.79928393689954	0.021596355283916	0.0484293431724808	No
590	AI987944	ENSMUSG00000056383.10	protein_coding	-0.385328960569422	3.72690062632314	0.211620184178588	0.316171994091684	No
591	Aida	ENSMUSG00000042901.10	protein_coding	-0.172936386478751	3.36271816778402	0.614424113641566	0.715868601687638	No
592	Aif1l	ENSMUSG00000001864.13	protein_coding	2.04609142298722	6.07891242854387	4.02569013633907e-07	2.87932914984389e-06	Up
593	Aifm1	ENSMUSG00000036932.14	protein_coding	0.29454912713247	6.61382969533654	0.161339779571908	0.255962267642269	No
594	Aifm2	ENSMUSG00000020085.15	protein_coding	-0.202391830385282	4.2988915720139	0.450988785846897	0.568904515047029	No
595	Aig1	ENSMUSG00000019806.13	protein_coding	0.407014550325156	5.26259033373597	0.0758405740693024	0.138416002974906	No
596	Aimp1	ENSMUSG00000028029.10	protein_coding	-0.559225471811751	6.14260053625621	0.016516852222998	0.0387024180745274	No
597	Aimp2	ENSMUSG00000029610.13	protein_coding	-1.68872527840986	8.47450841278121	9.50488806662957e-14	1.59543586737839e-12	No
598	Aip	ENSMUSG00000024847.15	protein_coding	1.18504846086174	6.35484516630599	0.000275988996764878	0.00107711049317902	No
599	Airn	ENSMUSG00000078247.4	antisense	1.04629533050905	1.66167527360966	0.0856344027696779	0.152793100222243	No
600	Ajuba	ENSMUSG00000022178.11	protein_coding	-0.705720331276648	5.54476922757427	0.00244823368943991	0.00740183048839416	No
601	Ak1	ENSMUSG00000026817.14	protein_coding	0.697752863768014	6.33446207455322	0.165802988399983	0.261505665524598	No
602	AK157302	ENSMUSG00000078139.3	protein_coding	0.0543519725063544	2.64655347189494	0.914674794790924	0.949009434235028	No
603	Ak2	ENSMUSG00000028792.14	protein_coding	0.664725373391604	7.00876134428065	0.0241203682742297	0.0530895665536842	No
604	Ak3	ENSMUSG00000024782.7	protein_coding	0.221527800523773	6.89788947238128	0.396027010477873	0.51396319087023	No
605	Ak4	ENSMUSG00000028527.18	protein_coding	2.05035326996481	3.40601008938663	1.64668419292209e-05	8.55175699021499e-05	Up
606	Ak6	ENSMUSG00000078941.9	protein_coding	0.689871196265949	7.76421602778211	0.000787262079293452	0.00273213329861941	No
607	Akap1	ENSMUSG00000018428.15	protein_coding	-0.0549505790289562	3.51956726730591	0.889927029977564	0.931256301435382	No
608	Akap10	ENSMUSG00000047804.15	protein_coding	-1.07575472657664	3.90574175743095	0.00019528329137799	0.000786571754585311	No
609	Akap11	ENSMUSG00000022016.16	protein_coding	0.450326783719596	4.12868047427423	0.203883199890802	0.30678674573455	No
610	Akap12	ENSMUSG00000038587.9	protein_coding	0.361210000645726	3.79316676580306	0.317546340972984	0.433740543490224	No
611	Akap13	ENSMUSG00000066406.15	protein_coding	0.159411697820861	5.34302158850226	0.482302099404908	0.597675950223996	No
612	Akap17b	ENSMUSG00000059708.12	protein_coding	-0.63766794956646	2.08082703489342	0.185165345926779	0.285106037711967	No
613	Akap2	ENSMUSG00000038729.23	protein_coding	5.92493567617369	3.2145583926481	3.31600426156145e-29	1.46256953919508e-27	Up
614	Akap6	ENSMUSG00000061603.8	protein_coding	-1.07974119978215	0.997097679278682	0.107822097114361	0.184291774619818	No
615	Akap7	ENSMUSG00000039166.16	protein_coding	0.0432240688054991	1.68505047138373	0.954006238261091	0.975656108492966	No
616	Akap8	ENSMUSG00000024045.6	protein_coding	0.246747295883835	6.64365769451299	0.313694934139541	0.429801453054375	No
617	Akap8l	ENSMUSG00000002625.10	protein_coding	-0.0217080288869207	4.55805633122171	0.960322028742814	0.979939732012727	No
618	Akap9	ENSMUSG00000040407.17	protein_coding	-0.233935915740765	5.70649460094035	0.294286366622302	0.408509151985672	No
619	Akip1	ENSMUSG00000031023.5	protein_coding	-1.67709589336851	5.14202953192945	7.43413004717325e-11	9.02985444597079e-10	No
620	Akirin1	ENSMUSG00000023075.9	protein_coding	-1.26718383710793	6.83206927457066	2.55337784574193e-09	2.52656433137137e-08	No
621	Akirin2	ENSMUSG00000028291.7	protein_coding	-0.446970206178005	3.74194248425489	0.124916950572596	0.208273060485515	No
622	Akna	ENSMUSG00000039158.11	protein_coding	-1.73984325447712	2.9641779096733	2.00643741721966e-06	1.26359840989256e-05	No
623	Akr1a1	ENSMUSG00000028692.14	protein_coding	0.0463462407959272	9.70876199316544	0.82189456740681	0.882943913405243	No
624	Akr1b10	ENSMUSG00000061758.13	protein_coding	0.25079653687948	4.0919053216263	0.349907183016912	0.467821728728835	No
625	Akr1b3	ENSMUSG00000001642.18	protein_coding	1.02281503376567	7.80863613023213	2.21829053307143e-05	0.000111504771114262	No
626	Akr1b8	ENSMUSG00000029762.6	protein_coding	0.87582054782276	5.6239959192989	0.000176863769268141	0.000720547514627295	No
627	Akr1c12	ENSMUSG00000021211.4	protein_coding	3.90189180531972	0.502193359253421	7.56655997201573e-06	4.22220156715709e-05	Up
628	Akr1c13	ENSMUSG00000021213.12	protein_coding	0.349579129806709	2.6586555437528	0.494021927844448	0.608561428001312	No
629	Akr1e1	ENSMUSG00000045410.18	protein_coding	-1.23819665927592	4.01954797962233	0.000153706811803713	0.000637168653246541	No
630	Akr7a5	ENSMUSG00000028743.7	protein_coding	-1.44520553447569	6.32543881090898	1.08197218835437e-10	1.28903927957391e-09	No
631	Akt1	ENSMUSG00000001729.14	protein_coding	-0.442353060645198	5.52741996714279	0.0546703112261152	0.106082578943903	No
632	Akt1s1	ENSMUSG00000011096.17	protein_coding	0.0414329442658241	6.31440872670268	0.856439019962687	0.907358477878696	No
633	Akt2	ENSMUSG00000004056.15	protein_coding	0.723179544950846	7.11296918693048	0.0011920999334763	0.00395079642221643	No
634	Akt3	ENSMUSG00000019699.16	protein_coding	0.382849776401697	2.98964181824295	0.291134273008963	0.405319911314695	No
635	Aktip	ENSMUSG00000031667.16	protein_coding	0.450762256518491	5.84377737426704	0.101292952349809	0.175178217648349	No
636	AL731706.1	ENSMUSG00000115423.2	protein_coding	0.200757256691891	3.936979278562	0.505960050932558	0.619707642885195	No
637	AL731706.2	ENSMUSG00000116563.1	protein_coding	0.344893947125784	0.442474850071962	0.772004254954971	0.844296924569589	No
638	AL732309.1	ENSMUSG00000115018.2	protein_coding	-0.444110894784884	1.14551663772316	0.537283255248738	0.648556786566752	No
639	AL805899.1	ENSMUSG00000117123.1	lincRNA	0.118278701959483	0.818448577595436	0.923971720698587	0.95514962284317	No
640	AL805899.2	ENSMUSG00000117251.1	lincRNA	-3.4631868814396	0.698597743317653	0.000377362644098436	0.00142317664260047	Down
641	Alad	ENSMUSG00000028393.10	protein_coding	-0.671818880858076	6.80752938908107	0.00233360756666245	0.00709841303843178	No
642	Alas1	ENSMUSG00000032786.16	protein_coding	-1.41835504319394	5.10889880287908	6.27613599178611e-09	5.94989172757893e-08	No
643	Alcam	ENSMUSG00000022636.13	protein_coding	1.16047286754828	5.83344046429356	0.000342530984095017	0.00130968348606635	No
644	Aldh16a1	ENSMUSG00000007833.15	protein_coding	0.718964298105001	5.00008484530056	0.00250658229607405	0.00755253648221148	No
645	Aldh18a1	ENSMUSG00000025007.13	protein_coding	0.544850404394834	6.70591309916785	0.0515446154094709	0.100962508104409	No
646	Aldh1a3	ENSMUSG00000015134.15	protein_coding	2.76625971227675	1.94271381549343	4.16992387875938e-08	3.54757272257245e-07	Up
647	Aldh1l1	ENSMUSG00000030088.15	protein_coding	5.50871085811161	1.07606227876726	6.9904917220718e-11	8.51593888728002e-10	Up
648	Aldh1l2	ENSMUSG00000020256.14	protein_coding	2.63520173191628	4.10474572142731	7.45442281448441e-13	1.13347323919996e-11	Up
649	Aldh2	ENSMUSG00000029455.14	protein_coding	2.26109608370452	8.04099314252005	2.12628995233606e-25	7.82449539264966e-24	Up
650	Aldh3a1	ENSMUSG00000019102.10	protein_coding	1.68730074276249	6.567220397061	7.00229877594304e-09	6.59807516478633e-08	No
651	Aldh3a2	ENSMUSG00000010025.19	protein_coding	0.375175654594201	6.26193750277812	0.110445090727042	0.188025737539412	No
652	Aldh3b1	ENSMUSG00000024885.9	protein_coding	-1.19027038447685	3.92081828543179	0.0011353577700305	0.00377582351434209	No
653	Aldh3b2	ENSMUSG00000075296.5	protein_coding	-0.25108114071665	0.792947882228462	0.806068948787189	0.871264966901088	No
654	Aldh4a1	ENSMUSG00000028737.15	protein_coding	-0.670153433621657	3.31203306711064	0.0355695766314835	0.074019473672811	No
655	Aldh5a1	ENSMUSG00000035936.6	protein_coding	-0.169980567040733	1.25161815900139	0.836131656994637	0.89337733439561	No
656	Aldh6a1	ENSMUSG00000021238.11	protein_coding	-1.09594759309303	3.32216616008808	0.00631495393112686	0.0168733398486264	No
657	Aldh7a1	ENSMUSG00000053644.13	protein_coding	0.141931842002825	5.84577040506054	0.54970430369832	0.660154690489495	No
658	Aldh9a1	ENSMUSG00000026687.14	protein_coding	0.305800862804077	6.35067816289032	0.193584638667394	0.29525514846659	No
659	Aldoa	ENSMUSG00000030695.16	protein_coding	1.24627259636824	11.5318502574794	1.38215436134459e-08	1.26220528240852e-07	No
660	Aldoa	ENSMUSG00000114515.2	protein_coding	1.24627259636824	11.5318502574794	1.38215436134459e-08	1.26220528240852e-07	No
661	Aldoc	ENSMUSG00000017390.15	protein_coding	-1.10934768050312	3.46336034556989	0.0763065400385838	0.139082758645942	No
662	Alg1	ENSMUSG00000039427.14	protein_coding	-1.27060347876493	4.62858440779279	6.3971701536911e-07	4.40088508692533e-06	No
663	Alg10b	ENSMUSG00000075470.2	protein_coding	-0.711795013364243	5.55707769579267	0.0103069046431151	0.025659983977395	No
664	Alg11	ENSMUSG00000063362.13	protein_coding	-1.37977182986733	3.97778900135656	4.09364610143878e-06	2.42923521992822e-05	No
665	Alg12	ENSMUSG00000035845.17	protein_coding	-0.420581286747085	3.76649788608473	0.155191331136259	0.247883623561422	No
666	Alg13	ENSMUSG00000041718.15	protein_coding	0.149660395125451	4.18127469671818	0.5819583478056	0.688584277968612	No
667	Alg14	ENSMUSG00000039887.11	protein_coding	-0.0843888685268142	4.89569431076593	0.755400604144043	0.832383344230803	No
668	Alg2	ENSMUSG00000039740.6	protein_coding	-0.202076389328424	5.95968395445518	0.423067593753929	0.541258458250501	No
669	Alg3	ENSMUSG00000033809.15	protein_coding	-0.291560990369395	5.46946356863604	0.201717238159606	0.304448368915081	No
670	Alg5	ENSMUSG00000036632.9	protein_coding	-0.528394605914351	6.36029670251489	0.0150893460334851	0.0357148022767817	No
671	Alg6	ENSMUSG00000073792.11	protein_coding	-1.0923781652289	4.26831300790642	0.000171381115472756	0.00070119681389807	No
672	Alg8	ENSMUSG00000035704.17	protein_coding	-0.762979078963002	5.44928981676391	0.00883389037105855	0.0224949066185793	No
673	Alg9	ENSMUSG00000032059.13	protein_coding	-0.160742161559305	2.91556606826596	0.652192557355508	0.747440433832839	No
674	Alkbh1	ENSMUSG00000079036.10	protein_coding	-0.200970211097211	3.20584551379834	0.656662247451305	0.750833336440461	No
675	Alkbh2	ENSMUSG00000044339.12	protein_coding	-0.00638486579672899	3.66237576229846	1	1	No
676	Alkbh3	ENSMUSG00000040174.14	protein_coding	0.752993812487803	4.85930018687306	0.00295954855739351	0.00875615246357289	No
677	Alkbh4	ENSMUSG00000039754.10	protein_coding	0.142817308479527	3.59690044108434	0.653477243791516	0.748527516337944	No
678	Alkbh5	ENSMUSG00000042650.3	protein_coding	-0.751397459714879	6.71774758378555	0.00107463735983944	0.00359987597136628	No
679	Alkbh6	ENSMUSG00000042831.13	protein_coding	-0.529194851745598	4.1260518329672	0.045705988299639	0.0913679013935889	No
680	Alkbh7	ENSMUSG00000002661.14	protein_coding	0.231303239202295	3.73081723763034	0.504351323957555	0.618346157455305	No
681	Alkbh8	ENSMUSG00000025899.14	protein_coding	-0.502792996802398	4.59716965468464	0.0439665167625069	0.0885596008894026	No
682	Alms1	ENSMUSG00000063810.7	protein_coding	0.382434548846496	3.3654140885345	0.239223714854196	0.347844817086332	No
683	Alox5ap	ENSMUSG00000060063.9	protein_coding	7.78555794284438	0.480105160048429	6.40429420720087e-06	3.6472807394306e-05	Up
684	Aloxe3	ENSMUSG00000020892.10	protein_coding	-4.05625705533614	0.403274347915191	0.000758281844159427	0.0026426196631143	Down
685	Alpk1	ENSMUSG00000028028.11	protein_coding	0.253339936770175	1.30839248990339	0.676925586011452	0.767371531061834	No
686	Alpl	ENSMUSG00000028766.10	protein_coding	8.53123291128946	3.3181771018682	4.94546286438857e-29	2.15075759116311e-27	Up
687	Als2	ENSMUSG00000026024.14	protein_coding	-1.35716305015738	5.00735382938916	4.17416700597496e-07	2.97696612501815e-06	No
688	Als2cl	ENSMUSG00000044037.15	protein_coding	-1.58299859748342	5.64071730288836	1.45064322273341e-10	1.6925985369942e-09	No
689	Alyref	ENSMUSG00000025134.2	protein_coding	-1.13716963053542	4.40575601452558	0.000934878178043466	0.00317965949644644	No
690	Alyref2	ENSMUSG00000060244.1	protein_coding	0.238353058210915	1.27180544607676	0.732952861943237	0.814333871983026	No
691	Amacr	ENSMUSG00000022244.7	protein_coding	-1.1969663830058	3.49532000911266	0.000211913952432465	0.000846430873588633	No
692	Ambra1	ENSMUSG00000040506.16	protein_coding	-0.33108625796677	4.03840489944793	0.258199585011288	0.369688780749442	No
693	Amd-ps3	ENSMUSG00000060096.5	processed_pseudogene	0.310804272559602	5.41943422605488	0.161093745975459	0.255637153922271	No
694	Amd1	ENSMUSG00000075232.5	protein_coding	-0.217963766699144	7.42723493735573	0.377890927271637	0.496168832830637	No
695	Amd2	ENSMUSG00000063953.3	protein_coding	-0.375730273105804	5.19543741585988	0.115190137092173	0.194744450883845	No
696	Amer1	ENSMUSG00000050332.7	protein_coding	0.587843120104467	3.54278230159498	0.143414174606434	0.232596884046789	No
697	Amfr	ENSMUSG00000031751.14	protein_coding	-0.575642116871736	5.77494561572996	0.00869504103295883	0.0221889455001933	No
698	Amigo1	ENSMUSG00000050947.9	protein_coding	1.32119433107214	1.71744735827479	0.0101705601646673	0.0253509874405074	No
699	Amigo3	ENSMUSG00000032593.5	protein_coding	1.31501903347043	0.0765241069872622	0.112684587019557	0.191210217373705	No
700	Ammecr1	ENSMUSG00000042225.3	protein_coding	-0.906079088920333	2.18271670736099	0.0474412572674089	0.0942159281322101	No
701	Ammecr1l	ENSMUSG00000041915.9	protein_coding	-0.643444208205514	5.70163647341838	0.00370835603902537	0.0106116728824956	No
702	Amn1	ENSMUSG00000068250.13	protein_coding	-0.915885348316386	4.22823028976098	0.00263743904605538	0.00789898070186295	No
703	Amot	ENSMUSG00000041688.16	protein_coding	-1.19920470337473	4.1486550151448	0.00228057493537719	0.00695751558651495	No
704	Amotl1	ENSMUSG00000013076.17	protein_coding	-0.562463254493866	5.97730755896793	0.0185459556190586	0.0426228004415837	No
705	Amotl2	ENSMUSG00000032531.15	protein_coding	-0.32758259090022	6.75566132560778	0.268680596285016	0.381533195181302	No
706	Ampd2	ENSMUSG00000027889.17	protein_coding	0.291906112011937	5.9591539854578	0.325572465595812	0.44244064081522	No
707	Ampd3	ENSMUSG00000005686.17	protein_coding	0.354371544624175	4.294875134233	0.391404659834161	0.509822092262781	No
708	Amz1	ENSMUSG00000050022.16	protein_coding	-1.98871779291027	2.96866988455497	4.66244042274711e-07	3.2949678396664e-06	No
709	Amz2	ENSMUSG00000020610.16	protein_coding	-0.526988092086909	5.685375229772	0.0508850749908854	0.0999224128096989	No
710	Anapc1	ENSMUSG00000014355.10	protein_coding	-0.405505952889723	7.03668189864136	0.218192869386209	0.323891026306919	No
711	Anapc10	ENSMUSG00000036977.8	protein_coding	-0.561949919398194	4.55954841551366	0.0253558279810467	0.0553776625861737	No
712	Anapc11	ENSMUSG00000025135.12	protein_coding	-2.28961570277012	7.08148165383741	4.81306911103367e-22	1.42535603816754e-20	Down
713	Anapc13	ENSMUSG00000035048.13	protein_coding	-0.271686438399645	4.85758942472737	0.351760766937076	0.469744515692865	No
714	Anapc15	ENSMUSG00000030649.18	protein_coding	0.815176235412003	5.10374262340842	0.000495930588943052	0.00181263140325409	No
715	Anapc16	ENSMUSG00000020107.10	protein_coding	0.454433198979091	5.62096032426959	0.0586738488934878	0.112205616933764	No
716	Anapc2	ENSMUSG00000026965.12	protein_coding	-0.594120867974069	6.83180161837134	0.0128049053932859	0.0309617832973737	No
717	Anapc4	ENSMUSG00000029176.13	protein_coding	0.113365252112255	6.96094721634662	0.602915936002629	0.706792498774807	No
718	Anapc5	ENSMUSG00000029472.13	protein_coding	1.07235722597732	8.83895873540272	1.85688168542015e-05	9.51623172775271e-05	No
719	Anapc7	ENSMUSG00000029466.11	protein_coding	0.322301731589089	5.87920080266941	0.208235890153342	0.311977595968112	No
720	Ang2	ENSMUSG00000047894.2	protein_coding	-0.39072585043698	1.28992726918291	0.528776245756678	0.640712999972875	No
721	Angel1	ENSMUSG00000021257.14	protein_coding	-2.83697546976607	4.20239899792973	5.58537044186839e-19	1.38112997129143e-17	Down
722	Angel2	ENSMUSG00000026634.16	protein_coding	-0.287276841406767	5.1679464821229	0.219395350281753	0.325249030608396	No
723	Angptl2	ENSMUSG00000004105.8	protein_coding	-1.58207182960545	7.61961801526596	8.86784107942353e-12	1.20941016826612e-10	No
724	Angptl6	ENSMUSG00000038742.7	protein_coding	-0.324503004622381	1.85528917934664	0.55529952267177	0.664779211130242	No
725	Ank	ENSMUSG00000022265.7	protein_coding	1.77590757369469	5.58949711511838	5.96954137481282e-13	9.20063886244385e-12	No
726	Ank1	ENSMUSG00000031543.18	protein_coding	6.85880543359628	-0.242816583015639	2.60203419252995e-05	0.000128530982075804	Up
727	Ank3	ENSMUSG00000069601.14	protein_coding	-0.610105724887227	3.82829443280591	0.0320960986696339	0.0678346736830272	No
728	Ankfy1	ENSMUSG00000020790.14	protein_coding	-0.817553498886881	6.12570977234822	0.00591883624570716	0.0159762337725924	No
729	Ankhd1	ENSMUSG00000024483.19	protein_coding	-0.230740767551206	5.0230354367214	0.345424126644353	0.463471983516986	No
730	Ankib1	ENSMUSG00000040351.11	protein_coding	-0.537781249537325	4.16029969193339	0.0720440161463	0.13257633863407	No
731	Ankle1	ENSMUSG00000046295.13	protein_coding	1.27206440834065	2.95099682955803	0.000246139287913503	0.00097066596799878	No
732	Ankle2	ENSMUSG00000029501.14	protein_coding	-0.516147848352946	4.06168880712678	0.0561540919529235	0.108381960588969	No
733	Ankmy2	ENSMUSG00000036188.4	protein_coding	-0.446425342181045	4.43342189476826	0.0974651407171339	0.169762136989177	No
734	Ankra2	ENSMUSG00000021661.16	protein_coding	-0.726106557468965	3.52176607543948	0.0303206829252583	0.0646875907760484	No
735	Ankrd1	ENSMUSG00000024803.9	protein_coding	-0.409749587241614	6.40608691263103	0.0586535162192681	0.112183981967593	No
736	Ankrd10	ENSMUSG00000031508.14	protein_coding	-0.141120633740537	5.49798792490397	0.539921188054638	0.651046023947997	No
737	Ankrd11	ENSMUSG00000035569.17	protein_coding	0.655502785475075	5.74416012214495	0.00390134703492257	0.011104108563013	No
738	Ankrd12	ENSMUSG00000034647.15	protein_coding	0.0852463007761315	4.63116008146343	0.812988683378352	0.876556279807554	No
739	Ankrd13a	ENSMUSG00000041870.16	protein_coding	-0.533881678610437	4.11093024943372	0.0822239660064282	0.147789261443346	No
740	Ankrd13b	ENSMUSG00000037907.16	protein_coding	-0.458436979283854	3.13671243433531	0.178328156947565	0.276771352147967	No
741	Ankrd13c	ENSMUSG00000039988.14	protein_coding	-0.638561222398161	4.20463809690716	0.0277847659725992	0.0599560928464935	No
742	Ankrd13d	ENSMUSG00000005986.16	protein_coding	0.336591049146842	2.30025640124645	0.441722873042467	0.5597734193819	No
743	Ankrd16	ENSMUSG00000047909.11	protein_coding	0.0371590821023041	3.04384161863425	0.944980063825806	0.969603368437371	No
744	Ankrd17	ENSMUSG00000055204.15	protein_coding	-0.232801447634437	6.18660764191669	0.278460871536475	0.391886888455609	No
745	Ankrd22	ENSMUSG00000024774.16	protein_coding	-0.791307633020844	2.32759143350251	0.224389909358288	0.331114211958523	No
746	Ankrd24	ENSMUSG00000054708.17	protein_coding	-0.955311447985488	0.835444725032248	0.173582670913286	0.271029533118184	No
747	Ankrd26	ENSMUSG00000007827.10	protein_coding	-0.408401031617897	4.21343771303888	0.139192848518808	0.227053199983861	No
748	Ankrd27	ENSMUSG00000034867.16	protein_coding	-0.561164403168282	5.27318237911353	0.0172143330423405	0.0399686157141369	No
749	Ankrd28	ENSMUSG00000014496.8	protein_coding	-1.24464584376355	4.34007799597065	0.000415040001712277	0.00154558908422075	No
750	Ankrd29	ENSMUSG00000057766.14	protein_coding	-0.663156126119212	1.46464006829738	0.255039862020876	0.36613409554659	No
751	Ankrd37	ENSMUSG00000050914.16	protein_coding	1.79889147526197	1.77223526453145	0.0139652632181559	0.033384575035061	No
752	Ankrd39	ENSMUSG00000079610.9	protein_coding	-0.6096891520311	3.64390739855766	0.0653315827042856	0.122351645754545	No
753	Ankrd40	ENSMUSG00000020864.13	protein_coding	-0.0894999089676576	3.86236477260266	0.758504071358547	0.834522214910005	No
754	Ankrd42	ENSMUSG00000041343.19	protein_coding	-1.61999217554159	4.03030452660636	8.62223550981339e-09	8.04526371125724e-08	No
755	Ankrd44	ENSMUSG00000052331.14	protein_coding	-2.71592604070815	1.73300173531124	6.64099828032741e-06	3.76656345694083e-05	Down
756	Ankrd46	ENSMUSG00000048307.8	protein_coding	-0.0442605770408315	5.3813568640512	0.851646950344681	0.903937096889709	No
757	Ankrd49	ENSMUSG00000031931.4	protein_coding	-0.32607156681233	4.47398307015514	0.197949200428894	0.300181925741841	No
758	Ankrd50	ENSMUSG00000044864.16	protein_coding	-0.41617113921325	4.20923553120557	0.116696176099756	0.196809089942883	No
759	Ankrd52	ENSMUSG00000014498.9	protein_coding	0.348264678466999	5.07076124837463	0.149116842758315	0.239936444025267	No
760	Ankrd54	ENSMUSG00000033055.12	protein_coding	-0.131101088214596	5.05232621191054	0.602351612775722	0.706264079911806	No
761	Ankrd6	ENSMUSG00000040183.13	protein_coding	1.5511495548904	0.89641417057092	0.0188994168655865	0.0432752111513558	No
762	Ankrd9	ENSMUSG00000037904.14	protein_coding	0.683544479010022	3.94773463809691	0.0193072387838806	0.0440711022194726	No
763	Anks1	ENSMUSG00000024219.16	protein_coding	-0.209302723900342	3.6333989078922	0.479149841747844	0.594598995476373	No
764	Anks3	ENSMUSG00000022515.6	protein_coding	0.622010126995876	2.83843264545606	0.151158892214254	0.242282770793929	No
765	Ankzf1	ENSMUSG00000026199.17	protein_coding	-0.290977224206667	3.69788916186144	0.300480425923626	0.415542086037166	No
766	Anln	ENSMUSG00000036777.8	protein_coding	1.81274240400517	8.42650340097738	1.22059477495948e-09	1.27043998417958e-08	No
767	Ano1	ENSMUSG00000031075.18	protein_coding	-1.53048990336119	8.12165190644722	1.69085753658571e-10	1.96550336822926e-09	No
768	Ano10	ENSMUSG00000037949.8	protein_coding	-0.874471777052462	7.13835583484548	8.64616497577406e-05	0.000380003533458225	No
769	Ano6	ENSMUSG00000064210.7	protein_coding	-0.932526071524058	7.29522925659664	0.00012852482713336	0.000543047352136428	No
770	Ano9	ENSMUSG00000054662.8	protein_coding	-1.83688128424244	3.2802897765011	3.38248552062054e-07	2.46608176468219e-06	No
771	Anp32a	ENSMUSG00000032249.14	protein_coding	1.39428854160498	4.54337129147375	1.58337107064336e-07	1.22856951819477e-06	No
772	Anp32b	ENSMUSG00000028333.10	protein_coding	0.641155311264672	6.31935771284103	0.00525236947538333	0.0143896413072286	No
773	Anp32e	ENSMUSG00000015749.12	protein_coding	1.07987229460111	7.34495573977355	3.81517932296982e-07	2.74613428351266e-06	No
774	Antxr2	ENSMUSG00000029338.13	protein_coding	-1.73625813949735	5.71404048528601	1.53172412201923e-08	1.38859946280431e-07	No
775	Anxa1	ENSMUSG00000024659.15	protein_coding	0.694659520514203	10.866208874491	0.0125476542762118	0.0304284897421568	No
776	Anxa11	ENSMUSG00000021866.15	protein_coding	-2.41733916632712	4.83705238972225	1.30844050908921e-17	2.98612533065168e-16	Down
777	Anxa2	ENSMUSG00000032231.14	protein_coding	-0.759494063042663	10.549711704531	0.000308226539631964	0.00119133676194604	No
778	Anxa3	ENSMUSG00000029484.12	protein_coding	0.196953204061599	10.1386826982006	0.339008161220703	0.457181341132289	No
779	Anxa4	ENSMUSG00000029994.17	protein_coding	0.0136288328415125	8.26686040559572	0.947420813237693	0.971237128084598	No
780	Anxa5	ENSMUSG00000027712.13	protein_coding	0.338990398710512	8.84689992954686	0.172048442608928	0.268971660277758	No
781	Anxa6	ENSMUSG00000018340.13	protein_coding	1.07451991620027	8.92298643248206	2.01064245372307e-05	0.00010186709099555	No
782	Anxa7	ENSMUSG00000021814.17	protein_coding	-0.546427611943307	6.45743984395048	0.0246916091477486	0.0541552168188497	No
783	Anxa8	ENSMUSG00000021950.15	protein_coding	-3.51765129199893	6.03411621827984	2.6302251826154e-08	2.30061468504714e-07	Down
784	Anxa9	ENSMUSG00000015702.13	protein_coding	0.863175073869006	0.964148874877686	0.246883786808983	0.356592558326597	No
785	Aox1	ENSMUSG00000063558.4	protein_coding	-0.698991001053328	0.550047554360148	0.43237209763515	0.550444641799999	No
786	Ap1ar	ENSMUSG00000074238.6	protein_coding	-0.444156123190597	2.81046257244649	0.302489005713352	0.417807690512234	No
787	Ap1b1	ENSMUSG00000009090.17	protein_coding	-0.260088051823127	6.5953791840769	0.234865755458509	0.342750236582533	No
788	Ap1g1	ENSMUSG00000031731.16	protein_coding	-0.538793585030031	5.55345063892814	0.014895186671296	0.035349424120889	No
789	Ap1g2	ENSMUSG00000040701.16	protein_coding	-0.578205363891446	4.39055954286451	0.0286857407300228	0.0616969121909084	No
790	Ap1m1	ENSMUSG00000003033.15	protein_coding	0.291193210902729	6.26379830301052	0.171378345401599	0.268160002529261	No
791	Ap1m2	ENSMUSG00000003309.14	protein_coding	-13.3888282464649	6.31751623844859	1.69033960240628e-84	6.5701387421029e-82	Down
792	Ap1s1	ENSMUSG00000004849.14	protein_coding	0.729938086860587	7.92603925350766	0.00036473254020398	0.00138267093418382	No
793	Ap1s2	ENSMUSG00000031367.15	protein_coding	-1.89498609537634	5.10831557072391	6.62965820245444e-13	1.01802084842134e-11	No
794	Ap1s3	ENSMUSG00000054702.14	protein_coding	-0.573342000553556	1.20723031056904	0.388386175459029	0.506845792714238	No
795	Ap2a1	ENSMUSG00000060279.14	protein_coding	0.749114899074641	6.17864310179052	0.00182317049318297	0.00573510232529333	No
796	Ap2a2	ENSMUSG00000002957.11	protein_coding	-0.663416374218427	8.07346433835312	0.00183555473368412	0.00576240024673475	No
797	Ap2b1	ENSMUSG00000035152.14	protein_coding	-1.07243875732772	7.66875744846105	2.01623667104868e-05	0.000102067365545395	No
798	Ap2m1	ENSMUSG00000022841.15	protein_coding	0.516725562486978	9.03273482486939	0.0371712679075197	0.0768019330518598	No
799	Ap2s1	ENSMUSG00000008036.11	protein_coding	-0.00740699650308696	7.47655221153144	0.975302609958006	0.990494344740477	No
800	Ap3b1	ENSMUSG00000021686.6	protein_coding	-0.276691151600266	6.84490725946816	0.196256478738024	0.298378936871231	No
801	Ap3d1	ENSMUSG00000020198.8	protein_coding	-0.289602153040905	7.33504672248017	0.197878927759669	0.300181925741841	No
802	Ap3m1	ENSMUSG00000021824.13	protein_coding	0.0352311492758127	7.3564984881664	0.878299650428417	0.922581796472312	No
803	Ap3m2	ENSMUSG00000031539.6	protein_coding	-0.627277061992994	2.76004518924503	0.174892890014652	0.272615360377847	No
804	Ap3s1	ENSMUSG00000024480.9	protein_coding	2.92697701224245	7.33206938664531	2.02314074962318e-26	7.83919770835299e-25	Up
805	Ap3s1-ps1	ENSMUSG00000085611.3	processed_pseudogene	3.25702662923225	3.06013894041463	1.43041738153571e-18	3.43465856979558e-17	Up
806	Ap3s1-ps2	ENSMUSG00000094257.2	processed_pseudogene	2.51450548717573	0.656888209041678	0.0302442438953514	0.0645577322070329	No
807	Ap3s2	ENSMUSG00000063801.7	protein_coding	-0.480898679790279	5.60622785737927	0.0976339030783784	0.170008467939083	No
808	Ap4b1	ENSMUSG00000032952.11	protein_coding	-0.830899405629173	4.48751810394978	0.00362422903355949	0.0104130655392499	No
809	Ap4e1	ENSMUSG00000001998.15	protein_coding	-1.29338603263553	3.66752860988443	0.000300282673584951	0.00116316284461215	No
810	Ap4m1	ENSMUSG00000019518.11	protein_coding	-0.708105943430624	4.64352416630562	0.00455551704328146	0.0126873087739218	No
811	Ap4s1	ENSMUSG00000020955.9	protein_coding	0.229101259732781	3.44707359763765	0.466096720907007	0.582410188330455	No
812	Ap5b1	ENSMUSG00000049562.6	protein_coding	-0.420893705896457	3.83556174824428	0.146804063088945	0.237167026458021	No
813	Ap5m1	ENSMUSG00000036291.6	protein_coding	-0.897887004166554	4.55492821743936	0.00156229028856399	0.00501335567831756	No
814	Ap5s1	ENSMUSG00000068264.11	protein_coding	-0.0832275479680709	3.19468780175207	0.840126380556708	0.896067060147324	No
815	Ap5z1	ENSMUSG00000039623.13	protein_coding	-3.25702669773167	6.00696020027199	9.90286443428288e-39	6.9197656086298e-37	Down
816	Apaf1	ENSMUSG00000019979.12	protein_coding	-1.06948945355674	3.89176385479241	0.000164938348377034	0.000678631550484139	No
817	Apba3	ENSMUSG00000004931.11	protein_coding	-0.839685327948948	5.58275831297668	0.000498422393322712	0.0018201343887692	No
818	Apbb1	ENSMUSG00000037032.16	protein_coding	2.58189146993621	2.66444667514595	3.35706808232893e-09	3.26723104913985e-08	Up
819	Apbb2	ENSMUSG00000029207.16	protein_coding	-0.715469761934855	6.64080256894462	0.00430376399695318	0.0120862986213826	No
820	Apbb3	ENSMUSG00000117679.1	protein_coding	-0.556466410123827	2.94448193928426	0.139432716039069	0.227384833105276	No
821	Apc	ENSMUSG00000005871.15	protein_coding	-0.850269206111399	5.05873633455884	0.000580128976945781	0.00207944033890102	No
822	Apeh	ENSMUSG00000032590.14	protein_coding	-0.427456190036307	6.49743204099571	0.0435246853519303	0.0878403434053723	No
823	Apex1	ENSMUSG00000035960.14	protein_coding	0.218609501218199	6.96426758678378	0.386810745825626	0.505585546088601	No
824	Apex2	ENSMUSG00000025269.16	protein_coding	0.63325099130167	4.20864006004877	0.0168574763048555	0.0393457103170938	No
825	Aph1a	ENSMUSG00000015750.15	protein_coding	-0.403053753848675	4.91436467000198	0.120212464522776	0.201645668743667	No
826	Aph1b	ENSMUSG00000032375.15	protein_coding	-1.24671715160582	2.30670377243109	0.0192546239807426	0.0439671402739996	No
827	Aph1c	ENSMUSG00000053040.13	protein_coding	-1.16097549752273	1.93976440647105	0.0246136722052173	0.0540128537206233	No
828	Api5	ENSMUSG00000027193.12	protein_coding	-0.26318137735516	7.83128845105596	0.257607440548132	0.369180936229711	No
829	Apip	ENSMUSG00000010911.12	protein_coding	-0.253330988958006	4.6873466705176	0.345631208923751	0.463599803363918	No
830	Aplf	ENSMUSG00000030051.10	protein_coding	-0.625463703711779	3.94798714569074	0.0758902228237485	0.13846598085401	No
831	Apln	ENSMUSG00000037010.7	protein_coding	2.92366272971364	2.77070964486263	2.94274963939899e-11	3.74635824102811e-10	Up
832	Aplp1	ENSMUSG00000006651.8	protein_coding	0.354464919699438	1.55723981927519	0.584945433838287	0.691066803389116	No
833	Aplp2	ENSMUSG00000031996.17	protein_coding	1.21008228307873	9.68452591924033	2.08110709297572e-09	2.09933576824266e-08	No
834	Apmap	ENSMUSG00000033096.7	protein_coding	-0.507326269479702	5.23725326590588	0.0338723882331258	0.0710223811267058	No
835	Apobec1	ENSMUSG00000040613.14	protein_coding	0.209633885737647	1.03371376352406	0.77169549939821	0.84403347005935	No
836	Apobec3	ENSMUSG00000009585.18	protein_coding	-0.594214346566163	5.42760457609663	0.00801086595099789	0.0207106943875518	No
837	Apobr	ENSMUSG00000042759.12	protein_coding	-0.987237586808141	0.369473378167219	0.355365123247676	0.473490241344895	No
838	Apol10b	ENSMUSG00000050014.8	protein_coding	7.71686043460254	0.435296204657794	2.22442861278025e-06	1.38753475856373e-05	Up
839	Apol9a	ENSMUSG00000057346.12	protein_coding	-0.510383480453157	3.40091690976472	0.392179414123547	0.510488098947847	No
840	Apol9b	ENSMUSG00000068246.6	protein_coding	0.734125555123388	1.63775522289347	0.416196423940845	0.534281259260629	No
841	Apoo	ENSMUSG00000079508.8	protein_coding	0.333965708278744	5.36877612728675	0.137692626202053	0.225019167612815	No
842	Apool	ENSMUSG00000025525.12	protein_coding	-0.497474019813576	4.80121410346904	0.126746806104499	0.210505644856156	No
843	Apopt1	ENSMUSG00000037787.14	protein_coding	-0.80911070115769	4.04660256127734	0.00330117617669139	0.00962043797696521	No
844	App	ENSMUSG00000022892.11	protein_coding	-0.282795340364405	6.87876314841565	0.240486873506684	0.349436417368708	No
845	Appbp2	ENSMUSG00000018481.9	protein_coding	-0.171521198436925	4.84806138027382	0.528013349525177	0.640100393898066	No
846	Appbp2os	ENSMUSG00000085628.4	antisense	-2.68511163217688	0.0972697135360188	0.0145655736547906	0.0346597675757194	Down
847	Appl1	ENSMUSG00000040760.11	protein_coding	-0.801935768721107	5.31872837441314	0.00104012185475404	0.00349933341342461	No
848	Appl2	ENSMUSG00000020263.14	protein_coding	0.381448413279578	4.95735193496084	0.296905332013069	0.411374459126496	No
849	Aprt	ENSMUSG00000006589.8	protein_coding	-0.560597004157807	7.5578822778021	0.00716661916554917	0.0187976400634965	No
850	Aptx	ENSMUSG00000028411.15	protein_coding	-0.318326302842798	4.85190313847501	0.185011356767735	0.284974768480135	No
851	Aqp1	ENSMUSG00000004655.5	protein_coding	6.19449585313104	2.67173503377566	1.05110073632886e-26	4.12416118563356e-25	Up
852	Aqp11	ENSMUSG00000042797.9	protein_coding	-0.269560711400639	1.74442502152405	0.618905199611753	0.719366682811979	No
853	Aqp5	ENSMUSG00000044217.17	protein_coding	7.28836610474725	8.17011057555585	2.45524802594324e-119	3.39315277185356e-116	Up
854	Aqr	ENSMUSG00000040383.16	protein_coding	-0.766158023069237	5.72810475214025	0.0191213831674317	0.0437030069526856	No
855	Araf	ENSMUSG00000001127.12	protein_coding	-0.422114780632786	6.13470831424738	0.0477038965110158	0.0946166583964302	No
856	Arap1	ENSMUSG00000032812.18	protein_coding	-0.336812756564865	4.41355956715766	0.202303755205292	0.305046620308187	No
857	Arap2	ENSMUSG00000037999.13	protein_coding	-0.223255195359532	3.9605374232423	0.407563953468163	0.525259605557663	No
858	Arc	ENSMUSG00000022602.14	protein_coding	3.78812609219036	1.69212383718831	4.19148180783117e-05	0.000196879345641254	Up
859	Arcn1	ENSMUSG00000032096.16	protein_coding	0.142565804324116	8.14156741471635	0.496939742830193	0.611308131868455	No
860	Areg	ENSMUSG00000029378.5	protein_coding	-1.61808635381418	6.89206390920576	1.39949521173393e-05	7.38520213981613e-05	No
861	Arel1	ENSMUSG00000042350.13	protein_coding	-1.40762429084062	5.38344534002346	5.09840163210831e-08	4.28183116138846e-07	No
862	Arf1	ENSMUSG00000048076.14	protein_coding	0.56030815050227	9.80189543640447	0.00569860856128053	0.015489356050089	No
863	Arf2	ENSMUSG00000062421.13	protein_coding	0.397142791881677	5.40588262236579	0.0765341872325225	0.139415966724973	No
864	Arf3	ENSMUSG00000051853.10	protein_coding	-0.418479221244406	5.65552473317623	0.0821704370352912	0.14771439454328	No
865	Arf4	ENSMUSG00000021877.12	protein_coding	0.0425102875009724	8.9530770403424	0.834319620912871	0.891747653597516	No
866	Arf5	ENSMUSG00000020440.13	protein_coding	1.14717062256728	5.70281488149573	1.89666978801e-07	1.4490650382843e-06	No
867	Arf6	ENSMUSG00000044147.8	protein_coding	-0.837957352613087	3.51360669279589	0.0211834592553439	0.0476129846551897	No
868	Arfgap1	ENSMUSG00000027575.19	protein_coding	-0.0293804715996734	5.73122794304175	0.898768287039912	0.938063129172057	No
869	Arfgap2	ENSMUSG00000027255.14	protein_coding	-0.132672599809793	6.72987819454729	0.52497397232989	0.637409827004995	No
870	Arfgap3	ENSMUSG00000054277.8	protein_coding	0.880895476471162	4.92229062607996	0.000406100066169132	0.00151866284516286	No
871	Arfgef1	ENSMUSG00000067851.11	protein_coding	-0.850086087326253	4.75995598828397	0.000515129457080367	0.00187344449917123	No
872	Arfgef2	ENSMUSG00000074582.10	protein_coding	-1.23402364205483	4.63320746850665	3.70274343177736e-05	0.000176387295306192	No
873	Arfgef3	ENSMUSG00000019852.7	protein_coding	-0.63771812698548	3.97809896072601	0.0227273679445775	0.0505603653183071	No
874	Arfip1	ENSMUSG00000074513.9	protein_coding	0.338638637844403	5.69490282192434	0.118387233818604	0.199201895865232	No
875	Arfip2	ENSMUSG00000030881.15	protein_coding	-0.598359239465831	6.36449714796363	0.00447510211283039	0.0124950907326736	No
876	Arfrp1	ENSMUSG00000038671.15	protein_coding	-0.499586936624632	4.98978960623879	0.0482999996158024	0.0956312313310013	No
877	Arg1	ENSMUSG00000019987.9	protein_coding	0.730774695373133	0.571092160198656	0.48273108487394	0.598028808133672	No
878	Arg2	ENSMUSG00000021125.6	protein_coding	1.54325457019574	2.06678695674226	0.00106358641967157	0.0035686236546736	No
879	Arglu1	ENSMUSG00000040459.11	protein_coding	-0.0288595012663305	3.56557695846417	0.941389451327553	0.966887035145508	No
880	Arhgap1	ENSMUSG00000027247.16	protein_coding	-0.582738252228037	6.48403719968714	0.00722241989482811	0.0189200629005628	No
881	Arhgap10	ENSMUSG00000037148.8	protein_coding	-0.629685160077737	4.46756683584458	0.0320450563255169	0.0677390228716484	No
882	Arhgap11a	ENSMUSG00000041219.14	protein_coding	0.407815718728695	5.55068359347132	0.158044578588498	0.251600981503103	No
883	Arhgap12	ENSMUSG00000041225.16	protein_coding	-0.656177323599716	5.20164261673562	0.0132579799885455	0.0318960841581294	No
884	Arhgap17	ENSMUSG00000030766.15	protein_coding	-0.585471885754002	4.90663548177185	0.020440603295617	0.0462675566498424	No
885	Arhgap18	ENSMUSG00000039031.16	protein_coding	1.95127695828325	4.32219637435933	3.2671724278975e-10	3.65113123613559e-09	No
886	Arhgap19	ENSMUSG00000025154.15	protein_coding	0.533687712969119	4.50775435676764	0.278369932656678	0.391803238925401	No
887	Arhgap21	ENSMUSG00000036591.16	protein_coding	0.0303518578945634	4.36630515091684	0.93298097733974	0.961426461984398	No
888	Arhgap22	ENSMUSG00000063506.14	protein_coding	-0.756096043324049	4.70976563459114	0.00194601216185495	0.00604810076690453	No
889	Arhgap23	ENSMUSG00000049807.16	protein_coding	1.42269720787331	2.55311365222413	0.000334582488279819	0.001281261388308	No
890	Arhgap26	ENSMUSG00000036452.18	protein_coding	-0.693514249491279	3.67996591765057	0.043123645532069	0.0871158286317902	No
891	Arhgap26	ENSMUSG00000118193.1	protein_coding	-0.693514249491279	3.67996591765057	0.043123645532069	0.0871158286317902	No
892	Arhgap27	ENSMUSG00000034255.17	protein_coding	-1.22115468833501	4.95175379807561	1.22497964376808e-06	8.09150122633427e-06	No
893	Arhgap27os1	ENSMUSG00000085733.1	antisense	-1.67745693779474	1.07134102638233	0.016329453609479	0.03834354238148	No
894	Arhgap28	ENSMUSG00000024043.13	protein_coding	0.0836512255841962	4.18889992657486	0.796087715663522	0.863209195217949	No
895	Arhgap29	ENSMUSG00000039831.16	protein_coding	-1.58074754041302	2.14574556244184	0.00053476255761677	0.00193804682157266	No
896	Arhgap31	ENSMUSG00000022799.4	protein_coding	0.122590470768335	3.67275753965916	0.68111762138334	0.770723586444438	No
897	Arhgap32	ENSMUSG00000041444.14	protein_coding	-0.629603098076329	3.65718592224061	0.040643288332599	0.0828723311935846	No
898	Arhgap33	ENSMUSG00000036882.7	protein_coding	3.26282220625472	-0.003227620720039	0.000405645085154217	0.0015174176147814	Up
899	Arhgap35	ENSMUSG00000058230.12	protein_coding	0.8903860211603	5.54163776394949	9.20040215395017e-05	0.000401384082745816	No
900	Arhgap39	ENSMUSG00000033697.15	protein_coding	0.867165951803956	1.89002320628887	0.0648761040453142	0.12172710546321	No
901	Arhgap40	ENSMUSG00000074625.10	protein_coding	-4.25406834839713	0.589028895675832	0.000349202605188009	0.00133069301572563	Down
902	Arhgap42	ENSMUSG00000050730.17	protein_coding	-0.127109877780067	4.63878952587446	0.665178451654947	0.758246263987665	No
903	Arhgap44	ENSMUSG00000033389.16	protein_coding	-3.07593618210159	4.32520843197693	4.20527612263553e-23	1.32083900033689e-21	Down
904	Arhgap45	ENSMUSG00000035697.14	protein_coding	-3.25451167254379	0.521098337752544	0.0016553858237643	0.00527670140337785	Down
905	Arhgap5	ENSMUSG00000035133.9	protein_coding	-0.509040996508827	5.86148820095357	0.0220226143995909	0.0492125903525173	No
906	Arhgap6	ENSMUSG00000031355.16	protein_coding	-5.92431874280784	1.95971482675181	1.87313249457242e-13	3.04549306764598e-12	Down
907	Arhgap8	ENSMUSG00000078954.9	protein_coding	4.8006709629434	2.23097493447293	9.37406180409127e-14	1.57560244215253e-12	Up
908	Arhgap9	ENSMUSG00000040345.10	protein_coding	6.48663756734156	1.2103701107052	6.66965321293439e-12	9.19702291158292e-11	Up
909	Arhgdia	ENSMUSG00000025132.13	protein_coding	-1.11022625506896	10.6056431537875	3.63047409250511e-07	2.62992642763999e-06	No
910	Arhgdib	ENSMUSG00000030220.13	protein_coding	4.47426276873084	0.571930777439678	0.00015252618380529	0.000633852547333844	Up
911	Arhgdig	ENSMUSG00000073433.11	protein_coding	-1.31298754912755	1.45908353978697	0.145267400270461	0.235142624227485	No
912	Arhgef1	ENSMUSG00000040940.18	protein_coding	-0.196459523550418	6.42623784821854	0.397334707138029	0.515279854799584	No
913	Arhgef10	ENSMUSG00000071176.10	protein_coding	0.410068714651132	3.33274259645539	0.202496603840865	0.305254242949059	No
914	Arhgef10l	ENSMUSG00000040964.16	protein_coding	0.733368002857861	5.43292122185665	0.00172620362222401	0.00547298512700032	No
915	Arhgef11	ENSMUSG00000041977.18	protein_coding	-0.974979331414555	2.9423151964717	0.00813855253384313	0.0209971616710103	No
916	Arhgef12	ENSMUSG00000059495.14	protein_coding	-0.647864306535048	4.47012273976519	0.0149941057365096	0.0355434890700794	No
917	Arhgef16	ENSMUSG00000029032.12	protein_coding	-3.59059191842366	4.51927431172166	2.23657315646823e-29	1.00427786715349e-27	Down
918	Arhgef17	ENSMUSG00000032875.8	protein_coding	-6.57365764966976	4.23793388496566	1.33068969353175e-46	1.28146160683039e-44	Down
919	Arhgef18	ENSMUSG00000004568.12	protein_coding	-1.07023954235713	4.30862671347252	0.000694750070728386	0.00244657456956955	No
920	Arhgef19	ENSMUSG00000028919.11	protein_coding	2.06736494951403	2.41600236883265	1.73122924521352e-06	1.10709662477973e-05	Up
921	Arhgef2	ENSMUSG00000028059.15	protein_coding	0.44291979469916	7.31406845499252	0.0391444392740419	0.0801974198139571	No
922	Arhgef25	ENSMUSG00000019467.15	protein_coding	2.00797620558991	0.624504182651596	0.0138760137649838	0.0331967415289226	Up
923	Arhgef26	ENSMUSG00000036885.14	protein_coding	-1.03615823787291	3.61149216328991	0.00140670282190416	0.00456471946226037	No
924	Arhgef28	ENSMUSG00000021662.10	protein_coding	1.94292250601475	3.89074646896762	1.84689647687016e-11	2.4180735136117e-10	No
925	Arhgef3	ENSMUSG00000021895.10	protein_coding	-0.764425360096609	6.43091810966278	0.00237167508737037	0.00719485237480798	No
926	Arhgef39	ENSMUSG00000051517.14	protein_coding	1.30701291476994	3.35872786187487	2.22352994664798e-05	0.000111697356528302	No
927	Arhgef4	ENSMUSG00000118272.1	protein_coding	-4.15688087030499	2.31172831635516	8.96144802707561e-11	1.07797379652579e-09	Down
928	Arhgef4	ENSMUSG00000037509.21	protein_coding	-4.15688087030499	2.31172831635516	8.96144802707561e-11	1.07797379652579e-09	Down
929	Arhgef40	ENSMUSG00000004562.16	protein_coding	-0.690902978136608	4.9989870561691	0.0260346774615044	0.0566712142572963	No
930	Arhgef5	ENSMUSG00000033542.13	protein_coding	-1.48163834090205	4.85407747946876	1.12720278462752e-08	1.04084248219726e-07	No
931	Arhgef7	ENSMUSG00000031511.15	protein_coding	-0.463894460450353	5.72348038824798	0.0389646770873715	0.0799081044703589	No
932	Arhgef9	ENSMUSG00000025656.17	protein_coding	-1.94500142128698	0.307362315736542	0.0267607894801186	0.0580890047185506	No
933	Arid1a	ENSMUSG00000007880.16	protein_coding	0.0294386148371695	5.08552263654332	0.908334915690238	0.944795925853419	No
934	Arid1b	ENSMUSG00000069729.14	protein_coding	0.00480727205185774	4.14126227153514	1	1	No
935	Arid2	ENSMUSG00000033237.19	protein_coding	-0.161090589755999	4.97269512693216	0.511899930252317	0.62507474302752	No
936	Arid4a	ENSMUSG00000048118.17	protein_coding	-0.299006661597145	4.38094479161434	0.262202453461376	0.374299795265993	No
937	Arid4b	ENSMUSG00000039219.18	protein_coding	1.08559233309203	5.56465610570736	1.46247956308241e-05	7.68821673948393e-05	No
938	Arid5a	ENSMUSG00000037447.16	protein_coding	-0.792940709000501	5.69864764766454	0.000459545161065732	0.00169107180867916	No
939	Arid5b	ENSMUSG00000019947.10	protein_coding	0.635210496487773	5.58626534494417	0.00397884140530329	0.0112988194975256	No
940	Arih1	ENSMUSG00000025234.11	protein_coding	-0.202744982680123	4.09800648674706	0.457486441310726	0.574189339760122	No
941	Arih2	ENSMUSG00000064145.12	protein_coding	0.0445146351994661	6.4815547786399	0.834303041465534	0.891747653597516	No
942	Arl1	ENSMUSG00000060904.14	protein_coding	0.306984863715897	7.9462450820556	0.140002218341144	0.228163992626722	No
943	Arl10	ENSMUSG00000025870.10	protein_coding	-0.199559574316033	2.67186269421228	0.612153104529177	0.714255188943143	No
944	Arl13b	ENSMUSG00000022911.11	protein_coding	-0.621211925670497	4.12132455312125	0.0349521300509288	0.072929809356392	No
945	Arl14ep	ENSMUSG00000027122.15	protein_coding	-0.294486412212972	5.46407329816465	0.194708464701047	0.296532861999708	No
946	Arl15	ENSMUSG00000042348.10	protein_coding	-0.557641697324285	4.35225010061497	0.0592671475213946	0.113096755894371	No
947	Arl16	ENSMUSG00000057594.12	protein_coding	-3.05802549307466	5.54251495042708	4.42087179856221e-33	2.43304439958039e-31	Down
948	Arl2	ENSMUSG00000024944.6	protein_coding	1.08590952651407	6.26607755914126	1.96567108059922e-05	9.97919057162983e-05	No
949	Arl2bp	ENSMUSG00000031776.17	protein_coding	0.435018439623154	3.50333627628665	0.246479843855443	0.356312912351696	No
950	Arl3	ENSMUSG00000025035.9	protein_coding	-0.322367464303928	5.59487172707523	0.212226768514722	0.316887940790649	No
951	Arl4a	ENSMUSG00000047446.18	protein_coding	-2.78672301225223	2.83266096662577	3.26284385989066e-11	4.12850986056155e-10	Down
952	Arl4c	ENSMUSG00000049866.12	protein_coding	0.142758389212911	4.13105992852314	0.715857419268004	0.799625916556393	No
953	Arl5a	ENSMUSG00000036093.7	protein_coding	0.502789795577911	4.41286414228846	0.0403741089969717	0.0823639769893938	No
954	Arl5b	ENSMUSG00000017418.13	protein_coding	-0.832140420123376	4.41043710815401	0.00170702990015887	0.0054204845285106	No
955	Arl5c	ENSMUSG00000038352.15	protein_coding	-0.779339000900036	2.32622462796946	0.0925471623789735	0.162861008159263	No
956	Arl6	ENSMUSG00000022722.18	protein_coding	-0.136435614007846	5.69702670689719	0.567791047524776	0.675807181733317	No
957	Arl6ip1	ENSMUSG00000030654.9	protein_coding	-0.461429756684459	9.0091452028621	0.0470050264346835	0.0935587324043196	No
958	Arl6ip4	ENSMUSG00000029404.15	protein_coding	-1.4028519725808	5.9605077335472	2.07997183408495e-09	2.09933576824266e-08	No
959	Arl6ip5	ENSMUSG00000035199.6	protein_coding	-0.370791440001629	7.09741750774181	0.0714499315880064	0.131599918420202	No
960	Arl6ip6	ENSMUSG00000026960.6	protein_coding	-0.139136914663224	5.87816594746261	0.569022462283161	0.676884218236224	No
961	Arl8a	ENSMUSG00000026426.10	protein_coding	-0.967022580442018	2.84854830502059	0.00654407051126824	0.0174070036396823	No
962	Arl8b	ENSMUSG00000030105.8	protein_coding	-0.140939055522176	7.43047684406751	0.492438578076554	0.607152164365204	No
963	Armc1	ENSMUSG00000027599.9	protein_coding	0.347949578217105	6.34283545385879	0.118150563599059	0.198857470912732	No
964	Armc10	ENSMUSG00000038525.16	protein_coding	-0.113346104109851	5.44584218860325	0.637018706568226	0.734585450796921	No
965	Armc2	ENSMUSG00000071324.11	protein_coding	-2.69114265808019	2.82839106443854	1.08372593329719e-10	1.289893125201e-09	Down
966	Armc5	ENSMUSG00000042178.6	protein_coding	-0.686652750369265	4.79079370667504	0.017837969138425	0.0412318639925163	No
967	Armc6	ENSMUSG00000002343.11	protein_coding	-0.0263989302819125	4.59286102642545	0.933752655865785	0.961714515611817	No
968	Armc7	ENSMUSG00000057219.11	protein_coding	-1.69774529483854	3.33742360911413	4.5434295626196e-07	3.21817636104001e-06	No
969	Armc8	ENSMUSG00000032468.11	protein_coding	-0.452899664597735	5.48457433879119	0.0735209003340598	0.134769235948663	No
970	Armc9	ENSMUSG00000062590.13	protein_coding	-1.22341232738403	4.74762053012386	1.28001241125178e-05	6.82709878694239e-05	No
971	Armcx1	ENSMUSG00000033460.14	protein_coding	8.28363482479825	1.00647375122588	8.72631488355061e-11	1.05070575529141e-09	Up
972	Armcx3	ENSMUSG00000049047.11	protein_coding	-1.19890920807315	5.18464811836978	5.68265554786491e-07	3.94865193879015e-06	No
973	Armcx5	ENSMUSG00000072969.2	protein_coding	-0.0192441812616041	3.2544557212995	0.97455755171906	0.990157913215208	No
974	Armh3	ENSMUSG00000039901.10	protein_coding	-0.148791776131774	4.14573796987337	0.711107253623839	0.795677583714763	No
975	Armt1	ENSMUSG00000061759.15	protein_coding	0.115790763706923	4.80080235303156	0.639194397480386	0.736452575919015	No
976	Arnt	ENSMUSG00000015522.18	protein_coding	-0.797018363514691	5.3875069809709	0.00682604381723543	0.0180344048396384	No
977	Arntl	ENSMUSG00000055116.8	protein_coding	0.814925180931512	4.58813480654257	0.0039492973196199	0.0112277394426131	No
978	Arntl2	ENSMUSG00000040187.15	protein_coding	8.65114694134486	3.46542718053319	1.37800541435228e-36	8.74470986924167e-35	Up
979	Arpc1a	ENSMUSG00000029621.14	protein_coding	-1.09994320146421	8.18038561335142	1.29860969648324e-07	1.02670590565015e-06	No
980	Arpc1b	ENSMUSG00000029622.16	protein_coding	0.315334437679545	11.2728719872299	0.135259009729352	0.221770572503781	No
981	Arpc2	ENSMUSG00000006304.14	protein_coding	-0.204598278584995	8.25562446165508	0.304675826226614	0.420128373237985	No
982	Arpc3	ENSMUSG00000029465.14	protein_coding	-0.350335925909815	6.8134652313245	0.0926710919566297	0.16296381192656	No
983	Arpc4	ENSMUSG00000079426.13	protein_coding	0.225424360103112	8.091109534263	0.259714058154164	0.371472338468433	No
984	Arpc5	ENSMUSG00000008475.13	protein_coding	0.152205472971678	8.93053103104695	0.451368478780379	0.569094894989392	No
985	Arpc5l	ENSMUSG00000026755.14	protein_coding	-0.341925442976355	6.86000274998338	0.0982161015126181	0.170865296620633	No
986	Arpin	ENSMUSG00000039043.5	protein_coding	-0.0505238777452429	6.16051440134477	0.814873272770978	0.877960565943997	No
987	Arpp19	ENSMUSG00000007656.13	protein_coding	-0.624327609063395	6.9727502900463	0.00361184983599681	0.0103822944904387	No
988	Arrb2	ENSMUSG00000060216.15	protein_coding	-0.140636678927241	2.11763401823449	0.787077892262103	0.856054523869165	No
989	Arrdc1	ENSMUSG00000026972.15	protein_coding	0.122792860317504	6.00854673256933	0.59393092315192	0.6988943067326	No
990	Arrdc2	ENSMUSG00000002910.11	protein_coding	0.646266411910839	1.18457076168774	0.375809986115236	0.494271397620948	No
991	Arrdc3	ENSMUSG00000074794.10	protein_coding	0.503461099766966	4.84473146498593	0.0828261113643682	0.148635286848941	No
992	Arrdc4	ENSMUSG00000042659.15	protein_coding	0.354116697387624	4.32237080268514	0.297849121191223	0.412636151634711	No
993	Arsa	ENSMUSG00000022620.14	protein_coding	-0.479619133598088	4.14788687776333	0.0736587427222569	0.13496868620793	No
994	Arsb	ENSMUSG00000042082.7	protein_coding	0.0372827429025034	5.97179735327556	0.881374653800031	0.925178262341907	No
995	Arsi	ENSMUSG00000036412.5	protein_coding	8.02889298306201	0.76758555544768	2.14824814067959e-09	2.16355549585204e-08	Up
996	Arsk	ENSMUSG00000021592.17	protein_coding	-0.880662323439673	3.10865988094913	0.00846670875675944	0.0216863516302665	No
997	Artn	ENSMUSG00000028539.14	protein_coding	0.671563704746513	5.09946791858798	0.0316735886455296	0.0671134745439688	No
998	Arv1	ENSMUSG00000031982.5	protein_coding	0.0416094721711791	2.86557380634952	0.90873310029305	0.945131056229196	No
999	Arvcf	ENSMUSG00000000325.16	protein_coding	0.766773777067318	4.0112638788908	0.00894481122989639	0.0227237667641853	No
1000	As3mt	ENSMUSG00000003559.8	protein_coding	0.976534858930673	0.618778094902479	0.239548788413465	0.348236071796011	No
1001	Asah1	ENSMUSG00000031591.14	protein_coding	-0.139481813338412	7.48543510588025	0.493408134858174	0.608046208398491	No
1002	Asah2	ENSMUSG00000024887.10	protein_coding	-2.50720276714072	2.0914928943111	1.93979858845568e-06	1.22507561252125e-05	Down
1003	Asap1	ENSMUSG00000022377.16	protein_coding	0.457352074974294	6.3942965761936	0.0725246084911541	0.133322654509751	No
1004	Asap2	ENSMUSG00000052632.16	protein_coding	-0.170269158478687	2.06296685281412	0.787774143329135	0.856497796741938	No
1005	Asap3	ENSMUSG00000036995.7	protein_coding	1.55893592189043	2.97582448592701	2.5315370291234e-05	0.000125597357671467	No
1006	Asb1	ENSMUSG00000026311.16	protein_coding	-1.66444240838742	2.96588481887892	3.62854525492093e-06	2.18344682538493e-05	No
1007	Asb13	ENSMUSG00000033781.7	protein_coding	-0.648344077574533	4.37807235063913	0.0286915893355592	0.061698822295243	No
1008	Asb3	ENSMUSG00000020305.13	protein_coding	-0.153467328180927	4.19877242146863	0.581586713129598	0.688275503130917	No
1009	Asb6	ENSMUSG00000039483.10	protein_coding	-0.621566953222301	4.86335984330853	0.0228139202201576	0.0507256953339864	No
1010	Asb7	ENSMUSG00000030509.17	protein_coding	-0.116852424240659	3.94952572137397	0.679999533442206	0.77015427034731	No
1011	Asb8	ENSMUSG00000048175.13	protein_coding	-0.505854166925476	5.68692057347729	0.0392647391075713	0.0803909530661154	No
1012	Ascc1	ENSMUSG00000044475.14	protein_coding	-0.331967735492994	5.15657126267724	0.228094837036991	0.335301442747242	No
1013	Ascc2	ENSMUSG00000020412.16	protein_coding	-0.559870490463426	6.11074805642546	0.0160863108870099	0.0378369014396046	No
1014	Ascc3	ENSMUSG00000038774.9	protein_coding	-0.591489533039555	5.01820428092496	0.0148231782507652	0.0351852463898888	No
1015	Asdurf	ENSMUSG00000117809.1	protein_coding	-0.145049203130061	1.13329274760509	0.891123698787995	0.932330014335497	No
1016	Asf1a	ENSMUSG00000019857.7	protein_coding	0.386881942306413	4.30858044887619	0.179108493860553	0.277809134136122	No
1017	Asf1b	ENSMUSG00000005470.8	protein_coding	1.0555348715127	6.47221611583603	7.43920820035731e-05	0.000331169905497653	No
1018	Ash1l	ENSMUSG00000028053.13	protein_coding	-0.0280507258117013	5.28206685533276	0.908924024216566	0.945143145235372	No
1019	Ash2l	ENSMUSG00000031575.18	protein_coding	-0.114631671264783	3.82886358143783	0.710452208076291	0.79508768796589	No
1020	Asl	ENSMUSG00000025533.15	protein_coding	-0.525248763226212	6.44937487201748	0.0125777586454114	0.0304836636850402	No
1021	Asna1	ENSMUSG00000052456.9	protein_coding	-0.359982688722251	5.93393914592672	0.0934579359045789	0.163814798024401	No
1022	Asns	ENSMUSG00000029752.12	protein_coding	0.558201385517554	8.76953930549297	0.0205327798079972	0.0464255072262987	No
1023	Asnsd1	ENSMUSG00000026095.15	protein_coding	-0.680740023508383	6.12741698660278	0.00309594833090373	0.00909910334115798	No
1024	Asph	ENSMUSG00000028207.18	protein_coding	-0.979051766561707	5.75101020154573	0.000107318585282033	0.000461558977779364	No
1025	Aspm	ENSMUSG00000033952.14	protein_coding	0.876398967861799	4.70833651822547	0.000606028345239317	0.00216354206604094	No
1026	Aspscr1	ENSMUSG00000025142.18	protein_coding	0.0563550232054334	5.65800839431793	0.797385275595482	0.864301943409535	No
1027	Asrgl1	ENSMUSG00000024654.8	protein_coding	-0.644784427864657	3.84794381878657	0.0429722994212774	0.0869094158303193	No
1028	Ass1	ENSMUSG00000076441.9	protein_coding	-1.69619240265669	5.55786138113852	8.6318298037872e-07	5.81911648235801e-06	No
1029	Aste1	ENSMUSG00000032567.16	protein_coding	-1.4915040645006	3.25539266042946	6.24149270415707e-06	3.56108652542686e-05	No
1030	Asxl1	ENSMUSG00000042548.14	protein_coding	0.320204037007494	4.35215586288603	0.259446457561696	0.371132264422355	No
1031	Asxl2	ENSMUSG00000037486.18	protein_coding	-0.817062411420263	4.94837111905885	0.000945194467688329	0.00321035739735321	No
1032	Atad1	ENSMUSG00000013662.6	protein_coding	-0.425095285842817	7.28362373388802	0.0502631470329701	0.0988728487736963	No
1033	Atad2	ENSMUSG00000022360.8	protein_coding	-0.466574304418991	6.61755772750664	0.161276515204737	0.255894539624508	No
1034	Atad2b	ENSMUSG00000052812.5	protein_coding	-1.34423595939462	2.62023490432145	0.00194836302891887	0.00605389441761003	No
1035	Atad3a	ENSMUSG00000029036.18	protein_coding	-0.35680768404004	5.45129863546258	0.178518353287292	0.276997414943531	No
1036	Atad5	ENSMUSG00000017550.14	protein_coding	0.353396037023539	4.2131774032385	0.378531257920243	0.496747392489131	No
1037	Atat1	ENSMUSG00000024426.17	protein_coding	-0.151117101509001	2.76963919063377	0.754439619053719	0.831817085977824	No
1038	Ate1	ENSMUSG00000030850.17	protein_coding	-0.887524229488955	5.52913156195372	0.000102499626563337	0.000442056295143822	No
1039	Atf1	ENSMUSG00000023027.13	protein_coding	0.615141167503347	5.12087173951995	0.00789687553724397	0.0204616281130064	No
1040	Atf2	ENSMUSG00000027104.18	protein_coding	-0.139875675035588	5.89297933321542	0.557250010754308	0.666257390537546	No
1041	Atf3	ENSMUSG00000026628.13	protein_coding	-1.23416058819886	4.97060866402176	4.44783177545263e-06	2.6206599537224e-05	No
1042	Atf4	ENSMUSG00000042406.8	protein_coding	1.21038575827684	7.81649035654967	1.02132216402062e-08	9.48708370133572e-08	No
1043	Atf5	ENSMUSG00000038539.15	protein_coding	1.17346435030572	2.1681331581983	0.0142991572611723	0.0341041070018142	No
1044	Atf6	ENSMUSG00000026663.6	protein_coding	-1.1791798253691	5.3970884021103	1.09986915419443e-05	5.95048827310585e-05	No
1045	Atf6b	ENSMUSG00000015461.15	protein_coding	0.0674675748521484	5.8639616259286	0.771178862219555	0.843765190735998	No
1046	Atf7	ENSMUSG00000099083.7	protein_coding	1.00049619998304	6.02078010347079	0.000118789382114404	0.000505301756066673	No
1047	Atf7ip	ENSMUSG00000030213.12	protein_coding	-0.191796544888758	5.85086677990201	0.401864771727248	0.519745661926121	No
1048	Atf7ip2	ENSMUSG00000039200.16	protein_coding	1.02041682267748	0.592339608765147	0.162574520446639	0.257579266483477	No
1049	Atg10	ENSMUSG00000021619.6	protein_coding	-1.25072386499926	2.91460461086775	0.00492225068403082	0.0135719250738141	No
1050	Atg101	ENSMUSG00000037204.7	protein_coding	0.113588649649103	6.07715234680742	0.664371025844164	0.757697306019596	No
1051	Atg12	ENSMUSG00000032905.5	protein_coding	1.58543899403391	6.72647716658941	2.42137891621954e-11	3.12742585253775e-10	No
1052	Atg13	ENSMUSG00000027244.14	protein_coding	-0.413615329003689	5.24087049399835	0.13443986729173	0.220631095048759	No
1053	Atg14	ENSMUSG00000037526.7	protein_coding	-0.814352036072924	3.5312009640494	0.0148167661646974	0.035176739369442	No
1054	Atg16l1	ENSMUSG00000026289.15	protein_coding	-0.311043464698229	4.70381343149718	0.207358367079626	0.31085011085168	No
1055	Atg16l2	ENSMUSG00000047767.17	protein_coding	-0.335670574595003	4.48813627980463	0.186333379743643	0.28644352703639	No
1056	Atg2a	ENSMUSG00000024773.15	protein_coding	-0.769314334811565	4.33450432517896	0.0128421758161496	0.0310217484562574	No
1057	Atg2b	ENSMUSG00000041341.10	protein_coding	-1.35782880989784	4.29230969620936	2.04662733142144e-05	0.00010347947458626	No
1058	Atg3	ENSMUSG00000022663.3	protein_coding	0.280802803377161	5.13644900689438	0.269793277564426	0.382748007592225	No
1059	Atg4a	ENSMUSG00000079418.3	protein_coding	-1.41546525988663	4.46341724645912	5.69568228183953e-07	3.95328661950447e-06	No
1060	Atg4b	ENSMUSG00000026280.17	protein_coding	-0.725104295446911	6.46305680059057	0.00164902854482696	0.00525913257450197	No
1061	Atg4c	ENSMUSG00000028550.15	protein_coding	-1.55599378350994	3.51133184543126	4.16888118856867e-06	2.4679935375258e-05	No
1062	Atg4d	ENSMUSG00000002820.6	protein_coding	-0.356932397959504	5.08761347530408	0.132868891339594	0.218485360983853	No
1063	Atg5	ENSMUSG00000038160.7	protein_coding	-0.569473900197807	5.72088021661464	0.0200163414043963	0.0454395426880601	No
1064	Atg7	ENSMUSG00000030314.16	protein_coding	-0.606425797072415	4.80395273030749	0.0135932478497971	0.0326017772379051	No
1065	Atg9a	ENSMUSG00000033124.15	protein_coding	-0.0983425587485539	4.86021500085722	0.724630200632398	0.807539686001771	No
1066	Atg9b	ENSMUSG00000038295.14	protein_coding	-1.33200949004398	2.5338194529166	0.00410553877511911	0.0116214590998934	No
1067	Atic	ENSMUSG00000026192.13	protein_coding	-0.258667475256511	5.77985861495832	0.293532555221423	0.407755427944943	No
1068	Atl1	ENSMUSG00000021066.9	protein_coding	-0.297945002594278	2.74289417017124	0.462916942635552	0.57942648007457	No
1069	Atl2	ENSMUSG00000059811.13	protein_coding	1.343027302906	6.57210851847516	2.09893104683091e-10	2.40887868575022e-09	No
1070	Atl3	ENSMUSG00000024759.14	protein_coding	0.131204866792169	6.38008379922499	0.615890541942821	0.717001737241184	No
1071	Atm	ENSMUSG00000034218.16	protein_coding	-1.24364586391726	3.60106262342669	0.000126702319703829	0.0005365400690637	No
1072	Atmin	ENSMUSG00000047388.10	protein_coding	-0.718341803039797	3.48592698838604	0.0301752973158789	0.0644216182655171	No
1073	Atn1	ENSMUSG00000004263.15	protein_coding	0.550926108789182	4.69410335356235	0.0488715433364184	0.0965630271673348	No
1074	Atoh8	ENSMUSG00000037621.8	protein_coding	3.92107631468815	0.499624544030456	3.42077805191344e-05	0.000164213189539557	Up
1075	Atox1	ENSMUSG00000018585.9	protein_coding	-0.233692684590741	7.8514825407935	0.283595650343075	0.397449318193483	No
1076	Atp10a	ENSMUSG00000025324.8	protein_coding	-0.269102686684421	3.2500427405594	0.406138800550028	0.523857140022944	No
1077	Atp10d	ENSMUSG00000046808.17	polymorphic_pseudogene	0.21205805052653	4.29227491701969	0.50662221275747	0.620213295499746	No
1078	Atp11a	ENSMUSG00000031441.15	protein_coding	-1.4872576624946	6.82181144940265	9.63082461257928e-10	1.01687772946741e-08	No
1079	Atp11b	ENSMUSG00000037400.17	protein_coding	-1.49840068205423	5.43718471061857	0.000278324282516166	0.00108520295483889	No
1080	Atp11c	ENSMUSG00000062949.13	protein_coding	-0.963775604395802	3.86672765363956	0.00206604220886498	0.00638445540220189	No
1081	Atp13a1	ENSMUSG00000031862.10	protein_coding	-0.0859920917963501	6.34090914792856	0.723695081977093	0.806695104951445	No
1082	Atp13a2	ENSMUSG00000036622.15	protein_coding	0.235594042585212	3.58384739798204	0.409883957009162	0.527648174009518	No
1083	Atp13a3	ENSMUSG00000022533.14	protein_coding	-0.414717646769733	4.57835448761092	0.136610501855566	0.22360329281215	No
1084	Atp13a4	ENSMUSG00000038094.15	protein_coding	-0.0500648079213951	2.08613490684953	0.961342245439614	0.980578550826466	No
1085	Atp1a1	ENSMUSG00000033161.10	protein_coding	0.420408022473477	6.72103316134215	0.0629202244433268	0.118558059631283	No
1086	Atp1a3	ENSMUSG00000040907.15	protein_coding	1.4069958078568	0.531343456581068	0.100352351418516	0.173962724312683	No
1087	Atp1b1	ENSMUSG00000026576.12	protein_coding	4.51552292995956	6.30771664578139	2.91019874370596e-62	5.2459495614804e-60	Up
1088	Atp1b3	ENSMUSG00000032412.8	protein_coding	-0.208892165868668	8.07883612552622	0.326829858690687	0.443547166655185	No
1089	Atp23	ENSMUSG00000025436.12	protein_coding	-0.762547125014529	3.61928909861547	0.0122310747084107	0.0297714516451154	No
1090	Atp2a2	ENSMUSG00000029467.15	protein_coding	-0.343360156878514	5.93074501054511	0.115341117611648	0.194920220224684	No
1091	Atp2b1	ENSMUSG00000019943.10	protein_coding	0.54391004908155	7.47981688296333	0.0163820284632256	0.0384332767527299	No
1092	Atp2c1	ENSMUSG00000032570.17	protein_coding	-0.785554421913885	5.59248175496451	0.000679701193328861	0.00240037576451572	No
1093	Atp2c2	ENSMUSG00000034112.9	protein_coding	-0.818279221339466	2.94060965266979	0.0292317342762851	0.0627039917066429	No
1094	Atp5a1	ENSMUSG00000025428.15	protein_coding	0.301465014457403	10.6092067847342	0.136980096490127	0.224119763239174	No
1095	Atp5b	ENSMUSG00000025393.12	protein_coding	1.37999155625669	11.7036479814464	2.39909418873745e-10	2.73259464464436e-09	No
1096	Atp5c1	ENSMUSG00000025781.14	protein_coding	1.17059577085339	9.07879551119015	6.34028238188809e-09	6.00612583898889e-08	No
1097	Atp5d	ENSMUSG00000003072.15	protein_coding	0.431458943136031	8.64211225988005	0.0394509357350744	0.0807111795738784	No
1098	Atp5e	ENSMUSG00000016252.7	protein_coding	0.179563306308975	7.48292982274198	0.446524657552617	0.564762425324329	No
1099	Atp5f1	ENSMUSG00000000563.17	protein_coding	0.954173972753269	8.99055268710741	4.91732722901276e-06	2.87684459428319e-05	No
1100	Atp5g1	ENSMUSG00000006057.15	protein_coding	0.393922087422457	7.99114223883347	0.0566147703532724	0.109022219175414	No
1101	Atp5g2	ENSMUSG00000062683.11	protein_coding	0.161441033627128	5.33523416770632	0.484597196801875	0.599767839602451	No
1102	Atp5g3	ENSMUSG00000018770.9	protein_coding	1.71389571208626	8.42343962528344	3.65558061299838e-16	7.46602818792673e-15	No
1103	Atp5h	ENSMUSG00000034566.10	protein_coding	-0.533212101586776	8.61445276992248	0.0228525257615938	0.0507901685811471	No
1104	Atp5j	ENSMUSG00000022890.13	protein_coding	-0.123197215611825	7.96183831593518	0.588852365169821	0.694297631811758	No
1105	Atp5j2	ENSMUSG00000038690.15	protein_coding	-0.335330569285102	9.02691961506314	0.183774681007506	0.283496905734062	No
1106	Atp5k	ENSMUSG00000050856.16	protein_coding	0.440615406292668	6.49184883683569	0.0814651519798214	0.146764710359939	No
1107	Atp5l	ENSMUSG00000038717.8	protein_coding	0.989171251980393	8.33741979553061	1.18959706979373e-05	6.3831787550019e-05	No
1108	Atp5mpl	ENSMUSG00000021290.6	protein_coding	0.0775345692038103	6.61611963100464	0.746146049090489	0.825673003433052	No
1109	Atp5o	ENSMUSG00000022956.11	protein_coding	0.606022201280244	7.62836061165454	0.00416511611044639	0.011768676551961	No
1110	Atp5o	ENSMUSG00000116933.1	protein_coding	0.606022201280244	7.62836061165454	0.00416511611044639	0.011768676551961	No
1111	Atp5s	ENSMUSG00000054894.6	protein_coding	-0.752208948624801	3.22294300279599	0.0224170517128833	0.0499593781051501	No
1112	Atp6ap1	ENSMUSG00000019087.13	protein_coding	-0.00907027775347753	8.61828633176153	0.964606139514134	0.982779420320839	No
1113	Atp6ap2	ENSMUSG00000031007.2	protein_coding	-0.973741697709509	8.25451644532838	7.3677888631552e-05	0.000328460780931629	No
1114	Atp6v0a1	ENSMUSG00000019302.16	protein_coding	-1.25767670784266	5.68216466078611	8.48544596760759e-07	5.72974901982102e-06	No
1115	Atp6v0a2	ENSMUSG00000038023.12	protein_coding	-1.20922069296007	6.98248439565301	1.350632038039e-05	7.15466835141783e-05	No
1116	Atp6v0a4	ENSMUSG00000038600.12	protein_coding	5.27084009247569	2.53625338654647	1.71826578602083e-22	5.25105401634571e-21	Up
1117	Atp6v0b	ENSMUSG00000033379.13	protein_coding	-0.806239146371921	7.94066592708119	0.000353741036530867	0.0013459256691254	No
1118	Atp6v0c	ENSMUSG00000024121.13	protein_coding	-0.771869001055243	8.81114747510759	0.000409263889596479	0.00152819701555119	No
1119	Atp6v0c-ps2	ENSMUSG00000080242.5	processed_pseudogene	-0.669260188663644	6.80488219325818	0.00164822443478726	0.00525913257450197	No
1120	Atp6v0d1	ENSMUSG00000013160.7	protein_coding	-0.769142823864078	6.05701524465539	0.00559253346452077	0.0152443417119679	No
1121	Atp6v0e	ENSMUSG00000015575.15	protein_coding	-0.631104558935521	7.72683048023553	0.00200488633695869	0.00620938177773452	No
1122	Atp6v0e2	ENSMUSG00000039347.7	protein_coding	0.250536091152575	4.41261449187195	0.402029860715237	0.519851066386955	No
1123	Atp6v1a	ENSMUSG00000052459.13	protein_coding	-0.336525892880706	7.38788380650514	0.123337086487986	0.206053281630297	No
1124	Atp6v1b1	ENSMUSG00000006269.7	protein_coding	9.60614364736348	2.31121375897571	4.52031647921155e-12	6.38180435510025e-11	Up
1125	Atp6v1b2	ENSMUSG00000006273.14	protein_coding	-0.380375559442609	7.50988299611231	0.0826072292137886	0.148285281708919	No
1126	Atp6v1c1	ENSMUSG00000022295.8	protein_coding	-0.627735842650095	7.30174628045338	0.00364663806279902	0.0104677784964445	No
1127	Atp6v1c2	ENSMUSG00000020566.19	protein_coding	0.586438349782363	3.21717493075595	0.0901369513685371	0.159386323730717	No
1128	Atp6v1d	ENSMUSG00000021114.9	protein_coding	-0.884930423275372	7.17740199126485	0.000190396001389093	0.000769407117264538	No
1129	Atp6v1e1	ENSMUSG00000019210.10	protein_coding	-0.836205201268071	7.79342906761178	3.58688761391611e-05	0.000171459293396958	No
1130	Atp6v1f	ENSMUSG00000004285.12	protein_coding	0.344726443679525	7.8116870476606	0.138165774310862	0.225614533396154	No
1131	Atp6v1g1	ENSMUSG00000039105.6	protein_coding	-1.03813128000691	8.75176628297089	7.53540773651016e-06	4.20859458584254e-05	No
1132	Atp6v1g2	ENSMUSG00000024403.16	protein_coding	-1.69260728790133	0.626863545670549	0.0475295271911214	0.0943159315895291	No
1133	Atp6v1h	ENSMUSG00000033793.12	protein_coding	-0.876181546677705	7.10088512388649	2.6753531882266e-05	0.000131734136797951	No
1134	Atp7a	ENSMUSG00000033792.12	protein_coding	-0.792117036903649	3.58367928533096	0.00730883012177803	0.019126284253035	No
1135	Atp8a1	ENSMUSG00000037685.15	protein_coding	-3.17755518719685	1.9455788959228	1.35860692053038e-07	1.07019334246719e-06	Down
1136	Atp8a2	ENSMUSG00000021983.16	protein_coding	-6.75550249119749	0.281576919589986	0.000130924353616383	0.000552012579756126	Down
1137	Atp8b1	ENSMUSG00000039529.9	protein_coding	-1.78019610972736	2.86278214183389	9.30434789001666e-06	5.10262253333453e-05	No
1138	Atp8b2	ENSMUSG00000060671.12	protein_coding	-1.01643300545567	3.34708871614704	0.00110009593587069	0.00366836280170498	No
1139	Atp9a	ENSMUSG00000027546.15	protein_coding	0.123026904684419	6.58032524333345	0.568700530360948	0.676630686496028	No
1140	Atp9b	ENSMUSG00000024566.10	protein_coding	-0.923228402654501	5.74660390136274	0.000348758743611186	0.00132940890378055	No
1141	Atpaf1	ENSMUSG00000028710.17	protein_coding	-0.395163329231134	4.25530753380179	0.147151881732654	0.237605492014897	No
1142	Atpaf2	ENSMUSG00000042709.14	protein_coding	-0.374193687098896	5.4095533638248	0.103398864503452	0.178200786572528	No
1143	Atpif1	ENSMUSG00000054428.12	protein_coding	0.246371847278127	7.45781571573429	0.24780360212017	0.357520148842439	No
1144	Atr	ENSMUSG00000032409.15	protein_coding	-1.16310902832998	3.43100629390736	0.000438522175874723	0.0016228321402945	No
1145	Atraid	ENSMUSG00000013622.15	protein_coding	-0.452805975744042	6.55466984318866	0.0965518467130865	0.16833639885301	No
1146	Atrip	ENSMUSG00000025646.9	protein_coding	-0.59136471321944	4.77653398578799	0.0286158560507825	0.0615678978653576	No
1147	Atrn	ENSMUSG00000027312.14	protein_coding	-0.391634367905234	4.27608330468186	0.130451653584922	0.215393291821221	No
1148	Atrnl1	ENSMUSG00000054843.9	protein_coding	-0.333726154315426	3.72639152843457	0.3064735515199	0.42218607086106	No
1149	Atrx	ENSMUSG00000031229.16	protein_coding	-0.00555250015833157	6.60434490435666	0.985967706600162	0.998084669544463	No
1150	Atxn1	ENSMUSG00000046876.16	protein_coding	0.779320199123066	4.17984452730316	0.00446123761011452	0.0124638080401178	No
1151	Atxn10	ENSMUSG00000016541.10	protein_coding	0.166299521470671	8.32120470283277	0.414672288059435	0.532819619719344	No
1152	Atxn1l	ENSMUSG00000069895.4	protein_coding	-0.996859737726348	3.54852057866124	0.00182587209405273	0.00573982839684292	No
1153	Atxn2	ENSMUSG00000042605.16	protein_coding	1.26287859571184	4.42649758600939	1.30571317852066e-05	6.95225193255138e-05	No
1154	Atxn2l	ENSMUSG00000032637.15	protein_coding	0.0112147697762878	5.93293612645559	0.962201009152781	0.981052229841978	No
1155	Atxn3	ENSMUSG00000021189.11	protein_coding	-2.54261538731705	3.8393093067808	1.06899091956071e-12	1.60969843311091e-11	Down
1156	Atxn7	ENSMUSG00000021738.5	protein_coding	-0.40932932082202	3.05654359044376	0.224375325366057	0.331114211958523	No
1157	Atxn7l1	ENSMUSG00000020564.17	protein_coding	-0.428840682928637	3.02799651590191	0.221742987868987	0.328103650144476	No
1158	Atxn7l2	ENSMUSG00000048997.17	protein_coding	-0.0644427942016099	1.60820990361865	0.914604925157538	0.949009434235028	No
1159	Atxn7l3	ENSMUSG00000059995.12	protein_coding	0.471923233734298	2.80188341854486	0.174275450143117	0.271872325207587	No
1160	Atxn7l3b	ENSMUSG00000074748.3	protein_coding	-0.375122345584719	6.67779692649718	0.0912462359932285	0.160981657203372	No
1161	AU018091	ENSMUSG00000054753.9	protein_coding	0.465648288609898	1.1534527844807	0.517264309273535	0.630202123493411	No
1162	AU020206	ENSMUSG00000097415.2	lincRNA	0.302960983703849	3.03859135208471	0.378382858724294	0.496605043453917	No
1163	AU022252	ENSMUSG00000078584.9	protein_coding	-0.887892060892673	4.2814892797859	0.00353147736138674	0.0102055100885056	No
1164	AU040320	ENSMUSG00000028830.14	protein_coding	-1.52667315970806	4.98735227538325	7.26300022131883e-09	6.82305111425707e-08	No
1165	AU041133	ENSMUSG00000078435.5	protein_coding	-0.631989125002496	1.51478653173661	0.339549866287214	0.457756953331199	No
1166	Auh	ENSMUSG00000021460.17	protein_coding	-0.44642074027006	4.4823543730359	0.141653257495612	0.23037175950973	No
1167	Aunip	ENSMUSG00000078521.2	protein_coding	0.949212875100338	3.27249685514249	0.0236547728268152	0.052268265130561	No
1168	Aup1	ENSMUSG00000068328.9	protein_coding	-0.0442781183273414	7.33693729504117	0.842910383683309	0.89784356874651	No
1169	Aurka	ENSMUSG00000027496.15	protein_coding	1.04120999591051	6.6321922720658	3.18061484551616e-06	1.93072169099707e-05	No
1170	Aurkaip1	ENSMUSG00000065990.12	protein_coding	-1.25309436021459	6.40893597838764	5.94938327671773e-09	5.66170078009297e-08	No
1171	Aurkb	ENSMUSG00000020897.12	protein_coding	0.795198569968912	6.42472645845261	0.000238265698203616	0.000942005325574246	No
1172	Auts2	ENSMUSG00000029673.17	protein_coding	11.029539171043	3.85601094082629	4.10362558506375e-52	5.05355396307157e-50	Up
1173	AV356131	ENSMUSG00000108461.1	bidirectional_promoter_lncRNA	1.45201721238993	1.18710147843466	0.0321642900673882	0.067933340101575	No
1174	Aven	ENSMUSG00000003604.14	protein_coding	-1.15036952060301	0.961382656712198	0.0953082674043059	0.16660097404873	No
1175	Avl9	ENSMUSG00000029787.10	protein_coding	-2.00977292155868	4.66944819695882	4.70171549114536e-14	8.09971430455207e-13	Down
1176	Avpi1	ENSMUSG00000018821.3	protein_coding	-0.0998804144181987	6.42334039440333	0.739936602631152	0.82018861304428	No
1177	AW146154	ENSMUSG00000074166.7	protein_coding	-0.365540592222722	3.07022915225742	0.391874523928839	0.510273799060606	No
1178	AW209491	ENSMUSG00000039182.6	protein_coding	-0.437419813875421	5.35248047705972	0.0721656246518719	0.132759439091926	No
1179	AW549877	ENSMUSG00000041935.10	protein_coding	-0.476811152023292	4.87824452137831	0.176844521904851	0.27501410219892	No
1180	AW554918	ENSMUSG00000033632.16	protein_coding	-0.921252411448149	3.22055091968237	0.0239243240207488	0.0527514168002257	No
1181	Axin1	ENSMUSG00000024182.16	protein_coding	-0.308542557693321	3.78161110518509	0.281155584584815	0.394932478694426	No
1182	Axl	ENSMUSG00000002602.16	protein_coding	1.0924579526191	7.60876157239623	2.98699543083205e-05	0.000145523890202464	No
1183	Azi2	ENSMUSG00000039285.12	protein_coding	0.0868578791915579	5.98873042602852	0.685402744524301	0.773807691421735	No
1184	Azin1	ENSMUSG00000037458.15	protein_coding	-0.559904141872232	7.43588653788992	0.0285469931975648	0.0614516271012999	No
1185	Azin2	ENSMUSG00000028789.16	protein_coding	-0.320579350676423	1.14351053611725	0.679259749319326	0.769404118012855	No
1186	B130055M24Rik	ENSMUSG00000086502.1	processed_transcript	-0.227455361221787	2.36854843386975	0.624584498727099	0.724343309572742	No
1187	B230118H07Rik	ENSMUSG00000027165.16	protein_coding	-0.635048424162625	4.82688374860738	0.0110839656700129	0.027375370334317	No
1188	B230208H11Rik	ENSMUSG00000097378.8	lincRNA	-0.514916644217823	0.943072549656106	0.460958720374861	0.577440282407344	No
1189	B230219D22Rik	ENSMUSG00000045767.9	protein_coding	-0.395104234697843	4.75936963866058	0.100552905086924	0.174261813218778	No
1190	B230220B15Rik	ENSMUSG00000114627.1	lincRNA	7.04109010758919	-0.0830787866808829	1.89787639045953e-05	9.70233725628265e-05	Up
1191	B230307C23Rik	ENSMUSG00000080717.10	protein_coding	-1.74139661888577	2.75621861590963	4.89013849486587e-05	0.000226193910744298	No
1192	B230312C02Rik	ENSMUSG00000084843.1	lincRNA	0.831483894949657	0.909408801715327	0.198847788779576	0.301140727729254	No
1193	B230354K17Rik	ENSMUSG00000097119.2	bidirectional_promoter_lncRNA	-0.660491032280695	3.55127770990711	0.049256564617109	0.0972268054894996	No
1194	B230377A18Rik	ENSMUSG00000104195.1	TEC	0.923570524441705	0.427655923321554	0.28414673933461	0.397907807233043	No
1195	B2m	ENSMUSG00000060802.8	protein_coding	0.714757103949221	10.7059070712903	0.000327230155107331	0.00125620020655092	No
1196	B3galnt2	ENSMUSG00000039242.10	protein_coding	-0.629789470164335	5.80168497188424	0.0113681349829668	0.027977218622505	No
1197	B3galt6	ENSMUSG00000050796.4	protein_coding	-0.162825677986781	4.51969042190545	0.567548085487953	0.675647309274422	No
1198	B3gat3	ENSMUSG00000071649.6	protein_coding	-0.302951776254193	4.23919716947631	0.281780693708582	0.395529654480008	No
1199	B3glct	ENSMUSG00000051950.10	protein_coding	0.285146948093363	4.58455832430624	0.246128196809202	0.355887295037532	No
1200	B3gnt2	ENSMUSG00000051650.11	protein_coding	-1.87470326351104	4.34325829439579	2.93023781711943e-11	3.73425184112003e-10	No
1201	B3gnt3	ENSMUSG00000031803.8	protein_coding	-2.40191531829371	5.72364713841509	1.56801136373187e-18	3.75056256578788e-17	Down
1202	B3gntl1	ENSMUSG00000046605.14	protein_coding	2.51904706264085	3.46903433803013	1.33974582196962e-15	2.64504103708858e-14	Up
1203	B4galnt1	ENSMUSG00000006731.10	protein_coding	-1.20797140330783	6.4378589603696	1.66659593254213e-08	1.5021101600695e-07	No
1204	B4galnt3	ENSMUSG00000041372.10	protein_coding	1.53544474337634	2.67808660553985	4.06931349206778e-05	0.000191575023521344	No
1205	B4galnt4	ENSMUSG00000055629.5	protein_coding	3.96684719461385	1.05768042715683	4.7942840445883e-07	3.37663108417833e-06	Up
1206	B4galt1	ENSMUSG00000028413.13	protein_coding	-0.960725500301228	6.17226913466832	3.54027416887582e-05	0.000169361269663375	No
1207	B4galt3	ENSMUSG00000052423.14	protein_coding	-0.211430665724445	5.70772344431038	0.346802469317146	0.464569640642613	No
1208	B4galt4	ENSMUSG00000022793.17	protein_coding	-1.63322010524891	4.60971888675693	1.37020184965155e-09	1.40964190289214e-08	No
1209	B4galt5	ENSMUSG00000017929.13	protein_coding	-0.0221957827204796	2.90920644293576	0.973172355347947	0.989275296810613	No
1210	B4galt6	ENSMUSG00000056124.5	protein_coding	6.57461694555568	1.31643372918401	1.34999805336583e-12	2.01093123206756e-11	Up
1211	B4galt7	ENSMUSG00000021504.14	protein_coding	-1.3018480512018	5.06291394446787	1.01514251808081e-06	6.80298633614716e-06	No
1212	B4gat1	ENSMUSG00000047379.7	protein_coding	-0.888729884174764	6.49813727115733	0.00124679429401848	0.00410550436873844	No
1213	B930036N10Rik	ENSMUSG00000091993.2	antisense	0.010534737654518	2.1351614757355	0.999999999999999	1	No
1214	B930095G15Rik	ENSMUSG00000085133.2	sense_intronic	1.58856906172539	1.52203283326191	0.00682804594365234	0.018035089285867	No
1215	B9d1	ENSMUSG00000001039.12	protein_coding	-0.838639294546894	5.47652020497281	0.000215290356424402	0.000859089333720472	No
1216	B9d2	ENSMUSG00000063439.7	protein_coding	1.30885836263419	4.35419687108949	2.2367324864311e-06	1.39311360371708e-05	No
1217	Baalc	ENSMUSG00000022296.9	protein_coding	-1.68581142535965	0.146475997293887	0.0982221314389391	0.170865296620633	No
1218	Babam1	ENSMUSG00000031820.9	protein_coding	-0.315539291722441	6.62982282859597	0.146660555894309	0.236965964434062	No
1219	Babam2	ENSMUSG00000052139.18	protein_coding	-0.295547673209766	4.71739359904513	0.272832902250447	0.38623897543718	No
1220	Bace1	ENSMUSG00000032086.12	protein_coding	-2.13388310978325	6.51728411609183	2.70741004565855e-20	7.22634466693157e-19	Down
1221	Bach1	ENSMUSG00000025612.5	protein_coding	-0.438724900651834	3.78846258207053	0.119545156815507	0.200715801899471	No
1222	Bad	ENSMUSG00000024959.14	protein_coding	-0.824383353784199	5.75306358461815	0.00144197185740364	0.00467063696937148	No
1223	Bag1	ENSMUSG00000028416.12	protein_coding	-0.141401927913664	3.6538483577109	0.743070689014911	0.823075361115635	No
1224	Bag2	ENSMUSG00000042215.8	protein_coding	0.403043679305561	6.21046754050339	0.0588507970558916	0.112509408819732	No
1225	Bag3	ENSMUSG00000030847.8	protein_coding	-1.36826899957727	5.05065915136896	2.50292335612575e-08	2.19699087533466e-07	No
1226	Bag4	ENSMUSG00000037316.9	protein_coding	-0.399024014159386	3.22411025848149	0.215742469523452	0.320914805629819	No
1227	Bag5	ENSMUSG00000049792.6	protein_coding	-0.783158413951947	5.75865966311846	0.000359520947063655	0.00136541115712297	No
1228	Bag6	ENSMUSG00000024392.17	protein_coding	0.780421616537458	5.46807031910429	0.000763035692011901	0.00265695350986675	No
1229	Bahcc1	ENSMUSG00000039741.15	protein_coding	1.81245115494638	2.51242592892802	6.60718594325196e-06	3.75080688097526e-05	No
1230	Bahd1	ENSMUSG00000040007.8	protein_coding	0.0593627321514012	2.59138937405623	0.899206372371974	0.938361344035793	No
1231	Baiap2	ENSMUSG00000025372.16	protein_coding	-0.889451046792696	7.2745746281061	2.32518488307616e-05	0.000116334069089707	No
1232	Baiap2l1	ENSMUSG00000038859.7	protein_coding	-2.69948949538238	6.6925094829508	1.50325983282031e-31	7.79064408359126e-30	Down
1233	Bak1	ENSMUSG00000057789.14	protein_coding	-0.200489954584394	4.15024519846589	0.449548178628512	0.567490129481521	No
1234	Bambi	ENSMUSG00000024232.2	protein_coding	4.04404738851948	1.98086218547456	1.9750279925837e-12	2.91059220044503e-11	Up
1235	Banf1	ENSMUSG00000024844.15	protein_coding	0.710835621871359	8.37798344933169	0.00309421329970116	0.00909615339675799	No
1236	Banp	ENSMUSG00000025316.16	protein_coding	0.516671555447647	4.41418803248273	0.069156782031256	0.128211664168246	No
1237	Bap1	ENSMUSG00000021901.10	protein_coding	-0.436573950533946	6.00150371744289	0.0443126693657245	0.0891269375114621	No
1238	Bard1	ENSMUSG00000026196.7	protein_coding	0.99850209036363	3.98863716588314	0.000128828354491033	0.000543912787902059	No
1239	Basp1	ENSMUSG00000045763.8	protein_coding	-0.959852720442686	4.27428969313592	0.000240666453001931	0.000951194579738806	No
1240	Batf3	ENSMUSG00000026630.9	protein_coding	0.63631111178368	0.744018070318583	0.397251142428882	0.515225204330598	No
1241	Bax	ENSMUSG00000003873.11	protein_coding	0.956015149803766	8.5677492347559	1.92164999468031e-06	1.21574174129368e-05	No
1242	Baz1a	ENSMUSG00000035021.13	protein_coding	-0.683564391060198	4.5263946231023	0.00747335155535693	0.0194993804584706	No
1243	Baz1b	ENSMUSG00000002748.7	protein_coding	1.01542928046996	6.66254391968176	0.000193029810736962	0.000778503497388564	No
1244	Baz2a	ENSMUSG00000040054.16	protein_coding	-0.281604721588	4.30952669400439	0.282295719096412	0.396029117315719	No
1245	Baz2b	ENSMUSG00000026987.16	protein_coding	0.614464769379682	5.06685504804739	0.0106426863695965	0.0264166300269489	No
1246	Bbc3	ENSMUSG00000002083.13	protein_coding	1.82900338512571	2.27327905555362	1.70165506181651e-05	8.80781758588169e-05	No
1247	Bbip1	ENSMUSG00000084957.3	protein_coding	0.0301933348907016	4.61780980778195	0.929995238018412	0.958985306787681	No
1248	Bbox1	ENSMUSG00000041660.8	protein_coding	4.15071638859254	2.20194845982512	1.19890514071442e-15	2.37830656143636e-14	Up
1249	Bbs1	ENSMUSG00000006464.9	protein_coding	-2.07681349733479	0.908428195020824	0.0130316926933518	0.0313943553919622	Down
1250	Bbs10	ENSMUSG00000035759.4	protein_coding	-0.307269011393592	1.89787403749173	0.631720975178974	0.730372326573348	No
1251	Bbs12	ENSMUSG00000051444.9	protein_coding	0.270856698028164	3.08517294797258	0.492215239816876	0.60710037969878	No
1252	Bbs2	ENSMUSG00000031755.6	protein_coding	-0.577999494781054	3.31129061136991	0.0622741590917762	0.117661551083626	No
1253	Bbs4	ENSMUSG00000025235.8	protein_coding	-1.72995209173238	2.80187712853092	1.41443039052319e-05	7.4545276259862e-05	No
1254	Bbs5	ENSMUSG00000063145.10	protein_coding	-0.566916895470822	3.6657310223936	0.0617276806341671	0.116735425228489	No
1255	Bbs7	ENSMUSG00000037325.10	protein_coding	-0.624099144142548	4.06440019097917	0.0215361683450654	0.0483165335274033	No
1256	Bbs9	ENSMUSG00000035919.16	protein_coding	-0.983327089496521	4.41980333566028	0.00137148626820734	0.00446675731970749	No
1257	Bbx	ENSMUSG00000022641.15	protein_coding	0.756619757142079	5.97335782364161	0.0010515342887049	0.00353009000888302	No
1258	BC002059	ENSMUSG00000060149.7	lincRNA	0.00946241134575249	2.61277719949173	1	1	No
1259	BC002163	ENSMUSG00000081824.5	processed_pseudogene	-0.583157374983663	5.23849880589066	0.0465881714875295	0.092847889274458	No
1260	BC003965	ENSMUSG00000067722.4	protein_coding	-0.564365113626354	5.04800161225183	0.0168091411371094	0.0392476248288656	No
1261	BC004004	ENSMUSG00000052712.17	protein_coding	-0.350975038968514	6.36590323505533	0.111290605384649	0.189180340272553	No
1262	BC005537	ENSMUSG00000019132.11	protein_coding	0.0111328116229169	5.1088633313888	0.973208918779117	0.989275296810613	No
1263	BC005561	ENSMUSG00000079065.3	protein_coding	0.232762432180473	1.20395153714839	0.750467374325947	0.828759051928094	No
1264	BC005624	ENSMUSG00000026851.9	protein_coding	-0.321267569965285	5.83570046596634	0.171297862445578	0.268067792287129	No
1265	BC006965	ENSMUSG00000041674.16	processed_transcript	6.71826015718382	4.52722827579285	5.41121058207552e-61	9.34786628053546e-59	Up
1266	BC017158	ENSMUSG00000030780.15	protein_coding	-1.25128897604681	3.48632050055534	0.00192467283244554	0.00599376081370999	No
1267	BC018473	ENSMUSG00000056032.12	antisense	3.80446634101638	1.45150435103261	1.82349488346974e-08	1.63052691305511e-07	Up
1268	BC023719	ENSMUSG00000092365.2	antisense	-0.682973499201432	4.00807002724336	0.0131567200415139	0.0316811079739966	No
1269	BC024063	ENSMUSG00000112160.1	protein_coding	0.277043659417824	2.24392557574093	0.529740199000081	0.641505664054244	No
1270	BC024978	ENSMUSG00000078786.9	protein_coding	-0.568116324596215	2.70215540300249	0.119153685875361	0.200169423941979	No
1271	BC029722	ENSMUSG00000074649.6	protein_coding	-1.46957079005741	4.02072450740383	2.31096859563851e-06	1.43719136962759e-05	No
1272	BC030867	ENSMUSG00000034773.16	protein_coding	0.602875720209029	3.95471813659772	0.0326869189212872	0.0689318239306495	No
1273	BC031181	ENSMUSG00000036299.5	protein_coding	-1.09577170365921	6.98983628130677	4.85954481571574e-05	0.000224946105016272	No
1274	BC037034	ENSMUSG00000036948.17	protein_coding	0.212849465463533	0.777399030875621	0.776930277303808	0.848565049974075	No
1275	BC039966	ENSMUSG00000086272.1	antisense	1.17735721318901	1.8371414379322	0.0308486681980896	0.0656226671879321	No
1276	BC048403	ENSMUSG00000053684.8	protein_coding	-1.30531848428682	3.03839289820998	0.00146658054412003	0.00474416874064108	No
1277	BC052040	ENSMUSG00000040282.13	protein_coding	-0.971258059019997	3.77923473311849	0.000684555946429293	0.00241272509540593	No
1278	BC055324	ENSMUSG00000041406.14	protein_coding	0.260885345428475	4.72888825787317	0.328481294259003	0.44519813774931	No
1279	Bc1	ENSMUSG00000115783.1	lincRNA	-0.747223533589339	3.00164348240253	0.0259052829439787	0.0564290559119453	No
1280	Bcam	ENSMUSG00000002980.14	protein_coding	-0.00428117153471383	3.90541283907908	1	1	No
1281	Bcap29	ENSMUSG00000020650.15	protein_coding	-1.83062421252912	5.34832263428601	9.21213617161258e-14	1.55258197428885e-12	No
1282	Bcap31	ENSMUSG00000002015.5	protein_coding	0.146627663965323	8.40754425375156	0.464569856319946	0.581144511003469	No
1283	Bcar1	ENSMUSG00000031955.10	protein_coding	-0.618401237816479	6.25936574456387	0.0048752759877989	0.0134657389970174	No
1284	Bcar3	ENSMUSG00000028121.8	protein_coding	0.884747778371822	4.64946946222114	0.00473689992388228	0.0131365799895759	No
1285	Bcas2	ENSMUSG00000005687.14	protein_coding	0.000208660237252593	7.34420943844117	1	1	No
1286	Bcas3	ENSMUSG00000059439.15	protein_coding	-0.972957632066458	4.60060082040202	0.0044197982804532	0.0123646988331707	No
1287	Bcat2	ENSMUSG00000030826.19	protein_coding	1.33693978096936	5.11813936005582	7.78009016844017e-08	6.38316368832842e-07	No
1288	Bccip	ENSMUSG00000030983.4	protein_coding	0.154018833981148	7.11261452781172	0.474002404889474	0.589859120761908	No
1289	Bcdin3d	ENSMUSG00000037525.5	protein_coding	-0.176540163168457	3.54590178507184	0.555551245206274	0.66486973068649	No
1290	Bckdha	ENSMUSG00000060376.7	protein_coding	-0.233398209851227	5.16229668650385	0.37047914104574	0.488870308828791	No
1291	Bckdhb	ENSMUSG00000032263.14	protein_coding	-0.578203620512838	4.82533321772182	0.0286151763215793	0.0615678978653576	No
1292	Bckdk	ENSMUSG00000030802.14	protein_coding	0.0801117025540021	7.57739422839539	0.695335590678959	0.782464858125838	No
1293	Bcl10	ENSMUSG00000028191.11	protein_coding	-0.314288286013291	5.84369269393985	0.148477747190043	0.239125497805225	No
1294	Bcl2	ENSMUSG00000057329.7	protein_coding	1.71059177755165	3.23861463285863	1.87075786774089e-06	1.18716767137557e-05	No
1295	Bcl2l1	ENSMUSG00000007659.18	protein_coding	-0.308045803362365	7.98930325403388	0.131257134368132	0.216411286333353	No
1296	Bcl2l11	ENSMUSG00000027381.16	protein_coding	-0.34735413280483	4.22022939878405	0.332295066557651	0.449370547637987	No
1297	Bcl2l12	ENSMUSG00000003190.12	protein_coding	-0.332827479509994	3.74859115572316	0.254714376967043	0.365709040830669	No
1298	Bcl2l13	ENSMUSG00000009112.4	protein_coding	-0.491893080462158	5.71777746420475	0.0280441358939125	0.0604843007193487	No
1299	Bcl2l14	ENSMUSG00000030200.13	protein_coding	2.26895572259028	1.27926237571901	0.00072977385272454	0.00255472197584797	Up
1300	Bcl2l15	ENSMUSG00000044165.12	protein_coding	-7.14792126548513	0.590176389333119	1.26286682625444e-05	6.74432700083845e-05	Down
1301	Bcl2l2	ENSMUSG00000089682.10	protein_coding	-1.07824361974676	1.73823326013756	0.0335864040917885	0.0705178416768511	No
1302	Bcl3	ENSMUSG00000053175.17	protein_coding	0.83345254302938	0.776897359698431	0.21490602853555	0.320010170006283	No
1303	Bcl6	ENSMUSG00000022508.5	protein_coding	0.0634097536860289	3.11757484726191	0.864308700625049	0.913362074628238	No
1304	Bcl7a	ENSMUSG00000029438.9	protein_coding	-0.777011167503711	3.24381424635341	0.0231497858563885	0.0513487699934563	No
1305	Bcl7b	ENSMUSG00000029681.12	protein_coding	0.658424261226962	4.97152725346329	0.00887775261082211	0.0225903205755739	No
1306	Bcl7c	ENSMUSG00000030814.17	protein_coding	0.678240466873402	2.95865885517641	0.0507107703575605	0.0996273198084564	No
1307	Bcl9	ENSMUSG00000038256.15	protein_coding	1.46046738418705	2.73878966839855	0.000237246186315862	0.000938899480839885	No
1308	Bcl9l	ENSMUSG00000063382.6	protein_coding	0.503583171790429	4.89047372999861	0.0325810816824217	0.0687435952444379	No
1309	Bclaf1	ENSMUSG00000037608.16	protein_coding	-0.102284655079059	7.4164852009839	0.618163499289146	0.718773263920575	No
1310	Bclaf3	ENSMUSG00000044150.12	protein_coding	-0.838088463687876	4.67062255558908	0.00217654262527413	0.00667780887349768	No
1311	Bcor	ENSMUSG00000040363.15	protein_coding	1.24409015531846	2.87759290678915	0.000344712065122208	0.00131600020441683	No
1312	Bcorl1	ENSMUSG00000036959.15	protein_coding	-0.1426900025207	2.79311908712153	0.721173438987224	0.80426389618247	No
1313	Bcr	ENSMUSG00000009681.10	protein_coding	-0.479465852035815	4.54731501895783	0.0529180264445601	0.103263813200575	No
1314	Bcs1l	ENSMUSG00000026172.12	protein_coding	-0.31531811669388	4.47374602612485	0.227249694968338	0.334302981196474	No
1315	Bdh1	ENSMUSG00000046598.15	protein_coding	-0.721485795146225	3.75736384875036	0.0135012609293914	0.0324186647567124	No
1316	Bdh2	ENSMUSG00000028167.15	protein_coding	3.44596929635599	1.15692030393576	2.95831707840309e-07	2.17983103206029e-06	Up
1317	Bdkrb2	ENSMUSG00000021070.6	protein_coding	-1.89426485108098	4.17218812444587	1.34128045171066e-05	7.10815775814965e-05	No
1318	Bdnf	ENSMUSG00000048482.14	protein_coding	-11.1903912071407	4.18942011340709	8.82269690527265e-45	7.78274497218306e-43	Down
1319	Bdp1	ENSMUSG00000049658.13	protein_coding	-0.471455682105007	4.31078691555422	0.101142217879046	0.175039224430162	No
1320	Becn1	ENSMUSG00000035086.13	protein_coding	-0.469653760473148	7.1646734223933	0.0222171210545561	0.0496026838407052	No
1321	Bend3	ENSMUSG00000038214.15	protein_coding	0.0301679523049598	2.58722501221555	1	1	No
1322	Bet1	ENSMUSG00000032757.6	protein_coding	0.601196987402714	4.82606230758227	0.0115466581089143	0.0283492565255973	No
1323	Bet1l	ENSMUSG00000025484.9	protein_coding	-0.45705151896357	3.83657889928834	0.108381833347608	0.185091131230605	No
1324	Bex3	ENSMUSG00000046432.12	protein_coding	-0.360315643019379	7.54578345457419	0.0962379761653791	0.167878087992558	No
1325	Bfar	ENSMUSG00000022684.15	protein_coding	0.447819314397698	5.1631360642142	0.0875203554536834	0.155511168733273	No
1326	Bglap3	ENSMUSG00000074489.9	protein_coding	-3.24646863734734	0.491377652969664	0.00173166850935328	0.0054847193581197	Down
1327	Bgn	ENSMUSG00000031375.17	protein_coding	8.93107662704066	1.64665183612107	6.92868841270391e-15	1.2901051867846e-13	Up
1328	Bhlhb9	ENSMUSG00000072964.14	protein_coding	9.90337068804942	4.75815954298912	8.98148902087141e-71	2.06873630447405e-68	Up
1329	Bhlhe40	ENSMUSG00000030103.11	protein_coding	-2.04217257906891	7.45260693758428	9.59222737130955e-14	1.6079262000586e-12	Down
1330	Bhlhe41	ENSMUSG00000030256.11	protein_coding	-1.3974937846477	4.61083295625456	3.89062097988608e-06	2.32205104356157e-05	No
1331	Bicd2	ENSMUSG00000037933.16	protein_coding	-0.854858061757186	5.56618014311347	0.000694141503851435	0.00244512376802723	No
1332	Bicdl1	ENSMUSG00000041609.16	protein_coding	1.15450235188173	1.84637536169229	0.0108567757204018	0.0268622590830231	No
1333	Bicdl2	ENSMUSG00000043782.9	protein_coding	-5.9198692238303	4.17108632259204	3.63754016618299e-26	1.39566843390383e-24	Down
1334	Bicra	ENSMUSG00000070808.4	protein_coding	1.2853240758803	3.06870097140684	0.000153129927401193	0.000635512191196541	No
1335	Bicral	ENSMUSG00000036568.7	protein_coding	-0.335572838330352	3.22122347405692	0.337634558134009	0.455674764981641	No
1336	Bid	ENSMUSG00000004446.12	protein_coding	-0.132887940645298	7.33029731133972	0.520420650421788	0.63302146161215	No
1337	Bik	ENSMUSG00000016758.4	protein_coding	1.76140379612889	1.34712482552952	0.00190429911741736	0.00593923581304844	No
1338	Bin1	ENSMUSG00000024381.16	protein_coding	-0.237266101952469	7.33631667875544	0.37689095297952	0.495274133455813	No
1339	Bin3	ENSMUSG00000022089.9	protein_coding	-0.918888648413519	5.2645082259876	0.000148454815410353	0.000618231638571732	No
1340	Birc2	ENSMUSG00000057367.12	protein_coding	-0.110728123331907	4.24317035296158	0.723117211903978	0.806214761712233	No
1341	Birc3	ENSMUSG00000032000.17	protein_coding	0.510090755578305	3.37970509292369	0.104724140612222	0.179886598665214	No
1342	Birc5	ENSMUSG00000017716.15	protein_coding	4.98114794393912	10.6561312411887	2.95007292484024e-98	1.83465035195815e-95	Up
1343	Birc6	ENSMUSG00000024073.16	protein_coding	-0.00327854911945998	5.66176921259822	0.993419789323494	1	No
1344	Bivm	ENSMUSG00000041684.11	protein_coding	-0.998718614056406	4.55427901361392	0.000352657716816078	0.00134262524694165	No
1345	Blcap	ENSMUSG00000067787.10	protein_coding	-1.53534273328809	5.11789098688188	1.33971751693622e-08	1.22525047615093e-07	No
1346	Blm	ENSMUSG00000030528.12	protein_coding	0.418451325599305	4.48170248500261	0.216927225456363	0.322512650038997	No
1347	Blmh	ENSMUSG00000020840.10	protein_coding	-0.0350551511301862	6.80538605773947	0.883685963519561	0.926752615030042	No
1348	Blnk	ENSMUSG00000061132.13	protein_coding	-5.34167236195069	5.40908130035166	1.22995013918287e-21	3.56599529863787e-20	Down
1349	Bloc1s1	ENSMUSG00000090247.7	protein_coding	-0.748318353452432	5.8475456959944	0.00582373145634355	0.0157708625852387	No
1350	Bloc1s2	ENSMUSG00000057506.5	protein_coding	-0.127898771487251	5.96489989178461	0.610499895634628	0.712727398338981	No
1351	Bloc1s3	ENSMUSG00000057667.7	protein_coding	-0.768543168000915	0.818522935154533	0.348565440953214	0.466479121430609	No
1352	Bloc1s4	ENSMUSG00000060708.4	protein_coding	0.194943345553051	1.91006701665882	0.684976259374896	0.773582244989594	No
1353	Bloc1s5	ENSMUSG00000038982.10	protein_coding	-0.786816750657847	4.60202593759502	0.00812576142188552	0.0209685104907494	No
1354	Bloc1s6	ENSMUSG00000005804.14	protein_coding	-0.87977983611378	5.63363463138402	7.58589238096367e-05	0.000337458259779779	No
1355	Blvra	ENSMUSG00000001999.15	protein_coding	-0.192104434942906	5.6081227171341	0.407946093222561	0.525681018980272	No
1356	Blvrb	ENSMUSG00000040466.16	protein_coding	0.396645185089418	4.6066462254357	0.277266226091815	0.390824718963054	No
1357	Blzf1	ENSMUSG00000026577.13	protein_coding	-0.857744787958647	5.15022942577203	0.00131331658960241	0.00429530153601755	No
1358	Bmf	ENSMUSG00000040093.15	protein_coding	1.75693083382527	1.05188406253515	0.013578894381691	0.0325799167282934	No
1359	Bmi1	ENSMUSG00000026739.13	protein_coding	0.418515228356091	5.19886507780413	0.114004908266607	0.193108136867773	No
1360	Bmp1	ENSMUSG00000022098.10	protein_coding	-1.95908440529197	6.15818426490184	9.01320085612073e-13	1.36382229012688e-11	No
1361	Bmp2k	ENSMUSG00000034663.13	protein_coding	-1.71643040022852	2.86676072920187	5.12776872218898e-06	2.99011661352961e-05	No
1362	Bmp7	ENSMUSG00000008999.7	protein_coding	4.93845434787437	2.20881270279202	1.45811284486175e-13	2.40295787553987e-12	Up
1363	Bmper	ENSMUSG00000031963.8	protein_coding	-0.410990666653646	0.349050433802119	0.749621333729131	0.828265981071594	No
1364	Bmpr1a	ENSMUSG00000021796.15	protein_coding	-0.242535800728103	4.38499114855996	0.348975502425164	0.466877196855351	No
1365	Bmpr2	ENSMUSG00000067336.6	protein_coding	-0.400978544710158	4.8125977186856	0.104483063382639	0.179621332737147	No
1366	Bms1	ENSMUSG00000030138.8	protein_coding	-0.770591612698716	6.0445739693877	0.00424022537186649	0.0119510362962328	No
1367	Bmt2	ENSMUSG00000042742.7	protein_coding	1.62589289362016	2.83921273682505	8.23277455094077e-05	0.000363504614357832	No
1368	Bmyc	ENSMUSG00000049086.8	protein_coding	-1.77307282825778	4.60609458455683	5.18304605709857e-11	6.42098873089561e-10	No
1369	Bnip1	ENSMUSG00000024191.15	protein_coding	0.162757164898983	4.68972675859442	0.512302512811556	0.625478444617001	No
1370	Bnip2	ENSMUSG00000011958.17	protein_coding	0.376453854168179	7.88176579151737	0.0704376557765935	0.130024274643703	No
1371	Bnip3	ENSMUSG00000078566.8	protein_coding	1.68034173479361	6.87214886768088	6.04454867636452e-05	0.000274989379797447	No
1372	Bnip3l	ENSMUSG00000022051.15	protein_coding	-0.312219580780114	6.82122674958589	0.314306041813974	0.430449080387823	No
1373	Bnip3l-ps	ENSMUSG00000073198.5	transcribed_processed_pseudogene	-0.714155242409586	2.35236396217568	0.321686514536412	0.437825899476172	No
1374	Boc	ENSMUSG00000022687.12	protein_coding	3.17936304920034	3.02436235523768	8.84145547578003e-08	7.18288851781529e-07	Up
1375	Bod1	ENSMUSG00000044502.16	protein_coding	0.465954650257937	1.55965701834522	0.376598793768774	0.495087632523539	No
1376	Bod1l	ENSMUSG00000061755.10	protein_coding	-0.0319467243949481	4.50475345881715	0.924713143059851	0.955677779258697	No
1377	Bok	ENSMUSG00000026278.14	protein_coding	2.76581677493188	4.12306784449601	1.36730892761675e-21	3.93671028742989e-20	Up
1378	Bola1	ENSMUSG00000015943.11	protein_coding	-0.582098472424711	4.88149439416983	0.0173039620196275	0.0401392539351225	No
1379	Bola2	ENSMUSG00000047721.8	protein_coding	-0.689426734518165	6.48461237644704	0.00286796067840831	0.00850743976104044	No
1380	Bola3	ENSMUSG00000045160.14	protein_coding	-0.258627234473952	5.57666662715558	0.241470522976548	0.350538091127719	No
1381	Bop1	ENSMUSG00000022557.11	protein_coding	0.325263313624474	7.34571700777397	0.16688840489828	0.262687671491371	No
1382	Bora	ENSMUSG00000022070.7	protein_coding	0.0866176065034684	4.32617611144882	0.773795718548385	0.845735601696381	No
1383	Borcs5	ENSMUSG00000042992.15	protein_coding	-0.594600061997632	3.77617772361303	0.0898315061608999	0.158891392723162	No
1384	Borcs6	ENSMUSG00000045176.3	protein_coding	0.461100588737615	1.02794751234401	0.627694667636937	0.72713665605553	No
1385	Borcs7	ENSMUSG00000062376.7	protein_coding	-0.529697240222777	2.9214127764155	0.161491210763495	0.256137169022743	No
1386	Borcs8	ENSMUSG00000002345.18	protein_coding	-0.506908409048209	4.975426579421	0.0504691517653337	0.099215316841666	No
1387	Bpgm	ENSMUSG00000038871.5	protein_coding	0.554347812323573	6.04253565971942	0.0171739673440106	0.0399121460808676	No
1388	Bphl	ENSMUSG00000038286.11	protein_coding	-1.74932602318368	4.71827446946465	4.78883470567232e-10	5.24788775939668e-09	No
1389	Bpnt1	ENSMUSG00000026617.16	protein_coding	-1.08623446308973	5.84898718356112	1.93127220486265e-05	9.85685830286483e-05	No
1390	Bptf	ENSMUSG00000040481.17	protein_coding	0.14523194200726	5.01578329109361	0.540816991333512	0.651936590250651	No
1391	Braf	ENSMUSG00000002413.15	protein_coding	0.989868621112287	4.97711702673361	0.000111506830649724	0.00047693327359741	No
1392	Brap	ENSMUSG00000029458.14	protein_coding	-0.595603078775985	4.1343006303876	0.0261499096871323	0.0568948631910774	No
1393	Brat1	ENSMUSG00000000148.17	protein_coding	-2.19133021774686	6.15965133045152	1.13331885864255e-21	3.29350933733554e-20	Down
1394	Brca1	ENSMUSG00000017146.12	protein_coding	-0.354855574523974	4.68099395405717	0.345986352236834	0.463926072565949	No
1395	Brca2	ENSMUSG00000041147.10	protein_coding	0.529017444963852	3.95583422314192	0.159468166884982	0.253542766165845	No
1396	Brcc3	ENSMUSG00000031201.17	protein_coding	-0.064899206697098	5.53818283432121	0.790307117092477	0.858426331534035	No
1397	Brd1	ENSMUSG00000022387.17	protein_coding	0.220409949548941	4.10005030519716	0.387822405548801	0.506269424875733	No
1398	Brd2	ENSMUSG00000024335.20	protein_coding	-0.251619945258217	6.6864522884315	0.257792452903664	0.369403517190758	No
1399	Brd3	ENSMUSG00000026918.16	protein_coding	-0.280250510665476	6.10118860834205	0.197636577226641	0.29998124244815	No
1400	Brd3os	ENSMUSG00000109946.1	protein_coding	-2.21610572085502	2.15317363538852	1.63132853596604e-05	8.48618332511319e-05	Down
1401	Brd4	ENSMUSG00000024002.18	protein_coding	-0.259411767595715	5.50554410023873	0.275150988921422	0.388503575911527	No
1402	Brd7	ENSMUSG00000031660.13	protein_coding	-0.558673114013348	4.66262968647314	0.0287835585849996	0.0618858948453285	No
1403	Brd8	ENSMUSG00000003778.14	protein_coding	0.70567300319469	6.07535247417181	0.000804103879006256	0.00278747047020062	No
1404	Brd9	ENSMUSG00000057649.6	protein_coding	0.509235501804617	4.22948918117246	0.0545667831676429	0.105914739238318	No
1405	Brf1	ENSMUSG00000011158.8	protein_coding	-0.235166005388275	3.19685420939244	0.495296819383098	0.609528231867713	No
1406	Brf2	ENSMUSG00000031487.5	protein_coding	-0.693480193464498	2.19215865730223	0.116200789182104	0.196053366229926	No
1407	Bri3	ENSMUSG00000047843.16	protein_coding	-1.73426046249781	4.56010333915906	2.00169185680857e-09	2.02414986300691e-08	No
1408	Bri3bp	ENSMUSG00000037905.13	protein_coding	1.34025277431007	7.00697933784971	2.91220106367609e-06	1.77820112076599e-05	No
1409	Brip1	ENSMUSG00000034329.16	protein_coding	-0.0699930028343831	4.99857513232107	0.820025202105559	0.881773447202295	No
1410	Brip1os	ENSMUSG00000085208.3	antisense	0.336774276529175	6.37025916856214	0.165822092297194	0.261505665524598	No
1411	Brix1	ENSMUSG00000022247.12	protein_coding	-0.232054682265668	6.86096627496911	0.287405877418847	0.401432263148301	No
1412	Brk1	ENSMUSG00000033940.8	protein_coding	0.466861359783273	7.36900464731398	0.0288204111752676	0.061954420013477	No
1413	Brms1	ENSMUSG00000080268.4	protein_coding	-0.783604479626825	5.95514934138733	0.00256178185062453	0.00769834323703018	No
1414	Brms1l	ENSMUSG00000012076.8	protein_coding	0.110297655296652	3.96077671408149	0.706382299230822	0.791429360170612	No
1415	Brox	ENSMUSG00000046836.13	protein_coding	-0.676493849699584	6.23228845448239	0.00691236211025467	0.0182191057273464	No
1416	Brpf1	ENSMUSG00000001632.16	protein_coding	0.110174302660239	3.86179229824532	0.683763306056676	0.772587936113094	No
1417	Brpf3	ENSMUSG00000063952.16	protein_coding	-0.990480210803689	2.49383054691092	0.0109160647381322	0.026987480264935	No
1418	Brwd1	ENSMUSG00000022914.17	protein_coding	-0.352571124288187	4.75253144667457	0.197407594742771	0.299762625248516	No
1419	Brwd3	ENSMUSG00000063663.11	protein_coding	-1.02464282992816	2.13056486798378	0.0421756395295773	0.0855340949729142	No
1420	Bscl2	ENSMUSG00000071657.12	protein_coding	-0.868845865330214	2.73392410872972	0.0600690693555404	0.114311365459641	No
1421	Bsdc1	ENSMUSG00000040859.14	protein_coding	-1.07484371562561	4.1214106050162	0.000380225856775312	0.00143310582017313	No
1422	Bsg	ENSMUSG00000023175.15	protein_coding	1.46143322529895	10.4256561019401	1.53206536579699e-06	9.85816296936523e-06	No
1423	Bsn	ENSMUSG00000032589.14	protein_coding	5.55027055834624	0.365702762299143	4.64994054280234e-07	3.28800230081725e-06	Up
1424	Bspry	ENSMUSG00000028392.15	protein_coding	-8.32907983893375	1.58993137953893	6.78828662007615e-11	8.27771656671639e-10	Down
1425	Bst1	ENSMUSG00000029082.17	protein_coding	-1.54729970638345	1.11422960594327	0.0150164024044654	0.0355895604243026	No
1426	Bst2	ENSMUSG00000046718.8	protein_coding	-1.54025532297527	4.88947995954453	0.000459101814857559	0.00168994032944608	No
1427	Btaf1	ENSMUSG00000040565.8	protein_coding	-0.782872889864585	4.25248329650406	0.00951653464563894	0.0239124561459509	No
1428	Btbd1	ENSMUSG00000025103.8	protein_coding	-0.412585642119413	3.75179214673327	0.183169865353351	0.282768621728308	No
1429	Btbd10	ENSMUSG00000038187.14	protein_coding	-0.562905881067649	6.14924715660382	0.0186300510853105	0.0427765507474786	No
1430	Btbd11	ENSMUSG00000020042.15	protein_coding	-4.91929020386672	3.02623073235489	5.47289687966043e-21	1.52627559168647e-19	Down
1431	Btbd19	ENSMUSG00000073771.11	protein_coding	-0.955843301563012	3.28278259916127	0.00357979624984236	0.0103187730603799	No
1432	Btbd2	ENSMUSG00000003344.14	protein_coding	-0.146540314224786	2.28413642034911	0.727422657420064	0.810216084265313	No
1433	Btbd3	ENSMUSG00000062098.11	protein_coding	1.45611405255759	4.82303405976355	5.71877584391232e-08	4.77704056054946e-07	No
1434	Btbd6	ENSMUSG00000002803.14	protein_coding	-1.58558438718224	3.08242711452682	1.04722695252867e-05	5.68050974075514e-05	No
1435	Btbd7	ENSMUSG00000041702.7	protein_coding	-0.313528578125922	3.95412248101815	0.280887750718445	0.394721708669757	No
1436	Btbd8	ENSMUSG00000111375.4	protein_coding	-2.08410628470478	0.891549408134806	0.00530372405274805	0.014514349783956	Down
1437	Btbd9	ENSMUSG00000062202.14	protein_coding	0.132847115573511	4.56529278344257	0.607568294053004	0.71043851099288	No
1438	Btc	ENSMUSG00000082361.6	protein_coding	-1.34068733831225	3.27949190936425	3.79327142988382e-05	0.000180079045972881	No
1439	Btd	ENSMUSG00000021900.10	protein_coding	-0.254801882133332	4.15870419516625	0.3919789892007	0.510356397747127	No
1440	Btf3	ENSMUSG00000021660.14	protein_coding	0.670749176416915	8.9836228031923	0.000864838377567969	0.00297271270143371	No
1441	Btf3l4	ENSMUSG00000028568.16	protein_coding	-0.131618862539569	5.52536564719055	0.57654036572502	0.683604296366807	No
1442	Btg1	ENSMUSG00000036478.8	protein_coding	-0.735654676545103	5.68166810630817	0.00399475816667002	0.0113388411859976	No
1443	Btg2	ENSMUSG00000020423.6	protein_coding	-0.602930341541245	5.16629715523692	0.0279856182270273	0.0603685604418601	No
1444	Btg3	ENSMUSG00000022863.15	protein_coding	-0.485046364919458	2.36712750923881	0.287553124379608	0.401587783222545	No
1445	Btn1a1	ENSMUSG00000000706.16	protein_coding	-3.32580877688948	1.05264472922712	0.00054025003390278	0.00195565480840593	Down
1446	Btrc	ENSMUSG00000025217.15	protein_coding	-0.333772619257872	5.0000585766879	0.268979375375691	0.381801996252415	No
1447	Bub1	ENSMUSG00000027379.13	protein_coding	0.543169729201209	5.73198502336387	0.0296476269735675	0.063447554077294	No
1448	Bub1b	ENSMUSG00000040084.9	protein_coding	1.85040982152222	6.38180132701059	3.15274690135598e-14	5.52307971254447e-13	No
1449	Bub3	ENSMUSG00000066979.6	protein_coding	0.43652895778855	8.46795909402406	0.0304448439101642	0.0648903185938982	No
1450	Bud13	ENSMUSG00000032077.5	protein_coding	-0.640122664420283	4.24265313114309	0.0216433047681534	0.0485126054457591	No
1451	Bud23	ENSMUSG00000005378.17	protein_coding	0.0126428199592511	6.06037343766283	0.956297363499562	0.977115469252242	No
1452	Bud31	ENSMUSG00000038722.17	protein_coding	-1.2256153195079	8.51469951059456	2.75293664704677e-09	2.71108677877813e-08	No
1453	Bvht	ENSMUSG00000098098.7	lincRNA	-0.616950069191726	1.65185281233688	0.233951808729765	0.341813835810355	No
1454	Bysl	ENSMUSG00000023988.8	protein_coding	-0.388376310572812	6.29216595107073	0.123895849900844	0.206820102142894	No
1455	Bzw1	ENSMUSG00000051223.14	protein_coding	0.0218957777064908	9.37955706751456	0.916271943692736	0.950032547153238	No
1456	Bzw2	ENSMUSG00000020547.5	protein_coding	0.793677466519741	7.23355444365919	0.000497847150600173	0.00181901409565629	No
1457	C030006K11Rik	ENSMUSG00000116138.1	protein_coding	-1.02812793814384	1.96879424868968	0.0371250519779943	0.0767555512803014	No
1458	C130013H08Rik	ENSMUSG00000105509.1	antisense	-1.22764425769523	0.608152886886589	0.130720744856536	0.215780308497093	No
1459	C130021I20Rik	ENSMUSG00000052951.5	antisense	2.69120540362003	0.0731755830719102	0.000918765361306022	0.00313256676642662	Up
1460	C130036L24Rik	ENSMUSG00000073627.7	processed_transcript	-0.372726385179931	1.14963195394008	0.554154658380083	0.663815731563825	No
1461	C130071C03Rik	ENSMUSG00000050334.12	lincRNA	2.00351193700778	2.05181699333671	9.33102837332346e-05	0.000406085832426162	Up
1462	C130073F10Rik	ENSMUSG00000046133.3	protein_coding	-4.9060338563594	1.0876142485443	0.000100373732441132	0.000433941078937363	Down
1463	C1d	ENSMUSG00000000581.8	protein_coding	-0.220129979093142	5.90067048569883	0.334021464108957	0.451386241915168	No
1464	C1galt1	ENSMUSG00000042460.5	protein_coding	-0.995330818902079	3.85079350786469	0.000895978412597475	0.00306411314156926	No
1465	C1galt1c1	ENSMUSG00000048970.9	protein_coding	-0.783372743723473	5.26486700830627	0.000916327318849394	0.00312596796265737	No
1466	C1qbp	ENSMUSG00000018446.8	protein_coding	0.320107438513432	7.86076857289864	0.185300895425717	0.285213998509974	No
1467	C1qtnf1	ENSMUSG00000017446.14	protein_coding	4.25652078858163	7.34759831189972	3.64342541409697e-44	3.12530519314056e-42	Up
1468	C1ra	ENSMUSG00000055172.10	protein_coding	3.05407212792678	1.21569418891611	2.668169068235e-06	1.64209237361242e-05	Up
1469	C1s1	ENSMUSG00000038521.17	protein_coding	5.45484776572861	0.286832417234448	5.40316545101281e-07	3.76918518674691e-06	Up
1470	C230062I16Rik	ENSMUSG00000063623.3	processed_transcript	0.648702113402364	4.57709235813417	0.00982296882669592	0.0245781706430183	No
1471	C2cd2	ENSMUSG00000045975.8	protein_coding	-1.91471317124804	4.31703175446457	3.56002521982142e-12	5.07211840597237e-11	No
1472	C2cd2l	ENSMUSG00000032120.11	protein_coding	-0.566866833936988	3.26777544145005	0.086994390074734	0.154664983383296	No
1473	C2cd3	ENSMUSG00000047248.20	protein_coding	-0.243952218298149	4.72427100376074	0.34409225712664	0.462033843694391	No
1474	C2cd5	ENSMUSG00000030279.15	protein_coding	0.766602747842168	4.15673913241063	0.0167514813143218	0.0391423867344607	No
1475	C3	ENSMUSG00000024164.15	protein_coding	1.3272120410228	6.59502714395539	2.30479713476549e-06	1.43407037329731e-05	No
1476	C330007P06Rik	ENSMUSG00000006423.15	protein_coding	-0.195619823471798	5.76063279028317	0.364122822458147	0.48247146753323	No
1477	C330018D20Rik	ENSMUSG00000024592.15	protein_coding	-0.691327734283488	4.31660539068172	0.00800330033432652	0.0206990075318027	No
1478	C630043F03Rik	ENSMUSG00000084910.1	processed_transcript	-0.0208686093908308	1.34177814205764	1	1	No
1479	C730034F03Rik	ENSMUSG00000079242.2	protein_coding	-0.0469995142093845	0.874484029142387	1	1	No
1480	C77080	ENSMUSG00000050390.12	protein_coding	-1.19961287339029	5.20725600532009	8.40240350594599e-07	5.67675691509811e-06	No
1481	C87436	ENSMUSG00000046679.16	protein_coding	0.186527133214963	3.8840559671113	0.49443298519556	0.608766330415994	No
1482	C920009B18Rik	ENSMUSG00000097352.7	transcribed_unprocessed_pseudogene	4.76096290020907	2.67136405711712	5.38506467588535e-22	1.58343816639863e-20	Up
1483	C9orf72	ENSMUSG00000028300.14	protein_coding	-1.7978285084329	5.05781813252308	3.02317699919273e-10	3.40246809444305e-09	No
1484	CAAA01066123.1	ENSMUSG00000118181.1	processed_transcript	0.656269755918937	3.06133428643743	0.147697319013565	0.23833150673206	No
1485	Caap1	ENSMUSG00000028578.8	protein_coding	-0.385956801193686	1.56658837708373	0.59689070704445	0.701300602318572	No
1486	Cab39	ENSMUSG00000036707.16	protein_coding	-0.695708082808511	3.92305137409131	0.0130317620910678	0.0313943553919622	No
1487	Cab39l	ENSMUSG00000021981.10	protein_coding	-0.664923066217829	5.93568059693731	0.0021278813334548	0.00654789411813725	No
1488	Cabin1	ENSMUSG00000020196.10	protein_coding	-0.11130039549756	5.4422966407138	0.627776755548018	0.72716402360833	No
1489	Cables2	ENSMUSG00000038990.14	protein_coding	0.422592748706056	2.24252444035609	0.29203884478718	0.406170094091798	No
1490	Cacfd1	ENSMUSG00000015488.14	protein_coding	-0.759803320376649	5.06032981121943	0.00316563220954137	0.00927808783584404	No
1491	Cachd1	ENSMUSG00000028532.14	protein_coding	-9.11385489693553	2.27694528651924	3.99324043597538e-15	7.53686260131438e-14	Down
1492	Cacna2d1	ENSMUSG00000040118.15	protein_coding	-7.19745916193968	0.634306172004763	7.19376372984459e-06	4.04320078047027e-05	Down
1493	Cacnb3	ENSMUSG00000003352.14	protein_coding	0.537212727117448	6.34116835475069	0.0658954504008031	0.123230734037767	No
1494	Cactin	ENSMUSG00000034889.8	protein_coding	-0.0356007086060488	4.92311255321048	0.900356509332264	0.938873534644723	No
1495	Cacul1	ENSMUSG00000033417.16	protein_coding	-0.307795383239044	5.69850776063664	0.318220254740443	0.434308289972431	No
1496	Cacybp	ENSMUSG00000014226.10	protein_coding	0.344924174529933	8.2655323954183	0.157771049806638	0.251229844769551	No
1497	Cad	ENSMUSG00000013629.16	protein_coding	-0.249888460845625	6.47135642244284	0.508223554006843	0.621809815991109	No
1498	Cadm1	ENSMUSG00000032076.19	protein_coding	-1.32464945625637	7.2947088832402	1.65220664696982e-06	1.06037906475803e-05	No
1499	Cadm4	ENSMUSG00000054793.8	protein_coding	0.0308966055459536	0.788812278377052	1	1	No
1500	Cage1	ENSMUSG00000044566.15	protein_coding	-3.04676094555868	1.63981042983237	5.80609456865496e-06	3.34024996507541e-05	Down
1501	Calcoco1	ENSMUSG00000023055.10	protein_coding	-0.807624010982674	4.72960118058087	0.0124511558332154	0.0302298411582147	No
1502	Cald1	ENSMUSG00000029761.16	protein_coding	1.83435117871547	8.61286935510537	2.03294224215139e-13	3.29241349060925e-12	No
1503	Calhm5	ENSMUSG00000049872.8	protein_coding	8.59550201527964	1.3104961247692	1.62406277562724e-12	2.41339221066328e-11	Up
1504	Calm1	ENSMUSG00000001175.14	protein_coding	0.260610264633654	9.30764444257662	0.206248062052211	0.309596113420879	No
1505	Calm2	ENSMUSG00000036438.13	protein_coding	1.2429135932592	10.4597375366522	5.57565379993875e-10	6.03568163304074e-09	No
1506	Calm3	ENSMUSG00000019370.10	protein_coding	0.232575743760032	6.16874492909606	0.301978647047743	0.417241769826686	No
1507	Calr	ENSMUSG00000003814.8	protein_coding	0.453772582663334	9.98840512056988	0.0416891601765552	0.0846994077549811	No
1508	Calr3	ENSMUSG00000019732.14	protein_coding	-0.948619975993504	1.59900420104199	0.143057164476864	0.232158466783022	No
1509	Calu	ENSMUSG00000029767.16	protein_coding	1.92216357178817	10.1978576411232	1.13556738810214e-17	2.59635793625264e-16	No
1510	Camk1	ENSMUSG00000030272.15	protein_coding	0.295263313110145	5.53230406739783	0.186579532222834	0.286786483167031	No
1511	Camk1d	ENSMUSG00000039145.16	protein_coding	1.80915595174875	2.68031109151518	4.48562150022734e-06	2.64167425283275e-05	No
1512	Camk2a	ENSMUSG00000024617.16	protein_coding	7.60989268132222	0.379726381329122	1.94689744282591e-07	1.48470327368906e-06	Up
1513	Camk2b	ENSMUSG00000057897.14	protein_coding	3.24254664985248	0.424257515543955	0.000455730731914632	0.00168051551839733	Up
1514	Camk2d	ENSMUSG00000053819.16	protein_coding	0.442974215096761	4.72939482528757	0.104154041973448	0.179229105432449	No
1515	Camk2g	ENSMUSG00000021820.18	protein_coding	-0.753839241316328	5.19106640044136	0.0012617275234615	0.00414619998330624	No
1516	Camk2n1	ENSMUSG00000046447.3	protein_coding	5.13778362902692	0.0179263918867523	3.20725646140503e-06	1.94428044551557e-05	Up
1517	Camk2n2	ENSMUSG00000051146.2	protein_coding	1.52441964162022	0.0875156546556758	0.073528222796883	0.134769235948663	No
1518	Camkk1	ENSMUSG00000020785.17	protein_coding	2.16797687317088	2.39859987128114	0.000715769686040765	0.00251206076607648	Up
1519	Camkk2	ENSMUSG00000029471.13	protein_coding	0.0946344249457607	4.53363978082058	0.72910557070873	0.811218811027389	No
1520	Camkmt	ENSMUSG00000071037.6	protein_coding	-1.15764633329816	2.90793685027959	0.00326942013031764	0.00953906816347426	No
1521	Caml	ENSMUSG00000021501.4	protein_coding	-0.496876211334221	5.36472565876485	0.0412361179374029	0.0839297717076448	No
1522	Camsap1	ENSMUSG00000026933.17	protein_coding	0.191047494673158	4.31170520136692	0.498720734488014	0.612892846118162	No
1523	Camsap2	ENSMUSG00000041570.14	protein_coding	-1.41083677024235	3.94281583225347	1.77574954939182e-06	1.13091515081082e-05	No
1524	Camsap3	ENSMUSG00000044433.16	protein_coding	-1.42508530443937	3.92380954514077	3.81240019333379e-07	2.74613428351266e-06	No
1525	Camta1	ENSMUSG00000014592.20	protein_coding	-0.183484562627781	2.30092346123259	0.704776923613028	0.790158227501248	No
1526	Camta2	ENSMUSG00000040712.16	protein_coding	-0.843007493377372	3.16451083765584	0.0192815662621203	0.0440205802438055	No
1527	Cand1	ENSMUSG00000020114.12	protein_coding	-0.390454117498213	6.58391203271012	0.193763940451432	0.295419942551472	No
1528	Cand2	ENSMUSG00000030319.8	protein_coding	3.33115253890221	3.76257485543992	1.4240408560941e-20	3.90998237706368e-19	Up
1529	Cant1	ENSMUSG00000025575.14	protein_coding	2.39235902582992	7.92289500418611	1.58555700997581e-29	7.17133021457423e-28	Up
1530	Canx	ENSMUSG00000020368.15	protein_coding	0.38067094620421	9.39324891529573	0.0856171194343996	0.152784179558832	No
1531	Cap1	ENSMUSG00000028656.14	protein_coding	-0.888438736989056	7.62600293847963	1.71800895939266e-05	8.87400142729481e-05	No
1532	Capg	ENSMUSG00000056737.14	protein_coding	0.847461050950054	9.60022069454841	3.64874347951791e-05	0.000174148393700091	No
1533	Capn1	ENSMUSG00000024942.17	protein_coding	-0.594259876803957	2.96441590359743	0.0922549458886559	0.162465665395506	No
1534	Capn10	ENSMUSG00000026270.11	protein_coding	-0.764047627216255	4.95401294253198	0.00164864408008684	0.00525913257450197	No
1535	Capn15	ENSMUSG00000037326.10	protein_coding	-0.152925277851782	3.45081814807532	0.646050235531044	0.743071280704192	No
1536	Capn2	ENSMUSG00000026509.15	protein_coding	0.00689811653327477	7.7038897211539	0.974285179687146	0.989964795764131	No
1537	Capn5	ENSMUSG00000035547.14	protein_coding	1.17995297468018	5.12716903787808	0.00478623919118416	0.0132617495666089	No
1538	Capn6	ENSMUSG00000067276.5	protein_coding	8.29028118443908	3.05861321864916	1.53288384332527e-20	4.19956150733034e-19	Up
1539	Capn7	ENSMUSG00000021893.14	protein_coding	-1.21059164299785	5.47076863194951	6.30374868871303e-07	4.34141894740934e-06	No
1540	Capns1	ENSMUSG00000001794.13	protein_coding	0.356309468438407	5.56797036488612	0.174301749298784	0.271879252292234	No
1541	Caprin1	ENSMUSG00000027184.14	protein_coding	-0.0450772549169301	8.9870137328924	0.846021562350427	0.899770516675041	No
1542	Caprin2	ENSMUSG00000030309.16	protein_coding	-1.02315171186869	2.45515652714078	0.0169532089141206	0.0395394735559408	No
1543	Capsl	ENSMUSG00000039676.4	protein_coding	-4.51958961376345	4.90794188950269	2.12057904935587e-44	1.83165015388113e-42	Down
1544	Capza1	ENSMUSG00000070372.11	protein_coding	0.0665024074530883	7.39550599197115	0.766882784966644	0.840373346066329	No
1545	Capza2	ENSMUSG00000015733.13	protein_coding	0.579513841137296	8.9193247433922	0.00371398136079218	0.0106218671339464	No
1546	Capzb	ENSMUSG00000028745.18	protein_coding	-0.197351740839647	7.37710520457415	0.345475601799847	0.463491051147287	No
1547	Car12	ENSMUSG00000032373.15	protein_coding	9.80643823072133	4.64121490496242	3.50758004378166e-15	6.64037756233734e-14	Up
1548	Car13	ENSMUSG00000027555.8	protein_coding	-0.861335431037254	6.04834218773608	0.022313214123047	0.0497636287004588	No
1549	Car2	ENSMUSG00000027562.12	protein_coding	-1.22277829021698	0.897956840823064	0.0841390678374988	0.150643691631324	No
1550	Car5b	ENSMUSG00000031373.4	protein_coding	1.18277018427524	4.42837307497699	1.89825491063165e-06	1.20277608652249e-05	No
1551	Car6	ENSMUSG00000028972.11	protein_coding	6.03012466772344	0.75046628665799	1.48292775492676e-07	1.15785658605016e-06	Up
1552	Car9	ENSMUSG00000028463.14	protein_coding	-1.76346052556485	4.27989651841694	2.64058439662093e-09	2.60663402580724e-08	No
1553	Card10	ENSMUSG00000033170.14	protein_coding	-0.38375254138547	4.72529514387424	0.141883913744821	0.230656400360487	No
1554	Card19	ENSMUSG00000037960.11	protein_coding	-0.462509509441278	5.90254637146362	0.0371662014273599	0.0768019330518598	No
1555	Card6	ENSMUSG00000041849.7	protein_coding	-1.55775866124006	4.12169616120373	1.00457047958659e-07	8.1135374188948e-07	No
1556	Carf	ENSMUSG00000026017.13	protein_coding	-1.36544761477912	2.60859978169051	0.000458760764049854	0.00168918483814449	No
1557	Carhsp1	ENSMUSG00000008393.9	protein_coding	-0.0113064890489036	7.45468657407703	0.958005771571947	0.978298504664358	No
1558	Carm1	ENSMUSG00000032185.15	protein_coding	0.197449139582056	3.97287412286497	0.53173122925103	0.643353407531547	No
1559	Carmil1	ENSMUSG00000021338.17	protein_coding	-0.677037995576478	5.65042208433561	0.0027778858005366	0.00827131548149702	No
1560	Carnmt1	ENSMUSG00000024726.10	protein_coding	0.666103779114273	2.56644641628305	0.0790238653160517	0.143237953483103	No
1561	Carns1	ENSMUSG00000075289.5	protein_coding	4.55761282501827	2.18260770919688	2.24543969740002e-17	5.07795981022935e-16	Up
1562	Cars	ENSMUSG00000010755.17	protein_coding	-0.30929227632701	7.96600055518435	0.167225047124271	0.26301784725995	No
1563	Cars2	ENSMUSG00000056228.10	protein_coding	0.0290029276387476	4.05832825808183	0.933232590949574	0.961606077891708	No
1564	Casc1	ENSMUSG00000043541.16	protein_coding	-2.13729464297549	1.11334338571807	0.00249141616637952	0.00751744842054905	Down
1565	Casc3	ENSMUSG00000078676.9	protein_coding	-0.209685056963022	2.95722186053625	0.575670861467985	0.682963961745402	No
1566	Casc4	ENSMUSG00000060227.15	protein_coding	-8.90694039315612	2.09574508729443	2.10866422697532e-15	4.07260336259612e-14	Down
1567	Casd1	ENSMUSG00000015189.12	protein_coding	3.08998683088836	2.8970601476164	9.59210175303813e-15	1.76488996456048e-13	Up
1568	Cask	ENSMUSG00000031012.17	protein_coding	0.370728297467483	4.10221886817186	0.223269719854689	0.329934788825447	No
1569	Caskin2	ENSMUSG00000034471.12	protein_coding	1.01853647897115	5.37617253747994	2.12452496219805e-05	0.000106983163885908	No
1570	Casp1	ENSMUSG00000025888.5	protein_coding	3.59208887974186	4.53387696710255	6.77774283407304e-25	2.38814632776772e-23	Up
1571	Casp12	ENSMUSG00000025887.10	protein_coding	3.32245617012794	4.06734959985797	3.18638957019342e-08	2.76183369157253e-07	Up
1572	Casp2	ENSMUSG00000029863.13	protein_coding	0.824490100441606	3.93090658078727	0.00363799521682815	0.0104477913892654	No
1573	Casp3	ENSMUSG00000031628.9	protein_coding	1.70866228905565	7.65349401904972	2.8330651263899e-13	4.51186479411493e-12	No
1574	Casp4	ENSMUSG00000033538.13	protein_coding	0.454533471157237	1.80144931300046	0.454806882759944	0.571739225009656	No
1575	Casp6	ENSMUSG00000027997.9	protein_coding	-0.659722409534688	5.48802166522523	0.00468082707304099	0.0130013682747842	No
1576	Casp7	ENSMUSG00000025076.10	protein_coding	0.0779864992648354	4.23511536231127	0.782011536207536	0.852393259779978	No
1577	Casp8	ENSMUSG00000026029.14	protein_coding	-1.38943003462594	6.27885935759538	7.43064163189461e-08	6.12068348460299e-07	No
1578	Casp8ap2	ENSMUSG00000028282.12	protein_coding	-0.469169766636125	5.26258139680746	0.060420796581458	0.114892809643812	No
1579	Casp9	ENSMUSG00000028914.13	protein_coding	-0.602277540811877	4.35519401329543	0.0344176287693888	0.0719957057910625	No
1580	Casq2	ENSMUSG00000027861.13	protein_coding	-2.12632789341311	1.79183153190738	0.00235651192307468	0.00715408720995921	Down
1581	Cast	ENSMUSG00000021585.10	protein_coding	-0.833841177170683	7.38144304182099	8.58895685939275e-05	0.000377756171913462	No
1582	Castor1	ENSMUSG00000020424.3	protein_coding	0.214689669949481	1.94724506740625	0.652969445135365	0.748192902680209	No
1583	Castor2	ENSMUSG00000015944.9	protein_coding	-3.40942233890372	3.22914798383497	1.142880566145e-14	2.08739331596352e-13	Down
1584	Casz1	ENSMUSG00000028977.16	protein_coding	0.161330913044007	1.30252530864604	0.842018575901394	0.897354729420062	No
1585	Cat	ENSMUSG00000027187.10	protein_coding	0.108061183307054	6.99210393246881	0.635763945541789	0.733682682747149	No
1586	Catsper2	ENSMUSG00000033486.14	protein_coding	-0.216265262013033	0.750158938907953	0.76621112894983	0.840010001665049	No
1587	Catsperd	ENSMUSG00000040828.10	protein_coding	-1.84872192329719	0.691648207954473	0.0235051940542122	0.0520627728615475	No
1588	Cav1	ENSMUSG00000007655.16	protein_coding	-0.659160293402581	5.56182805964091	0.0186404193491982	0.0427924577086245	No
1589	Cav2	ENSMUSG00000000058.6	protein_coding	-0.56019770578739	7.31672655094154	0.0175505072501448	0.040620247334816	No
1590	Cavin1	ENSMUSG00000004044.9	protein_coding	-5.64384800046789	6.39994621860412	1.87500677174672e-63	3.53353548893724e-61	Down
1591	Cavin2	ENSMUSG00000045954.7	protein_coding	1.49552476688748	6.5376347794271	1.95593350404084e-09	1.98271401167563e-08	No
1592	Cbfa2t2	ENSMUSG00000038533.15	protein_coding	-0.0584261739669818	4.82998071566742	0.817588220718645	0.880068101084254	No
1593	Cbfb	ENSMUSG00000031885.14	protein_coding	-0.110009059446237	4.60189030449303	0.695556761072565	0.782506356605629	No
1594	Cbl	ENSMUSG00000034342.9	protein_coding	0.452730104742011	5.1487984632226	0.0508781936321528	0.0999224128096989	No
1595	Cblb	ENSMUSG00000022637.11	protein_coding	-1.42316729537101	4.85585143435217	1.20773253106829e-08	1.11272423862425e-07	No
1596	Cblc	ENSMUSG00000040525.13	protein_coding	-0.571903359313978	5.51789067900532	0.0163831189373673	0.0384332767527299	No
1597	Cbll1	ENSMUSG00000020659.16	protein_coding	-1.08548515724321	4.63595730389121	1.46842112855696e-05	7.71619011279739e-05	No
1598	Cbr1	ENSMUSG00000051483.9	protein_coding	-1.41447196081295	5.20732188590769	3.0301219193194e-09	2.96994928546057e-08	No
1599	Cbr2	ENSMUSG00000025150.10	protein_coding	7.23794619040475	4.54795459706624	1.31340171459759e-60	2.17814540348864e-58	Up
1600	Cbr3	ENSMUSG00000022947.8	protein_coding	6.4780833427943	1.22286366463654	6.56928228866042e-12	9.06867182090547e-11	Up
1601	Cbr4	ENSMUSG00000031641.14	protein_coding	-1.23606831380886	4.11874558656885	4.53050084095821e-05	0.00021089210127185	No
1602	Cbwd1	ENSMUSG00000024878.9	protein_coding	-0.973665902490007	4.30447373457102	0.000917927220934805	0.00313056725362959	No
1603	Cbx1	ENSMUSG00000018666.13	protein_coding	0.101343015193415	5.61275665670504	0.675609018233208	0.766281376294034	No
1604	Cbx2	ENSMUSG00000025577.7	protein_coding	2.99702148167444	5.9083634373522	1.3966271497281e-33	7.93207693530508e-32	Up
1605	Cbx3	ENSMUSG00000029836.15	protein_coding	0.287191045858608	7.48826987438594	0.276276659869046	0.389694839583941	No
1606	Cbx4	ENSMUSG00000039989.7	protein_coding	1.65786149577985	3.65957717201807	4.00482385794264e-06	2.38107070483225e-05	No
1607	Cbx5	ENSMUSG00000009575.14	protein_coding	0.718240932614253	7.3399634805122	0.000815111456056553	0.0028216269642341	No
1608	Cbx6	ENSMUSG00000089715.12	protein_coding	-0.416715765110423	5.57820116966666	0.0953754825015052	0.166682626296715	No
1609	Cbx7	ENSMUSG00000053411.16	protein_coding	1.15026951139297	0.715237350691296	0.103722855745051	0.178684886392928	No
1610	Cbx8	ENSMUSG00000025578.9	protein_coding	2.37215142361291	4.70096874184978	7.47812422606668e-19	1.84549422864717e-17	Up
1611	Cby1	ENSMUSG00000022428.8	protein_coding	-0.265320824697502	4.97483556646965	0.283692246015141	0.397539900398414	No
1612	Cc2d1a	ENSMUSG00000036686.16	protein_coding	-0.140685852178527	3.70480089131226	0.684292834451528	0.773045801535705	No
1613	Cc2d1b	ENSMUSG00000028582.14	protein_coding	-0.990114948546664	6.04150877174402	8.66721397285987e-05	0.000380794091820668	No
1614	Cc2d2a	ENSMUSG00000039765.15	protein_coding	1.54595807832494	2.60045272845034	0.000155325222490582	0.000643549339552917	No
1615	Ccar1	ENSMUSG00000020074.7	protein_coding	0.0508238576676158	6.88167565939717	0.813941183024236	0.877355094415066	No
1616	Ccar2	ENSMUSG00000033712.6	protein_coding	-0.330364600231987	4.72711540696737	0.186855039888172	0.287103518978268	No
1617	Ccbe1	ENSMUSG00000046318.16	protein_coding	-6.71199993748212	6.37119697298668	4.06232036180445e-17	8.97462533927598e-16	Down
1618	Ccdc102a	ENSMUSG00000063605.5	protein_coding	0.731838282294766	2.85614764888328	0.189280373866067	0.289963708266572	No
1619	Ccdc103	ENSMUSG00000020930.9	protein_coding	-1.92875405398105	2.51754527462642	6.71452932949521e-06	3.80479798634448e-05	No
1620	Ccdc107	ENSMUSG00000028461.12	protein_coding	-0.997988973753491	5.30342246621604	0.000128176286602976	0.000541895531192322	No
1621	Ccdc112	ENSMUSG00000071855.5	protein_coding	-0.325888435451359	1.31464132406182	0.617518280412824	0.718291627398738	No
1622	Ccdc115	ENSMUSG00000042111.9	protein_coding	0.29349535424737	4.55470945285147	0.277254424719533	0.390824718963054	No
1623	Ccdc117	ENSMUSG00000020482.4	protein_coding	-0.301807039582957	2.61632018224298	0.494324792244552	0.608753640191855	No
1624	Ccdc12	ENSMUSG00000019659.8	protein_coding	0.139165975597529	5.04399197349157	0.559014292043877	0.667889521208235	No
1625	Ccdc120	ENSMUSG00000031150.13	protein_coding	-0.793936384581174	5.06385434654491	0.00317503834393187	0.009302974539888	No
1626	Ccdc122	ENSMUSG00000034795.14	protein_coding	0.455692475665509	1.06598111018572	0.534132766302036	0.645631034719604	No
1627	Ccdc124	ENSMUSG00000007721.6	protein_coding	-0.181052018735762	6.7133150386485	0.395914731880569	0.513920625665886	No
1628	Ccdc125	ENSMUSG00000048924.14	protein_coding	-0.438633069357761	2.37547050290062	0.298342918736049	0.41309019517299	No
1629	Ccdc126	ENSMUSG00000050786.8	protein_coding	0.949278363743639	5.48625164473765	5.2943814883438e-05	0.000243353721182632	No
1630	Ccdc127	ENSMUSG00000021578.17	protein_coding	-0.0850717587009703	6.29068744999351	0.692933259277938	0.780467615584442	No
1631	Ccdc13	ENSMUSG00000079235.10	protein_coding	6.96450618552264	-0.179353850127213	3.1219200734716e-05	0.000151503869972063	Up
1632	Ccdc130	ENSMUSG00000004994.12	protein_coding	-0.853896897098411	3.39441228986242	0.0114444314325042	0.0281538445722879	No
1633	Ccdc134	ENSMUSG00000068114.7	protein_coding	-0.243790874846933	3.06256727805299	0.593746927234336	0.698845742884942	No
1634	Ccdc136	ENSMUSG00000029769.16	protein_coding	-0.0906895160153853	1.85909548337257	0.8576735180815	0.908356881632978	No
1635	Ccdc137	ENSMUSG00000049957.14	protein_coding	-2.33587450147123	5.04916109501375	1.06509377266955e-10	1.2725875450974e-09	Down
1636	Ccdc138	ENSMUSG00000038010.9	protein_coding	-0.279753018024581	2.44476565379159	0.500478602023292	0.614506698120997	No
1637	Ccdc14	ENSMUSG00000022833.7	protein_coding	-0.072297374021699	3.43442059973071	0.835736313055777	0.893031637610632	No
1638	Ccdc141	ENSMUSG00000044033.16	protein_coding	-3.79624483951452	1.42243246830977	1.13853329876585e-06	7.56872109569733e-06	Down
1639	Ccdc148	ENSMUSG00000036641.9	protein_coding	-3.10764280675835	0.850932177518004	0.000172774578606601	0.000705505649608963	Down
1640	Ccdc149	ENSMUSG00000045790.10	protein_coding	0.449075908710663	0.479170411691886	0.633413942053542	0.731540376819793	No
1641	Ccdc15	ENSMUSG00000034303.7	protein_coding	-0.251389648438736	2.05903741391015	0.656989503802529	0.750882510668572	No
1642	Ccdc151	ENSMUSG00000039632.13	protein_coding	-4.15529279060586	1.2360581774447	7.90462549796145e-07	5.35791454733758e-06	Down
1643	Ccdc157	ENSMUSG00000051427.14	protein_coding	-0.728309009237429	3.30862539638883	0.0252954508450949	0.0552652059742297	No
1644	Ccdc159	ENSMUSG00000006241.16	protein_coding	1.23637775030604	0.516543673995046	0.083797516216232	0.150096991171874	No
1645	Ccdc163	ENSMUSG00000028689.14	protein_coding	-0.548801584147107	2.46625423430739	0.169802680205397	0.266275692669243	No
1646	Ccdc167	ENSMUSG00000024018.18	protein_coding	0.870074064717318	3.07556914007623	0.00645831462777769	0.0172047429410567	No
1647	Ccdc17	ENSMUSG00000034035.18	protein_coding	-1.94564527221734	1.11380211378913	0.0100353432777146	0.0250440609326274	No
1648	Ccdc171	ENSMUSG00000052407.17	protein_coding	-2.13115513066523	1.13569766827595	0.00442725679157579	0.012374431454746	Down
1649	Ccdc173	ENSMUSG00000070883.3	protein_coding	-0.486041856206905	1.36446514498276	0.440888033018005	0.559054475958604	No
1650	Ccdc174	ENSMUSG00000034083.16	protein_coding	-0.560959260898534	3.60036965829222	0.055622542313179	0.107527693703967	No
1651	Ccdc18	ENSMUSG00000056531.11	protein_coding	0.409885010762234	2.2387793661217	0.41577353365696	0.533958824122382	No
1652	Ccdc181	ENSMUSG00000026578.6	protein_coding	-1.10846231078939	4.27784489476169	0.000452299089152626	0.00166934601509803	No
1653	Ccdc186	ENSMUSG00000035173.14	protein_coding	-0.899092460265975	4.86209350106425	0.0172243622814864	0.0399844378606061	No
1654	Ccdc189	ENSMUSG00000057176.4	protein_coding	-2.33410672329357	4.38821463428069	3.20678680173846e-12	4.60577531639988e-11	Down
1655	Ccdc191	ENSMUSG00000022701.18	protein_coding	-0.539807064886183	2.67556688625752	0.223473969746459	0.330075909714577	No
1656	Ccdc22	ENSMUSG00000031143.4	protein_coding	-0.592881201038272	5.43544428194177	0.0115760326592291	0.0284056718035182	No
1657	Ccdc25	ENSMUSG00000022035.6	protein_coding	-0.609933492353067	5.58827490391488	0.00708889323824513	0.0186094668841902	No
1658	Ccdc28a	ENSMUSG00000059554.12	protein_coding	-1.78575341470186	2.6533906679006	4.06349117830834e-05	0.000191373355834151	No
1659	Ccdc32	ENSMUSG00000039983.13	protein_coding	-0.64086031425158	4.08079491312944	0.0204496917782589	0.0462797063933742	No
1660	Ccdc34	ENSMUSG00000027160.16	protein_coding	0.960248282033762	5.45692579743728	2.69191800026755e-05	0.000132444921231518	No
1661	Ccdc40	ENSMUSG00000039963.19	protein_coding	-9.37106975898894	2.50613699810982	1.9543580319831e-14	3.45779590352856e-13	Down
1662	Ccdc43	ENSMUSG00000020925.16	protein_coding	-0.597176362029932	5.79909663268305	0.00796164867185901	0.0206048660384066	No
1663	Ccdc47	ENSMUSG00000078622.8	protein_coding	-0.515703401624945	7.89341904135884	0.0108797522353306	0.0269030533405651	No
1664	Ccdc50	ENSMUSG00000038127.14	protein_coding	-0.423091852219686	6.27553232458819	0.0508698266041893	0.0999224128096989	No
1665	Ccdc51	ENSMUSG00000025645.8	protein_coding	-0.459743259838175	3.36967887150861	0.140984676112201	0.229494490444124	No
1666	Ccdc57	ENSMUSG00000048445.6	protein_coding	-1.1405397737356	2.53469001230617	0.00495946793767971	0.0136624279532359	No
1667	Ccdc58	ENSMUSG00000075229.11	protein_coding	0.353500297645847	4.95176691914519	0.133943691346844	0.219932888841195	No
1668	Ccdc59	ENSMUSG00000019897.8	protein_coding	-0.116990998511106	4.97940040092026	0.637622219489437	0.735014864428523	No
1669	Ccdc6	ENSMUSG00000048701.13	protein_coding	-1.09054731327102	5.92681974550627	1.8858886561355e-06	1.19554959760516e-05	No
1670	Ccdc61	ENSMUSG00000074358.9	protein_coding	0.594538229623935	4.66141417534209	0.0171570027325836	0.039887626165958	No
1671	Ccdc62	ENSMUSG00000061882.12	protein_coding	-0.273104957957778	0.728293068374451	0.770553248340493	0.843303238263005	No
1672	Ccdc65	ENSMUSG00000003354.6	protein_coding	-1.93391906841208	2.6396262241873	2.5421822994532e-06	1.57077314657719e-05	No
1673	Ccdc66	ENSMUSG00000046753.10	protein_coding	-1.25767683196728	4.34585988691292	2.33022287499333e-06	1.44771788807028e-05	No
1674	Ccdc68	ENSMUSG00000038903.13	protein_coding	2.51424851824735	3.26511414882311	4.94323784280954e-10	5.40756308609191e-09	Up
1675	Ccdc71	ENSMUSG00000049305.6	protein_coding	-0.218924469000516	5.51569678647619	0.327907428283265	0.444669929457833	No
1676	Ccdc71l	ENSMUSG00000090946.3	protein_coding	-1.55520012051697	0.842611566779411	0.0338288100745272	0.0709549308106188	No
1677	Ccdc77	ENSMUSG00000030177.14	protein_coding	0.430495603441823	3.43181142961112	0.177158702439555	0.275437492617898	No
1678	Ccdc82	ENSMUSG00000079084.10	protein_coding	-0.398816080316412	3.41546570230868	0.208996910623958	0.312966960551504	No
1679	Ccdc84	ENSMUSG00000043923.8	protein_coding	0.0716104513008732	2.69738034964133	0.869764336831422	0.916868278795595	No
1680	Ccdc85a	ENSMUSG00000032878.16	protein_coding	-8.67722943555544	1.88321699450275	1.20063469853856e-07	9.54827006420885e-07	Down
1681	Ccdc85b	ENSMUSG00000095098.2	protein_coding	-1.14984653124145	6.11499205042095	1.19643559526625e-06	7.90715511898066e-06	No
1682	Ccdc85c	ENSMUSG00000084883.2	protein_coding	0.281952804444643	1.7586435867484	0.588970781073212	0.694371428908873	No
1683	Ccdc86	ENSMUSG00000024732.7	protein_coding	-0.235999970549906	6.28826707196024	0.282250981051847	0.396029117315719	No
1684	Ccdc87	ENSMUSG00000067872.2	protein_coding	-1.74992663171216	0.43300438253318	0.0436815870247235	0.088099818293094	No
1685	Ccdc88a	ENSMUSG00000032740.16	protein_coding	0.803891874325213	4.07834775552242	0.0123550052469684	0.0300374423889352	No
1686	Ccdc88c	ENSMUSG00000021182.16	protein_coding	-0.469746106329471	3.52758334979818	0.187376020515421	0.287726289280346	No
1687	Ccdc9	ENSMUSG00000041375.18	protein_coding	0.854839749681399	0.693766046775893	0.227735619841037	0.334859397042536	No
1688	Ccdc90b	ENSMUSG00000030613.13	protein_coding	-1.21133402957501	5.39087439414274	0.00023181101986402	0.000919115545128683	No
1689	Ccdc91	ENSMUSG00000030301.17	protein_coding	-1.50909680074574	5.44508459459702	5.87545037250202e-09	5.59991201020537e-08	No
1690	Ccdc92	ENSMUSG00000037979.13	protein_coding	-0.65729322835266	4.15828533770155	0.0439128211802378	0.0884801020313944	No
1691	Ccdc93	ENSMUSG00000026339.18	protein_coding	-1.25331213924832	4.82893676086301	3.89667591465124e-06	2.32454940174734e-05	No
1692	Ccdc96	ENSMUSG00000050677.2	protein_coding	-2.93027387760421	3.01531449341219	3.26216987136881e-13	5.14256893030232e-12	Down
1693	Ccdc97	ENSMUSG00000002608.8	protein_coding	-0.169257292462573	5.01273978571619	0.479465369103096	0.594871846474245	No
1694	Ccdc9b	ENSMUSG00000045838.8	protein_coding	-0.213161614038653	3.41166065514897	0.538853969181723	0.650074264663654	No
1695	Cchcr1	ENSMUSG00000040312.14	protein_coding	-0.0683235305311875	4.1720665647695	0.842878882957268	0.89784356874651	No
1696	Ccl2	ENSMUSG00000035385.5	protein_coding	-2.36902791056611	6.32866367693592	1.02379548307338e-22	3.15197233130365e-21	Down
1697	Ccl20	ENSMUSG00000026166.14	protein_coding	-2.7909813558117	5.22853908039735	1.36475053712705e-26	5.32124363034051e-25	Down
1698	Ccl25	ENSMUSG00000023235.14	protein_coding	-0.400625499199282	2.88964080226431	0.34620312244527	0.464116667059093	No
1699	Ccl27a	ENSMUSG00000073888.13	protein_coding	0.452092205592335	0.992845242754389	0.49137007357161	0.606255428537217	No
1700	Ccl5	ENSMUSG00000035042.2	protein_coding	-4.3746469881956	4.78208353284773	1.15676978084066e-39	8.51355179532318e-38	Down
1701	Ccl7	ENSMUSG00000035373.2	protein_coding	0.607794322337989	1.80316432565086	0.220428857067856	0.326431018479579	No
1702	Ccl9	ENSMUSG00000019122.8	protein_coding	9.91446258762863	2.67712766424701	5.84301939481226e-26	2.2089810101117e-24	Up
1703	Ccm2	ENSMUSG00000000378.15	protein_coding	-0.0792183239795525	5.21227905878388	0.766323613172294	0.840010001665049	No
1704	Ccn1	ENSMUSG00000028195.4	protein_coding	-0.471701588204891	9.06949182306234	0.0304157388315289	0.064857013472751	No
1705	Ccn2	ENSMUSG00000019997.11	protein_coding	-0.473308429904528	6.89590597857471	0.317174185904605	0.433422602096405	No
1706	Ccn4	ENSMUSG00000005124.10	protein_coding	0.119062946307006	2.79785506732046	0.746756892529748	0.82597151913006	No
1707	Ccn5	ENSMUSG00000027656.7	protein_coding	6.18829771835848	5.18619825162525	4.24545140559233e-40	3.16197153190164e-38	Up
1708	Ccna2	ENSMUSG00000027715.9	protein_coding	1.6152872708147	8.30025657492399	7.00161031877245e-12	9.63341030363846e-11	No
1709	Ccnb1	ENSMUSG00000041431.16	protein_coding	1.45476480436068	7.98274417308226	2.36417658214991e-08	2.07960596384587e-07	No
1710	Ccnb1-ps	ENSMUSG00000048574.9	processed_pseudogene	3.0899536541192	1.32923224503221	0.00330458215310367	0.00962749551112636	Up
1711	Ccnb2	ENSMUSG00000032218.7	protein_coding	0.456248100429486	5.85622711893231	0.103179475114772	0.177921296475465	No
1712	Ccnc	ENSMUSG00000028252.20	protein_coding	-1.38268179643839	5.86966093415021	2.29126715180988e-09	2.29274182093414e-08	No
1713	Ccnd1	ENSMUSG00000070348.5	protein_coding	0.990283597561916	10.2080069252076	0.00123979699770009	0.00408709118934368	No
1714	Ccnd2	ENSMUSG00000000184.12	protein_coding	0.662866864579825	0.72977928666871	0.617715784371049	0.718423829666021	No
1715	Ccnd3	ENSMUSG00000034165.16	protein_coding	-0.724857293027803	7.05755090839632	0.0115303024742259	0.0283214673770726	No
1716	Ccndbp1	ENSMUSG00000023572.16	protein_coding	-1.20181783427114	5.32265449582687	1.33153679157481e-05	7.07460684049873e-05	No
1717	Ccne1	ENSMUSG00000002068.16	protein_coding	-0.703501915731271	6.34104347560844	0.122097616319699	0.204394367669504	No
1718	Ccne2	ENSMUSG00000028212.16	protein_coding	-0.892047174652888	5.98107110753684	0.0160059933214589	0.0376764846578928	No
1719	Ccnf	ENSMUSG00000072082.7	protein_coding	0.413958379922016	6.38740693688089	0.0667807164204516	0.124593073896773	No
1720	Ccng1	ENSMUSG00000020326.7	protein_coding	-0.634916678353074	8.67261927579117	0.00282275691412351	0.008387350811722	No
1721	Ccng2	ENSMUSG00000029385.14	protein_coding	0.626542898786399	2.76915599829061	0.0901897915403446	0.159457089861948	No
1722	Ccnh	ENSMUSG00000021548.10	protein_coding	-0.38702152259761	5.67723590430879	0.0859662826550685	0.15323138774201	No
1723	Ccni	ENSMUSG00000063015.12	protein_coding	0.620159938923254	4.7545075152521	0.0437052146447749	0.0881331808935975	No
1724	Ccnj	ENSMUSG00000025010.14	protein_coding	-1.25255219169772	2.22499845872634	0.0056536455566068	0.0153772235803795	No
1725	Ccnk	ENSMUSG00000021258.10	protein_coding	-0.0194904510065261	2.06439110254881	1	1	No
1726	Ccnl1	ENSMUSG00000027829.15	protein_coding	0.386808845947005	5.09788460519884	0.126063316206159	0.20969617473782	No
1727	Ccnl2	ENSMUSG00000029068.16	protein_coding	-0.364293610393918	3.47538030237927	0.258196742595696	0.369688780749442	No
1728	Ccno	ENSMUSG00000042417.5	protein_coding	-6.58901674056405	0.151830803643696	0.000277376902224684	0.00108218755014762	Down
1729	Ccnq	ENSMUSG00000049489.5	protein_coding	0.112962255413479	4.13929763120306	0.672239440657257	0.763684396597486	No
1730	Ccnt1	ENSMUSG00000011960.12	protein_coding	-0.253508895140574	5.79963628901036	0.277710096552097	0.391279653677236	No
1731	Ccnt2	ENSMUSG00000026349.14	protein_coding	-0.126875065554853	4.5793911647358	0.617747456044227	0.718423829666021	No
1732	Ccny	ENSMUSG00000024286.8	protein_coding	-0.699701986509593	5.38769971115987	0.00237313066977243	0.00719751262390381	No
1733	Ccnyl1	ENSMUSG00000070871.10	protein_coding	-0.0967614586992048	1.97562651979072	0.865052250085629	0.913682055584669	No
1734	Ccp110	ENSMUSG00000033904.16	protein_coding	-0.0531777073506448	3.5741578003978	0.867464993825538	0.915099558210587	No
1735	Ccpg1	ENSMUSG00000034563.16	protein_coding	-1.97580505044156	4.91751706998012	5.29728697008031e-11	6.55598560535909e-10	No
1736	Ccpg1os	ENSMUSG00000086158.2	protein_coding	-3.40391906083065	2.82404135303815	1.81964826470452e-13	2.9740847721938e-12	Down
1737	Ccrl2	ENSMUSG00000043953.12	protein_coding	4.24200478619489	1.50672965383057	1.24066637558205e-10	1.46269273739237e-09	Up
1738	Ccs	ENSMUSG00000034108.6	protein_coding	-0.204638465029735	5.51198729059824	0.487729860511387	0.602759712672733	No
1739	Ccser2	ENSMUSG00000058690.14	protein_coding	0.111209908598689	5.74516829520428	0.617272232413953	0.718139746213146	No
1740	Cct2	ENSMUSG00000034024.8	protein_coding	0.315270380123432	8.9238934234875	0.123223840605517	0.205901001559269	No
1741	Cct3	ENSMUSG00000001416.13	protein_coding	0.491184367064602	9.33051164379436	0.0167224029281458	0.0390964751165934	No
1742	Cct4	ENSMUSG00000007739.10	protein_coding	0.553449997288958	9.33950406382277	0.00561653388013915	0.0152963539306264	No
1743	Cct5	ENSMUSG00000022234.15	protein_coding	0.484781826508705	9.71707315500458	0.0178673982572779	0.0412845438461867	No
1744	Cct6a	ENSMUSG00000029447.11	processed_transcript	1.29657845458352	9.93131220569759	1.28494508655637e-09	1.33113779263412e-08	No
1745	Cct7	ENSMUSG00000030007.8	protein_coding	0.641932380680095	9.92546957216056	0.0018387047828008	0.0057708327248237	No
1746	Cct8	ENSMUSG00000025613.13	protein_coding	0.0258770931498742	9.21097595481108	0.899437543980633	0.938439655622653	No
1747	Ccz1	ENSMUSG00000029617.10	protein_coding	-2.24610487010821	5.50395901603165	1.41660598802788e-18	3.40807452206785e-17	Down
1748	Cd109	ENSMUSG00000046186.8	protein_coding	-0.00779630058063393	4.69546459223938	0.98084285995678	0.994515651108048	No
1749	Cd14	ENSMUSG00000051439.7	protein_coding	0.145984663812226	6.19614196475911	0.705046347780695	0.790389046750454	No
1750	Cd151	ENSMUSG00000025510.14	protein_coding	0.980868616201973	6.25802896770208	5.10416255254551e-06	2.97914471274336e-05	No
1751	Cd164	ENSMUSG00000019818.15	protein_coding	0.189408089499389	8.47082919561787	0.340353317047196	0.458498273305862	No
1752	Cd1d1	ENSMUSG00000028076.12	protein_coding	-4.09809875945749	2.8955808043844	1.10847315359868e-11	1.48729116337221e-10	Down
1753	Cd200	ENSMUSG00000022661.14	protein_coding	2.23643278874322	6.94748363196183	1.41073463696617e-21	4.04302244575696e-20	Up
1754	Cd24a	ENSMUSG00000047139.9	protein_coding	0.826670995866421	9.88155234637728	0.000110452035743133	0.000473280190912071	No
1755	Cd274	ENSMUSG00000016496.7	protein_coding	-1.69779871267359	0.989773723505126	0.044642057771495	0.0896300104216068	No
1756	Cd276	ENSMUSG00000035914.11	protein_coding	-1.50613795515748	5.95810873086529	8.30906056714476e-11	1.00143503230762e-09	No
1757	Cd2ap	ENSMUSG00000061665.7	protein_coding	-0.335732014885639	5.91573276767322	0.183053710972786	0.282659473256302	No
1758	Cd2bp2	ENSMUSG00000042502.10	protein_coding	-0.631743577577137	6.17124633505091	0.00370605318725639	0.0106089504126801	No
1759	Cd320	ENSMUSG00000002308.16	protein_coding	-0.164941737036437	4.89998565082084	0.504734803742489	0.618572419839303	No
1760	Cd38	ENSMUSG00000029084.5	protein_coding	0.111483288906659	2.47732750306359	0.784252617445572	0.854108054729778	No
1761	Cd3eap	ENSMUSG00000047649.9	protein_coding	-0.122333401894992	5.20592877506848	0.656229169230257	0.750545140863075	No
1762	Cd40	ENSMUSG00000017652.16	protein_coding	-9.98503779758882	3.06057875770553	1.05473316387167e-10	1.26142029733037e-09	Down
1763	Cd44	ENSMUSG00000005087.17	protein_coding	-2.26242305858394	9.05509406169367	9.20423337071581e-11	1.10610874072428e-09	Down
1764	Cd47	ENSMUSG00000055447.19	protein_coding	1.34743040512381	8.48328913080709	4.18685423750009e-10	4.62487504494015e-09	No
1765	Cd55	ENSMUSG00000026399.12	protein_coding	-10.491453444793	3.53493160018991	6.28154162945971e-29	2.71284079122291e-27	Down
1766	Cd59a	ENSMUSG00000032679.12	protein_coding	7.08799171961874	-0.0730868225878222	7.61284630441279e-06	4.24612476835364e-05	Up
1767	Cd63	ENSMUSG00000025351.14	protein_coding	0.117126047865751	10.0054960061548	0.575925527201971	0.683135772204665	No
1768	Cd63-ps	ENSMUSG00000085939.3	transcribed_processed_pseudogene	-0.0426582164002227	2.53956200834652	0.965433115637439	0.983299794652675	No
1769	Cd68	ENSMUSG00000018774.13	protein_coding	-2.00059000670637	3.20502487588616	0.00228437968801214	0.00696741406559464	Down
1770	Cd72	ENSMUSG00000028459.11	protein_coding	2.79090658466239	-0.0624900450474988	0.00187491677661913	0.00586377039667809	Up
1771	Cd81	ENSMUSG00000037706.17	protein_coding	0.0979976822070111	9.4884414135498	0.653834100251242	0.748698247482577	No
1772	Cd82	ENSMUSG00000027215.13	protein_coding	-0.332527823340593	6.12722636038212	0.358939781329135	0.477179670817847	No
1773	Cd9	ENSMUSG00000030342.8	protein_coding	1.13202334090385	10.3277841748003	3.58408819474488e-08	3.08291071689051e-07	No
1774	Cd99l2	ENSMUSG00000035776.14	protein_coding	0.237047092623651	5.91570916826104	0.291280261973338	0.405432396869334	No
1775	Cda	ENSMUSG00000028755.3	protein_coding	-0.18184060081244	1.47205401740434	0.811469862308827	0.875373993703139	No
1776	Cdadc1	ENSMUSG00000021982.14	protein_coding	-0.981758613093616	3.87796332773076	0.000483620946768429	0.00177128307888861	No
1777	Cdan1	ENSMUSG00000027284.16	protein_coding	0.0545955427430822	2.07997931209069	0.925095570947809	0.955914157302388	No
1778	Cdc123	ENSMUSG00000039128.13	protein_coding	-0.20343306786586	7.00658311335109	0.328511698686539	0.44519813774931	No
1779	Cdc14a	ENSMUSG00000033502.14	protein_coding	-1.33655486246877	4.5200676254389	0.000171052280385619	0.000700312134113341	No
1780	Cdc14b	ENSMUSG00000033102.15	protein_coding	-1.63997105023541	2.65026384684452	4.90180642542803e-05	0.000226649324607709	No
1781	Cdc16	ENSMUSG00000038416.15	protein_coding	0.370490615190903	6.21846864439177	0.0984916999686172	0.171238435030705	No
1782	Cdc20	ENSMUSG00000006398.15	protein_coding	1.8966149310705	7.57937317390916	5.04582314536376e-15	9.45179944006542e-14	No
1783	Cdc23	ENSMUSG00000024370.17	protein_coding	-0.0437994301576597	6.10626843596899	0.88328791356065	0.926491404019849	No
1784	Cdc25a	ENSMUSG00000032477.14	protein_coding	-0.630939591680462	4.10853685347148	0.0710193995864988	0.130962089259729	No
1785	Cdc25b	ENSMUSG00000027330.16	protein_coding	1.16943994068197	5.39587954679582	0.000334395075914694	0.00128093808260763	No
1786	Cdc25c	ENSMUSG00000044201.10	protein_coding	0.85275930174363	4.47980792458588	0.00106609433586793	0.00357510955770433	No
1787	Cdc26	ENSMUSG00000066149.11	protein_coding	-0.313197494273787	5.24488391260716	0.173552696909907	0.271016753818635	No
1788	Cdc27	ENSMUSG00000020687.13	protein_coding	-0.223232511667403	5.95135003385342	0.337882393135554	0.455910306554569	No
1789	Cdc34	ENSMUSG00000020307.15	protein_coding	-0.504498541084126	5.18519121512508	0.0580172520091319	0.111206438663828	No
1790	Cdc37	ENSMUSG00000019471.10	protein_coding	0.137855588615349	8.5664780651041	0.524838449826701	0.637307491842673	No
1791	Cdc37l1	ENSMUSG00000024780.7	protein_coding	-0.242431566702085	5.71222165259814	0.318400994379165	0.434478504452885	No
1792	Cdc40	ENSMUSG00000038446.8	protein_coding	-0.612519209435965	5.13997125637323	0.0348935342045094	0.0728319816136412	No
1793	Cdc42	ENSMUSG00000006699.17	protein_coding	0.084493295553308	9.12387259808515	0.675655881477462	0.766281376294034	No
1794	Cdc42bpa	ENSMUSG00000026490.18	protein_coding	-1.11983864113455	4.52724686186598	1.64571132092194e-05	8.55027460719597e-05	No
1795	Cdc42bpb	ENSMUSG00000021279.5	protein_coding	-0.698244686558303	5.11365582041589	0.0090549640598923	0.0229660772791477	No
1796	Cdc42bpg	ENSMUSG00000024769.7	protein_coding	0.125421157655228	2.51557582646891	0.798270008802918	0.864896242658245	No
1797	Cdc42ep1	ENSMUSG00000049521.2	protein_coding	0.961391924504494	6.81421522273041	0.00013150923522846	0.00055391529555421	No
1798	Cdc42ep2	ENSMUSG00000045664.5	protein_coding	0.661717594897904	2.03473247710626	0.404245733464404	0.521956652427101	No
1799	Cdc42ep3	ENSMUSG00000036533.9	protein_coding	1.08231582937459	6.45642444122151	7.94241514247962e-06	4.412137540963e-05	No
1800	Cdc42ep4	ENSMUSG00000041598.7	protein_coding	0.598014057897407	4.94808605592864	0.011873185984859	0.0290134945539639	No
1801	Cdc42ep5	ENSMUSG00000063838.6	protein_coding	3.91818232731577	1.98159014139344	1.56723777308714e-13	2.57847928857907e-12	Up
1802	Cdc42se1	ENSMUSG00000046722.14	protein_coding	0.724049673498001	7.8644026713522	0.000511834534498513	0.00186418680529795	No
1803	Cdc42se2	ENSMUSG00000052298.12	protein_coding	-0.0382613212377764	6.83299762778911	0.862729373357279	0.912158104880809	No
1804	Cdc45	ENSMUSG00000000028.15	protein_coding	0.706509059949814	6.05535700639915	0.0153093559297487	0.0361804615341468	No
1805	Cdc5l	ENSMUSG00000023932.9	protein_coding	0.27012166207251	6.86959474413207	0.203963861178748	0.306870993751212	No
1806	Cdc6	ENSMUSG00000017499.15	protein_coding	-0.095546107772582	5.83705846512364	0.804583363406714	0.869831192877245	No
1807	Cdc7	ENSMUSG00000029283.17	protein_coding	0.793054658025984	3.91134315608085	0.0091287039005659	0.0231221656403532	No
1808	Cdc73	ENSMUSG00000026361.9	protein_coding	-0.351256522964266	3.24943317615087	0.29669020339393	0.411122186922203	No
1809	Cdca2	ENSMUSG00000048922.18	protein_coding	0.173120802146251	5.07271761427217	0.487009195615614	0.602009578122342	No
1810	Cdca3	ENSMUSG00000023505.13	protein_coding	2.01072649711914	5.70734084299781	1.15316627739446e-14	2.10309122554726e-13	Up
1811	Cdca4	ENSMUSG00000047832.9	protein_coding	0.343923034316252	6.21522198746608	0.191011422319996	0.292147787461702	No
1812	Cdca5	ENSMUSG00000024791.10	protein_coding	0.557769131471334	5.44163927216678	0.012791242002151	0.0309347594833277	No
1813	Cdca7	ENSMUSG00000055612.15	protein_coding	0.251425484931297	5.56133168776264	0.392333589781671	0.510550867305339	No
1814	Cdca7l	ENSMUSG00000021175.15	protein_coding	-0.0350331544724959	6.11804015359444	0.898398777946384	0.937912036268015	No
1815	Cdca8	ENSMUSG00000028873.16	protein_coding	0.7752377536552	6.37933826235491	0.00055702402662882	0.00200644797081068	No
1816	Cdcp1	ENSMUSG00000035498.10	protein_coding	-2.94622045380675	6.96133286720651	3.78828582133301e-33	2.09416440203289e-31	Down
1817	Cdh1	ENSMUSG00000000303.12	protein_coding	-1.54568648363266	8.36924436398	1.85995233759309e-10	2.15200810930073e-09	No
1818	Cdh19	ENSMUSG00000047216.8	protein_coding	4.60801561845133	0.283425932703266	7.39505126968276e-06	4.13949809596373e-05	Up
1819	Cdh2	ENSMUSG00000024304.14	protein_coding	0.59880002076782	7.78601794400498	0.129339012841125	0.213982261468198	No
1820	Cdh23	ENSMUSG00000012819.15	protein_coding	0.0325139246891009	1.21149968885222	0.999999999999999	1	No
1821	Cdh24	ENSMUSG00000059674.7	protein_coding	-0.218450318433476	2.27336160188587	0.59377728017431	0.698845742884942	No
1822	Cdhr1	ENSMUSG00000021803.10	protein_coding	-3.0162572789109	3.34417877307456	3.02693374092714e-12	4.36763362756981e-11	Down
1823	Cdip1	ENSMUSG00000004071.13	protein_coding	-0.166458651197395	5.03053687896411	0.500981088067161	0.615062952658113	No
1824	Cdipt	ENSMUSG00000030682.4	protein_coding	-1.063200491619	7.55059372797233	1.82855352744868e-06	1.16216396394516e-05	No
1825	Cdk1	ENSMUSG00000019942.13	protein_coding	0.698489803147789	7.8451932964888	0.0036037152878615	0.0103732957071098	No
1826	Cdk10	ENSMUSG00000033862.7	protein_coding	-0.981521483652201	4.9885987535934	4.76475389440778e-05	0.000220969459129918	No
1827	Cdk11b	ENSMUSG00000029062.14	protein_coding	-0.567250801708941	5.19500565691838	0.026770073568639	0.0580890047185506	No
1828	Cdk12	ENSMUSG00000003119.14	protein_coding	-0.0033440293786666	3.39884958009044	1	1	No
1829	Cdk13	ENSMUSG00000041297.8	protein_coding	0.409284907208646	3.03067284666859	0.248553049111383	0.358352014008043	No
1830	Cdk14	ENSMUSG00000028926.15	protein_coding	1.03154482902109	4.37295988498204	7.98449467244205e-05	0.000353798164359937	No
1831	Cdk16	ENSMUSG00000031065.14	protein_coding	0.317549432875879	5.42153836768484	0.202309822392848	0.305046620308187	No
1832	Cdk17	ENSMUSG00000020015.10	protein_coding	-0.30749844000288	2.96892199139323	0.369219332640635	0.487717720835197	No
1833	Cdk18	ENSMUSG00000026437.11	protein_coding	-0.700046950051403	3.48353473270316	0.0502096890634816	0.0987833142315065	No
1834	Cdk19	ENSMUSG00000038481.13	protein_coding	1.07923532420827	4.02864814908949	0.000797928706978165	0.00276837859341546	No
1835	Cdk2	ENSMUSG00000025358.16	protein_coding	0.309953158587363	6.0132490956063	0.223217524726877	0.329932213018763	No
1836	Cdk20	ENSMUSG00000021483.8	protein_coding	0.220366049622915	2.71923734874047	0.550941150970322	0.661256975370923	No
1837	Cdk2ap1	ENSMUSG00000029394.11	protein_coding	0.545747791422124	4.25368892796363	0.0330432813199269	0.0695128556987587	No
1838	Cdk2ap2	ENSMUSG00000024856.10	protein_coding	-0.121483052807298	6.43996517674593	0.674569534819757	0.765468102735894	No
1839	Cdk3-ps	ENSMUSG00000092300.7	polymorphic_pseudogene	-1.25028044294864	1.33637246073267	0.0799839845043618	0.144649086930357	No
1840	Cdk4	ENSMUSG00000006728.12	protein_coding	1.07584336923568	9.48910694407305	3.56869575376406e-06	2.15159659647685e-05	No
1841	Cdk5	ENSMUSG00000028969.10	protein_coding	0.112451256509105	5.81395186971578	0.608287785418717	0.711012449491401	No
1842	Cdk5rap1	ENSMUSG00000027487.11	protein_coding	-0.873528464638535	3.60584488505849	0.00650179359714026	0.017301948814983	No
1843	Cdk5rap2	ENSMUSG00000039298.16	protein_coding	-0.391625774526396	5.01220115783747	0.191602032961292	0.292949733985562	No
1844	Cdk5rap3	ENSMUSG00000018669.14	protein_coding	-0.534608436046335	5.87451160350038	0.0156212914443836	0.0368616245466217	No
1845	Cdk6	ENSMUSG00000040274.11	protein_coding	0.0103874821103395	6.64265463990942	0.96664854580255	0.98416469381671	No
1846	Cdk7	ENSMUSG00000069089.8	protein_coding	0.0358339744739409	5.81768895238551	0.870029591289508	0.916992463050496	No
1847	Cdk8	ENSMUSG00000029635.15	protein_coding	0.613610348037345	3.04209786694721	0.0701998370089101	0.129662247210696	No
1848	Cdk9	ENSMUSG00000009555.16	protein_coding	-0.982189831329905	3.49074442014668	0.00969953064489627	0.0243345475565045	No
1849	Cdkal1	ENSMUSG00000006191.17	protein_coding	0.172470960321953	4.05263473455535	0.541122402448801	0.652149302379946	No
1850	Cdkl2	ENSMUSG00000029403.14	protein_coding	-1.67573315866593	4.91488662232109	3.52292249786271e-11	4.43952482557411e-10	No
1851	Cdkl3	ENSMUSG00000020389.19	protein_coding	-1.02751504924127	2.2346994846449	0.0457866152055054	0.0914849670563978	No
1852	Cdkl5	ENSMUSG00000031292.14	protein_coding	2.23886936600137	3.4925434346919	7.32540379747701e-13	1.1152187568301e-11	Up
1853	Cdkn1a	ENSMUSG00000023067.14	protein_coding	-0.169252519839287	7.78761698592092	0.539753913599717	0.6509074246028	No
1854	Cdkn1b	ENSMUSG00000003031.14	protein_coding	1.71680059117406	4.68426834989906	2.56650961854225e-09	2.53552395833428e-08	No
1855	Cdkn2aip	ENSMUSG00000038069.6	protein_coding	0.536609052846038	4.80799393778218	0.0251648421263614	0.0550185105234107	No
1856	Cdkn2aipnl	ENSMUSG00000020392.8	protein_coding	-0.0111909399667016	6.91504481673366	0.96175123952645	0.980915286365722	No
1857	Cdkn2b	ENSMUSG00000073802.5	protein_coding	-11.9541576305765	4.91921410003666	6.11287668819351e-63	1.11811706246692e-60	Down
1858	Cdkn2c	ENSMUSG00000028551.14	protein_coding	2.49155611088861	3.25752689827382	3.73527951740878e-13	5.8366088740616e-12	Up
1859	Cdkn2d	ENSMUSG00000096472.2	protein_coding	1.63646617399793	5.23071069961083	3.52188599743892e-12	5.02353417845703e-11	No
1860	Cdkn3	ENSMUSG00000037628.10	protein_coding	1.43096677972045	4.81480913378719	0.0014839416223935	0.00479658677217524	No
1861	Cdon	ENSMUSG00000038119.15	protein_coding	2.39182151796135	2.75880111515068	3.02551030105645e-10	3.40246809444305e-09	Up
1862	Cdpf1	ENSMUSG00000064284.12	protein_coding	-0.915758772787754	4.08452721395734	0.000992462890748574	0.00335532846836933	No
1863	Cdr2	ENSMUSG00000030878.11	protein_coding	-0.120618806422427	1.82114789583367	0.86716696375647	0.915060888708151	No
1864	Cdr2l	ENSMUSG00000050910.5	protein_coding	-0.505456614067179	2.73916955573792	0.23775984684427	0.346242474540338	No
1865	Cds2	ENSMUSG00000058793.14	protein_coding	-0.572327812633549	5.5075056575607	0.0124029022097282	0.0301362175590153	No
1866	Cdsn	ENSMUSG00000039518.7	protein_coding	3.87500195036296	2.26689271176761	4.34565211999094e-14	7.50711403728434e-13	Up
1867	Cdt1	ENSMUSG00000006585.3	protein_coding	0.260163991805067	5.44979953286278	0.359755720084486	0.478111085202568	No
1868	Cdv3	ENSMUSG00000032803.15	protein_coding	-1.24966962735166	6.08640173327474	1.16371409026478e-07	9.30223383979006e-07	No
1869	Cdyl	ENSMUSG00000059288.14	protein_coding	-0.644123214181322	2.47631036905267	0.167202008828654	0.263014871102921	No
1870	Cdyl2	ENSMUSG00000031758.10	protein_coding	-3.04796393104509	0.35980354638414	0.00367748757510587	0.0105441656199094	Down
1871	Ceacam1	ENSMUSG00000074272.10	protein_coding	7.69604910812967	5.0157120798659	8.31035535492071e-53	1.05473673371943e-50	Up
1872	Cebpa	ENSMUSG00000034957.10	protein_coding	4.71980198113302	-0.308176714221873	3.97858337571306e-05	0.000187872513390733	Up
1873	Cebpb	ENSMUSG00000056501.3	protein_coding	0.415309584249	2.11831367148764	0.372286397762649	0.490726813837625	No
1874	Cebpd	ENSMUSG00000071637.5	protein_coding	3.72805459801771	3.57108121204857	4.57604279055061e-13	7.0968603776644e-12	Up
1875	Cebpg	ENSMUSG00000056216.9	protein_coding	1.41704954025274	3.88336714552808	0.00030118396736556	0.00116592785125828	No
1876	Cebpz	ENSMUSG00000024081.9	protein_coding	-0.298233488939973	5.70139961716732	0.174651475336969	0.27234018275896	No
1877	Cebpzos	ENSMUSG00000062691.10	protein_coding	-0.553235512043133	4.6175495641235	0.0326311661507378	0.0688375923648027	No
1878	Cela1	ENSMUSG00000023031.8	protein_coding	8.36945449857049	1.08835447648507	2.70530093232162e-11	3.4582253850171e-10	Up
1879	Celf1	ENSMUSG00000005506.16	protein_coding	0.131973803378415	5.92017907798775	0.555554840892804	0.66486973068649	No
1880	Celf2	ENSMUSG00000002107.18	protein_coding	0.778376441570105	4.04534903385041	0.00698123224444131	0.0183616907164165	No
1881	Celf4	ENSMUSG00000024268.16	protein_coding	-0.027899466721135	4.29142068640201	0.941203471059597	0.966775850445063	No
1882	Celsr1	ENSMUSG00000016028.10	protein_coding	-0.547364898580404	5.72045002779347	0.0217179113225127	0.0486365468184035	No
1883	Celsr2	ENSMUSG00000068740.13	protein_coding	2.01535036462959	3.66177865342567	1.08351194204581e-06	7.23776666765078e-06	Up
1884	Cemip2	ENSMUSG00000024754.13	protein_coding	-0.690013545251247	5.49252024647001	0.0165722559881566	0.0387891832857906	No
1885	Cenpa	ENSMUSG00000029177.9	protein_coding	2.14474118262215	6.88337953392177	1.04015349045933e-16	2.23830953535175e-15	Up
1886	Cenpb	ENSMUSG00000068267.5	protein_coding	-0.0628664546380014	5.37220053499679	0.800417106644853	0.866532158799606	No
1887	Cenpc1	ENSMUSG00000029253.12	protein_coding	0.773025813393292	4.44367223772829	0.00315418756009578	0.00925277945105457	No
1888	Cenpe	ENSMUSG00000045328.11	protein_coding	1.30431583814349	6.25489676084853	6.86345293167817e-09	6.47705823704196e-08	No
1889	Cenpf	ENSMUSG00000026605.14	protein_coding	1.47453734948128	6.1977189261197	1.40516398681503e-09	1.4432229288196e-08	No
1890	Cenph	ENSMUSG00000045273.8	protein_coding	0.389477629054412	4.56798139608237	0.171691360968736	0.268480908691117	No
1891	Cenpi	ENSMUSG00000031262.12	protein_coding	0.733796824575488	4.75003069619657	0.00418953209810086	0.0118188705457425	No
1892	Cenpj	ENSMUSG00000064128.8	protein_coding	-0.612604425368859	4.0053174071146	0.0361384297056914	0.0750149847595777	No
1893	Cenpk	ENSMUSG00000021714.15	protein_coding	0.603931023104902	3.74272649306989	0.0359593401459239	0.0747180542490815	No
1894	Cenpl	ENSMUSG00000026708.16	protein_coding	0.724251422365144	4.38056450110305	0.00668993489663361	0.0177396378694896	No
1895	Cenpm	ENSMUSG00000068101.11	protein_coding	2.20082486053048	4.64191634619343	8.29612802238429e-18	1.91442004345855e-16	Up
1896	Cenpn	ENSMUSG00000031756.5	protein_coding	1.43744929650341	4.45881630232814	1.00960151315601e-08	9.38521944740993e-08	No
1897	Cenpo	ENSMUSG00000020652.17	protein_coding	0.195151006464761	3.59359770832447	0.540201211223407	0.651320537533612	No
1898	Cenpp	ENSMUSG00000021391.10	protein_coding	1.24436216295729	3.49658073127726	4.4740133267038e-05	0.000208340613094503	No
1899	Cenpq	ENSMUSG00000023919.7	protein_coding	0.281957678638186	4.33460523200433	0.291255331772689	0.405432396869334	No
1900	Cenps	ENSMUSG00000073705.10	protein_coding	0.602333842499374	3.79083575279253	0.0456150726252394	0.09124481719407	No
1901	Cenpt	ENSMUSG00000036672.5	protein_coding	0.644147307496187	3.9724754237742	0.0341934055867536	0.0716109746906955	No
1902	Cenpu	ENSMUSG00000031629.14	protein_coding	0.383562909266581	4.17584157453642	0.132934876261335	0.218542385541724	No
1903	Cenpv	ENSMUSG00000018509.8	protein_coding	0.208759728801091	1.12658176052647	0.740460099068973	0.820622178759679	No
1904	Cenpw	ENSMUSG00000075266.5	protein_coding	0.797360130865127	4.75112212108423	0.0028753665985915	0.00852737476234648	No
1905	Cenpx	ENSMUSG00000025144.17	protein_coding	-1.04059547167333	4.66278429731307	0.00037951404601696	0.00143085653360381	No
1906	Cep104	ENSMUSG00000039523.16	protein_coding	-1.12467519581398	5.61325531201172	1.29611190244669e-06	8.51613303889695e-06	No
1907	Cep112	ENSMUSG00000020728.17	protein_coding	0.302806215638492	1.95865719067369	0.5513141672485	0.6615770006982	No
1908	Cep120	ENSMUSG00000048799.8	protein_coding	-0.737762184213152	4.97797021602163	0.00544081025417165	0.0148633423987233	No
1909	Cep126	ENSMUSG00000040729.7	protein_coding	-0.836367799527274	0.277400388945539	0.472914716500862	0.588741191456083	No
1910	Cep128	ENSMUSG00000061533.16	protein_coding	-0.644328344451733	3.92526634485631	0.0381015630566658	0.0784225122122802	No
1911	Cep131	ENSMUSG00000039781.14	protein_coding	-0.664047754840858	2.10013392534617	0.255278273381831	0.366349505517851	No
1912	Cep135	ENSMUSG00000036403.15	protein_coding	-0.537398338800817	2.96376474861323	0.127632276174551	0.211578992287116	No
1913	Cep152	ENSMUSG00000068394.4	protein_coding	0.562563647826071	2.57273760167519	0.150242992476364	0.241187705268587	No
1914	Cep162	ENSMUSG00000056919.9	protein_coding	-1.28247020177286	4.28377879838603	4.06837670004023e-06	2.41539233389501e-05	No
1915	Cep164	ENSMUSG00000043987.18	protein_coding	-0.485272919066672	4.22914306612344	0.0725931186301248	0.133428876831904	No
1916	Cep170	ENSMUSG00000057335.11	protein_coding	-0.962206237168235	4.3671960735567	0.01094565797161	0.0270552650737053	No
1917	Cep170b	ENSMUSG00000072825.11	protein_coding	-0.887323876470937	6.23168803761406	3.55072944355302e-05	0.000169796127715926	No
1918	Cep19	ENSMUSG00000035790.15	protein_coding	-0.776723601485882	5.36878651880174	0.000698876582709952	0.00245901752072033	No
1919	Cep192	ENSMUSG00000024542.9	protein_coding	0.134969453241474	4.43815749844609	0.716246474603901	0.799988654016102	No
1920	Cep250	ENSMUSG00000038241.16	protein_coding	-0.552847229558516	3.53741078918485	0.106774616770233	0.182727391770523	No
1921	Cep290	ENSMUSG00000019971.10	protein_coding	-0.641081086910564	4.62509915078503	0.0125395219730008	0.030414698576479	No
1922	Cep295	ENSMUSG00000046111.17	protein_coding	0.297114782859561	4.1613757418297	0.249236421537895	0.359087525899263	No
1923	Cep295nl	ENSMUSG00000076433.4	protein_coding	7.02742238783527	-0.125333326718701	1.71621434972702e-05	8.87210061592049e-05	Up
1924	Cep350	ENSMUSG00000033671.18	protein_coding	-0.4721818764802	3.39376020902648	0.126297160066594	0.20989899477663	No
1925	Cep41	ENSMUSG00000029790.16	protein_coding	0.354169206770814	2.84609368897426	0.387200820706888	0.505935897463208	No
1926	Cep44	ENSMUSG00000038215.15	protein_coding	-0.0946491168175189	3.21847964759361	0.786722258190367	0.855952715830282	No
1927	Cep55	ENSMUSG00000024989.15	protein_coding	0.00837286901363924	5.14587992911321	0.986360438593384	0.998264711166227	No
1928	Cep57	ENSMUSG00000031922.12	protein_coding	0.328689723435164	5.77635628011726	0.125244719607337	0.208666102618764	No
1929	Cep57l1	ENSMUSG00000019813.16	protein_coding	0.626881836052809	4.08842740951267	0.0152213552564845	0.0359861654970831	No
1930	Cep63	ENSMUSG00000032534.18	protein_coding	-0.0982257872709835	3.78608066967465	0.753677836752647	0.831153752170266	No
1931	Cep68	ENSMUSG00000044066.14	protein_coding	0.281920984794253	4.44837395588283	0.304524812366326	0.419966694335554	No
1932	Cep70	ENSMUSG00000056267.14	protein_coding	-0.282375190612428	3.97577285892977	0.371367931130612	0.489775668264506	No
1933	Cep72	ENSMUSG00000021572.9	protein_coding	0.659560937346145	2.3297394950919	0.106402578113805	0.182165900423883	No
1934	Cep76	ENSMUSG00000073542.3	protein_coding	-0.223490471130735	4.6974303433592	0.525391580804398	0.637830602843043	No
1935	Cep78	ENSMUSG00000041491.8	protein_coding	-0.06930629651992	2.74417365842879	0.848394310835555	0.901831333917839	No
1936	Cep83	ENSMUSG00000020024.7	protein_coding	0.485449244250804	2.78603620405935	0.193151352441639	0.294738869055222	No
1937	Cep83os	ENSMUSG00000097164.2	bidirectional_promoter_lncRNA	-1.05268365521672	1.54239957034454	0.0847036855976149	0.151458372838288	No
1938	Cep85	ENSMUSG00000037443.13	protein_coding	-0.0547877300133275	4.53629873674918	0.836217912518164	0.893392750034437	No
1939	Cep85l	ENSMUSG00000038594.9	protein_coding	1.34092508751355	0.560958731576058	0.101215906396387	0.175093663944125	No
1940	Cep89	ENSMUSG00000023072.14	protein_coding	1.23674030923854	5.72415277210496	7.23682557877615e-07	4.92944340354971e-06	No
1941	Cep95	ENSMUSG00000018372.13	protein_coding	-0.0403385862787973	2.44505395521955	0.962679771633467	0.981384785774663	No
1942	Cep97	ENSMUSG00000022604.18	protein_coding	-0.548977535013469	3.05571458100235	0.145933695746971	0.236067539042896	No
1943	Cept1	ENSMUSG00000040774.15	protein_coding	-0.568420009550154	5.84756980226292	0.00829276548558418	0.0213198464468161	No
1944	Cerk	ENSMUSG00000035891.16	protein_coding	1.46669772105497	2.0379151543752	0.000957677643117175	0.00324655070185103	No
1945	Cers2	ENSMUSG00000015714.11	protein_coding	0.365365030411166	8.50285963905472	0.0666608533246102	0.124456273439133	No
1946	Cers3	ENSMUSG00000030510.11	protein_coding	2.19619935743911	3.04473207994928	1.93421938696923e-05	9.86785099882007e-05	Up
1947	Cers5	ENSMUSG00000023021.15	protein_coding	-0.125982657305774	6.88741498961277	0.559259476072019	0.667889521208235	No
1948	Cers6	ENSMUSG00000027035.10	protein_coding	-0.661775742350599	4.99738436148631	0.00695201404402131	0.0182964770798851	No
1949	Ces2g	ENSMUSG00000031877.9	protein_coding	-8.06342805103614	1.35708783094994	1.39618066661411e-09	1.43518141581374e-08	Down
1950	Cetn2	ENSMUSG00000031347.12	protein_coding	-0.900508986204578	6.04283883633013	0.000396478941988805	0.00148670638542561	No
1951	Cetn3	ENSMUSG00000021537.9	protein_coding	-0.0579219501345594	6.24230035633494	0.795304625311189	0.862649248244577	No
1952	Cetn4	ENSMUSG00000045031.18	protein_coding	-2.98862882219737	3.38603844955267	3.29801521931904e-16	6.76909460361225e-15	Down
1953	Cfap100	ENSMUSG00000048794.14	protein_coding	7.01507616788095	-0.127841510165068	1.13244831261741e-05	6.10285620118519e-05	Up
1954	Cfap126	ENSMUSG00000026649.14	protein_coding	-8.49090933786437	1.72469700939646	2.81169810952864e-10	3.18141476993069e-09	Down
1955	Cfap20	ENSMUSG00000031796.7	protein_coding	0.491673827928411	6.29554256574905	0.0191173715317377	0.0437018686108717	No
1956	Cfap206	ENSMUSG00000028294.15	protein_coding	-9.52353048262148	2.64573885161524	1.11085488117607e-19	2.86655871619668e-18	Down
1957	Cfap298	ENSMUSG00000022972.10	protein_coding	-1.83729475525672	6.0849803160239	9.90240704722145e-11	1.18657166525376e-09	No
1958	Cfap300	ENSMUSG00000053070.5	protein_coding	-2.8089103971532	2.96843647357042	2.20964721509577e-09	2.218207591716e-08	Down
1959	Cfap36	ENSMUSG00000020462.14	protein_coding	-1.78640341188955	6.42065014977593	1.62300053038304e-15	3.17903631447312e-14	No
1960	Cfap43	ENSMUSG00000044948.17	protein_coding	-4.77925383234371	0.998798409992933	3.98058912197535e-06	2.36779375892537e-05	Down
1961	Cfap52	ENSMUSG00000020904.11	protein_coding	-7.09608827723011	0.543598745099545	0.00010036105932281	0.000433941078937363	Down
1962	Cfap54	ENSMUSG00000020014.17	protein_coding	-3.14313295228479	0.413154145944437	0.00120035042177651	0.00397390432420981	Down
1963	Cfap61	ENSMUSG00000037143.17	protein_coding	-7.44644686489344	0.836389186319942	6.03600697816313e-07	4.17319926594736e-06	Down
1964	Cfap69	ENSMUSG00000040473.15	protein_coding	-3.59160026550403	2.06807034781958	6.35646864880502e-09	6.01230091664159e-08	Down
1965	Cfap97	ENSMUSG00000031631.15	protein_coding	-0.798873243652611	4.19793135006104	0.00359007373253615	0.0103436036797046	No
1966	Cfb	ENSMUSG00000090231.10	protein_coding	3.53069084686492	0.866716982621233	0.000206455757894698	0.000827552921912426	Up
1967	Cfdp1	ENSMUSG00000031954.6	protein_coding	-0.0378410810430564	6.84978600906746	0.857355595082603	0.908097495668689	No
1968	Cfl1	ENSMUSG00000056201.8	protein_coding	1.08656001175612	11.8167980519037	5.88600015457835e-06	3.38309010733112e-05	No
1969	Cfl2	ENSMUSG00000062929.8	protein_coding	0.661477279479831	6.03734735855491	0.00213130267192835	0.0065568000577405	No
1970	Cflar	ENSMUSG00000026031.15	protein_coding	-1.2360119569998	5.58472704399157	1.77296103214181e-05	9.11997076831256e-05	No
1971	Cgas	ENSMUSG00000032344.17	protein_coding	0.83871039201469	2.57302948109129	0.0296297759331145	0.0634202638196658	No
1972	Cggbp1	ENSMUSG00000054604.7	protein_coding	-1.21876062524883	6.02731318897187	2.2559545096693e-05	0.000113234714250471	No
1973	Cgn	ENSMUSG00000068876.14	protein_coding	-1.66012406865144	5.59966811728944	2.05790059119019e-12	3.02555172023919e-11	No
1974	Cgnl1	ENSMUSG00000032232.14	protein_coding	-0.698494638819482	5.78236071984811	0.00971612334944268	0.0243696596532301	No
1975	Cgref1	ENSMUSG00000029161.7	protein_coding	-0.348763594037046	1.12018630105863	0.696533817319362	0.783246326717135	No
1976	Cgrrf1	ENSMUSG00000055128.15	protein_coding	-0.0819917365776144	5.08792783823193	0.739004286822316	0.819519910796716	No
1977	Ch25h	ENSMUSG00000050370.5	protein_coding	-8.22917663894251	1.49014475349531	5.89932636381063e-06	3.38918343247467e-05	Down
1978	Chac1	ENSMUSG00000027313.3	protein_coding	0.15724080211272	5.11385611917217	0.682628635606581	0.771866815424968	No
1979	Chac2	ENSMUSG00000020309.6	protein_coding	0.444716590700384	3.79380024342983	0.143287861217767	0.23245264351462	No
1980	Chadl	ENSMUSG00000063765.12	protein_coding	-2.99353856256214	1.8239569911949	8.38662112659242e-06	4.64438083582175e-05	Down
1981	Chaf1a	ENSMUSG00000002835.9	protein_coding	0.552735980751073	5.976849809643	0.0867887196497212	0.154365521950984	No
1982	Chaf1b	ENSMUSG00000022945.12	protein_coding	-0.0295309578064825	6.51677973482064	0.923295481458289	0.95478012020281	No
1983	Champ1	ENSMUSG00000047710.8	protein_coding	-0.0258015509724403	5.69765550708607	0.91087852040708	0.946412750549098	No
1984	Chchd1	ENSMUSG00000063787.4	protein_coding	0.217423071888279	6.21089931565246	0.305964584428035	0.421531623960555	No
1985	Chchd10	ENSMUSG00000049422.7	protein_coding	2.68903771486439	6.35123534715492	3.21792743131289e-21	9.05533515626013e-20	Up
1986	Chchd2	ENSMUSG00000070493.3	protein_coding	0.698691561919182	10.0615026296714	0.00193237847275207	0.00601023341937742	No
1987	Chchd3	ENSMUSG00000053768.13	protein_coding	1.34178316060592	7.1083197329359	5.3110225901353e-10	5.78445700316137e-09	No
1988	Chchd4	ENSMUSG00000034203.8	protein_coding	-0.723210308142579	5.87733763688906	0.00587882209155977	0.0158820132873198	No
1989	Chchd5	ENSMUSG00000037938.4	protein_coding	-0.563592599160611	4.5463975282477	0.0553117795614427	0.107076718161124	No
1990	Chchd6	ENSMUSG00000030086.16	protein_coding	-0.298276336724959	5.28465722714219	0.241365026199776	0.350466083368721	No
1991	Chchd7	ENSMUSG00000042198.12	protein_coding	-1.38216334314297	5.02141272294076	5.35541655846428e-06	3.10539259460041e-05	No
1992	Chd1	ENSMUSG00000023852.14	protein_coding	-0.485470787478701	4.2272193622075	0.0681869237380121	0.126791591785528	No
1993	Chd1l	ENSMUSG00000028089.5	protein_coding	-0.153783380611872	4.65721468080763	0.586050884955538	0.691912758146842	No
1994	Chd2	ENSMUSG00000078671.11	protein_coding	0.87613731969133	3.99640705251593	0.00200912764325694	0.00622094339726907	No
1995	Chd3	ENSMUSG00000018474.17	protein_coding	0.975245000268257	3.58770610501268	0.00222814569615062	0.00681093049120702	No
1996	Chd4	ENSMUSG00000063870.12	protein_coding	-0.474697068203103	6.88130613734275	0.0289309212098846	0.062149015200094	No
1997	Chd6	ENSMUSG00000057133.14	protein_coding	0.454090444895866	3.85674411645761	0.141449080199842	0.230160081047309	No
1998	Chd7	ENSMUSG00000041235.12	protein_coding	0.487721670556249	3.98347404219661	0.100938592099231	0.174832782137617	No
1999	Chd8	ENSMUSG00000053754.14	protein_coding	-0.415216072039977	4.66496788798877	0.0949778876487206	0.166119363054299	No
[truncated: 10,469 more rows]
