# Supplementary material for: Transcriptome analysis of heterogeneity in mouse model of metastatic breast cancer
Source: Breast Cancer Res. 2021 Sep 27;23:93. doi: 10.1186/s13058-021-01468-x (PMC8477508; doi:10.1186/s13058-021-01468-x)
Supplement: Supplementary file 8 — Additional file 8. Differential gene analysis comparing metastatic tissue-derived cell line (CD44low LN) against the MFP-derived cell line (primary tumor) [file 13058_2021_1468_MOESM8_ESM.txt]

gene_name	gene_id	gene_class	logFC	logCPM	PValue	FDR	DE
1	0610009B22Rik	ENSMUSG00000007777.9	protein_coding	-0.805932366077837	5.18560031283726	0.0869104923781608	0.302970474181555	No
2	0610009E02Rik	ENSMUSG00000086714.1	processed_transcript	-1.33126620176017	-0.0726975277267947	0.162088337801429	0.44942212797319	No
3	0610010F05Rik	ENSMUSG00000042208.15	protein_coding	-0.57128305583281	5.81104107923298	0.203177696014125	0.514656355544497	No
4	0610010K14Rik	ENSMUSG00000020831.18	protein_coding	0.0993148488739226	4.87289013939599	0.80071832317831	0.947820450067842	No
5	0610012G03Rik	ENSMUSG00000107002.1	protein_coding	0.273936254912474	5.6450942377735	0.523483412625107	0.811543544030447	No
6	0610030E20Rik	ENSMUSG00000058706.5	protein_coding	-0.648337700584498	3.76680199106606	0.178482631299135	0.476147672878122	No
7	0610037L13Rik	ENSMUSG00000028608.15	protein_coding	0.0959715924857182	4.83860185130378	0.810402961455734	0.950842416636478	No
8	0610040B10Rik	ENSMUSG00000089889.2	antisense	-2.14037477271731	2.39338119268539	0.0010707675524498	0.00901781482296044	Down
9	0610040J01Rik	ENSMUSG00000060512.7	protein_coding	2.72844414295596	2.73116942836411	0.00037238880084998	0.003609262971791	Up
10	1110002L01Rik	ENSMUSG00000071456.6	antisense	-0.772172863193198	3.43163701595936	0.167907755571987	0.458549378647294	No
11	1110004F10Rik	ENSMUSG00000030663.12	protein_coding	-0.0340559667900519	8.00766940891875	0.923636695832882	0.985451221835184	No
12	1110006O24Rik	ENSMUSG00000107121.1	lincRNA	1.1029034272093	0.344407162329324	0.299355265389329	0.626811863051837	No
13	1110008L16Rik	ENSMUSG00000021023.14	protein_coding	-0.448057967960157	4.01750702510863	0.293162966136574	0.620337149006478	No
14	1110008P14Rik	ENSMUSG00000039195.4	protein_coding	-0.0883364666983122	6.47505396797233	0.837468110798901	0.960213819121426	No
15	1110012L19Rik	ENSMUSG00000045237.5	protein_coding	-0.198947576816677	4.6568016581292	0.658529669054921	0.886981430985152	No
16	1110032A03Rik	ENSMUSG00000037971.10	protein_coding	-1.46962248144404	3.34469118148678	0.0312770361864981	0.14761548249392	No
17	1110038B12Rik	ENSMUSG00000092203.7	processed_transcript	0.989431166234736	4.08581822842338	0.0207322710105958	0.108262824443945	No
18	1110038F14Rik	ENSMUSG00000063236.6	protein_coding	-0.161157882832637	4.93308582649215	0.719996927158534	0.912912635074304	No
19	1110046J04Rik	ENSMUSG00000085457.3	antisense	-0.706428104383627	0.539272368083064	0.415191177597462	0.732676693995353	No
20	1110051M20Rik	ENSMUSG00000040591.18	protein_coding	-0.448964162971422	4.49694494294125	0.340697618970065	0.669057531882833	No
21	1110059E24Rik	ENSMUSG00000035171.9	protein_coding	-0.0376137381317777	6.04260423844492	0.928081843387724	0.986535100235288	No
22	1110059G10Rik	ENSMUSG00000032551.7	protein_coding	-0.545565103938747	4.73131470551766	0.211090519547944	0.522790803450963	No
23	1110065P20Rik	ENSMUSG00000078570.10	protein_coding	0.588231504329747	2.92300932576773	0.272509894362677	0.597614387186897	No
24	1190002N15Rik	ENSMUSG00000045414.7	protein_coding	2.60170032100058	4.10633625263242	4.54176225671149e-09	1.3526970975401e-07	Up
25	1190005I06Rik	ENSMUSG00000043687.15	protein_coding	2.92068323846827	4.3287302207041	4.16086282069618e-10	1.46708082407722e-08	Up
26	1190007I07Rik	ENSMUSG00000063320.11	protein_coding	-1.1845654705603	2.56353260281381	0.0378701620828528	0.170160561935839	No
27	1300002E11Rik	ENSMUSG00000097290.9	lincRNA	-0.813084813619625	3.512656716009	0.0869322769969511	0.302970474181555	No
28	1500002C15Rik	ENSMUSG00000096221.3	antisense	1.82123354909413	0.313983722905486	0.102409276939247	0.336479611209132	No
29	1500004A13Rik	ENSMUSG00000098912.7	processed_transcript	1.21766084996582	0.80682627567569	0.192960583678367	0.499831475837492	No
30	1500011B03Rik	ENSMUSG00000072694.8	protein_coding	0.552549861277749	5.04686777681405	0.183018690871404	0.483239588871553	No
31	1500015A07Rik	ENSMUSG00000098702.1	antisense	0.0254902259049978	0.94887973241614	0.999999999999989	1	No
32	1500015O10Rik	ENSMUSG00000026051.8	protein_coding	9.17926442167916	4.11330150942869	2.55902694832409e-08	6.4526221338419e-07	Up
33	1600002K03Rik	ENSMUSG00000035595.6	protein_coding	4.10158891838002	0.968447381632544	2.05150000799785e-05	0.000287573500567406	Up
34	1600012H06Rik	ENSMUSG00000050088.9	protein_coding	-0.572964791929354	6.1646229666905	0.143478637932152	0.417122783404957	No
35	1600014C10Rik	ENSMUSG00000054676.15	protein_coding	-0.374048170936758	4.38568285751868	0.419492604653131	0.736570590886299	No
36	1600020E01Rik	ENSMUSG00000097048.7	antisense	0.882091554106105	1.67245399429629	0.301470268575219	0.629081875968533	No
37	1700001O22Rik	ENSMUSG00000044320.14	protein_coding	-2.21527753022838	1.28153341202695	0.0206671010446167	0.108056243297298	No
38	1700003E16Rik	ENSMUSG00000030030.5	protein_coding	-1.13184735430091	2.99037784622057	0.0469603953277339	0.198538638630079	No
39	1700007L15Rik	ENSMUSG00000097318.2	bidirectional_promoter_lncRNA	0.913547982874734	2.37646513223062	0.0964998934304164	0.324952288119769	No
40	1700008J07Rik	ENSMUSG00000101225.1	antisense	-0.0708183213661992	1.83929939921492	0.923142610184313	0.98533933381508	No
41	1700012D14Rik	ENSMUSG00000110424.1	processed_transcript	0.409706073019044	0.233980886018153	0.642287251916158	0.878672560473549	No
42	1700013F07Rik	ENSMUSG00000027886.7	protein_coding	-5.10697094980544	0.451489707874073	2.13537833692116e-05	0.000296377401192412	Down
43	1700017B05Rik	ENSMUSG00000032300.7	protein_coding	-0.650154131218018	5.22332480016128	0.221536119858715	0.535051365230227	No
44	1700020I14Rik	ENSMUSG00000085438.1	lincRNA	-0.809043346518501	6.27011656012701	0.0518949403124205	0.213205502912891	No
45	1700021F05Rik	ENSMUSG00000019797.11	protein_coding	-0.0549194058225486	4.44963472179218	0.902691556167372	0.979047743161643	No
46	1700024B05Rik	ENSMUSG00000052334.11	protein_coding	8.54605716323883	1.29829750853062	7.80144331864872e-09	2.22913475231277e-07	Up
47	1700025G04Rik	ENSMUSG00000032666.16	protein_coding	0.636383746971966	1.64751352155659	0.518095461143595	0.80833056396089	No
48	1700029J07Rik	ENSMUSG00000071103.9	protein_coding	-1.6492921235567	0.470539000926803	0.144414758739459	0.419170377464819	No
49	1700030J22Rik	ENSMUSG00000031847.8	protein_coding	-1.62996095012617	1.31135799042652	0.0311091553810794	0.147042452880397	No
50	1700030K09Rik	ENSMUSG00000052794.13	protein_coding	3.77424725680484	2.96684268282049	7.73679100564638e-10	2.61851070987893e-08	Up
51	1700034P13Rik	ENSMUSG00000097893.8	antisense	-0.27150355387661	0.332120284706367	0.800424255488741	0.947820450067842	No
52	1700037C18Rik	ENSMUSG00000005983.15	protein_coding	-1.15652051811626	2.21340567167206	0.0462477554042717	0.196378426000426	No
53	1700037H04Rik	ENSMUSG00000027327.16	protein_coding	-0.0464016099626453	5.63662010150691	0.90440610348887	0.979715229607369	No
54	1700049E17Rik2	ENSMUSG00000090440.2	protein_coding	8.76096246667097	1.47789929565965	3.28074776085551e-08	8.12675247689022e-07	Up
55	1700052K11Rik	ENSMUSG00000099681.1	antisense	0.53260501399101	2.91806314904339	0.305808970438931	0.633122931393528	No
56	1700056E22Rik	ENSMUSG00000044854.7	protein_coding	0.983927878912278	0.935410847581302	0.207856706686818	0.518941658430156	No
57	1700066M21Rik	ENSMUSG00000038323.3	protein_coding	0.019790532507775	4.19082586099456	0.978419257835936	0.998825578701788	No
58	1700086O06Rik	ENSMUSG00000097080.8	lincRNA	0.0935727549340179	2.86614514835692	0.88994975539401	0.976984299901955	No
59	1700088E04Rik	ENSMUSG00000033029.12	protein_coding	-0.176533618577267	4.44585832724246	0.80538888819095	0.949256225415637	No
60	1700109H08Rik	ENSMUSG00000008307.11	protein_coding	2.37864149948172	-0.32217782553848	0.0644054924506582	0.248047299644155	No
61	1700113A16Rik	ENSMUSG00000096935.5	antisense	0.206586029850771	0.391681563264174	0.84548509219541	0.961755807078367	No
62	1700120C14Rik	ENSMUSG00000100599.2	processed_transcript	-0.796989294090143	1.17430773685016	0.321344378151293	0.648632935518906	No
63	1700123O20Rik	ENSMUSG00000040822.7	protein_coding	-0.760218812985184	6.08420637375071	0.0371949291564863	0.167847919166775	No
64	1810009A15Rik	ENSMUSG00000071653.9	protein_coding	0.0257365151161073	6.71203385350564	0.948187359455805	0.991546329265658	No
65	1810013D15Rik	ENSMUSG00000028177.13	antisense	-0.91211854342996	-0.017338792376256	0.3603989374616	0.687728514860766	No
66	1810013L24Rik	ENSMUSG00000022507.6	protein_coding	0.0706314194176052	4.278204401989	0.86901430043634	0.968223133080115	No
67	1810014B01Rik	ENSMUSG00000097412.2	transcribed_unprocessed_pseudogene	1.97000993797757	1.66444682334115	0.003243485789195	0.0237318168321563	No
68	1810019D21Rik	ENSMUSG00000086390.7	processed_transcript	-1.23008669057093	0.768220972118341	0.100776727371174	0.333324226565019	No
69	1810021B22Rik	ENSMUSG00000087331.8	antisense	-0.420050482233372	0.870972702419708	0.757908838609846	0.928443828425765	No
70	1810022K09Rik	ENSMUSG00000078784.8	protein_coding	0.0569715725327279	6.26638404322004	0.87437744451784	0.970610338744788	No
71	1810024B03Rik	ENSMUSG00000044145.2	protein_coding	0.0618278716808956	0.461578964207758	1	1	No
72	1810026B05Rik	ENSMUSG00000101970.6	processed_transcript	1.16461724424115	1.71146947264914	0.0771765951665485	0.279994652226475	No
73	1810030O07Rik	ENSMUSG00000044148.6	protein_coding	-0.766693310146365	6.25624363165954	0.0516232820064297	0.212227185332052	No
74	1810032O08Rik	ENSMUSG00000020812.17	processed_transcript	0.940473456322173	3.2325481946228	0.0642889983229257	0.247798459431058	No
75	1810037I17Rik	ENSMUSG00000054091.9	protein_coding	-0.475407569730687	5.99781936575588	0.221127512726909	0.534370381080034	No
76	1810043G02Rik	ENSMUSG00000020284.16	protein_coding	-0.148927188752596	5.25729137560746	0.73089395734585	0.917735185846198	No
77	1810044D09Rik	ENSMUSG00000100680.1	lincRNA	-0.456972376870125	1.00528416141413	0.603916209271051	0.85869601137897	No
78	1810055G02Rik	ENSMUSG00000035372.2	protein_coding	0.199294042145046	5.81984165424926	0.607546883581288	0.859062606386499	No
79	1810058I24Rik	ENSMUSG00000073155.12	lincRNA	0.475494043481502	6.12841580508027	0.220305530026943	0.532994533463503	No
80	1810059H22Rik	ENSMUSG00000108207.2	processed_transcript	5.36345026095138	0.441480488447562	0.000512378299312753	0.00476188290212983	Up
81	2010001A14Rik	ENSMUSG00000087165.7	processed_transcript	-0.968853215373645	0.918635544999064	0.19637676626678	0.505128451006889	No
82	2010110K18Rik	ENSMUSG00000097755.2	lincRNA	-0.747563494857951	0.131295600116021	0.54471078152512	0.824133451311515	No
83	2010111I01Rik	ENSMUSG00000021458.17	protein_coding	1.70974344172799	6.57635742782013	3.76425674923395e-06	6.22036056550958e-05	No
84	2010204K13Rik	ENSMUSG00000063018.6	processed_transcript	-1.27745962407762	3.64584450574051	0.00458618680424706	0.0320021789240128	No
85	2010300C02Rik	ENSMUSG00000026090.16	protein_coding	5.09312684013898	0.227509488020905	0.000338111764865047	0.00330232925899828	Up
86	2010300F17Rik	ENSMUSG00000097289.1	lincRNA	0.483994616852289	0.836440667623651	0.788125125454559	0.941805577282266	No
87	2010315B03Rik	ENSMUSG00000074829.10	protein_coding	1.02168262523658	3.41112906231202	0.0969499722543681	0.325843215560397	No
88	2010320M18Rik	ENSMUSG00000100691.1	lincRNA	0.944194902983923	3.2984946931953	0.139803353638666	0.410491962504811	No
89	2200002D01Rik	ENSMUSG00000030587.5	protein_coding	-0.137568461216763	6.17079443321635	0.713028192166528	0.909991460450546	No
90	2210011C24Rik	ENSMUSG00000074217.8	protein_coding	-1.23705558163008	0.726719808415204	0.23835772095721	0.558004814476856	No
91	2210016F16Rik	ENSMUSG00000021550.6	protein_coding	-7.95845747177387	5.53861410380659	2.85316381226484e-39	2.12443220797932e-36	Down
92	2210016L21Rik	ENSMUSG00000029559.15	protein_coding	-0.15618842149647	5.51456798266827	0.737086213704333	0.920843104384233	No
93	2210408F21Rik	ENSMUSG00000087380.7	processed_transcript	0.306168907073302	2.40987294902053	0.627694290815956	0.870532960791977	No
94	2210408I21Rik	ENSMUSG00000071252.6	protein_coding	-0.927751743961362	2.96411013881982	0.110015257355897	0.351482364364196	No
95	2300009A05Rik	ENSMUSG00000032403.8	protein_coding	0.313507112270658	2.50237583752278	0.597098857505002	0.85527637640583	No
96	2310001H17Rik	ENSMUSG00000097354.7	lincRNA	-0.92506517759719	0.891311796605677	0.226819684906486	0.542140307381233	No
97	2310002F09Rik	ENSMUSG00000097178.7	processed_transcript	-3.39769432759816	1.94659611337678	0.000147328058393783	0.00158713069204128	Down
98	2310007B03Rik	ENSMUSG00000034159.12	protein_coding	-7.06549934842766	4.14636768446009	1.20017764737003e-15	8.21181008670802e-14	Down
99	2310009A05Rik	ENSMUSG00000098332.2	processed_transcript	-0.59721136011246	3.20398910997629	0.255701371034706	0.578906806395512	No
100	2310009B15Rik	ENSMUSG00000079283.2	protein_coding	-0.938561970196719	3.52357345695299	0.042953821183384	0.185972901734957	No
101	2310011J03Rik	ENSMUSG00000020133.8	protein_coding	0.00416997541286844	5.94799685421677	0.993608801498137	1	No
102	2310015A10Rik	ENSMUSG00000097729.2	processed_transcript	0.198566513076675	1.27913898350411	0.801857888739977	0.947881691788442	No
103	2310022A10Rik	ENSMUSG00000049643.15	protein_coding	0.295416006246056	4.74704235197379	0.515656160471092	0.806670184305722	No
104	2310022B05Rik	ENSMUSG00000031983.7	protein_coding	1.90912322307429	3.76462365476329	6.20041299625178e-05	0.000758241767964506	No
105	2310030G06Rik	ENSMUSG00000032062.2	protein_coding	-1.48263348144661	4.83117881966424	0.000438382466733386	0.00416282465409693	No
106	2310033P09Rik	ENSMUSG00000020441.6	protein_coding	-0.241966809745141	3.746630315131	0.601919804223231	0.857836113389094	No
107	2310034G01Rik	ENSMUSG00000099655.2	protein_coding	-1.58258845240474	1.53814738693465	0.0329082166641354	0.153144193578907	No
108	2310039H08Rik	ENSMUSG00000062619.6	protein_coding	0.887774156710625	4.11995976095225	0.10888303882149	0.348921900101879	No
109	2310040G24Rik	ENSMUSG00000101655.1	lincRNA	7.99497417098654	0.76956223980761	1.60628599927584e-06	2.82394002483801e-05	Up
110	2310057M21Rik	ENSMUSG00000040177.10	protein_coding	-0.742091586427058	5.21860278224295	0.0647815701217204	0.248690908210163	No
111	2310058D17Rik	ENSMUSG00000085379.1	processed_transcript	0.0959541375129445	1.07638650720012	0.920496817777577	0.985190558527348	No
112	2310061I04Rik	ENSMUSG00000050705.15	protein_coding	0.477100290159531	3.63945876972654	0.278352927605219	0.604977911680437	No
113	2410002F23Rik	ENSMUSG00000045411.16	protein_coding	0.0934345121264374	5.71747974016036	0.849036768212769	0.962743654218152	No
114	2410004B18Rik	ENSMUSG00000036873.13	protein_coding	-0.0437022111930893	4.31783130371609	0.921410965051565	0.985190558527348	No
115	2410006H16Rik	ENSMUSG00000086841.1	processed_transcript	1.0612757719838	4.97303647651181	0.0537677912225729	0.218886068871954	No
116	2410015M20Rik	ENSMUSG00000049760.6	protein_coding	-0.156546529807344	6.84033225244974	0.694831841482802	0.90373833225332	No
117	2410131K14Rik	ENSMUSG00000032840.7	protein_coding	-0.157632830722033	5.23345960407212	0.678930287162977	0.895658932777332	No
118	2500002B13Rik	ENSMUSG00000096917.2	processed_transcript	0.646022638345155	1.19494823419259	0.423306532305128	0.739451908258384	No
119	2510002D24Rik	ENSMUSG00000071632.10	protein_coding	-0.256806082555643	4.64115603769836	0.538509250075664	0.820665794300235	No
120	2510009E07Rik	ENSMUSG00000043391.10	protein_coding	7.39016466311941	0.242627577643616	1.681123848537e-05	0.000241539905502626	Up
121	2510039O18Rik	ENSMUSG00000044496.6	protein_coding	-0.657745152877964	3.46213930803214	0.14980925939778	0.428635986766975	No
122	2510046G10Rik	ENSMUSG00000066175.2	antisense	1.42266122416408	1.76737949209646	0.0587084462836087	0.233175874822064	No
123	2610001J05Rik	ENSMUSG00000052419.7	protein_coding	0.898230210842254	6.79814231148791	0.0126618300624508	0.0729178548364431	No
124	2610002M06Rik	ENSMUSG00000031242.7	protein_coding	-0.142750150452518	4.8035502261714	0.72723112328741	0.916587828195961	No
125	2610005L07Rik	ENSMUSG00000071793.12	transcribed_unprocessed_pseudogene	0.21497858612297	5.50230739413004	0.576522875208553	0.843661647440606	No
126	2610008E11Rik	ENSMUSG00000060301.6	protein_coding	0.668693575202233	3.62328871544966	0.185722431884324	0.487935770608504	No
127	2610020C07Rik	ENSMUSG00000097537.2	antisense	-0.282945786745393	0.553888198941414	0.781014580196783	0.93965460146507	No
128	2610021A01Rik	ENSMUSG00000091474.2	protein_coding	0.224116525788819	3.80262948086789	0.688675392478862	0.900777125372958	No
129	2610035D17Rik	ENSMUSG00000087259.7	lincRNA	1.58018144942394	2.41342854983165	0.141958324329905	0.41441615990958	No
130	2610044O15Rik8	ENSMUSG00000071302.10	protein_coding	0.295978009066192	2.92165363698433	0.578702009560495	0.844820588707461	No
131	2610203C22Rik	ENSMUSG00000079671.8	processed_transcript	-0.750205663527202	2.09505438816777	0.266940265770236	0.591652930155779	No
132	2610301B20Rik	ENSMUSG00000059482.15	protein_coding	-0.962155625965867	5.13304620819069	0.0214456594315129	0.111063265698749	No
133	2610306M01Rik	ENSMUSG00000100164.1	bidirectional_promoter_lncRNA	0.999148153875608	2.51544972334168	0.10584203328981	0.34282202082457	No
134	2610307P16Rik	ENSMUSG00000085936.7	processed_transcript	0.847305023020933	0.387333451867073	0.340740489038831	0.669057531882833	No
135	2610318N02Rik	ENSMUSG00000049916.12	protein_coding	7.87824447537359	0.716155931790594	4.0997707620035e-05	0.000524720913098487	Up
136	2610507B11Rik	ENSMUSG00000010277.7	protein_coding	-0.294370381319022	7.39365899174621	0.440636303146888	0.751795973208426	No
137	2610528J11Rik	ENSMUSG00000028536.12	protein_coding	-5.47798855283627	2.48194133436418	1.20771192158308e-07	2.64484731892709e-06	Down
138	2700038G22Rik	ENSMUSG00000097180.5	lincRNA	1.65309823690744	1.50462353633715	0.0488846876232792	0.20425651928449	No
139	2700046G09Rik	ENSMUSG00000097787.2	bidirectional_promoter_lncRNA	0.975363260388047	0.813591221771601	0.270310111898484	0.596322109159498	No
140	2700049A03Rik	ENSMUSG00000034601.17	protein_coding	-0.12365094749096	3.81396214589999	0.796377379598095	0.946174664065393	No
141	2700054A10Rik	ENSMUSG00000117042.1	lincRNA	1.30986565043461	2.60349522833968	0.0289506164870016	0.139337225662535	No
142	2700062C07Rik	ENSMUSG00000024273.8	protein_coding	-0.69478375749103	4.48259133147284	0.0997076609184308	0.330738881526598	No
143	2700081O15Rik	ENSMUSG00000053080.10	protein_coding	1.23594489162018	2.81360321936847	0.0336089472693745	0.155547369117273	No
144	2700097O09Rik	ENSMUSG00000062198.5	protein_coding	0.220360175241106	3.71908698539537	0.614167950654895	0.863221807231641	No
145	2700099C18Rik	ENSMUSG00000098090.8	transcribed_unprocessed_pseudogene	0.75299231617686	1.88135187239084	0.305723317425613	0.633051816125209	No
146	2810001G20Rik	ENSMUSG00000087497.7	antisense	0.856728517069992	1.96976787133424	0.147218903622774	0.423907389002973	No
147	2810002D19Rik	ENSMUSG00000045464.5	processed_transcript	-0.197785545326213	1.97956190111463	0.803588072630245	0.948598137028224	No
148	2810004N23Rik	ENSMUSG00000031984.8	protein_coding	-0.696805626856243	5.94945149973885	0.0647768280660965	0.248690908210163	No
149	2810006K23Rik	ENSMUSG00000047635.6	protein_coding	-0.214946078385206	3.57602564790591	0.626386204585542	0.8696627229437	No
150	2810013P06Rik	ENSMUSG00000099881.1	bidirectional_promoter_lncRNA	1.06472372193612	2.04524863161464	0.0811347319014613	0.289133850340286	No
151	2810021J22Rik	ENSMUSG00000020491.15	protein_coding	7.33415208831739	0.209213663418265	6.86953730024143e-06	0.000108152491475692	Up
152	2810025M15Rik	ENSMUSG00000049881.13	transcribed_processed_pseudogene	0.260144520687295	5.2595340114595	0.543820343081242	0.824000576335613	No
153	2810029C07Rik	ENSMUSG00000096995.2	bidirectional_promoter_lncRNA	0.269074882131483	0.0741762597967782	0.870518570814144	0.969252536388677	No
154	2810402E24Rik	ENSMUSG00000099966.1	antisense	0.692775129719566	3.12541362347145	0.264442182326607	0.589418761030145	No
155	2810403D21Rik	ENSMUSG00000086629.8	processed_transcript	-0.531334972822659	2.16980698786058	0.37009055015738	0.696129816858792	No
156	2810408A11Rik	ENSMUSG00000018570.17	protein_coding	0.890362855933325	3.24550751041246	0.25709976838659	0.581033541909918	No
157	2810408I11Rik	ENSMUSG00000087213.2	processed_transcript	-0.391630282633822	2.97863583014046	0.623527340014249	0.868560478694879	No
158	2810414N06Rik	ENSMUSG00000100594.1	lincRNA	-1.1025724435781	0.707399565311469	0.173914939443157	0.469116761352206	No
159	2810425M01Rik	ENSMUSG00000097811.1	lincRNA	-0.0237203617788437	1.41600670125928	1	1	No
160	2900026A02Rik	ENSMUSG00000051339.10	protein_coding	-0.210661286119958	6.21492442204086	0.688220191928833	0.900492891529555	No
161	2900041M22Rik	ENSMUSG00000054418.6	processed_transcript	9.12211836584098	1.81034791297719	6.97857322775029e-07	1.32634804679975e-05	Up
162	2900060B14Rik	ENSMUSG00000107722.1	antisense	3.64400041635673	1.60957637116964	1.16064591754726e-05	0.000174069384174328	Up
163	2900076A07Rik	ENSMUSG00000097277.7	lincRNA	-0.237791920996948	1.95479554263045	0.712753939269223	0.909991460450546	No
164	2900097C17Rik	ENSMUSG00000102869.2	lincRNA	0.262349070910669	7.858007629807	0.492929413475695	0.79157593488757	No
165	3000002C10Rik	ENSMUSG00000070282.6	transcribed_processed_pseudogene	0.600005051334576	1.01282018811664	0.39482684111128	0.717118401394275	No
166	3010003L21Rik	ENSMUSG00000085355.2	antisense	-0.661793054141025	1.05043609135073	0.392072643986907	0.714388301077626	No
167	3110001I22Rik	ENSMUSG00000079737.4	protein_coding	0.597281970183029	1.85957373351728	0.334382214570378	0.662990744484189	No
168	3110009E18Rik	ENSMUSG00000026388.15	protein_coding	-0.188332745600419	2.10288950790249	0.763468387193977	0.930392109858608	No
169	3110039I08Rik	ENSMUSG00000074415.14	processed_transcript	3.28137072085586	2.82313099797686	8.40284176892065e-07	1.55957728901756e-05	Up
170	3110040N11Rik	ENSMUSG00000025102.14	protein_coding	-0.651789956846592	4.24179306178351	0.121070861160452	0.375985024673455	No
171	3110056K07Rik	ENSMUSG00000085622.9	processed_transcript	-0.304973675660783	1.34341985589551	0.705069212007795	0.907573289729738	No
172	3110070M22Rik	ENSMUSG00000074635.2	protein_coding	-0.253777953938085	1.37882971576527	0.723586804946397	0.914088001697754	No
173	3110082I17Rik	ENSMUSG00000053553.11	protein_coding	-1.76111306084637	6.17023288219768	7.30880500308289e-05	0.00087360579536377	No
174	3300002I08Rik	ENSMUSG00000063364.10	protein_coding	1.56423449473911	0.90380674037363	0.0841969567801132	0.296622621464702	No
175	3300005D01Rik	ENSMUSG00000096965.7	lincRNA	-1.9957018162496	2.74366900324608	0.00137001140450357	0.0112607820507832	No
176	3830403N18Rik	ENSMUSG00000031125.2	protein_coding	9.60917883902483	4.53338437440601	3.37115003576147e-33	1.42240057175562e-30	Up
177	3830406C13Rik	ENSMUSG00000033111.16	protein_coding	-0.252773859267063	5.05402119025812	0.575986048223439	0.843661647440606	No
178	4632404H12Rik	ENSMUSG00000042579.2	lincRNA	2.0624851061768	2.17442426878296	0.00079582637647663	0.0070052644460648	Up
179	4632411P08Rik	ENSMUSG00000097561.1	lincRNA	-0.00214215295558101	0.118200854303535	1	1	No
180	4632415L05Rik	ENSMUSG00000048106.5	lincRNA	0.657704933570134	3.14282632083844	0.163564918043278	0.451856117981626	No
181	4632427E13Rik	ENSMUSG00000074024.5	bidirectional_promoter_lncRNA	0.64678544361659	4.15900401653062	0.119442631024482	0.372023824682061	No
182	4732416N19Rik	ENSMUSG00000107402.1	TEC	1.37526219051745	0.0487796216917926	0.102974175081912	0.337604867446822	No
183	4732440D04Rik	ENSMUSG00000090031.2	antisense	1.24663419807174	0.279893079138251	0.140349747292713	0.410916211144827	No
184	4732491K20Rik	ENSMUSG00000097350.2	bidirectional_promoter_lncRNA	0.455763904807902	1.00655512278577	0.578301979549986	0.844408076676317	No
185	4833420G17Rik	ENSMUSG00000062822.8	protein_coding	0.257077717428798	4.62582322818735	0.543171767577603	0.824000576335613	No
186	4833439L19Rik	ENSMUSG00000025871.18	protein_coding	-0.117587205195325	7.38300805608966	0.739338928597167	0.920843104384233	No
187	4833445I07Rik	ENSMUSG00000103103.1	lincRNA	0.175966779862144	0.749590906686085	0.856351314337536	0.965427761257221	No
188	4921511M17Rik	ENSMUSG00000094577.7	protein_coding	-6.76317954027528	-0.19735611372799	0.00013451239714024	0.00147296605011668	Down
189	4921524J17Rik	ENSMUSG00000036934.9	protein_coding	-0.00650441175565929	4.86833683979451	0.995407315114779	1	No
190	4921531C22Rik	ENSMUSG00000085704.1	processed_transcript	2.28196886848864	1.23572040749619	0.00638960277986437	0.0419935576259207	Up
191	4930402H24Rik	ENSMUSG00000027309.18	protein_coding	0.374228824442183	4.68338515584122	0.393334465115888	0.715966013724031	No
192	4930404A12Rik	ENSMUSG00000106082.4	antisense	-4.23569378624449	0.836148628882123	0.00100535392079688	0.00852362352943528	Down
193	4930430F08Rik	ENSMUSG00000046567.10	protein_coding	-0.155939988107044	3.81599871706813	0.730300728163396	0.917677941760657	No
194	4930431P19Rik	ENSMUSG00000109147.1	transcribed_processed_pseudogene	1.01708612779072	0.582239150111071	0.308368008255979	0.635419005644493	No
195	4930432K21Rik	ENSMUSG00000008129.14	protein_coding	1.43764882336748	-0.170463902130513	0.0958116889550646	0.323875167387888	No
196	4930447F24Rik	ENSMUSG00000102224.5	processed_transcript	2.77842924341592	0.876892241358091	0.00361026702366884	0.0260688876130064	Up
197	4930451G09Rik	ENSMUSG00000022543.9	transcribed_unitary_pseudogene	0.0628429860644246	0.801075511225248	1	1	No
198	4930452B06Rik	ENSMUSG00000021747.12	protein_coding	-1.46794122578717	1.29054686171019	0.0389353648662414	0.1735365663651	No
199	4930452G13Rik	ENSMUSG00000115422.1	lincRNA	8.87266193345594	1.57976745774938	7.53779359280723e-08	1.75217464414058e-06	Up
200	4930453N24Rik	ENSMUSG00000059920.9	protein_coding	-0.37099742746249	5.79394148214958	0.388179456366038	0.710545791875612	No
201	4930486L24Rik	ENSMUSG00000050345.9	protein_coding	-3.99946231140069	2.25476991304429	2.40106004150621e-08	6.11521489041964e-07	Down
202	4930503L19Rik	ENSMUSG00000044906.6	protein_coding	-0.0468894843591981	4.10059225381139	0.932267795627719	0.987667036914602	No
203	4930513N10Rik	ENSMUSG00000074136.9	antisense	-0.412514537104098	0.644357830147473	0.645471560106043	0.879612815365386	No
204	4930517E14Rik	ENSMUSG00000111246.1	lincRNA	6.69537570252446	-0.298069259899667	0.000155200172013249	0.00166062872133872	Up
205	4930519F16Rik	ENSMUSG00000031325.15	transcribed_unitary_pseudogene	8.41516602328122	1.16177503990535	3.68884612731877e-08	9.04911129449631e-07	Up
206	4930522L14Rik	ENSMUSG00000072762.9	protein_coding	0.028916560030997	3.49058927688124	0.967386889210699	0.996515563446372	No
207	4930523C07Rik	ENSMUSG00000090394.8	protein_coding	-0.877651499151623	5.31055148822226	0.0270704372866237	0.13234049172394	No
208	4930526A20Rik	ENSMUSG00000085521.4	transcribed_processed_pseudogene	0.109631711775765	0.990806034375042	0.908252633553506	0.981278750044408	No
209	4930556M19Rik	ENSMUSG00000096971.2	processed_transcript	-2.03574999819074	1.46158542282359	0.0124593037734637	0.0721024935991974	No
210	4930558J18Rik	ENSMUSG00000097519.2	lincRNA	-0.768164008317835	1.02317377555657	0.489324770434848	0.78943065819071	No
211	4930562F07Rik	ENSMUSG00000026729.9	lincRNA	-0.734628765002958	1.62819085634324	0.252504138053957	0.57537306561422	No
212	4930578M01Rik	ENSMUSG00000097587.2	processed_transcript	6.76168886395242	-0.249429653692276	0.00010185318699932	0.00115421453987233	Up
213	4930579G24Rik	ENSMUSG00000027811.9	protein_coding	-0.560719364459858	4.4960735876159	0.305718133990349	0.633051816125209	No
214	4931406C07Rik	ENSMUSG00000031938.15	protein_coding	0.415346139951355	2.59578468147398	0.549911335945376	0.827646415196923	No
215	4931406P16Rik	ENSMUSG00000066571.13	protein_coding	0.883868464132053	5.40224586203898	0.0588585098613287	0.233552043205235	No
216	4931414P19Rik	ENSMUSG00000022179.5	protein_coding	0.11139430160212	2.0254821363413	0.850529703351428	0.963056175420196	No
217	4931428F04Rik	ENSMUSG00000014837.15	protein_coding	0.415600129110115	3.23818411279725	0.407345462448373	0.726876297191051	No
218	4932422M17Rik	ENSMUSG00000105881.1	lincRNA	2.5416488976832	0.0196948855623919	0.00991129039136559	0.0602001505632945	No
219	4932438A13Rik	ENSMUSG00000037270.18	protein_coding	-0.737675969494	5.18308846779638	0.160769341478167	0.447748806255366	No
220	4933404O12Rik	ENSMUSG00000097908.7	lincRNA	0.852322121357332	3.84992925679216	0.116102014473932	0.365395151469673	No
221	4933406P04Rik	ENSMUSG00000069713.2	lincRNA	3.1369963412649	0.193721619442439	0.00171913825518242	0.0137033073262589	Up
222	4933407K13Rik	ENSMUSG00000087396.7	processed_transcript	1.36762682899224	0.798033339612602	0.157603845577507	0.442778320827648	No
223	4933412E12Rik	ENSMUSG00000112627.1	bidirectional_promoter_lncRNA	0.385528098061259	2.63776956709837	0.61090934298212	0.861428452414848	No
224	4933425M03Rik	ENSMUSG00000106508.1	TEC	1.3982383778964	0.182496227601649	0.0920085472567993	0.314938937581548	No
225	4933427D14Rik	ENSMUSG00000020807.14	protein_coding	-0.108840968338773	3.7971502487228	0.811588221307619	0.951006809872054	No
226	4933431E20Rik	ENSMUSG00000086968.8	antisense	0.490909943831972	3.09946511666784	0.46224928873351	0.771004282091022	No
227	4933434E20Rik	ENSMUSG00000027942.16	protein_coding	0.220524822254574	7.27819744886434	0.541739132566485	0.822999361469892	No
228	4933439C10Rik	ENSMUSG00000072893.12	processed_transcript	0.308849745135869	0.369216573234742	0.799477747241221	0.947674840404335	No
229	5031425E22Rik	ENSMUSG00000073147.3	lincRNA	1.28680408004099	3.51796143217691	0.0166999494463476	0.0912302874991495	No
230	5031439G07Rik	ENSMUSG00000036046.14	protein_coding	-0.154520375423816	6.2963338850276	0.666187870908421	0.890621645075006	No
231	5033417F24Rik	ENSMUSG00000097251.2	antisense	-1.29683399814687	0.0309484251036184	0.157316200384147	0.442512992102786	No
232	5033430I15Rik	ENSMUSG00000038152.4	lincRNA	0.916893671742103	2.11880297710392	0.149602804273869	0.428238873020948	No
233	5330406M23Rik	ENSMUSG00000104030.1	TEC	0.848134067961369	0.45208658422266	0.337209636292602	0.666312765562248	No
234	5430405H02Rik	ENSMUSG00000085741.8	processed_transcript	0.530391348747527	0.990894935720749	0.597461005628689	0.855474622266677	No
235	5430416N02Rik	ENSMUSG00000097772.7	lincRNA	1.12952920498186	2.22375385618879	0.0571776063319586	0.228821650389703	No
236	5430434F05Rik	ENSMUSG00000108780.1	TEC	5.02563948016148	0.924271548461129	1.61744875990629e-05	0.000234252476005651	Up
237	5530601H04Rik	ENSMUSG00000087174.7	processed_transcript	-0.485389679296051	3.43954672239216	0.304284626008282	0.632158159973011	No
238	5730455P16Rik	ENSMUSG00000057181.15	protein_coding	-0.450523471436797	4.79467765255953	0.265811423099596	0.590598735052604	No
239	5730480H06Rik	ENSMUSG00000029089.8	protein_coding	-0.489372305449458	2.60046189556326	0.367031096175878	0.693487154403686	No
240	5830417I10Rik	ENSMUSG00000078684.8	unprocessed_pseudogene	0.376635264607226	4.74964129706166	0.406679369040402	0.726672424239612	No
241	5830428M24Rik	ENSMUSG00000113035.1	processed_transcript	-1.33939586935733	0.806658205723994	0.126491777908698	0.386267534440828	No
242	5930420M18Rik	ENSMUSG00000107201.1	TEC	-0.0511894601360287	0.567432342975093	0.999999999999993	1	No
243	5930430L01Rik	ENSMUSG00000106951.1	lincRNA	3.47898482628376	2.85952907459566	5.30318863282314e-08	1.26417630347035e-06	Up
244	6030443J06Rik	ENSMUSG00000097207.7	lincRNA	-0.1026185134129	0.582000510197951	0.941246362316406	0.991041129113381	No
245	6030458C11Rik	ENSMUSG00000022195.7	protein_coding	-0.614266177099081	4.50989262129185	0.136267599964055	0.404330820521567	No
246	6230400D17Rik	ENSMUSG00000097577.2	antisense	0.0465774421803815	1.05385534719765	1	1	No
247	6330403L08Rik	ENSMUSG00000075585.3	antisense	-0.976684687442752	1.94514218967909	0.11226559942282	0.356601745920716	No
248	6330408M09Rik	ENSMUSG00000116733.1	bidirectional_promoter_lncRNA	2.32883361333241	0.0362521656276404	0.0523487404719935	0.214750065631558	No
249	6330418K02Rik	ENSMUSG00000085227.1	antisense	-0.758794569685404	2.29259161886125	0.219834666534766	0.532465979524889	No
250	6330549D23Rik	ENSMUSG00000045327.7	transcribed_processed_pseudogene	-0.0936111314648963	1.45652802752979	0.931189803020896	0.987258277422324	No
251	6430511E19Rik	ENSMUSG00000102555.1	TEC	0.820409294046999	1.26917736557515	0.311827786656131	0.639108134771153	No
252	6430548M08Rik	ENSMUSG00000031824.15	protein_coding	-0.0546680400368294	2.40144154275772	0.944550898368623	0.991546329265658	No
253	6720427I07Rik	ENSMUSG00000097375.3	lincRNA	1.60405621022477	0.506992739445577	0.0571782967437693	0.228821650389703	No
254	6720489N17Rik	ENSMUSG00000072066.7	protein_coding	-0.128312242978219	1.60740047527312	0.882106904746849	0.973830035390935	No
255	6820431F20Rik	ENSMUSG00000071796.13	transcribed_unprocessed_pseudogene	0.512851718292379	7.1462265056479	0.142000372485427	0.414443328319237	No
256	8030462N17Rik	ENSMUSG00000047466.10	protein_coding	-1.14002175633123	3.93171339231653	0.0524824808381866	0.214947327028949	No
257	8430429K09Rik	ENSMUSG00000034587.8	processed_transcript	-1.45165750085368	2.86109993545008	0.00714987286145332	0.0458708011557406	No
258	9030025P20Rik	ENSMUSG00000116953.1	protein_coding	0.777269650924633	2.50332238449593	0.143313284092258	0.416833536314293	No
259	9030407P20Rik	ENSMUSG00000097343.2	processed_transcript	-0.496308476884831	2.09084038195126	0.470796976910325	0.775955063686927	No
260	9130008F23Rik	ENSMUSG00000054951.3	protein_coding	0.440934345645384	2.05047748908464	0.550918884838201	0.828117620202822	No
261	9130019O22Rik	ENSMUSG00000030823.6	protein_coding	-7.75065674132347	2.82396653051856	1.94128375383447e-17	1.59563439974265e-15	Down
262	9130023H24Rik	ENSMUSG00000062944.4	protein_coding	-0.659732576375462	3.81251118526638	0.138268109776571	0.407971499662434	No
263	9130221H12Rik	ENSMUSG00000090330.2	antisense	0.222968316519662	0.331258900422649	0.859847658336462	0.96608233692742	No
264	9130401M01Rik	ENSMUSG00000101892.1	protein_coding	-0.249366348373285	5.76096213576233	0.571201743001507	0.840674186928936	No
265	9230114K14Rik	ENSMUSG00000097145.5	processed_transcript	-0.57054978902932	2.6154237236233	0.339440701049983	0.668193891110416	No
266	9330020H09Rik	ENSMUSG00000091050.1	antisense	0.400989855695451	0.414373161937542	0.673823904532932	0.893048421957675	No
267	9330151L19Rik	ENSMUSG00000097061.2	bidirectional_promoter_lncRNA	-1.11283841849784	0.379879708879572	0.207587586697485	0.518941658430156	No
268	9330154J02Rik	ENSMUSG00000056031.13	processed_transcript	0.324312399693758	0.798410359263394	0.760538321726214	0.929685569909263	No
269	9330159F19Rik	ENSMUSG00000004360.9	protein_coding	-0.380895562886632	0.605818454100202	0.652294878047559	0.88345730261721	No
270	9330159M07Rik	ENSMUSG00000097177.8	processed_transcript	-0.218790382776067	1.35597755176141	0.802327555490276	0.948082729405891	No
271	9330162G02Rik	ENSMUSG00000109536.1	TEC	1.4181465195151	2.16177877038013	0.0147360919679688	0.082462180429067	No
272	9330182L06Rik	ENSMUSG00000056004.16	protein_coding	-9.87539908850938	2.58306691085731	6.74831447420136e-17	5.27284966755808e-15	Down
273	9330188P03Rik	ENSMUSG00000115149.1	processed_transcript	1.57379086536693	3.95639023095431	0.000441537907644008	0.00418337337945947	No
274	9430015G10Rik	ENSMUSG00000059939.13	protein_coding	0.223226828909101	3.91326045486567	0.684336478796422	0.899048380758184	No
275	9430018G01Rik	ENSMUSG00000107709.1	antisense	2.11298303137878	0.119389547164755	0.0325267976493318	0.151759751067174	No
276	9430034N14Rik	ENSMUSG00000102964.1	TEC	-0.216343822824441	-0.0804878495558004	0.91954804764789	0.984991045707624	No
277	9430038I01Rik	ENSMUSG00000040139.14	protein_coding	-0.00961413747086253	2.2109666005562	1	1	No
278	9430064I24Rik	ENSMUSG00000108402.1	TEC	-1.95127455653857	0.303845700039035	0.181721070492136	0.48133211822312	No
279	9430081H08Rik	ENSMUSG00000111088.1	TEC	1.20480201646296	0.517926109165136	0.127598218606275	0.388347740110177	No
280	9430085M18Rik	ENSMUSG00000106164.1	lincRNA	1.74399562999956	1.35674013411108	0.0251875439992274	0.125238584378106	No
281	9430091E24Rik	ENSMUSG00000084808.7	processed_transcript	-1.60489181100639	0.248590358602713	0.102232574639448	0.336272000121387	No
282	9530018F02Rik	ENSMUSG00000112150.1	bidirectional_promoter_lncRNA	0.94002148969639	0.740035968424519	0.287034190424243	0.613418669996635	No
283	9530053A07Rik	ENSMUSG00000078776.9	protein_coding	0.416694358607863	2.76417584665627	0.423041138287468	0.739437430167828	No
284	9530056K15Rik	ENSMUSG00000045345.6	TEC	-4.53812734840037	-0.0067929511219718	0.00037424598256568	0.00362448787093832	Down
285	9530068E07Rik	ENSMUSG00000036275.13	protein_coding	-0.052234772405522	8.47985828747321	0.883943531159516	0.974455644922642	No
286	9530077C05Rik	ENSMUSG00000036411.10	protein_coding	0.312220346353762	2.49799734185111	0.572715929271859	0.841587907211887	No
287	9530082P21Rik	ENSMUSG00000097006.7	antisense	1.8097029238538	1.03164029501443	0.0523557199035382	0.214750065631558	No
288	9630050E16Rik	ENSMUSG00000115275.1	TEC	1.33426725497468	0.422141312181384	0.145734734023055	0.421455394851229	No
289	9830144P21Rik	ENSMUSG00000087528.1	processed_transcript	-0.901996255451649	1.78577666431006	0.162540712014085	0.450304296930244	No
290	9930012K11Rik	ENSMUSG00000044551.13	protein_coding	-0.370952890229704	2.03407767614336	0.595014105921089	0.854633078359608	No
291	9930014A18Rik	ENSMUSG00000097493.3	processed_transcript	-1.22506218314978	1.871901511786	0.0550095160955098	0.222476712392378	No
292	9930021J03Rik	ENSMUSG00000046138.15	protein_coding	0.48350643390638	3.17577339034066	0.403264190815506	0.72445616340373	No
293	9930104L06Rik	ENSMUSG00000044730.17	protein_coding	-0.151605630763372	2.17427591607122	0.817325337470055	0.953169718232537	No
294	A130010J15Rik	ENSMUSG00000079144.7	protein_coding	-0.124063556288659	3.69075388357154	0.791944811938403	0.944119686138291	No
295	A130012E19Rik	ENSMUSG00000112822.1	TEC	0.596454696103461	0.31021516849608	0.508700903243357	0.801785086944889	No
296	A230060F14Rik	ENSMUSG00000097692.2	antisense	0.748012170147058	1.22004535172384	0.317239945888084	0.643793839089734	No
297	A230065N10Rik	ENSMUSG00000092071.1	antisense	1.68315690742191	0.56692868444375	0.0345017528523511	0.158577773277073	No
298	A230072C01Rik	ENSMUSG00000086877.7	processed_transcript	0.101814322990115	0.879443304783564	0.905092871174199	0.979861572213024	No
299	A330035P11Rik	ENSMUSG00000085615.2	lincRNA	-0.000141294807062759	0.399910415608141	1	1	No
300	A330069E16Rik	ENSMUSG00000097868.1	lincRNA	-1.49550022527977	0.618717385367812	0.0624498772999906	0.243452586037352	No
301	A430005L14Rik	ENSMUSG00000047613.10	protein_coding	-0.649002561987631	5.43872225245715	0.0960502397724829	0.323976393734951	No
302	A430033K04Rik	ENSMUSG00000056014.15	protein_coding	0.380820463662315	4.17701932009011	0.354233573800566	0.680605043012939	No
303	A430057M04Rik	ENSMUSG00000090564.9	antisense	-1.22024354848133	0.916073475321735	0.118606962186482	0.370604149624343	No
304	A430089I19Rik	ENSMUSG00000094560.1	protein_coding	-0.628962288862734	1.03582317613217	0.801289203340978	0.947820450067842	No
305	A430103D13Rik	ENSMUSG00000112096.1	TEC	0.0254736451702663	0.254654587073785	1	1	No
306	A530016L24Rik	ENSMUSG00000043122.7	protein_coding	5.65603944206809	0.717377704736202	0.000217608400624919	0.00221243946595198	Up
307	A530053M12Rik	ENSMUSG00000100247.1	lincRNA	3.83298722191906	-0.0507358046208178	0.00107340479755431	0.0090340145794165	Up
308	A630052C17Rik	ENSMUSG00000086725.1	processed_transcript	-0.50226913327265	0.903540261748415	0.500565875878263	0.796490161115412	No
309	A630072M18Rik	ENSMUSG00000101013.1	antisense	-0.723894668292524	1.80665471092736	0.300242741922568	0.627781319326417	No
310	A630089N07Rik	ENSMUSG00000116673.1	protein_coding	-2.32645405540763	1.91909248135012	0.00114116568964931	0.00953457115483895	Down
311	A630095E13Rik	ENSMUSG00000070313.8	protein_coding	0.305179317264191	3.97898308475614	0.63261833837908	0.872793768614051	No
312	A730015C16Rik	ENSMUSG00000090551.1	protein_coding	0.764690253625935	0.195452110516039	0.396051455326467	0.717814908579957	No
313	A730017L22Rik	ENSMUSG00000085566.1	processed_transcript	-0.682194639358179	2.97368186631648	0.302704548931969	0.630617870372097	No
314	A730063M14Rik	ENSMUSG00000112639.1	lincRNA	1.19656321398143	0.720300752409361	0.194761101673849	0.502094913439425	No
315	A830082K12Rik	ENSMUSG00000087143.9	antisense	7.47146649935761	0.319482236956541	5.60298394386138e-06	8.97754060270853e-05	Up
316	A930001C03Rik	ENSMUSG00000087132.8	processed_transcript	-2.58849192212289	1.52136164051616	0.00066636499615156	0.00599491693055185	Down
317	A930004D18Rik	ENSMUSG00000054057.2	protein_coding	-0.403954247528538	2.12126626736209	0.478270697288232	0.78070828055372	No
318	A930005H10Rik	ENSMUSG00000054426.11	processed_transcript	-0.583006277001381	1.67345779275503	0.435277423600713	0.74868777343278	No
319	A930012O16Rik	ENSMUSG00000054181.11	processed_transcript	0.835020277914766	0.0515829917632444	0.337519844720252	0.666671771499708	No
320	A930015D03Rik	ENSMUSG00000092368.1	antisense	0.0965730346202783	2.33773144389398	0.891661532282157	0.977030557176579	No
321	A930033H14Rik	ENSMUSG00000090622.1	protein_coding	3.80430586364996	-0.0788285548997873	0.0020274525704838	0.0157741577737693	Up
322	A930037H05Rik	ENSMUSG00000109408.1	processed_transcript	0.769155775295114	1.51662941333548	0.253809200023168	0.577100207273803	No
323	AA467197	ENSMUSG00000033213.16	protein_coding	5.67776561709551	0.716062230619568	0.000212813316707815	0.00217066153335014	Up
324	AA474408	ENSMUSG00000073867.2	TEC	1.9774943805191	0.440539752792353	0.0159356278393222	0.0879307659939585	No
325	AA986860	ENSMUSG00000042510.7	protein_coding	-1.48211644691025	1.7092581808739	0.0566308544481501	0.226989662952718	No
326	Aaas	ENSMUSG00000036678.8	protein_coding	-0.174940167290208	6.30194742473804	0.643773464710077	0.879004247432062	No
327	Aacs	ENSMUSG00000029482.4	protein_coding	0.402150322283496	7.19657120341283	0.357813515530703	0.684893917977867	No
328	Aaed1	ENSMUSG00000021482.10	protein_coding	-0.609207816988028	5.38283610656473	0.138797720871026	0.408581755996615	No
329	Aagab	ENSMUSG00000037257.8	protein_coding	-0.117866354756097	5.89472788057295	0.750481585539414	0.924714874891259	No
330	Aak1	ENSMUSG00000057230.13	protein_coding	0.401052193861875	4.92601936399231	0.38063639727932	0.70296112004109	No
331	Aamdc	ENSMUSG00000035642.16	protein_coding	-0.332488490894386	4.2429780352162	0.546011769811454	0.824424525681492	No
332	Aamp	ENSMUSG00000006299.13	protein_coding	-0.162436271558991	7.93552990429714	0.692171195987126	0.902410443794936	No
333	Aar2	ENSMUSG00000027628.10	protein_coding	-0.393788449925438	6.23160423394306	0.302171343085519	0.630025508281419	No
334	Aars	ENSMUSG00000031960.14	protein_coding	0.182976300144736	8.17441146998636	0.658893024862987	0.887262543480392	No
335	Aars2	ENSMUSG00000023938.8	protein_coding	-0.131231629039143	4.5010646790267	0.759759480304545	0.929451580331973	No
336	Aarsd1	ENSMUSG00000075528.13	protein_coding	0.0431776556100437	5.69873896433167	0.916338234418612	0.984134513089326	No
337	Aasdh	ENSMUSG00000055923.16	protein_coding	-0.690963596632179	3.20517325703106	0.179387537520323	0.477838268083386	No
338	Aasdhppt	ENSMUSG00000025894.11	protein_coding	0.0450518225451468	6.02484945017631	0.909460188867118	0.98133816875377	No
339	Aatf	ENSMUSG00000018697.14	protein_coding	-0.253043149123752	5.65048673754736	0.551582920368491	0.828589520179809	No
340	Abca1	ENSMUSG00000015243.4	protein_coding	4.13894922606102	3.44512578616857	0.000141762158358108	0.00153895831946563	Up
341	Abca2	ENSMUSG00000026944.18	protein_coding	-0.113846595256837	4.84042030590045	0.786945345256207	0.941518049004329	No
342	Abca3	ENSMUSG00000024130.16	protein_coding	-0.335786817458255	5.95059994497274	0.354154348852767	0.680605043012939	No
343	Abca5	ENSMUSG00000018800.14	protein_coding	-1.05147179376272	3.62371550927525	0.0586508652343135	0.233090387463674	No
344	Abca7	ENSMUSG00000035722.15	protein_coding	-0.804143724196137	3.65266205094198	0.0908624567676626	0.312028480131599	No
345	Abcb10	ENSMUSG00000031974.8	protein_coding	-0.102989615654248	5.73717719767859	0.796649505162325	0.946305394898772	No
346	Abcb1b	ENSMUSG00000028970.9	protein_coding	-1.50322849716381	3.65911452559243	0.080517868198748	0.287502165207265	No
347	Abcb6	ENSMUSG00000026198.15	protein_coding	-0.184542367480456	4.73255577235641	0.6606700556641	0.888337404345008	No
348	Abcb7	ENSMUSG00000031333.7	protein_coding	-0.596157016429444	5.23836618380602	0.339322320033993	0.66808864939964	No
349	Abcb8	ENSMUSG00000028973.18	protein_coding	0.898244998020986	5.83562051116766	0.0295643424645249	0.141430629975796	No
350	Abcb9	ENSMUSG00000029408.13	protein_coding	2.97189406650808	2.94455117163994	3.90394752304281e-05	0.000505794961583172	Up
351	Abcc1	ENSMUSG00000023088.17	protein_coding	0.91245715378484	6.86103743647977	0.0960821126624274	0.323976393734951	No
352	Abcc10	ENSMUSG00000032842.13	protein_coding	-0.470787143245231	2.21568006150821	0.411503756535929	0.729836537450029	No
353	Abcc4	ENSMUSG00000032849.14	protein_coding	0.0681990341319255	5.48191076494384	0.916210519936998	0.984134513089326	No
354	Abcc5	ENSMUSG00000022822.16	protein_coding	1.26560019781889	4.39222074125752	0.00463928568958928	0.0323146671225213	No
355	Abcd1	ENSMUSG00000031378.14	protein_coding	-0.751237875853484	3.94417905132449	0.217730929458497	0.53110688732241	No
356	Abcd3	ENSMUSG00000028127.10	protein_coding	0.631628227573293	6.77512808720887	0.116802122487101	0.366777788747637	No
357	Abcd4	ENSMUSG00000021240.6	protein_coding	0.222650729006998	3.84723220614742	0.737211556608018	0.920843104384233	No
358	Abce1	ENSMUSG00000058355.8	protein_coding	-0.0866710092974694	8.25687633080416	0.842731686832832	0.961538803116441	No
359	Abcf1	ENSMUSG00000038762.15	protein_coding	0.0283715410909727	7.12183852518135	0.944602301676333	0.991546329265658	No
360	Abcf2	ENSMUSG00000028953.10	protein_coding	0.189798519809582	7.93097385800496	0.614931746261041	0.863715717284982	No
361	Abcf3	ENSMUSG00000003234.16	protein_coding	0.156293278678995	6.2795943110361	0.664166252531486	0.889704091409249	No
362	Abcg1	ENSMUSG00000024030.7	protein_coding	-6.94090496817473	2.88866894643657	1.8368032800812e-17	1.52962209995183e-15	Down
363	Abcg2	ENSMUSG00000029802.13	protein_coding	-3.0054504605002	2.151299173225	0.00518580996392066	0.0353484020050122	Down
364	Abhd1	ENSMUSG00000006638.14	processed_transcript	-0.00303846148726896	4.20199485631364	1	1	No
365	Abhd10	ENSMUSG00000033157.17	protein_coding	-0.139238722979003	3.91657047851247	0.738169037400149	0.920843104384233	No
366	Abhd11	ENSMUSG00000040532.14	protein_coding	0.264006986401686	5.60302953742574	0.475828585193993	0.779277814903036	No
367	Abhd12	ENSMUSG00000032046.15	protein_coding	0.0870845851416447	5.68304037108139	0.815857194919889	0.952753488446003	No
368	Abhd13	ENSMUSG00000040396.12	protein_coding	0.284218603360942	3.14033584306194	0.553269701151704	0.829329838415618	No
369	Abhd14a	ENSMUSG00000042210.17	protein_coding	-0.0311141243124135	3.50129319578811	0.95584450058721	0.993250807505311	No
370	Abhd14b	ENSMUSG00000042073.15	protein_coding	-0.909064608939208	3.01577680613927	0.0646766422532407	0.248539133948509	No
371	Abhd15	ENSMUSG00000000686.11	protein_coding	2.96534739300758	1.18442112413869	0.0012431369882253	0.0103049299259698	Up
372	Abhd16a	ENSMUSG00000007036.15	protein_coding	0.302671941290902	5.57279715048826	0.518537223839661	0.80833056396089	No
373	Abhd17a	ENSMUSG00000003346.14	protein_coding	-1.02544248193802	3.1831132809175	0.0288346087964179	0.138937372723661	No
374	Abhd17b	ENSMUSG00000047368.4	protein_coding	0.868555173984181	2.35270296901942	0.125089432081416	0.383281887240228	No
375	Abhd17c	ENSMUSG00000038459.10	protein_coding	0.174484758284737	2.20325913717102	0.82743168152712	0.957159737898429	No
376	Abhd18	ENSMUSG00000037818.16	protein_coding	0.251726035701308	1.87573230388624	0.805819186634842	0.949256225415637	No
377	Abhd2	ENSMUSG00000039202.12	protein_coding	1.05735879771149	7.80619764060431	0.0115481296250007	0.0678626856050414	No
378	Abhd3	ENSMUSG00000002475.16	protein_coding	-2.30051046363823	4.37245793878296	2.16286031797531e-06	3.73135709359715e-05	Down
379	Abhd4	ENSMUSG00000040997.13	protein_coding	-0.623905927346661	6.7414026749991	0.111033551402427	0.353870085251076	No
380	Abhd5	ENSMUSG00000032540.16	protein_coding	-1.47976772550407	6.6925627803504	7.40066392733661e-05	0.000882086666593473	No
381	Abhd6	ENSMUSG00000025277.14	protein_coding	-0.295016891095823	5.55140958411949	0.429964095698642	0.744795802140811	No
382	Abhd8	ENSMUSG00000007950.9	protein_coding	0.301056950613787	6.16748350140149	0.444169270603985	0.754366647967966	No
383	Abi1	ENSMUSG00000058835.14	protein_coding	0.102538008956684	6.75128027864768	0.804883167108588	0.949227108876794	No
384	Abi2	ENSMUSG00000026782.15	protein_coding	0.421963690758678	5.0859738596678	0.396349692760109	0.718017932501234	No
385	Abi3	ENSMUSG00000018381.15	protein_coding	2.74199862299944	2.21174487103641	7.2964957556478e-05	0.000872958821124668	Up
386	Abl1	ENSMUSG00000026842.16	protein_coding	0.259183176649814	4.90180693309238	0.557769291730556	0.832281468198205	No
387	Abl2	ENSMUSG00000026596.13	protein_coding	0.199712649645413	3.84834398690723	0.698034754663292	0.904620060165107	No
388	Ablim1	ENSMUSG00000025085.16	protein_coding	0.0520957224733734	4.98666502809374	0.919194485515208	0.984941422760617	No
389	Abr	ENSMUSG00000017631.18	protein_coding	-0.429763909220701	5.26054394038655	0.261006232642808	0.58579206895653	No
390	Abracl	ENSMUSG00000078453.3	protein_coding	-0.14007540330832	5.67197165827905	0.739337896187704	0.920843104384233	No
391	Abraxas1	ENSMUSG00000035234.18	protein_coding	-0.638278950481288	4.11477519883214	0.134302858050218	0.40066122488797	No
392	Abraxas2	ENSMUSG00000030965.19	protein_coding	-0.738789738154984	5.70087419572042	0.051488335380151	0.211878852159282	No
393	Abt1	ENSMUSG00000036376.3	protein_coding	-0.624865080567276	5.1609179177865	0.10974136246789	0.350880069617778	No
394	Abtb1	ENSMUSG00000030083.11	protein_coding	-0.815608246059984	3.60463470066	0.227117680425248	0.542390286035976	No
395	Abtb2	ENSMUSG00000032724.5	protein_coding	-0.0212775052234909	6.00425133888402	0.957869796649733	0.994399728204078	No
396	AC098880.2	ENSMUSG00000117183.1	processed_pseudogene	-1.39628649649721	2.13869344242097	0.0219772029837169	0.112854943354113	No
397	AC102106.1	ENSMUSG00000118264.1	transcribed_processed_pseudogene	0.450693845039517	-0.014901556714789	0.790388833624875	0.943387330724016	No
398	AC114539.1	ENSMUSG00000118087.1	bidirectional_promoter_lncRNA	-0.804984402516792	3.34422311743834	0.122172725042589	0.377923351316984	No
399	AC114990.1	ENSMUSG00000117327.1	pseudogene	-0.878985593076488	0.437548501051043	0.351752006503332	0.678365842996916	No
400	AC115117.1	ENSMUSG00000117730.1	processed_pseudogene	-0.797272181388875	1.94751845399844	0.180320263411766	0.479143606609784	No
401	AC115631.1	ENSMUSG00000117942.1	protein_coding	-0.467923806561296	3.30398619141855	0.35213333348378	0.678613635286761	No
402	AC115752.1	ENSMUSG00000118106.1	TEC	1.40329754364852	1.73153886833794	0.0647014916541208	0.248555836527424	No
403	AC117239.2	ENSMUSG00000117621.1	protein_coding	0.249230251840809	0.946433267320959	0.788742791399934	0.941805577282266	No
404	AC121821.1	ENSMUSG00000117869.1	processed_transcript	0.878973122057028	3.08971834078827	0.0653297287473922	0.250058574685362	No
405	AC121824.2	ENSMUSG00000118246.1	processed_pseudogene	0.619086063008536	0.398592973394545	0.505139363194342	0.799065351627741	No
406	AC121967.1	ENSMUSG00000117804.1	processed_pseudogene	1.2906285720404	0.0915691007348977	0.205916253153029	0.517057713233691	No
407	AC122119.2	ENSMUSG00000118220.1	processed_pseudogene	0.609140001941168	0.0569862700020664	0.640359307760857	0.877636070855932	No
408	AC122453.1	ENSMUSG00000117438.1	processed_pseudogene	-0.24173583461582	0.673466154884169	0.810510458326272	0.950842416636478	No
409	AC122861.4	ENSMUSG00000117959.1	antisense	-0.92748477215	0.0836705487207722	0.361558748768843	0.688833630631549	No
410	AC124502.3	ENSMUSG00000117789.1	protein_coding	1.15843228069445	1.43150612294914	0.184785791731384	0.486308538611005	No
411	AC124512.1	ENSMUSG00000117875.1	processed_pseudogene	0.436802751864402	0.53847133632517	0.648161978822501	0.881533719558957	No
412	AC124518.1	ENSMUSG00000117922.1	lincRNA	-2.40618024400154	3.23152692105012	0.0246038151811263	0.122951082733003	No
413	AC125398.1	ENSMUSG00000118102.1	lincRNA	-6.75020409922508	1.86629485585717	2.99419651849705e-10	1.07063670991909e-08	Down
414	AC125456.1	ENSMUSG00000118241.1	processed_pseudogene	-0.22344835275454	1.40972915997688	0.791582739615779	0.943933520306786	No
415	AC127331.2	ENSMUSG00000117813.1	processed_pseudogene	0.612952856531954	4.16455607213442	0.152019765665589	0.432905780381334	No
416	AC131675.2	ENSMUSG00000118145.1	processed_pseudogene	0.900091801569426	1.13748828624858	0.309213121958293	0.636425967113509	No
417	AC132148.1	ENSMUSG00000118330.1	antisense	-0.828098799482839	0.849351794809807	0.276895964640307	0.603512818757246	No
418	AC132253.4	ENSMUSG00000118100.1	processed_transcript	-0.841247726206293	0.540138483111631	0.398842631554828	0.720295338881583	No
419	AC132253.9	ENSMUSG00000118383.1	lincRNA	0.957936887485484	3.11440307778492	0.0718836817969463	0.266912186619462	No
420	AC132307.1	ENSMUSG00000117775.1	sense_intronic	0.418357002402304	1.76138270372362	0.530778565572083	0.816155865283215	No
421	AC133509.1	ENSMUSG00000117822.1	processed_pseudogene	0.188476191802128	0.950196383166016	0.854744845274731	0.965427761257221	No
422	AC133523.4	ENSMUSG00000118132.1	bidirectional_promoter_lncRNA	0.916163747544458	0.344033082492178	0.260752390076769	0.58579206895653	No
423	AC138790.1	ENSMUSG00000117698.1	processed_transcript	0.744186864772411	0.829653719001564	0.461209568756931	0.770590116331208	No
424	AC144860.1	ENSMUSG00000117499.1	TEC	0.916228393615216	1.54330263317284	0.204104762651265	0.515296471257972	No
425	AC154457.3	ENSMUSG00000117300.1	processed_pseudogene	-0.567453394140072	3.53225092092304	0.208696161247383	0.519295256247071	No
426	AC154652.2	ENSMUSG00000118295.1	transcribed_processed_pseudogene	0.255702043578049	0.787980087624543	0.75047993978154	0.924714874891259	No
427	AC157548.1	ENSMUSG00000118057.1	lincRNA	0.221185575149386	2.30457881247546	0.731933761981857	0.918581951136858	No
428	AC158975.2	ENSMUSG00000118012.1	lincRNA	7.92385249431402	8.27095380056079	1.18052913342247e-58	3.7357844427154e-55	Up
429	AC160336.1	ENSMUSG00000115801.1	lincRNA	0.156771540270434	2.36438253669802	0.827392648500155	0.957159737898429	No
430	AC165962.1	ENSMUSG00000117725.1	antisense	1.3171834634983	2.12839133689754	0.0450217172566125	0.192074451309134	No
431	AC166110.4	ENSMUSG00000117278.1	lincRNA	0.275241947948369	0.869006236799737	0.798363981366021	0.947241314364965	No
432	Acaa1a	ENSMUSG00000036138.16	protein_coding	0.0712313066624888	7.00022808656724	0.904930151086675	0.979861572213024	No
433	Acaa1b	ENSMUSG00000010651.4	protein_coding	0.267934257912214	2.74294152990637	0.690421599951068	0.901136934160038	No
434	Acaa2	ENSMUSG00000036880.10	protein_coding	-1.26665865407476	6.50634749478017	0.0033334962496628	0.0243341381362352	No
435	Acaca	ENSMUSG00000020532.18	protein_coding	0.191008077256891	5.82260100947101	0.715956399589313	0.911452892085038	No
436	Acad10	ENSMUSG00000029456.12	protein_coding	-0.0930585363679341	1.61366521225421	0.921950243107609	0.98526439649257	No
437	Acad11	ENSMUSG00000090150.10	protein_coding	-1.67594416579667	4.18813372135508	0.00332579316819515	0.024291915708606	No
438	Acad12	ENSMUSG00000042647.13	protein_coding	-2.42458383575402	2.03145471838897	0.0102021713048339	0.0616415677215214	No
439	Acad8	ENSMUSG00000031969.16	protein_coding	0.0179844282068442	4.91438241450161	0.96674803236099	0.996427930001716	No
440	Acad9	ENSMUSG00000027710.14	protein_coding	-0.239080335302306	5.41261760587661	0.55393346942203	0.829455809949704	No
441	Acadl	ENSMUSG00000026003.5	protein_coding	-0.379096856114237	7.49773435510853	0.31556634193561	0.642090789939922	No
442	Acadm	ENSMUSG00000062908.12	protein_coding	0.452136310721636	6.41658796946001	0.41554065823252	0.732782620772812	No
443	Acads	ENSMUSG00000029545.13	protein_coding	0.108307674117138	5.82946437448241	0.768593039839477	0.933160447727502	No
444	Acadsb	ENSMUSG00000030861.15	protein_coding	-0.727123440326983	5.83189208218557	0.0559592736800718	0.22493886511348	No
445	Acadvl	ENSMUSG00000018574.14	protein_coding	-0.252898308468395	7.37397572009713	0.530397024571425	0.81581888984011	No
446	Acap1	ENSMUSG00000001588.12	protein_coding	-0.501689824298573	0.254376966415971	0.584657134635705	0.848489045324362	No
447	Acap2	ENSMUSG00000049076.11	protein_coding	-0.0513577721082237	5.86159238920766	0.912364913820628	0.982284177863529	No
448	Acap3	ENSMUSG00000029033.16	protein_coding	-0.0360215816292688	4.0255504499214	0.940725712142217	0.990815055071834	No
449	Acat1	ENSMUSG00000032047.5	protein_coding	-0.330921387323897	6.88723560457979	0.364683165908354	0.691766748698927	No
450	Acat2	ENSMUSG00000023832.14	protein_coding	0.414543001133564	6.72143627336865	0.284153666045738	0.611391654735161	No
451	Acbd3	ENSMUSG00000026499.5	protein_coding	-0.399969013490114	3.56150630052818	0.367348453621456	0.693487154403686	No
452	Acbd4	ENSMUSG00000056938.16	protein_coding	0.189559610048675	4.80412270782354	0.701679154868637	0.906127075850808	No
453	Acbd5	ENSMUSG00000026781.17	protein_coding	-0.287002505634649	5.69032062748036	0.493847362033059	0.792210210859542	No
454	Acbd6	ENSMUSG00000033701.13	protein_coding	0.160995246726111	4.76192751630432	0.687131438216178	0.900384031567328	No
455	Accs	ENSMUSG00000040272.14	protein_coding	0.281948432224651	2.81736310815292	0.585940427439956	0.84888166926653	No
456	Acd	ENSMUSG00000038000.10	protein_coding	-0.0260030466902828	5.76865809411201	0.947250000407347	0.991546329265658	No
457	Acer2	ENSMUSG00000038007.14	protein_coding	-8.81916861712692	3.86822148255442	4.44505189538519e-27	9.32222901916166e-25	Down
458	Acer3	ENSMUSG00000030760.14	protein_coding	-1.20209054708024	7.25951460993385	0.00484611488997235	0.0335202853974153	No
459	Acin1	ENSMUSG00000022185.19	protein_coding	0.27198987272032	4.82536243135957	0.51862395844659	0.808366219186915	No
460	Ackr3	ENSMUSG00000044337.5	protein_coding	4.320467487545	0.3499242327795	0.000244235716772745	0.00245945561090645	Up
461	Acly	ENSMUSG00000020917.17	protein_coding	0.0295712244636374	8.35225568502493	0.936932361859311	0.989874788115779	No
462	Aco1	ENSMUSG00000028405.9	protein_coding	-0.473097965327392	6.10464328920928	0.206590494561315	0.518134036092159	No
463	Aco2	ENSMUSG00000022477.13	protein_coding	0.649879149223773	8.77965017922303	0.0734062780111471	0.270345262457114	No
464	Acod1	ENSMUSG00000022126.6	protein_coding	-4.50931605138601	1.54940968495168	2.6417803554646e-05	0.000358335372041654	Down
465	Acot1	ENSMUSG00000072949.6	protein_coding	3.45014534485107	5.25843275391588	8.35937399769785e-08	1.9099811563693e-06	Up
466	Acot11	ENSMUSG00000034853.16	protein_coding	6.85268361934346	-0.20209551277058	0.000158589721761185	0.00168549848703029	Up
467	Acot13	ENSMUSG00000006717.7	protein_coding	-1.13279816635946	6.17279893150599	0.00591912720298518	0.0394001080474887	No
468	Acot2	ENSMUSG00000021226.7	protein_coding	-0.422270377290104	1.39134616104354	0.607138350556975	0.859062606386499	No
469	Acot7	ENSMUSG00000028937.14	protein_coding	0.0724911476739366	8.54008480835215	0.836196372318556	0.959801135773798	No
470	Acot8	ENSMUSG00000017307.16	protein_coding	-0.415400667507337	4.47270722646718	0.306493454091482	0.633713515499832	No
471	Acot9	ENSMUSG00000025287.15	protein_coding	-0.218718904750735	7.008548492831	0.538013261110931	0.820665794300235	No
472	Acox1	ENSMUSG00000020777.16	protein_coding	0.250818295431014	6.34095252801835	0.509492644889723	0.802134067041557	No
473	Acox2	ENSMUSG00000021751.13	protein_coding	-0.812896806569688	4.96476000639237	0.343324131596333	0.670938646116186	No
474	Acox3	ENSMUSG00000029098.17	protein_coding	-0.853050584587462	3.95383426834798	0.157573563894089	0.442778320827648	No
475	Acp1	ENSMUSG00000044573.16	protein_coding	-0.492195191426407	7.0687929857344	0.168971659089559	0.460461412433937	No
476	Acp2	ENSMUSG00000002103.15	protein_coding	0.0259926590736797	5.453484165326	0.954811628065213	0.992690397375726	No
477	Acp6	ENSMUSG00000028093.15	protein_coding	-0.29141702573382	5.82861299179132	0.551020754694067	0.828117620202822	No
478	Acpp	ENSMUSG00000032561.15	protein_coding	-1.17432339658421	2.87230360271272	0.0463147787516694	0.196546945270057	No
479	Acsbg1	ENSMUSG00000032281.11	protein_coding	-2.09024732551756	4.57091840077071	0.00311196213544105	0.0229029316853712	Down
480	Acsf2	ENSMUSG00000076435.3	protein_coding	5.16812360649472	0.321363299429656	4.35086484585531e-05	0.00055183614447732	Up
481	Acsf3	ENSMUSG00000015016.8	protein_coding	-0.312399316162521	3.94845932842558	0.50592047017755	0.799564127003408	No
482	Acsl1	ENSMUSG00000018796.13	protein_coding	-0.646968078427732	4.69421023336849	0.105031269924495	0.341156226508663	No
483	Acsl3	ENSMUSG00000032883.15	protein_coding	0.671331834811375	4.49328019395371	0.135795618932118	0.403308527555784	No
484	Acsl4	ENSMUSG00000031278.12	protein_coding	-1.8671852916275	7.22718187375309	0.00454577870248531	0.0317903131580437	No
485	Acsl5	ENSMUSG00000024981.6	protein_coding	-0.197479512360264	8.16542145097796	0.693525626367563	0.902948751977275	No
486	Acss1	ENSMUSG00000027452.11	protein_coding	7.12270569811349	0.0107636228518428	9.64552975350368e-05	0.00110291884028771	Up
487	Acss2	ENSMUSG00000027605.18	protein_coding	-0.456684030901639	3.22332212039482	0.490494386191663	0.79041094085475	No
488	Actb	ENSMUSG00000029580.14	protein_coding	-0.468384028878454	13.1260844922636	0.277860494259612	0.60437990275862	No
489	Actg-ps1	ENSMUSG00000074978.4	processed_pseudogene	3.79956734854759	3.85342050577008	1.47587091427084e-13	8.15789259075997e-12	Up
490	Actg1	ENSMUSG00000062825.15	protein_coding	0.375989549687164	12.1863124512865	0.360572337020789	0.687886155540188	No
491	Actl6a	ENSMUSG00000027671.14	protein_coding	0.533484777989882	6.68198087125763	0.178765611214092	0.476502777796437	No
492	Actn1	ENSMUSG00000015143.15	protein_coding	-0.934511257088744	6.1098373700409	0.0242209251733363	0.121565610961178	No
493	Actn4	ENSMUSG00000054808.15	protein_coding	1.03722500990163	9.92882697787315	0.00464118066272268	0.0323146671225213	No
494	Actr10	ENSMUSG00000021076.6	protein_coding	0.045690885113913	6.85861488596232	0.907212709070134	0.980657427105872	No
495	Actr1a	ENSMUSG00000025228.5	protein_coding	0.4583171799118	8.25293094897054	0.236591378506493	0.555822878458646	No
496	Actr1b	ENSMUSG00000037351.9	protein_coding	-0.00119043801664224	7.41605038764628	0.997920250722732	1	No
497	Actr2	ENSMUSG00000020152.7	protein_coding	0.69824721839488	7.90001563123082	0.0422979748007499	0.183803197217536	No
498	Actr3	ENSMUSG00000026341.16	protein_coding	-0.0296904853549223	8.14275070798609	0.933731739443705	0.988390730714034	No
499	Actr3b	ENSMUSG00000056367.14	protein_coding	1.91903230471814	3.26421419848169	0.00021149403251209	0.00216068721835192	No
500	Actr5	ENSMUSG00000037761.16	protein_coding	-0.596655725794189	0.662864471653691	0.494641487214813	0.792949779877433	No
501	Actr6	ENSMUSG00000019948.4	protein_coding	-0.273035041648658	3.76845048499279	0.577239866382469	0.843661647440606	No
502	Actr8	ENSMUSG00000015971.5	protein_coding	0.0689474525185303	5.39939047601481	0.859164635276374	0.966006924260823	No
503	Acvr1	ENSMUSG00000026836.15	protein_coding	0.717063105835915	3.75763206699458	0.1187839699828	0.370884926502782	No
504	Acvr1b	ENSMUSG00000000532.11	protein_coding	0.750594337979686	3.37493581825863	0.193747431579847	0.500525393732479	No
505	Acvr2a	ENSMUSG00000052155.5	protein_coding	-0.281408787138382	4.45920849791785	0.565313767636224	0.837555567677891	No
506	Acvr2b	ENSMUSG00000061393.14	protein_coding	0.109871634230703	0.188126334227338	0.94275226735754	0.991546329265658	No
507	Acvrl1	ENSMUSG00000000530.16	protein_coding	4.23562648168621	0.282995093870879	0.000328861439819256	0.00322192577804345	Up
508	Acy1	ENSMUSG00000023262.13	protein_coding	-0.779597126448157	5.11466897190892	0.0470970386714909	0.198983416389764	No
509	Acy3	ENSMUSG00000024866.10	protein_coding	2.52505083518843	1.49840180235253	0.0055647674242769	0.037447473383764	Up
510	Acyp1	ENSMUSG00000008822.15	protein_coding	-0.266533139151428	3.61035992756689	0.675620901791623	0.894040592703638	No
511	Acyp2	ENSMUSG00000060923.5	protein_coding	9.79663225827063	2.48120959640756	2.96253159150585e-14	1.77723814622185e-12	Up
512	Ada	ENSMUSG00000017697.3	protein_coding	-1.66561515475097	3.80809361797572	0.00100307960726345	0.00851004133293615	No
513	Adal	ENSMUSG00000027259.15	protein_coding	-0.730593544920204	3.80436675705069	0.104379348938711	0.34008384174992	No
514	Adam10	ENSMUSG00000054693.14	protein_coding	0.0246638330351198	7.29149615504173	0.947734939183334	0.991546329265658	No
515	Adam11	ENSMUSG00000020926.16	protein_coding	-0.262258688174498	0.772409835037321	0.801702029659916	0.947820450067842	No
516	Adam12	ENSMUSG00000054555.11	protein_coding	-1.40154998190679	4.64584473598323	0.159320238843797	0.44582417887868	No
517	Adam15	ENSMUSG00000028041.17	protein_coding	0.722803021593168	6.53981243877584	0.0554280110382019	0.223513145499064	No
518	Adam17	ENSMUSG00000052593.16	protein_coding	-0.826361268539791	6.86273851202481	0.0256458858759629	0.126856437443508	No
519	Adam3	ENSMUSG00000031553.16	protein_coding	-6.69888209572313	-0.244089077221818	7.55859109134341e-05	0.000895848745638809	Down
520	Adam8	ENSMUSG00000025473.16	protein_coding	-5.18106583768511	5.35222409063067	2.5620910221064e-18	2.35006870708861e-16	Down
521	Adam9	ENSMUSG00000031555.15	protein_coding	-0.252144798668202	6.0852360332397	0.496167294843594	0.793892759212516	No
522	Adamts1	ENSMUSG00000022893.14	protein_coding	-0.342344169143015	7.36058255275611	0.612753532251527	0.862474614838188	No
523	Adamts10	ENSMUSG00000024299.17	protein_coding	0.0612872130731502	0.788241569974339	0.999999999999993	1	No
524	Adamts12	ENSMUSG00000047497.10	protein_coding	7.74486319295533	0.586647320916128	1.03459082059168e-05	0.000157024587614502	Up
525	Adamts14	ENSMUSG00000059901.12	protein_coding	1.38988484432181	2.83818138034859	0.0313771677772779	0.147931399945851	No
526	Adamts4	ENSMUSG00000006403.13	protein_coding	2.2193632061519	4.68231578829079	0.00061850051712417	0.00561217171738906	Up
527	Adamts5	ENSMUSG00000022894.6	protein_coding	-1.8525851335999	1.99792318954392	0.0266646555525529	0.130720840427659	No
528	Adamts7	ENSMUSG00000032363.15	protein_coding	0.312433168638943	2.31380597652149	0.612225524679966	0.862244004006221	No
529	Adamts8	ENSMUSG00000031994.13	protein_coding	1.34305552377679	4.30332584052119	0.203270131186188	0.514656355544497	No
530	Adamtsl4	ENSMUSG00000015850.11	protein_coding	1.7079071588359	3.77071860627424	0.000868239345512035	0.00754819617822208	No
531	Adamtsl5	ENSMUSG00000043822.18	protein_coding	5.19707756210125	1.58299912290935	1.5387271245075e-07	3.29563586159322e-06	Up
532	Adap1	ENSMUSG00000056413.16	protein_coding	-3.71372163044641	1.04953653479812	4.07756179004554e-05	0.000523408757301614	Down
533	Adar	ENSMUSG00000027951.16	protein_coding	0.124725635445189	5.18128494627594	0.784408838734234	0.940879291721432	No
534	Adarb1	ENSMUSG00000020262.15	protein_coding	0.421379509264262	2.86319536175969	0.454622453546261	0.764529755537073	No
535	Adat1	ENSMUSG00000031949.17	protein_coding	-0.326660905538538	2.76233016919033	0.568520913223602	0.839713219460493	No
536	Adat2	ENSMUSG00000019808.8	protein_coding	-0.674996539797617	4.84142811670015	0.0842553055340482	0.296674249877862	No
537	Adat3	ENSMUSG00000113640.1	protein_coding	-0.423189462991987	2.5622939801941	0.473186139988335	0.777263192314086	No
538	Adck1	ENSMUSG00000021044.15	protein_coding	-0.464878218303179	4.19729822294132	0.263406388710708	0.588608421170164	No
539	Adck2	ENSMUSG00000046947.12	protein_coding	0.236227247724789	3.94848972528484	0.622979816373526	0.868111866310596	No
540	Adck5	ENSMUSG00000022550.18	protein_coding	-0.476332590923581	4.87187332594558	0.28730590110423	0.613626749139999	No
541	Adcy6	ENSMUSG00000022994.9	protein_coding	-0.0430574775065937	3.24224669273008	0.932971090523604	0.988081330643221	No
542	Adcy7	ENSMUSG00000031659.13	protein_coding	-0.848555549796636	4.58765716005749	0.190498581260042	0.495139844268915	No
543	Adcy9	ENSMUSG00000005580.11	protein_coding	-0.93306922773142	1.35782895864018	0.235079309822556	0.553600761434078	No
544	Add1	ENSMUSG00000029106.14	protein_coding	0.534087877051846	6.79401751878364	0.140402323684735	0.410916211144827	No
545	Add3	ENSMUSG00000025026.15	protein_coding	-0.525097894775256	5.21871710996991	0.241473569892897	0.560752521061114	No
546	Adgra1	ENSMUSG00000025475.17	protein_coding	-0.868446235356585	2.55829406167839	0.365479392189808	0.692547947688646	No
547	Adgra3	ENSMUSG00000029090.12	protein_coding	-0.176167969858474	3.97350716158933	0.716251217578071	0.911469134747579	No
548	Adgre5	ENSMUSG00000002885.14	protein_coding	-1.33212658214266	0.391339976066833	0.229431179909559	0.545275981091851	No
549	Adgrf4	ENSMUSG00000023918.12	protein_coding	-2.99882394306906	4.16710794233565	4.11022664159228e-11	1.65165869299286e-09	Down
550	Adgrg1	ENSMUSG00000031785.16	protein_coding	0.778975069076353	3.18216636341372	0.232983013284863	0.550513157020683	No
551	Adgrg3	ENSMUSG00000060470.7	protein_coding	-2.03277267064543	1.12985590180815	0.0232339376302916	0.117921083610357	No
552	Adgrg6	ENSMUSG00000039116.6	protein_coding	-4.72849413789311	4.66266418951749	1.60353579243788e-18	1.51474298960289e-16	Down
553	Adgrl1	ENSMUSG00000013033.16	protein_coding	1.24027285132601	3.42807038172627	0.103816647843601	0.339300575369042	No
554	Adgrl2	ENSMUSG00000028184.12	protein_coding	0.7124824265058	6.60645965794106	0.119358892032907	0.371946050062169	No
555	Adgrl3	ENSMUSG00000037605.16	protein_coding	1.04149318829413	5.15008168151933	0.00772584164796175	0.0488724155821588	No
556	Adh5	ENSMUSG00000028138.8	protein_coding	0.0079594878138151	7.47030773792644	0.982383652304772	1	No
557	Adh7	ENSMUSG00000055301.8	protein_coding	-0.127584740397492	3.28994121599071	0.869849289781869	0.968897598562029	No
558	Adhfe1	ENSMUSG00000025911.14	protein_coding	-4.20679464600745	0.475452269439409	0.000774515208782342	0.00683192579286891	Down
559	Adi1	ENSMUSG00000020629.12	protein_coding	-1.26063588481252	5.64503360288972	0.00233330191885883	0.0178458825914895	No
560	Adipor1	ENSMUSG00000026457.14	protein_coding	-0.490393731707943	7.19079392394004	0.175159571453607	0.470924763604607	No
561	Adipor2	ENSMUSG00000030168.13	protein_coding	-0.757366061822579	3.19371197391182	0.103933477705325	0.339447327989906	No
562	Adk	ENSMUSG00000039197.10	protein_coding	0.138993341946209	7.10919953553773	0.702389690098204	0.906242301260892	No
563	Adnp2	ENSMUSG00000053950.10	protein_coding	0.386185793805207	4.21637305161092	0.409406982569609	0.728034352722326	No
564	Ado	ENSMUSG00000057134.5	protein_coding	-0.888208667881547	6.44737256629504	0.0391160350903247	0.174219131658455	No
565	Adora1	ENSMUSG00000042429.8	protein_coding	4.25669990301558	1.09092213767162	0.000112180523259005	0.00125440023269654	Up
566	Adpgk	ENSMUSG00000025236.11	protein_coding	-0.6321652767279	5.80395839197012	0.119998505281409	0.373387679412999	No
567	Adprh	ENSMUSG00000002844.9	protein_coding	-0.0388429660883388	6.1494057936858	0.921879476515563	0.98526439649257	No
568	Adprhl2	ENSMUSG00000042558.16	protein_coding	-0.615217584874596	5.32100220696947	0.130600045667901	0.393791181053904	No
569	Adprm	ENSMUSG00000020910.16	protein_coding	0.19494276015024	3.539818084199	0.694392853482369	0.903445856653287	No
570	Adrb1	ENSMUSG00000035283.5	protein_coding	7.46107117692128	0.31304439342801	4.67765562504178e-06	7.60074003873926e-05	Up
571	Adrb2	ENSMUSG00000045730.4	protein_coding	-3.07674556692221	2.06633489221549	2.644060969244e-05	0.000358335372041654	Down
572	Adrm1	ENSMUSG00000039041.15	protein_coding	-0.0117705781282097	7.7560261566077	0.9732437673566	0.998162340560675	No
573	Adsl	ENSMUSG00000022407.10	protein_coding	-0.53175106545716	7.25546688880851	0.158455349695751	0.444138134731802	No
574	Adss	ENSMUSG00000015961.8	protein_coding	-0.286844638426976	6.62349324095655	0.470483012980921	0.775893937590166	No
575	Adssl1	ENSMUSG00000011148.14	protein_coding	0.263061702843336	3.28755131481401	0.792038536214036	0.944119686138291	No
576	Aebp1	ENSMUSG00000020473.13	protein_coding	-1.78293590939167	5.68579360768197	9.51463942278485e-05	0.00109268022549542	No
577	Aebp2	ENSMUSG00000030232.18	protein_coding	-0.221820269126612	4.52694863788987	0.652060392677831	0.88345730261721	No
578	Aen	ENSMUSG00000030609.18	protein_coding	0.414286427760738	7.30119204958429	0.32380931811635	0.652256261730865	No
579	Aes	ENSMUSG00000054452.10	protein_coding	-0.406351374479511	5.73669611735685	0.284933334128523	0.612090252787496	No
580	Afap1	ENSMUSG00000029094.12	protein_coding	-0.543991695357238	6.78828587154887	0.13192815913445	0.39611734694964	No
581	Afap1l2	ENSMUSG00000025083.18	protein_coding	0.40671648390656	4.63477370770105	0.593176079294915	0.854018954394453	No
582	Afdn	ENSMUSG00000068036.15	protein_coding	-0.235503446863195	5.56870484898985	0.543949976634057	0.824000576335613	No
583	Aff1	ENSMUSG00000029313.18	protein_coding	-0.0220342717827519	6.18474294431603	0.955899931824119	0.993250807505311	No
584	Aff2	ENSMUSG00000031189.12	protein_coding	-6.94364475648089	-0.0531148654883647	3.64088998152448e-05	0.000476368179030636	Down
585	Aff3	ENSMUSG00000037138.17	protein_coding	6.67438812865075	-0.323815930481212	9.438166252327e-05	0.00108508908648461	Up
586	Aff4	ENSMUSG00000049470.13	protein_coding	0.293144863612316	6.01062794169451	0.421081518554036	0.738091705465853	No
587	Afg1l	ENSMUSG00000038302.14	protein_coding	0.45311823571049	3.67199682508255	0.325298802636566	0.653434659034794	No
588	Afg3l1	ENSMUSG00000031967.15	protein_coding	-0.0371763340431899	6.11372059454281	0.920555505527749	0.985190558527348	No
589	Afg3l2	ENSMUSG00000024527.10	protein_coding	-0.733121847286673	7.15912103117398	0.065249879093966	0.249974805426228	No
590	Afmid	ENSMUSG00000017718.15	protein_coding	3.90308568454208	4.82201270795204	5.87494591776545e-11	2.30947408158618e-09	Up
591	Afp	ENSMUSG00000054932.6	protein_coding	1.01197571519317	0.95515205656898	0.193531395392612	0.500249214392421	No
592	Aftph	ENSMUSG00000049659.15	protein_coding	0.0138200036889126	4.94578454721816	0.975865181882547	0.998504686142533	No
593	Aga	ENSMUSG00000031521.5	protein_coding	0.759256931038949	4.68553462569629	0.0944535085841862	0.321136855132589	No
594	Agap1	ENSMUSG00000055013.15	protein_coding	-0.327890920247243	4.50777778804159	0.414388849053784	0.731668859160664	No
595	Agap3	ENSMUSG00000023353.14	protein_coding	0.137303347913207	4.46317557119815	0.756347827027107	0.927777022947425	No
596	Agbl3	ENSMUSG00000038836.15	protein_coding	-0.105758643994107	1.68356100734569	0.912807354207694	0.982676942469892	No
597	Agbl5	ENSMUSG00000029165.17	protein_coding	0.537763067683744	3.15375800477121	0.27411122842066	0.599671608943781	No
598	Agfg1	ENSMUSG00000026159.13	protein_coding	0.112206980502625	3.74817591389296	0.813364399933983	0.951971019358701	No
599	Agfg2	ENSMUSG00000029722.15	protein_coding	-1.38793231131736	5.59364559722318	0.000462326661233493	0.00435750623819327	No
600	Aggf1	ENSMUSG00000021681.8	protein_coding	0.615450473133671	4.39472100980176	0.139258033705102	0.409460671460902	No
601	Agk	ENSMUSG00000029916.11	protein_coding	2.66907168461048	5.02180310957342	1.09364817033514e-09	3.58637267878295e-08	Up
602	Agl	ENSMUSG00000033400.14	protein_coding	0.410368077654982	4.75694936779446	0.322785360393754	0.650918765630736	No
603	Agmo	ENSMUSG00000050103.18	protein_coding	8.54629896932977	1.25663787048627	1.75964336104849e-05	0.000250546295434779	Up
604	Ago1	ENSMUSG00000041530.16	protein_coding	-0.236674916788941	3.13100852429765	0.632004409723542	0.872555644016461	No
605	Ago2	ENSMUSG00000036698.11	protein_coding	0.196487439118966	6.11902452583858	0.652024022132877	0.88345730261721	No
606	Ago3	ENSMUSG00000028842.15	protein_coding	-0.0825661770249561	3.21258001417469	0.88528810057539	0.974941428317669	No
607	Agpat1	ENSMUSG00000034254.17	protein_coding	0.0259466517323167	6.09853160171273	0.947052226366024	0.991546329265658	No
608	Agpat2	ENSMUSG00000026922.13	protein_coding	-1.33309320652331	4.65425777757937	0.000996145943121494	0.00846824402151234	No
609	Agpat3	ENSMUSG00000001211.15	protein_coding	-0.0659456123190807	5.2525690842457	0.867407462392622	0.967625245348181	No
610	Agpat4	ENSMUSG00000023827.8	protein_coding	2.86027926490736	2.15701221588176	1.37060241925853e-05	0.000202439736557462	Up
611	Agpat5	ENSMUSG00000031467.10	protein_coding	0.0382559913412961	6.05298464127639	0.929150510740572	0.9868211087655	No
612	Agps	ENSMUSG00000042410.16	protein_coding	-1.08380052296929	4.83330552165855	0.0721822613013312	0.267785188614376	No
613	Agrn	ENSMUSG00000041936.18	protein_coding	-0.213783511248333	6.7116932966999	0.610295465103027	0.861214775925833	No
614	Agtpbp1	ENSMUSG00000021557.15	protein_coding	-0.00253849877739117	3.80426051584476	1	1	No
615	Agtrap	ENSMUSG00000029007.8	protein_coding	0.644920752701119	3.95753390406849	0.153083613895626	0.434943870616893	No
616	Ahctf1	ENSMUSG00000026491.13	protein_coding	-0.0306081229740712	4.85033030301313	0.958708701937194	0.994487548896708	No
617	Ahcy	ENSMUSG00000027597.15	protein_coding	0.638896843233986	3.28473556114058	0.204316779619375	0.51541019687385	No
618	Ahcyl1	ENSMUSG00000027893.14	protein_coding	-0.0560376954228154	4.43975682241055	0.900147766332625	0.978868484840297	No
619	Ahcyl2	ENSMUSG00000029772.17	protein_coding	0.378297691160314	3.84871147437551	0.384808573500585	0.707040381739944	No
620	Ahdc1	ENSMUSG00000037692.14	protein_coding	0.57222269710657	3.01364278065848	0.249069076759873	0.570111459968621	No
621	Ahi1	ENSMUSG00000019986.17	protein_coding	-0.603328119121805	3.94172459430378	0.248527098787364	0.569483682242051	No
622	Ahnak	ENSMUSG00000069833.13	protein_coding	-0.840037175659873	8.30942454625366	0.0262991676089234	0.129304472239433	No
623	Ahnak2	ENSMUSG00000072812.4	protein_coding	0.204596802674826	4.90837005589518	0.72686295378065	0.916479268527366	No
624	Ahr	ENSMUSG00000019256.17	protein_coding	-0.617424736800835	4.42547019905808	0.125565540375866	0.384286414428847	No
625	Ahsa1	ENSMUSG00000021037.7	protein_coding	-0.606035037972707	7.69776516375078	0.107354009251189	0.346125076184805	No
626	Ahsa2	ENSMUSG00000020288.13	protein_coding	0.180698764046069	6.18909452589857	0.621146905729981	0.867515900210753	No
627	AI413582	ENSMUSG00000062753.14	protein_coding	-0.461412190640966	5.60471583592276	0.286441606147246	0.613187527585293	No
628	AI429214	ENSMUSG00000074384.4	protein_coding	0.0264789697916684	4.44387445121048	0.953797394835438	0.992510749458721	No
629	AI464131	ENSMUSG00000046312.4	protein_coding	6.61095735315012	1.5914682769773	1.73046222048476e-07	3.67519979645908e-06	Up
630	AI467606	ENSMUSG00000045165.6	protein_coding	-2.52171830443148	0.640478565961925	0.00930854230727064	0.0572256088030266	No
631	AI506816	ENSMUSG00000105987.4	processed_transcript	1.38269909698887	1.05754388277135	0.137062437642678	0.405643286341131	No
632	AI597479	ENSMUSG00000010290.7	protein_coding	-0.142964404776107	5.07186993182456	0.726260366440855	0.916002761898002	No
633	AI661453	ENSMUSG00000034382.14	protein_coding	-1.77931713805445	1.35611186414415	0.0129626825717699	0.0744472032638219	No
634	AI662270	ENSMUSG00000087107.8	processed_transcript	9.81810234495158	4.74659294353033	2.71632800731293e-32	1.04191757322931e-29	Up
635	AI837181	ENSMUSG00000047423.10	protein_coding	-0.540240894317034	3.9344941338592	0.218485502283115	0.531435335876186	No
636	AI987944	ENSMUSG00000056383.10	protein_coding	0.320042136467472	4.14983941062543	0.464536053353761	0.771805335245531	No
637	Aida	ENSMUSG00000042901.10	protein_coding	-0.103740657751125	3.48330268677703	0.857782026100446	0.965598509364647	No
638	Aif1l	ENSMUSG00000001864.13	protein_coding	0.931197204768514	5.37851887702727	0.0744657453186968	0.273055447347643	No
639	Aifm1	ENSMUSG00000036932.14	protein_coding	-0.0827357212258216	6.51982250405782	0.817894489451922	0.953657742030437	No
640	Aifm2	ENSMUSG00000020085.15	protein_coding	0.135873823580757	4.55439877770663	0.781175943085225	0.939667878701204	No
641	Aig1	ENSMUSG00000019806.13	protein_coding	0.456194826321079	5.39346763992433	0.240180921329673	0.559273381565675	No
642	Aimp1	ENSMUSG00000028029.10	protein_coding	-0.698458849435334	6.18343080528547	0.0511365107196908	0.211060805827788	No
643	Aimp2	ENSMUSG00000029610.13	protein_coding	-1.9219819467443	8.52107402895449	4.13152405645193e-07	8.23572149709741e-06	No
644	Aip	ENSMUSG00000024847.15	protein_coding	1.15904798535702	6.43988263406154	0.00999691315823094	0.0606619974865231	No
645	Airn	ENSMUSG00000078247.4	antisense	0.184721490757472	1.35063487092675	0.840986259573002	0.96083379413812	No
646	Ajuba	ENSMUSG00000022178.11	protein_coding	-0.240160956362132	5.83054342957177	0.667504271931534	0.890621645075006	No
647	Ak1	ENSMUSG00000026817.14	protein_coding	1.0054106653657	6.64025903999697	0.102176372377466	0.336272000121387	No
648	AK157302	ENSMUSG00000078139.3	protein_coding	-0.27398191835776	2.5823465230969	0.643543675330115	0.879004247432062	No
649	Ak2	ENSMUSG00000028792.14	protein_coding	-0.1347221876056	6.67814842436193	0.793472796443468	0.944155679124704	No
650	Ak3	ENSMUSG00000024782.7	protein_coding	-0.271460108376248	6.75244272561309	0.500860240905587	0.796490161115412	No
651	Ak4	ENSMUSG00000028527.18	protein_coding	2.53113293132401	3.96703216343062	0.00421725716411485	0.029722740079825	Up
652	Ak6	ENSMUSG00000078941.9	protein_coding	0.218342913565803	7.59259275124289	0.548530455315292	0.825993160050079	No
653	Ak9	ENSMUSG00000091415.5	protein_coding	-7.4583332597786	0.363054882397254	7.43916162315696e-05	0.000885841089613554	Down
654	Akap1	ENSMUSG00000018428.15	protein_coding	-0.190958322249603	3.55052926532891	0.743128429145343	0.921755968262788	No
655	Akap10	ENSMUSG00000047804.15	protein_coding	-0.65610167763963	4.11688980594124	0.150195051804349	0.429448603058379	No
656	Akap11	ENSMUSG00000022016.16	protein_coding	1.23658837941646	4.73998618104845	0.0178679002816562	0.0959168285687891	No
657	Akap12	ENSMUSG00000038587.9	protein_coding	1.73904114360737	4.81480930400316	0.057392419825645	0.229388459157883	No
658	Akap13	ENSMUSG00000066406.15	protein_coding	0.331740447650809	5.53588349164275	0.438729025226805	0.75073687223877	No
659	Akap17b	ENSMUSG00000059708.12	protein_coding	-0.259130933050603	2.26995684935229	0.651925187978875	0.88345730261721	No
660	Akap2	ENSMUSG00000038729.23	protein_coding	6.25500937670719	3.75239685290858	2.801976422814e-13	1.50285667627032e-11	Up
661	Akap6	ENSMUSG00000061603.8	protein_coding	-0.906386950152443	1.02027176758457	0.270372879815043	0.596322109159498	No
662	Akap7	ENSMUSG00000039166.16	protein_coding	0.043462121713923	1.76040452542399	0.948055935085727	0.991546329265658	No
663	Akap8	ENSMUSG00000024045.6	protein_coding	0.022599677308724	6.62852794639084	0.958609516772313	0.994487548896708	No
664	Akap8l	ENSMUSG00000002625.10	protein_coding	0.37889826150814	4.86241619504874	0.422191745494804	0.738704830373467	No
665	Akap9	ENSMUSG00000040407.17	protein_coding	-0.1557142652497	5.83832583182507	0.669255299365665	0.891096985195585	No
666	Akip1	ENSMUSG00000031023.5	protein_coding	-1.91371705010185	5.16380122810222	1.89180765658514e-06	3.28484243032301e-05	No
667	Akirin1	ENSMUSG00000023075.9	protein_coding	-1.17868724355318	6.95228260075003	0.00120951615459769	0.0100459681659433	No
668	Akirin2	ENSMUSG00000028291.7	protein_coding	-0.259413751990928	3.9005666345602	0.577129915010736	0.843661647440606	No
669	Akna	ENSMUSG00000039158.11	protein_coding	-1.56751272425727	3.02084755885015	0.00160998800651584	0.0129556441109202	No
670	Akr1a1	ENSMUSG00000028692.14	protein_coding	-0.0393326253826746	9.76499961818378	0.924436870301292	0.985555019069657	No
671	Akr1b10	ENSMUSG00000061758.13	protein_coding	0.00409296363481944	4.06654565672308	1	1	No
672	Akr1b3	ENSMUSG00000001642.18	protein_coding	1.13431998815711	7.98585705942735	0.00255504770188536	0.0192793957276298	No
673	Akr1b8	ENSMUSG00000029762.6	protein_coding	1.20732986553457	5.95228322097327	0.00557848935244397	0.0375000096777673	No
674	Akr1c12	ENSMUSG00000021211.4	protein_coding	5.32044060806718	2.08275113606098	2.92133985277293e-09	8.97532035349508e-08	Up
675	Akr1c13	ENSMUSG00000021213.12	protein_coding	0.1310731846634	2.65592689767736	0.8622622421785	0.96622540034419	No
676	Akr1e1	ENSMUSG00000045410.18	protein_coding	-0.548150282575525	4.31912818641791	0.225029550395029	0.540046267801232	No
677	Akr7a5	ENSMUSG00000028743.7	protein_coding	-1.11889193801487	6.51103933112232	0.00376482174849902	0.0270921624175671	No
678	Akt1	ENSMUSG00000001729.14	protein_coding	-0.207084978497863	5.72566527390108	0.579426871792111	0.845072628545286	No
679	Akt1s1	ENSMUSG00000011096.17	protein_coding	-0.23381242319785	6.28165388672569	0.523345567131421	0.811429224491612	No
680	Akt2	ENSMUSG00000004056.15	protein_coding	0.308561246050851	6.97104298754406	0.400101122852552	0.721641495164948	No
681	Akt3	ENSMUSG00000019699.16	protein_coding	0.391488590728054	3.10449492596148	0.415719819744682	0.732894356313117	No
682	Aktip	ENSMUSG00000031667.16	protein_coding	0.162390046578092	5.78551407976778	0.688297774010937	0.900492891529555	No
683	AL731706.1	ENSMUSG00000115423.2	protein_coding	-0.170901252305559	3.85152629903868	0.700331469358525	0.906026754723109	No
684	AL731706.2	ENSMUSG00000116563.1	protein_coding	-0.255752310078889	0.269747341880433	0.832677955409965	0.958796872475257	No
685	AL732309.1	ENSMUSG00000115018.2	protein_coding	-1.88405488609842	0.775783518319847	0.0326717332708471	0.152323683146366	No
686	AL805899.1	ENSMUSG00000117123.1	lincRNA	1.34692380139935	1.58024397379506	0.0687522756910471	0.259625986186538	No
687	AL805899.2	ENSMUSG00000117251.1	lincRNA	-1.28299805041135	0.866953490367811	0.0904175143823294	0.31134518418159	No
688	Alad	ENSMUSG00000028393.10	protein_coding	-1.39045907816746	6.66714206433226	0.000141573960191382	0.00153823449622533	No
689	Alas1	ENSMUSG00000032786.16	protein_coding	-1.1707176039614	5.25744665650105	0.00469334003243189	0.0326060911803089	No
690	Alcam	ENSMUSG00000022636.13	protein_coding	0.534775523534992	5.54506423032081	0.278171410639376	0.604791088264037	No
691	Aldh16a1	ENSMUSG00000007833.15	protein_coding	0.119072125388754	4.76888129947099	0.768230433780756	0.933140853161578	No
692	Aldh18a1	ENSMUSG00000025007.13	protein_coding	-0.26990093653268	6.37994670717991	0.593933482278529	0.854060295747485	No
693	Aldh1a3	ENSMUSG00000015134.15	protein_coding	3.19436043165818	2.55440025867633	9.55118439545331e-05	0.00109482405099841	Up
694	Aldh1b1	ENSMUSG00000035561.5	protein_coding	-1.15152172022064	0.295861764850551	0.207647808204819	0.518941658430156	No
695	Aldh1l2	ENSMUSG00000020256.14	protein_coding	2.55657662712165	4.18664223194391	0.000604357292082535	0.00551546835124782	Up
696	Aldh2	ENSMUSG00000029455.14	protein_coding	1.50727177717872	7.55322893769532	2.55050404657329e-05	0.000346464089838057	No
697	Aldh3a1	ENSMUSG00000019102.10	protein_coding	-0.395479094244643	5.41654594766623	0.435443149629651	0.74868777343278	No
698	Aldh3a2	ENSMUSG00000010025.19	protein_coding	0.0872035309711663	6.207366062081	0.816030398996172	0.952753488446003	No
699	Aldh3b1	ENSMUSG00000024885.9	protein_coding	-0.764806645325356	4.12022524373611	0.239832203477571	0.559003699627438	No
700	Aldh3b2	ENSMUSG00000075296.5	protein_coding	-0.0369661294609952	0.897867256462201	1	1	No
701	Aldh4a1	ENSMUSG00000028737.15	protein_coding	-0.30647401928577	3.52723678577121	0.50439545152192	0.798699104688756	No
702	Aldh5a1	ENSMUSG00000035936.6	protein_coding	0.252867375709343	1.50394757784366	0.741620124195272	0.921085715595116	No
703	Aldh6a1	ENSMUSG00000021238.11	protein_coding	0.0695053863701005	3.8401861211678	0.915272703452522	0.983753746253864	No
704	Aldh7a1	ENSMUSG00000053644.13	protein_coding	-0.0037499360694306	5.872072268343	0.993812186409252	1	No
705	Aldh9a1	ENSMUSG00000026687.14	protein_coding	0.0222664731188011	6.30360047366641	0.956474270322105	0.993521361705006	No
706	Aldoa	ENSMUSG00000114515.2	protein_coding	1.11149445272032	11.5382239647514	0.106450951298362	0.344353728989182	No
707	Aldoa	ENSMUSG00000030695.16	protein_coding	1.11149445272032	11.5382239647514	0.106450951298362	0.344353728989182	No
708	Aldoc	ENSMUSG00000017390.15	protein_coding	-0.705417669588372	3.65555071050834	0.579810522574894	0.845189863893161	No
709	Alg1	ENSMUSG00000039427.14	protein_coding	-0.846260838698534	4.83762438060161	0.0324518154458046	0.151465737431045	No
710	Alg10b	ENSMUSG00000075470.2	protein_coding	0.25854706263757	6.09175783376482	0.522647164518068	0.810942364362553	No
711	Alg11	ENSMUSG00000063362.13	protein_coding	-0.770281255228522	4.23147758802915	0.0658991551247881	0.251453538674219	No
712	Alg12	ENSMUSG00000035845.17	protein_coding	0.573925919172033	4.34994780838635	0.180331817181941	0.479143606609784	No
713	Alg13	ENSMUSG00000041718.15	protein_coding	0.156503257686469	4.28606690532412	0.774921306484312	0.937041832009784	No
714	Alg14	ENSMUSG00000039887.11	protein_coding	-0.0332717848033053	5.01442667391786	0.940451821002888	0.990815055071834	No
715	Alg2	ENSMUSG00000039740.6	protein_coding	-0.052575507793404	6.12926270714168	0.900274810218171	0.978868484840297	No
716	Alg3	ENSMUSG00000033809.15	protein_coding	-0.175242360576416	5.617460186437	0.653146656269049	0.883663529622723	No
717	Alg5	ENSMUSG00000036632.9	protein_coding	-0.50192568385814	6.46741982325331	0.167536142845402	0.458226554912943	No
718	Alg6	ENSMUSG00000073792.11	protein_coding	-0.883083004255064	4.40976988937254	0.0567276058795359	0.227305487566687	No
719	Alg8	ENSMUSG00000035704.17	protein_coding	-0.754558878619729	5.54391886544841	0.16441838857379	0.453422214066891	No
720	Alg9	ENSMUSG00000032059.13	protein_coding	-0.0539547136049838	3.04814842656192	0.925467838653652	0.985555019069657	No
721	Alkbh1	ENSMUSG00000079036.10	protein_coding	-0.222140695904978	3.28387057509834	0.674012538836629	0.893179513881287	No
722	Alkbh2	ENSMUSG00000044339.12	protein_coding	-0.448560655422724	3.55918991626808	0.395474400483838	0.717385348427117	No
723	Alkbh3	ENSMUSG00000040174.14	protein_coding	0.956322107618592	5.09809918883637	0.0188966366467574	0.100459314017075	No
724	Alkbh4	ENSMUSG00000039754.10	protein_coding	0.533720156479786	3.91215329924387	0.218800520589	0.531627826167922	No
725	Alkbh5	ENSMUSG00000042650.3	protein_coding	-0.13761267912671	7.07241890724248	0.696847911962627	0.904130880445154	No
726	Alkbh6	ENSMUSG00000042831.13	protein_coding	0.0406885859216829	4.4670186536743	0.931386380806411	0.987311683129348	No
727	Alkbh7	ENSMUSG00000002661.14	protein_coding	0.181252111671706	3.80252228507862	0.744689145394408	0.922480489920904	No
728	Alkbh8	ENSMUSG00000025899.14	protein_coding	-0.276207760351933	4.77981874840382	0.500470369198107	0.796490161115412	No
729	Alms1	ENSMUSG00000063810.7	protein_coding	0.497815530688392	3.53892438144817	0.387420424776776	0.710006807030786	No
730	Aloxe3	ENSMUSG00000020892.10	protein_coding	-2.20358554531742	0.387593358050356	0.0341133097553245	0.15719194571638	No
731	Alpk1	ENSMUSG00000028028.11	protein_coding	0.291152846432661	1.41504185014696	0.699233553703068	0.905462744017743	No
732	Alpl	ENSMUSG00000028766.10	protein_coding	6.95168918689063	1.90219443727784	2.76173503236216e-06	4.64250226290043e-05	Up
733	Als2	ENSMUSG00000026024.14	protein_coding	-1.08748680580358	5.16686959675724	0.115788855493033	0.364590878813634	No
734	Als2cl	ENSMUSG00000044037.15	protein_coding	-1.52768117998003	5.7376212001648	0.000188897547799619	0.00196957591437198	No
735	Als2cr12	ENSMUSG00000047528.13	protein_coding	-2.82544449113748	-0.202246163171772	0.00548765402824785	0.0370270387471009	Down
736	Alyref	ENSMUSG00000025134.2	protein_coding	-1.48753975875123	4.38100076151678	0.0234619550546705	0.118935293184629	No
737	Alyref2	ENSMUSG00000060244.1	protein_coding	0.585630773549233	1.53505642090218	0.456351932255286	0.76653176160342	No
738	Amacr	ENSMUSG00000022244.7	protein_coding	-0.680603793231279	3.7187663198242	0.170001606985255	0.462471597081313	No
739	Ambra1	ENSMUSG00000040506.16	protein_coding	0.137708409706243	4.34785385070478	0.765855902967009	0.932135001899653	No
740	Amd-ps3	ENSMUSG00000060096.5	processed_pseudogene	0.457533465804755	5.60385328225505	0.223826810390961	0.538631134206992	No
741	Amd1	ENSMUSG00000075232.5	protein_coding	-0.315340855384473	7.48312333918526	0.400353967515889	0.721891812082069	No
742	Amd2	ENSMUSG00000063953.3	protein_coding	-0.0535090955472953	5.43739936621019	0.892409391799835	0.977030557176579	No
743	Amer1	ENSMUSG00000050332.7	protein_coding	0.293920290723206	3.48884332952129	0.605491743891541	0.858830122081892	No
744	Amfr	ENSMUSG00000031751.14	protein_coding	-0.136093908800683	6.05920414726169	0.720238314975522	0.912912635074304	No
745	Amigo1	ENSMUSG00000050947.9	protein_coding	1.50927211561289	2.03363923468907	0.0221505693223598	0.113514941895721	No
746	Amigo3	ENSMUSG00000032593.5	protein_coding	1.55766277866644	0.372728340866504	0.0730815140607183	0.269698485417077	No
747	Ammecr1	ENSMUSG00000042225.3	protein_coding	-0.810185876769753	2.24491744133245	0.318109163184829	0.644355434246581	No
748	Ammecr1l	ENSMUSG00000041915.9	protein_coding	-0.707754062713213	5.76925958787867	0.0788795058454659	0.283733101731147	No
749	Amn1	ENSMUSG00000068250.13	protein_coding	-0.51583136288715	4.44917408429144	0.238693813383334	0.55848175412315	No
750	Amot	ENSMUSG00000041688.16	protein_coding	-1.34444142866957	4.17605894758543	0.0225763018860342	0.115340554169817	No
751	Amotl1	ENSMUSG00000013076.17	protein_coding	-0.435046398954567	6.12521696589544	0.245247116800855	0.564577334314648	No
752	Amotl2	ENSMUSG00000032531.15	protein_coding	0.120125333634901	7.07084018068582	0.820209900446918	0.95413041287294	No
753	Ampd2	ENSMUSG00000027889.17	protein_coding	0.165377842662959	5.99442983572504	0.720024494209333	0.912912635074304	No
754	Ampd3	ENSMUSG00000005686.17	protein_coding	0.734193805189994	4.61792787573642	0.205724606532693	0.516986712227681	No
755	Amz1	ENSMUSG00000050022.16	protein_coding	-2.88369954232328	2.84697950450666	7.34618130876369e-07	1.38788004487061e-05	Down
756	Amz2	ENSMUSG00000020610.16	protein_coding	-0.185662716590948	5.92541498162051	0.642162637961593	0.878672560473549	No
757	Anapc1	ENSMUSG00000014355.10	protein_coding	-0.0688777897665714	7.28812833734461	0.894666792119178	0.977542876087094	No
758	Anapc10	ENSMUSG00000036977.8	protein_coding	-0.228404569396669	4.78750000620982	0.565473391810091	0.837555567677891	No
759	Anapc11	ENSMUSG00000025135.12	protein_coding	-2.05037870825072	7.21606876019043	1.74622893654082e-08	4.60495122473619e-07	Down
760	Anapc13	ENSMUSG00000035048.13	protein_coding	-0.180508112826764	4.98979571434005	0.688298131585812	0.900492891529555	No
761	Anapc15	ENSMUSG00000030649.18	protein_coding	0.346322367236995	4.93478696076953	0.474329159445345	0.778241348427557	No
762	Anapc16	ENSMUSG00000020107.10	protein_coding	0.67852408301897	5.85568776342317	0.0795627016648118	0.285622427020189	No
763	Anapc2	ENSMUSG00000026965.12	protein_coding	-0.307723483948863	7.04866566311661	0.380343370324046	0.70296112004109	No
764	Anapc4	ENSMUSG00000029176.13	protein_coding	0.0970350358742358	7.05286725226915	0.78484658436851	0.940879291721432	No
765	Anapc5	ENSMUSG00000029472.13	protein_coding	0.694852736042494	8.69341397992482	0.0609587794919358	0.23970681292604	No
766	Anapc7	ENSMUSG00000029466.11	protein_coding	0.780064426671824	6.25014519857415	0.0694903383550984	0.26139931735478	No
767	Ang2	ENSMUSG00000047894.2	protein_coding	0.77147639294366	1.90149773348159	0.201213144525734	0.512878772333213	No
768	Angel1	ENSMUSG00000021257.14	protein_coding	-1.88351506356318	4.40021027638088	6.94244821447559e-06	0.000109029168112695	No
769	Angel2	ENSMUSG00000026634.16	protein_coding	-0.420414664425346	5.20319801387244	0.277586297060478	0.604274279873195	No
770	Angpt2	ENSMUSG00000031465.6	protein_coding	0.524124905486138	0.216775608705155	0.566605133180883	0.83815446719687	No
771	Angptl2	ENSMUSG00000004105.8	protein_coding	-0.433962521405566	8.09718130740267	0.212646598684872	0.524898721948735	No
772	Angptl6	ENSMUSG00000038742.7	protein_coding	0.251635277273661	2.17633881918254	0.720471946080485	0.912912635074304	No
773	Ank	ENSMUSG00000022265.7	protein_coding	1.40458060919066	5.42888427968669	0.00056599117538417	0.00519906843106881	No
774	Ank3	ENSMUSG00000069601.14	protein_coding	-0.703151649161126	3.87108238695767	0.161303579806394	0.448644410720575	No
775	Ankfy1	ENSMUSG00000020790.14	protein_coding	0.267599157083179	6.70836643419965	0.678808098365918	0.895658932777332	No
776	Ankhd1	ENSMUSG00000024483.19	protein_coding	-0.110675044764388	5.1726231531617	0.777406631781637	0.938673711075652	No
777	Ankib1	ENSMUSG00000040351.11	protein_coding	0.0692077712635455	4.51749496653945	0.902661299094717	0.979047743161643	No
778	Ankle1	ENSMUSG00000046295.13	protein_coding	0.253601211707479	2.48999377456109	0.780771721923111	0.939653497939208	No
779	Ankle2	ENSMUSG00000029501.14	protein_coding	0.121433789275796	4.43704194048365	0.791809275370152	0.944114714359023	No
780	Ankmy2	ENSMUSG00000036188.4	protein_coding	-0.340750162925512	4.56387368272101	0.425098185481155	0.740620746807333	No
781	Ankra2	ENSMUSG00000021661.16	protein_coding	-0.0808947412637695	3.85998295902697	0.87090625944666	0.969477744444272	No
782	Ankrd1	ENSMUSG00000024803.9	protein_coding	-0.929848088782587	6.30270269214339	0.133531349281663	0.399489439661377	No
783	Ankrd10	ENSMUSG00000031508.14	protein_coding	-0.0739039975118274	5.62731108270192	0.846118465749115	0.962075005188652	No
784	Ankrd11	ENSMUSG00000035569.17	protein_coding	0.28955138668725	5.6373399594087	0.437421983581116	0.749950896406578	No
785	Ankrd12	ENSMUSG00000034647.15	protein_coding	0.143347555872276	4.75642367801519	0.801731202312876	0.947820450067842	No
786	Ankrd13a	ENSMUSG00000041870.16	protein_coding	-0.390212308336144	4.24879348811443	0.396600670634149	0.718186023761231	No
787	Ankrd13b	ENSMUSG00000037907.16	protein_coding	-0.236218069213007	3.30516498343967	0.624397387426212	0.869219082874656	No
788	Ankrd13c	ENSMUSG00000039988.14	protein_coding	0.17359444745956	4.65458871087405	0.685293780646387	0.899217578994465	No
789	Ankrd13d	ENSMUSG00000005986.16	protein_coding	-0.351618788964218	2.08150111706831	0.578720123612134	0.844820588707461	No
790	Ankrd16	ENSMUSG00000047909.11	protein_coding	0.0498407331191088	3.14165688511828	0.931258005405479	0.987258277422324	No
791	Ankrd17	ENSMUSG00000055204.15	protein_coding	-0.18285987799845	6.30719674075614	0.630551970114014	0.872089743150951	No
792	Ankrd22	ENSMUSG00000024774.16	protein_coding	-3.02822426787196	1.90868375656189	0.000202495982589249	0.00208220483153104	Down
793	Ankrd23	ENSMUSG00000067653.12	protein_coding	1.00899004003556	0.296659162999262	0.365726154757416	0.692603480987339	No
794	Ankrd24	ENSMUSG00000054708.17	protein_coding	-0.220463666519097	1.06690444762137	0.834931015704148	0.958796872475257	No
795	Ankrd26	ENSMUSG00000007827.10	protein_coding	-0.51557448519518	4.25611067567	0.336344154178424	0.665225672436015	No
796	Ankrd27	ENSMUSG00000034867.16	protein_coding	-0.61820502286216	5.34137048056598	0.14914032421954	0.427424933557683	No
797	Ankrd28	ENSMUSG00000014496.8	protein_coding	0.170991804504931	4.98553262796219	0.776816197218154	0.938336665516221	No
798	Ankrd29	ENSMUSG00000057766.14	protein_coding	-0.218178839955774	1.66144851999075	0.753693562823644	0.926677695986619	No
799	Ankrd37	ENSMUSG00000050914.16	protein_coding	3.16647339450892	3.11463242953586	0.00646425805726241	0.0423697598140682	Up
800	Ankrd39	ENSMUSG00000079610.9	protein_coding	-0.248761914318631	3.86535356804459	0.574014768792262	0.842518430353948	No
801	Ankrd40	ENSMUSG00000020864.13	protein_coding	0.217603791520955	4.10896631588812	0.607873561357586	0.859206295983392	No
802	Ankrd42	ENSMUSG00000041343.19	protein_coding	-1.42338712850816	4.13662629748681	0.00192595969404822	0.0150765601776514	No
803	Ankrd44	ENSMUSG00000052331.14	protein_coding	-0.442441395328023	2.21092285019019	0.440402337155776	0.751599404572982	No
804	Ankrd46	ENSMUSG00000048307.8	protein_coding	0.327193426119818	5.67303924143208	0.383321668470085	0.705695346678234	No
805	Ankrd49	ENSMUSG00000031931.4	protein_coding	-0.135029017505638	4.65071554996642	0.743658911430768	0.922142878222047	No
806	Ankrd50	ENSMUSG00000044864.16	protein_coding	0.0556465460985565	4.51397939189733	0.903615177369619	0.979512486653517	No
807	Ankrd52	ENSMUSG00000014498.9	protein_coding	0.537104089665069	5.2830170760202	0.272359862900888	0.597388865811721	No
808	Ankrd54	ENSMUSG00000033055.12	protein_coding	-0.203218929704928	5.11529687653198	0.63135461842768	0.872425711751752	No
809	Ankrd6	ENSMUSG00000040183.13	protein_coding	2.70754970920987	1.98486181587081	0.00103052912217691	0.00870727353419045	Up
810	Ankrd9	ENSMUSG00000037904.14	protein_coding	0.354045700124687	3.87366824407304	0.423776136850938	0.739853657580212	No
811	Anks1	ENSMUSG00000024219.16	protein_coding	-0.249072841523889	3.7035749915304	0.581691752898799	0.846153211554961	No
812	Anks3	ENSMUSG00000022515.6	protein_coding	0.860804351274659	3.11106636085782	0.144411014835027	0.419170377464819	No
813	Ankzf1	ENSMUSG00000026199.17	protein_coding	-0.0498255657605686	3.89345664641466	0.947810727488719	0.991546329265658	No
814	Anln	ENSMUSG00000036777.8	protein_coding	0.898243728811704	7.87268575507953	0.216712002363525	0.530280403231683	No
815	Ano1	ENSMUSG00000031075.18	protein_coding	-1.63924180273394	8.19275629923607	1.05496373493657e-05	0.000159924921638648	No
816	Ano10	ENSMUSG00000037949.8	protein_coding	-0.955652610361626	7.20525193948326	0.00725367497956567	0.0463956634114918	No
817	Ano6	ENSMUSG00000064210.7	protein_coding	-0.386265615143295	7.60195892952138	0.287848080391241	0.614075420524601	No
818	Ano9	ENSMUSG00000054662.8	protein_coding	-2.05485401702886	3.26321403616142	0.016972135546932	0.0924014158077698	No
819	Anp32a	ENSMUSG00000032249.14	protein_coding	1.03475573896688	4.41932235083765	0.0110357564015461	0.0655379202618017	No
820	Anp32b	ENSMUSG00000028333.10	protein_coding	0.212596756329048	6.17708468034614	0.62627336542368	0.8696627229437	No
821	Anp32e	ENSMUSG00000015749.12	protein_coding	0.685035937096841	7.19207575911698	0.0648032595501789	0.248690908210163	No
822	Antxr2	ENSMUSG00000029338.13	protein_coding	-1.76304905986131	5.79312243544074	6.79954828006994e-05	0.00082048314708413	No
823	Anxa1	ENSMUSG00000024659.15	protein_coding	-0.609823241144149	10.3024197376935	0.258177384441878	0.582532857801301	No
824	Anxa11	ENSMUSG00000021866.15	protein_coding	-1.82464109957492	5.00893091423867	0.000133729765501526	0.00146940223239438	No
825	Anxa2	ENSMUSG00000032231.14	protein_coding	-0.370919498988186	10.8050921927973	0.367398076902443	0.693487154403686	No
826	Anxa3	ENSMUSG00000029484.12	protein_coding	-0.875978934652103	9.76480748760602	0.0282851351764431	0.136810562118233	No
827	Anxa4	ENSMUSG00000029994.17	protein_coding	-0.085109111518584	8.3181105972509	0.855538008936597	0.965427761257221	No
828	Anxa5	ENSMUSG00000027712.13	protein_coding	-0.776610262556613	8.43280685510302	0.0548946170186045	0.222211724407258	No
829	Anxa6	ENSMUSG00000018340.13	protein_coding	0.711282027202042	8.78931326684969	0.09197623376456	0.314913488501975	No
830	Anxa7	ENSMUSG00000021814.17	protein_coding	-0.409639768190154	6.60859174634781	0.30484220478217	0.63241866804933	No
831	Anxa8	ENSMUSG00000021950.15	protein_coding	-3.56720228635484	6.10329394622538	0.00187133723525472	0.0147148463073388	Down
832	Anxa9	ENSMUSG00000015702.13	protein_coding	-0.36965977570567	0.53424771665377	0.649426310085714	0.88230527348556	No
833	Aox1	ENSMUSG00000063558.4	protein_coding	-0.0185343422942752	0.785384974499224	1	1	No
834	Ap1ar	ENSMUSG00000074238.6	protein_coding	0.0392358263791027	3.09463552864005	0.964633963059787	0.996085441801652	No
835	Ap1b1	ENSMUSG00000009090.17	protein_coding	-0.00557272594259923	6.81415462385546	0.988623115662172	1	No
836	Ap1g1	ENSMUSG00000031731.16	protein_coding	0.0509105395077677	5.91462764385871	0.899345550400526	0.978657567847979	No
837	Ap1g2	ENSMUSG00000040701.16	protein_coding	-0.690348738567674	4.43042736328069	0.0974668581261841	0.326730797182531	No
838	Ap1m1	ENSMUSG00000003033.15	protein_coding	0.57949263759218	6.52949469529237	0.128076131950778	0.389488209321086	No
839	Ap1m2	ENSMUSG00000003309.14	protein_coding	-13.7402349729842	6.39545057185468	9.46595929029084e-51	1.33133458551668e-47	Down
840	Ap1s1	ENSMUSG00000004849.14	protein_coding	0.773986067967542	8.05506280920874	0.0246977352142907	0.123371717577937	No
841	Ap1s2	ENSMUSG00000031367.15	protein_coding	-1.04848591131277	5.40655936378117	0.00759729959071946	0.0482038186563042	No
842	Ap1s3	ENSMUSG00000054702.14	protein_coding	0.499846512058629	1.71124990558773	0.432126390878658	0.746534168928901	No
843	Ap2a1	ENSMUSG00000060279.14	protein_coding	0.782982876818092	6.30509932869117	0.0407133885480397	0.178595838169017	No
844	Ap2a2	ENSMUSG00000002957.11	protein_coding	-0.441297249618861	8.26118605889535	0.241480644043619	0.560752521061114	No
845	Ap2b1	ENSMUSG00000035152.14	protein_coding	-0.620968976637437	7.92529575774253	0.086268936105338	0.30148873363373	No
846	Ap2m1	ENSMUSG00000022841.15	protein_coding	0.406782904351536	9.06746247585278	0.28036690863506	0.607581634908849	No
847	Ap2s1	ENSMUSG00000008036.11	protein_coding	0.169765236863071	7.66576939938467	0.632523206718382	0.872793768614051	No
848	Ap3b1	ENSMUSG00000021686.6	protein_coding	-0.577818764440794	6.81392882532684	0.105185928979649	0.341308251480234	No
849	Ap3d1	ENSMUSG00000020198.8	protein_coding	-0.1433197997414	7.50073480510374	0.67773531841926	0.895114113162666	No
850	Ap3m1	ENSMUSG00000021824.13	protein_coding	-0.00768940592865916	7.43317524870436	0.984095435863552	1	No
851	Ap3m2	ENSMUSG00000031539.6	protein_coding	0.193405377941446	3.18331884108583	0.709012759228146	0.908552344974753	No
852	Ap3s1	ENSMUSG00000024480.9	protein_coding	1.6390237832399	6.37735434834021	0.0277078295998363	0.134662039101185	No
853	Ap3s1-ps1	ENSMUSG00000085611.3	processed_pseudogene	1.80520708847867	2.05592105477036	0.035889043956556	0.163230897965976	No
854	Ap3s1-ps2	ENSMUSG00000094257.2	processed_pseudogene	2.37563732612002	0.735220445360207	0.349173837460787	0.676296953158456	No
855	Ap3s2	ENSMUSG00000063801.7	protein_coding	-0.165154780970634	5.8364377993196	0.690578132669026	0.901136934160038	No
856	Ap4b1	ENSMUSG00000032952.11	protein_coding	-0.546037301180147	4.67247146094341	0.190380108245866	0.494933540804308	No
857	Ap4e1	ENSMUSG00000001998.15	protein_coding	-0.65171976318815	3.9309093090029	0.271479015991518	0.59724474368551	No
858	Ap4m1	ENSMUSG00000019518.11	protein_coding	-1.01932923749078	4.6180144112124	0.0110734098327806	0.0657136529129566	No
859	Ap4s1	ENSMUSG00000020955.9	protein_coding	-0.127646950465298	3.37245683917256	0.792908071615929	0.944119686138291	No
860	Ap5b1	ENSMUSG00000049562.6	protein_coding	0.173771453959349	4.19602234713243	0.702946549655768	0.906561123335987	No
861	Ap5m1	ENSMUSG00000036291.6	protein_coding	-0.382271202374194	4.83232264587869	0.34905215679063	0.676296953158456	No
862	Ap5s1	ENSMUSG00000068264.11	protein_coding	-0.322189250417099	3.172905587195	0.552392556123747	0.829234950657689	No
863	Ap5z1	ENSMUSG00000039623.13	protein_coding	-3.19824642100528	6.0920642587047	1.79212955640106e-08	4.70638504666485e-07	Down
864	Apaf1	ENSMUSG00000019979.12	protein_coding	-0.616635787996909	4.1168890555592	0.345466724614954	0.672963650381055	No
865	Apba3	ENSMUSG00000004931.11	protein_coding	-0.429685103241793	5.83082336545253	0.266899840775885	0.591652930155779	No
866	Apbb1	ENSMUSG00000037032.16	protein_coding	2.99659729350711	3.22106497281322	9.63945197694594e-07	1.76579136214445e-05	Up
867	Apbb2	ENSMUSG00000029207.16	protein_coding	0.0620623720830924	7.08212488944556	0.90142229904912	0.979047743161643	No
868	Apbb3	ENSMUSG00000117679.1	protein_coding	-0.526720401917541	3.0216058615858	0.333385608252633	0.661965536050618	No
869	Apc	ENSMUSG00000005871.15	protein_coding	-0.711948739877342	5.1948258859911	0.109606605544801	0.350796564598252	No
870	Apeh	ENSMUSG00000032590.14	protein_coding	-0.00925005755897112	6.78654975210133	0.982475167744068	1	No
871	Apex1	ENSMUSG00000035960.14	protein_coding	0.046822782092435	6.97632770102768	0.90587434347553	0.980103303626376	No
872	Apex2	ENSMUSG00000025269.16	protein_coding	0.326808772119147	4.14235772219243	0.483703526333151	0.784923267967449	No
873	Aph1a	ENSMUSG00000015750.15	protein_coding	-0.242138647018973	5.07655734981976	0.578304125194106	0.844408076676317	No
874	Aph1b	ENSMUSG00000032375.15	protein_coding	0.156754622563143	2.86256208443385	0.826285253081097	0.956616746523278	No
875	Aph1c	ENSMUSG00000053040.13	protein_coding	-0.0594172305245755	2.3499595207614	0.968749389230256	0.996884197518647	No
876	Api5	ENSMUSG00000027193.12	protein_coding	-0.330135500602197	7.90023810685531	0.380581539053098	0.70296112004109	No
877	Apip	ENSMUSG00000010911.12	protein_coding	-0.465236421294218	4.68615349896968	0.269098188117204	0.594977269028396	No
878	Aplf	ENSMUSG00000030051.10	protein_coding	-0.607161885519852	4.02907443807609	0.210816631909958	0.522601665504273	No
879	Apln	ENSMUSG00000037010.7	protein_coding	3.23554055973763	3.25927675684459	9.25298685246866e-07	1.70238819154867e-05	Up
880	Aplp1	ENSMUSG00000006651.8	protein_coding	0.590556008601409	1.80146351051488	0.355943671292327	0.682346659278854	No
881	Aplp2	ENSMUSG00000031996.17	protein_coding	0.689626429932785	9.44193843027686	0.0554188492572986	0.223513145499064	No
882	Apmap	ENSMUSG00000033096.7	protein_coding	-0.452633923776137	5.34933364543708	0.273893665206356	0.599299224577711	No
883	Apobec1	ENSMUSG00000040613.14	protein_coding	-0.33068781990864	0.890440527618367	0.740788039567158	0.921070402221247	No
884	Apobec3	ENSMUSG00000009585.18	protein_coding	-0.911352628273697	5.40120505765359	0.016236103998814	0.0892107318608316	No
885	Apobr	ENSMUSG00000042759.12	protein_coding	-0.439420319252154	0.511073414153861	0.62250191691945	0.868111866310596	No
886	Apoe	ENSMUSG00000002985.16	protein_coding	1.18149570277042	-0.0572141954464679	0.156362182306078	0.441300446740319	No
887	Apol10b	ENSMUSG00000050014.8	protein_coding	7.82576020950845	0.612230940521884	8.47634737652514e-06	0.00013084585986836	Up
888	Apol9a	ENSMUSG00000057346.12	protein_coding	0.646048703549991	4.06129428270297	0.574860026356679	0.843074755372824	No
889	Apol9b	ENSMUSG00000068246.6	protein_coding	1.83843147410335	2.52249988865597	0.189736824870866	0.494278254651759	No
890	Apoo	ENSMUSG00000079508.8	protein_coding	0.245945545571701	5.42213376466265	0.530297644808508	0.81581888984011	No
891	Apoo-ps	ENSMUSG00000049233.7	processed_pseudogene	-0.695649809971047	0.296592591462927	0.638616533165314	0.876271878244612	No
892	Apool	ENSMUSG00000025525.12	protein_coding	-0.413151995135782	4.92218824246136	0.367759358159058	0.693755283990664	No
893	Apopt1	ENSMUSG00000037787.14	protein_coding	-0.414786354658612	4.27301685231199	0.351798289297247	0.678365842996916	No
894	App	ENSMUSG00000022892.11	protein_coding	-0.65166063495422	6.82266811342752	0.0685218866193477	0.258987769730577	No
895	Appbp2	ENSMUSG00000018481.9	protein_coding	0.115636370388839	5.08189181260509	0.778800877559336	0.939173513842096	No
896	Appbp2os	ENSMUSG00000085628.4	antisense	-1.3015356803441	0.167765838858813	0.139613098260201	0.410123714662822	No
897	Appl1	ENSMUSG00000040760.11	protein_coding	-0.379020909321372	5.57339733521651	0.34566970854627	0.673255450189057	No
898	Appl2	ENSMUSG00000020263.14	protein_coding	0.317813579583296	5.02442852143201	0.666913772236756	0.890621645075006	No
899	Aprt	ENSMUSG00000006589.8	protein_coding	-0.480838137593238	7.68896661229632	0.162065978233532	0.44942212797319	No
900	Aptx	ENSMUSG00000028411.15	protein_coding	-0.272842013884453	4.96394581810583	0.520829361475188	0.809733624084075	No
901	Aqp11	ENSMUSG00000042797.9	protein_coding	0.366987021206074	2.10432848705189	0.605331002872218	0.858830122081892	No
902	Aqp3	ENSMUSG00000028435.8	protein_coding	-2.17876816609782	0.812080926066034	0.227331624822	0.54252709407935	No
903	Aqp5	ENSMUSG00000044217.17	protein_coding	6.20852575922647	7.20244440657059	3.99973953139074e-17	3.22475815212382e-15	Up
904	Aqr	ENSMUSG00000040383.16	protein_coding	-0.365383983600073	5.9805346814816	0.425610966110089	0.740941219780156	No
905	Araf	ENSMUSG00000001127.12	protein_coding	0.00406839313378525	6.42695262215835	0.992239899395324	1	No
906	Arap1	ENSMUSG00000032812.18	protein_coding	-0.224522822433709	4.55301356273146	0.619850916713846	0.866969381631366	No
907	Arap2	ENSMUSG00000037999.13	protein_coding	-0.244107459342989	4.03974161223255	0.592862017458891	0.853942582725835	No
908	Arc	ENSMUSG00000022602.14	protein_coding	2.95120420633313	1.24751952443166	0.0191414242793013	0.101589999382556	No
909	Arcn1	ENSMUSG00000032096.16	protein_coding	0.0832218983488238	8.21015309265918	0.811833739702608	0.951014800691854	No
910	Areg	ENSMUSG00000029378.5	protein_coding	-0.301295766452131	7.43748693006337	0.584075728882854	0.848190182957412	No
911	Arel1	ENSMUSG00000042350.13	protein_coding	-0.43339965769354	5.80247094325851	0.333094311159009	0.661965536050618	No
912	Arf1	ENSMUSG00000048076.14	protein_coding	0.358214930427155	9.78519817964422	0.332170729546777	0.661103316761494	No
913	Arf2	ENSMUSG00000062421.13	protein_coding	0.463526498474431	5.54659932372432	0.212152472233284	0.524190121711674	No
914	Arf3	ENSMUSG00000051853.10	protein_coding	-0.149268226800306	5.87138626156342	0.694989610454632	0.903757806568187	No
915	Arf4	ENSMUSG00000021877.12	protein_coding	-0.209583455939416	8.93092341047718	0.537968598566471	0.820665794300235	No
916	Arf5	ENSMUSG00000020440.13	protein_coding	1.02228140262098	5.72816103901938	0.00577172112909301	0.038655262461407	No
917	Arf6	ENSMUSG00000044147.8	protein_coding	-0.869826215387523	3.56452012572192	0.0726936942217036	0.268894442273034	No
918	Arfgap1	ENSMUSG00000027575.19	protein_coding	-0.296843876086981	5.70344813894928	0.468562459934919	0.774593655198669	No
919	Arfgap2	ENSMUSG00000027255.14	protein_coding	-0.253871968466516	6.77168845633973	0.466726740969999	0.773377024112874	No
920	Arfgap3	ENSMUSG00000054277.8	protein_coding	0.54893634049803	4.82813020350418	0.186641003142536	0.489536224156283	No
921	Arfgef1	ENSMUSG00000067851.11	protein_coding	-0.614147814188282	4.92953942879719	0.164613858202197	0.453862386652888	No
922	Arfgef2	ENSMUSG00000074582.10	protein_coding	-0.773903682696852	4.85683528316552	0.0686493757759707	0.259314771283867	No
923	Arfgef3	ENSMUSG00000019852.7	protein_coding	-0.139564788616919	4.2659974167572	0.748642309510076	0.924056125627293	No
924	Arfip1	ENSMUSG00000074513.9	protein_coding	0.464974017044629	5.86825042715845	0.214549595374974	0.526780457122399	No
925	Arfip2	ENSMUSG00000030881.15	protein_coding	-0.575303001076775	6.46829825433923	0.122421091901124	0.37813718430562	No
926	Arfrp1	ENSMUSG00000038671.15	protein_coding	-0.274697057679934	5.17657587158234	0.492661316198077	0.79157593488757	No
927	Arg2	ENSMUSG00000021125.6	protein_coding	-1.19426723671996	0.920661031597085	0.137924564902861	0.407787663652512	No
928	Arglu1	ENSMUSG00000040459.11	protein_coding	-0.180559212583757	3.58838911358291	0.714469173752455	0.910658624645914	No
929	Arhgap1	ENSMUSG00000027247.16	protein_coding	-0.337843902987733	6.68174016707801	0.339481348849035	0.668193891110416	No
930	Arhgap10	ENSMUSG00000037148.8	protein_coding	-0.113898159730369	4.77628804241319	0.863649403393136	0.966369824320923	No
931	Arhgap11a	ENSMUSG00000041219.14	protein_coding	0.13113175907532	5.50366128956538	0.892681372539162	0.977030557176579	No
932	Arhgap12	ENSMUSG00000041225.16	protein_coding	-0.609010407539299	5.30899885243835	0.115062497266448	0.363297852431704	No
933	Arhgap17	ENSMUSG00000030766.15	protein_coding	-0.407531416000634	5.06864277830226	0.338401153464546	0.667312946028076	No
934	Arhgap18	ENSMUSG00000039031.16	protein_coding	0.0158735808718359	3.19937324228492	0.977433601413732	0.998737046068375	No
935	Arhgap19	ENSMUSG00000025154.15	protein_coding	0.196266629567388	4.42119397246637	0.828997834794577	0.957519353301374	No
936	Arhgap21	ENSMUSG00000036591.16	protein_coding	0.0181855605472303	4.45767752276848	0.978141663469541	0.998825578701788	No
937	Arhgap22	ENSMUSG00000063506.14	protein_coding	-0.478307825832022	4.90119629224718	0.220028444613701	0.532731455990861	No
938	Arhgap23	ENSMUSG00000049807.16	protein_coding	1.69353898279971	2.92206095422335	0.0112881511632919	0.0666132482167595	No
939	Arhgap26	ENSMUSG00000118193.1	protein_coding	-2.08070065702349	3.37529542855742	0.000128490156001127	0.00141674947270232	Down
940	Arhgap26	ENSMUSG00000036452.18	protein_coding	-2.08070065702349	3.37529542855742	0.000128490156001127	0.00141674947270232	Down
941	Arhgap27	ENSMUSG00000034255.17	protein_coding	-0.843187370585829	5.15450174976608	0.0373490678146126	0.168363426067438	No
942	Arhgap27os1	ENSMUSG00000085733.1	antisense	-2.36010991503414	0.888953448200151	0.00413787174306918	0.0292120359864862	Down
943	Arhgap28	ENSMUSG00000024043.13	protein_coding	0.5890953221112	4.56558923957275	0.193147056015177	0.499831475837492	No
944	Arhgap29	ENSMUSG00000039831.16	protein_coding	0.806006155420116	3.1386582724929	0.106763039588588	0.345107139139491	No
945	Arhgap31	ENSMUSG00000022799.4	protein_coding	0.396106692753083	3.92129359679087	0.577870863053429	0.844189548253684	No
946	Arhgap32	ENSMUSG00000041444.14	protein_coding	-0.421398973927381	3.81147100086984	0.345428661485851	0.672963650381055	No
947	Arhgap35	ENSMUSG00000058230.12	protein_coding	0.978810805291686	5.70721165219919	0.0239294958140563	0.120324984180588	No
948	Arhgap39	ENSMUSG00000033697.15	protein_coding	0.40809460405596	1.76542508016341	0.519460587723113	0.808616230553935	No
949	Arhgap40	ENSMUSG00000074625.10	protein_coding	-7.44237501878925	0.360542613091756	2.13103734621403e-05	0.000296377401192412	Down
950	Arhgap42	ENSMUSG00000050730.17	protein_coding	0.185108966448971	4.8885818960293	0.650354141465658	0.882813395169605	No
951	Arhgap44	ENSMUSG00000033389.16	protein_coding	-2.81315192898434	4.39509862038891	1.20009635270291e-09	3.90509502121167e-08	Down
952	Arhgap45	ENSMUSG00000035697.14	protein_coding	-1.92071260628885	0.524443962162043	0.0257181397761125	0.127069177236671	No
953	Arhgap5	ENSMUSG00000035133.9	protein_coding	-0.53905147679452	5.94314001483247	0.245277623184934	0.564577334314648	No
954	Arhgap6	ENSMUSG00000031355.16	protein_coding	-9.09193945010991	1.83739550319654	5.77843517800153e-12	2.57547297475857e-10	Down
955	Arhgap8	ENSMUSG00000078954.9	protein_coding	3.87612924253444	1.6648317324164	1.02653413842557e-06	1.87501718963794e-05	Up
956	Arhgap9	ENSMUSG00000040345.10	protein_coding	5.73240200758284	0.812259189613173	2.52831636543277e-06	4.29127559465231e-05	Up
957	Arhgdia	ENSMUSG00000025132.13	protein_coding	-1.2292665873788	10.6691351846332	0.000667415602441162	0.00600010418728709	No
958	Arhgdig	ENSMUSG00000073433.11	protein_coding	-1.44447583140622	1.41338332836298	0.149714205942291	0.428460867921665	No
959	Arhgef1	ENSMUSG00000040940.18	protein_coding	-0.281893712022707	6.48629305176319	0.482485088255702	0.78373006913764	No
960	Arhgef10	ENSMUSG00000071176.10	protein_coding	-0.0541732239756293	3.19948156490475	0.92453242093669	0.985555019069657	No
961	Arhgef10l	ENSMUSG00000040964.16	protein_coding	0.802316133313739	5.58361844354518	0.0315343512615559	0.148166970404148	No
962	Arhgef11	ENSMUSG00000041977.18	protein_coding	-0.496597653102829	3.15926306953156	0.286936219501155	0.613416427367948	No
963	Arhgef12	ENSMUSG00000059495.14	protein_coding	0.0467133995665944	4.85980275594068	0.910360490430868	0.981888994343805	No
964	Arhgef16	ENSMUSG00000029032.12	protein_coding	-5.83576343203572	4.47885459742069	2.72617217601306e-22	4.10808183380635e-20	Down
965	Arhgef17	ENSMUSG00000032875.8	protein_coding	-6.4382864290314	4.26777808508131	8.40752060570527e-25	1.49890698347912e-22	Down
966	Arhgef18	ENSMUSG00000004568.12	protein_coding	-0.227043087984422	4.70805298184688	0.653427922046823	0.883663529622723	No
967	Arhgef19	ENSMUSG00000028919.11	protein_coding	1.70608978707698	2.34330230706696	0.0138673079197832	0.0785379792611255	No
968	Arhgef2	ENSMUSG00000028059.15	protein_coding	0.669317658559454	7.54993423630656	0.0916014440575814	0.313959307343716	No
969	Arhgef26	ENSMUSG00000036885.14	protein_coding	-2.04125136465746	3.41341351636989	4.56950825902384e-05	0.000578408355427237	Down
970	Arhgef28	ENSMUSG00000021662.10	protein_coding	0.939660232707956	3.31515534644979	0.072582507363934	0.268571434042929	No
971	Arhgef3	ENSMUSG00000021895.10	protein_coding	-1.23395147877623	6.3707045542453	0.00146362784601161	0.0119324941111211	No
972	Arhgef37	ENSMUSG00000045094.8	protein_coding	-2.72650006661113	-0.181252098469955	0.0373282563836148	0.168329557999215	No
973	Arhgef39	ENSMUSG00000051517.14	protein_coding	0.0598068250028682	2.75707219249008	0.945481182634355	0.991546329265658	No
974	Arhgef4	ENSMUSG00000037509.21	protein_coding	-5.28434774229332	2.20973376475927	7.65812132254885e-10	2.59883377214004e-08	Down
975	Arhgef4	ENSMUSG00000118272.1	protein_coding	-5.28434774229332	2.20973376475927	7.65812132254885e-10	2.59883377214004e-08	Down
976	Arhgef40	ENSMUSG00000004562.16	protein_coding	-0.539206894137188	5.14762417212931	0.23034450261207	0.546830591534806	No
977	Arhgef5	ENSMUSG00000033542.13	protein_coding	-1.12995299217647	5.02760825430569	0.00630108589627931	0.0415254030057403	No
978	Arhgef7	ENSMUSG00000031511.15	protein_coding	-0.0786997542591475	5.9915787477254	0.841331065351896	0.96083379413812	No
979	Arhgef9	ENSMUSG00000025656.17	protein_coding	-1.07666362044535	0.380078776450998	0.220624927096991	0.533563302864675	No
980	Arid1a	ENSMUSG00000007880.16	protein_coding	-0.164867585339614	5.0897738492381	0.693617328770114	0.902948751977275	No
981	Arid1b	ENSMUSG00000069729.14	protein_coding	0.337948219539778	4.41189082417095	0.397628050010411	0.719127854983823	No
982	Arid2	ENSMUSG00000033237.19	protein_coding	0.160011884477716	5.22599628660636	0.685551165873235	0.899430623717185	No
983	Arid3b	ENSMUSG00000004661.15	protein_coding	-1.04947287139372	0.260578056708627	0.26665127139828	0.591614701793649	No
984	Arid4a	ENSMUSG00000048118.17	protein_coding	-0.255501820840596	4.48897731606129	0.525632209445819	0.812784327774881	No
985	Arid4b	ENSMUSG00000039219.18	protein_coding	0.788066199911306	5.47866122926992	0.0394581667617657	0.174942723247086	No
986	Arid5a	ENSMUSG00000037447.16	protein_coding	-0.273567612885875	6.00019738862793	0.492239123896743	0.791322939418422	No
987	Arid5b	ENSMUSG00000019947.10	protein_coding	0.870898688443234	5.83918223596088	0.0176342502776859	0.0948301767889974	No
988	Arih1	ENSMUSG00000025234.11	protein_coding	0.455437190656821	4.52877972903774	0.28408658951739	0.611351249593867	No
989	Arih2	ENSMUSG00000064145.12	protein_coding	0.155181356540622	6.63759929908857	0.666476100801105	0.890621645075006	No
990	Arl1	ENSMUSG00000060904.14	protein_coding	0.125269845138078	7.94936424305408	0.714300455579091	0.910658624645914	No
991	Arl10	ENSMUSG00000025870.10	protein_coding	0.428459257028665	3.0663503822062	0.377232436394625	0.70120036620197	No
992	Arl13b	ENSMUSG00000022911.11	protein_coding	-0.914173556702832	4.09105620818871	0.034246269285581	0.157632464224322	No
993	Arl14ep	ENSMUSG00000027122.15	protein_coding	-0.433982756521382	5.49859245781011	0.251576533777673	0.574086130261003	No
994	Arl15	ENSMUSG00000042348.10	protein_coding	-0.553493167269725	4.43785192939271	0.189933000718222	0.494281360873087	No
995	Arl16	ENSMUSG00000057594.12	protein_coding	-2.48284141972754	5.68821706892331	6.19733180920544e-10	2.14332858035307e-08	Down
996	Arl2	ENSMUSG00000024944.6	protein_coding	1.16407077112668	6.42352282605823	0.0138486877309138	0.0785027717411136	No
997	Arl2bp	ENSMUSG00000031776.17	protein_coding	0.358775048827988	3.57007179893345	0.47291894584205	0.777204494397263	No
998	Arl3	ENSMUSG00000025035.9	protein_coding	-0.0671545276432321	5.80630801589362	0.867496814029214	0.967639643283556	No
999	Arl4a	ENSMUSG00000047446.18	protein_coding	-1.48196158975019	3.05165412623084	0.00230279372458236	0.0176445296402927	No
1000	Arl4c	ENSMUSG00000049866.12	protein_coding	0.551429504698954	4.46123166208132	0.265444485332423	0.590197838633025	No
1001	Arl4d	ENSMUSG00000034936.2	protein_coding	0.40502363321736	0.676255973110504	0.622155514094184	0.868111866310596	No
1002	Arl5a	ENSMUSG00000036093.7	protein_coding	0.546813579722097	4.54611226466705	0.238620880013902	0.558414327826949	No
1003	Arl5b	ENSMUSG00000017418.13	protein_coding	-0.675233442316004	4.54597247109652	0.211576274159609	0.523481719763942	No
1004	Arl5c	ENSMUSG00000038352.15	protein_coding	-0.707617088391201	2.39188285992031	0.297725012160173	0.624949256935113	No
1005	Arl6	ENSMUSG00000022722.18	protein_coding	-0.470260848217844	5.64523048823498	0.207181703036554	0.518502091246498	No
1006	Arl6ip1	ENSMUSG00000030654.9	protein_coding	-0.8360319919764	8.96126743382602	0.0855191715526001	0.299945046692384	No
1007	Arl6ip4	ENSMUSG00000029404.15	protein_coding	-1.42941841414338	6.04172113128551	0.000158002544014996	0.0016806690774301	No
1008	Arl6ip5	ENSMUSG00000035199.6	protein_coding	0.355865014909337	7.55680906470832	0.317553786777249	0.643944512208854	No
1009	Arl6ip6	ENSMUSG00000026960.6	protein_coding	-0.230481779149675	5.93407489872002	0.545365072438323	0.82423846410356	No
1010	Arl8a	ENSMUSG00000026426.10	protein_coding	-0.940816140711482	2.89978596364433	0.0584040257736408	0.232477408252436	No
1011	Arl8b	ENSMUSG00000030105.8	protein_coding	-0.202691544258427	7.50011964981286	0.553533397610928	0.829329838415618	No
1012	Armc1	ENSMUSG00000027599.9	protein_coding	0.386965986142686	6.46673216822027	0.285418505014043	0.612370397088527	No
1013	Armc10	ENSMUSG00000038525.16	protein_coding	-0.13209292408508	5.53382116254735	0.726986371391475	0.916479268527366	No
1014	Armc2	ENSMUSG00000071324.11	protein_coding	-2.06481776974008	2.91167076112063	0.000106079931813879	0.0011946261360321	Down
1015	Armc5	ENSMUSG00000042178.6	protein_coding	-0.556743689789865	4.92857730802699	0.187153435643699	0.490675010656536	No
1016	Armc6	ENSMUSG00000002343.11	protein_coding	0.433993601977106	4.93519020889308	0.305468815363538	0.632835395232678	No
1017	Armc7	ENSMUSG00000057219.11	protein_coding	-1.17439381967436	3.50918025491765	0.0268760516976048	0.13155338839454	No
1018	Armc8	ENSMUSG00000032468.11	protein_coding	-0.426993615898112	5.58659306336932	0.264220584237578	0.589132315532723	No
1019	Armc9	ENSMUSG00000062590.13	protein_coding	-1.22496004951558	4.82536219367758	0.00356874594386484	0.025783782053334	No
1020	Armcx1	ENSMUSG00000033460.14	protein_coding	8.22138461553131	0.950054451702773	7.49709620570428e-05	0.000889393100016914	Up
1021	Armcx3	ENSMUSG00000049047.11	protein_coding	-1.24734947727259	5.25115658270956	0.00126385810199394	0.0104698402192666	No
1022	Armcx5	ENSMUSG00000072969.2	protein_coding	0.181278057397713	3.4468917857035	0.710509192094844	0.909062134572726	No
1023	Armh3	ENSMUSG00000039901.10	protein_coding	-0.0175295254458273	4.29535857667815	0.975862526722471	0.998504686142533	No
1024	Armt1	ENSMUSG00000061759.15	protein_coding	0.0522831360440257	4.86694207815915	0.900299170525418	0.978868484840297	No
1025	Arnt	ENSMUSG00000015522.18	protein_coding	-0.660944677021327	5.52419955876188	0.122293788868956	0.377994570840424	No
1026	Arntl	ENSMUSG00000055116.8	protein_coding	0.197411623963242	4.34045200327669	0.669484304725076	0.891096985195585	No
1027	Arntl2	ENSMUSG00000040187.15	protein_coding	8.41025636910645	3.35371812927273	3.47462970611188e-22	5.17433680234873e-20	Up
1028	Arpc1a	ENSMUSG00000029621.14	protein_coding	-0.976276193331271	8.31799312155556	0.00867605333692153	0.0539398247243383	No
1029	Arpc1b	ENSMUSG00000029622.16	protein_coding	-0.809860101563514	10.8583746517581	0.0398510037035873	0.176094463239191	No
1030	Arpc2	ENSMUSG00000006304.14	protein_coding	-0.399093607559725	8.26770742964015	0.244713630421026	0.564577334314648	No
1031	Arpc3	ENSMUSG00000029465.14	protein_coding	-0.01841287287576	7.06566635777988	0.960287300640511	0.994795877645042	No
1032	Arpc4	ENSMUSG00000079426.13	protein_coding	0.189650109392981	8.17193892432525	0.573756229725379	0.842334302466232	No
1033	Arpc5	ENSMUSG00000008475.13	protein_coding	0.0794844890464457	8.99197977587885	0.851030706878494	0.963364933613663	No
1034	Arpc5l	ENSMUSG00000026755.14	protein_coding	-0.463286899840093	6.90549582727486	0.181956141268656	0.481740396607121	No
1035	Arpin	ENSMUSG00000039043.5	protein_coding	-0.0782951169577086	6.24546803829442	0.829505238311059	0.95756505555434	No
1036	Arpp19	ENSMUSG00000007656.13	protein_coding	-0.653777269548382	7.0584776388911	0.064834886798352	0.248690908210163	No
1037	Arrb2	ENSMUSG00000060216.15	protein_coding	-0.259666609193861	2.13785671992804	0.689953545883216	0.901096985533404	No
1038	Arrdc1	ENSMUSG00000026972.15	protein_coding	-0.302803549246312	5.90236125272397	0.402429851448894	0.723984800972157	No
1039	Arrdc2	ENSMUSG00000002910.11	protein_coding	0.524881126060408	1.24914791718301	0.54019429009593	0.821947268185393	No
1040	Arrdc3	ENSMUSG00000074794.10	protein_coding	0.636349138491143	5.02616801061705	0.300418387953693	0.627922053288944	No
1041	Arrdc4	ENSMUSG00000042659.15	protein_coding	-0.757418903915826	3.91410940954727	0.257733178303502	0.581945517475157	No
1042	Arsa	ENSMUSG00000022620.14	protein_coding	0.200559860236499	4.55047868142872	0.717762131625638	0.912100498154535	No
1043	Arsb	ENSMUSG00000042082.7	protein_coding	-0.011466850915484	6.04726743896409	0.97874882101691	0.998825578701788	No
1044	Arsg	ENSMUSG00000020604.13	protein_coding	4.36484748042619	0.367426925782752	0.00019772959490476	0.00203982168891968	Up
1045	Arsk	ENSMUSG00000021592.17	protein_coding	-0.166639693164525	3.44656230909944	0.780053388341474	0.939653497939208	No
1046	Artn	ENSMUSG00000028539.14	protein_coding	0.776972717649973	5.26923234812545	0.0769456018010245	0.279557240986615	No
1047	Arv1	ENSMUSG00000031982.5	protein_coding	0.243821551551527	3.05921220731092	0.612243799945573	0.862244004006221	No
1048	Arvcf	ENSMUSG00000000325.16	protein_coding	0.952720812002179	4.24825874492992	0.0248655605503454	0.123958760491244	No
1049	As3mt	ENSMUSG00000003559.8	protein_coding	2.34253027676072	1.68726942049863	0.020538750905509	0.107473959885049	No
1050	Asah1	ENSMUSG00000031591.14	protein_coding	-0.421690568923752	7.45718223228369	0.272330555001471	0.597388865811721	No
1051	Asah2	ENSMUSG00000024887.10	protein_coding	-1.42039485153975	2.25092063584415	0.0121239633067834	0.0705262534638163	No
1052	Asap1	ENSMUSG00000022377.16	protein_coding	0.909337257322999	6.7744854931737	0.0132513259320979	0.0757611940598444	No
1053	Asap2	ENSMUSG00000052632.16	protein_coding	0.0880803828688964	2.25460517041345	0.909418648847428	0.98133816875377	No
1054	Asap3	ENSMUSG00000036995.7	protein_coding	1.48811550031462	3.082410041535	0.00648250168154478	0.0424498221857185	No
1055	Asb1	ENSMUSG00000026311.16	protein_coding	-0.565069285448177	3.32464646499611	0.214098993489008	0.526405362021974	No
1056	Asb13	ENSMUSG00000033781.7	protein_coding	-0.571526557635624	4.48767233968726	0.198599224219396	0.509055420995677	No
1057	Asb3	ENSMUSG00000020305.13	protein_coding	0.0203684346717109	4.37330337669764	0.965818947147325	0.996400348288203	No
1058	Asb6	ENSMUSG00000039483.10	protein_coding	-0.165206077691492	5.14759757667784	0.70583756239592	0.907976815529223	No
1059	Asb7	ENSMUSG00000030509.17	protein_coding	-0.0495162470570838	4.0728921468028	0.909220390507523	0.98133816875377	No
1060	Asb8	ENSMUSG00000048175.13	protein_coding	-0.0975042959842958	5.9606946014793	0.793230594255074	0.944119686138291	No
1061	Ascc1	ENSMUSG00000044475.14	protein_coding	-0.0927127000427048	5.35763678877018	0.857397013176704	0.965523404458702	No
1062	Ascc2	ENSMUSG00000020412.16	protein_coding	-0.325666725205734	6.30290894970135	0.375556359289282	0.700013605637422	No
1063	Ascc3	ENSMUSG00000038774.9	protein_coding	-0.364290817019671	5.20185594366901	0.489129495979966	0.78931682306405	No
1064	Asdurf	ENSMUSG00000117809.1	protein_coding	-1.02755567201521	0.859123820516493	0.306378367299747	0.633713515499832	No
1065	Asf1a	ENSMUSG00000019857.7	protein_coding	0.729997427604473	4.61428725017805	0.0820276968813995	0.291477746433276	No
1066	Asf1b	ENSMUSG00000005470.8	protein_coding	0.23506833067371	6.08124411176051	0.689068259310951	0.900777125372958	No
1067	Ash1l	ENSMUSG00000028053.13	protein_coding	0.115630998123894	5.45153490089777	0.774023819366656	0.93658287979573	No
1068	Ash2l	ENSMUSG00000031575.18	protein_coding	-0.368220839572981	3.80422521190783	0.398721934023594	0.720211093257682	No
1069	Asic1	ENSMUSG00000023017.10	protein_coding	2.56202741416349	0.247986772309063	0.0163516859202953	0.0896015759216874	No
1070	Asl	ENSMUSG00000025533.15	protein_coding	-0.543013697675076	6.53798535769998	0.222813407787002	0.537316082257168	No
1071	Asna1	ENSMUSG00000052456.9	protein_coding	-0.19517797636895	6.10351713053047	0.590792649734531	0.852259597646749	No
1072	Asns	ENSMUSG00000029752.12	protein_coding	-0.0895048204199118	8.51854332197337	0.840351920505017	0.960711674301546	No
1073	Asnsd1	ENSMUSG00000026095.15	protein_coding	-0.308406539574814	6.37378060713844	0.410809307233735	0.729316158620564	No
1074	Asph	ENSMUSG00000028207.18	protein_coding	-0.7914620951638	5.90711814003492	0.0319559598443395	0.149592655218066	No
1075	Aspm	ENSMUSG00000033952.14	protein_coding	0.480672206447702	4.5838520967607	0.652212939931891	0.88345730261721	No
1076	Aspscr1	ENSMUSG00000025142.18	protein_coding	-0.201073204796999	5.63185221760877	0.618912125108954	0.866800953186824	No
1077	Asrgl1	ENSMUSG00000024654.8	protein_coding	-0.373459653978161	4.03075413339857	0.402872947361655	0.724328878054434	No
1078	Ass1	ENSMUSG00000076441.9	protein_coding	-0.503464606712572	6.0223594226522	0.566259647204447	0.837839230194493	No
1079	Aste1	ENSMUSG00000032567.16	protein_coding	-1.26946141342023	3.35080401576435	0.00630007913010101	0.0415254030057403	No
1080	Asxl1	ENSMUSG00000042548.14	protein_coding	-0.0512441095870306	4.26274757890731	0.908819211149709	0.981325360431801	No
1081	Asxl2	ENSMUSG00000037486.18	protein_coding	-0.589314737138165	5.11838665588537	0.139116747471627	0.409364677262866	No
1082	Atad1	ENSMUSG00000013662.6	protein_coding	-0.227285705648761	7.46854329324663	0.513407244071593	0.805691655772158	No
1083	Atad2	ENSMUSG00000022360.8	protein_coding	-0.327942656605441	6.77597248948479	0.679086658143512	0.895658932777332	No
1084	Atad2b	ENSMUSG00000052812.5	protein_coding	-1.76247897802834	2.53382416596855	0.00153693103673648	0.0124468797588038	No
1085	Atad3a	ENSMUSG00000029036.18	protein_coding	-0.0907356952576606	5.66887403559551	0.834564611782065	0.958796872475257	No
1086	Atad5	ENSMUSG00000017550.14	protein_coding	-0.118108839197188	4.08252708536816	0.868223896274764	0.968042951180685	No
1087	Atat1	ENSMUSG00000024426.17	protein_coding	0.477589842480733	3.17013980351991	0.405933545703964	0.726406457911899	No
1088	Ate1	ENSMUSG00000030850.17	protein_coding	-0.32803322316224	5.83845040360133	0.382845389054889	0.705375465391885	No
1089	Atf1	ENSMUSG00000023027.13	protein_coding	0.27409482456197	5.03270367207076	0.556472174401073	0.83143733782264	No
1090	Atf2	ENSMUSG00000027104.18	protein_coding	-0.049595311231307	6.03284959772786	0.900399059151131	0.978893007878985	No
1091	Atf3	ENSMUSG00000026628.13	protein_coding	-1.57188334143266	4.95485858249794	0.000320191657954643	0.00314648662572271	No
1092	Atf4	ENSMUSG00000042406.8	protein_coding	0.668145980418619	7.56218564594117	0.130279418149943	0.393386659098753	No
1093	Atf5	ENSMUSG00000038539.15	protein_coding	0.79716650338476	2.09365700414345	0.217682478568672	0.53110688732241	No
1094	Atf6	ENSMUSG00000026663.6	protein_coding	-0.430195169785059	5.75324553178709	0.366264064097704	0.692950603182952	No
1095	Atf6b	ENSMUSG00000015461.15	protein_coding	-0.277181615795998	5.79868783059666	0.457521206719886	0.767161668387908	No
1096	Atf7	ENSMUSG00000099083.7	protein_coding	1.11716409778704	6.20398405301342	0.00491694741433986	0.0338811356731547	No
1097	Atf7ip	ENSMUSG00000030213.12	protein_coding	-0.133285251337395	5.97496321072702	0.760486356581725	0.929685569909263	No
1098	Atf7ip2	ENSMUSG00000039200.16	protein_coding	1.24056976103871	0.887607716188422	0.241275567866084	0.560483895097508	No
1099	Atg10	ENSMUSG00000021619.6	protein_coding	-1.08021939189471	2.99883254370333	0.0506300819823173	0.209504928974231	No
1100	Atg101	ENSMUSG00000037204.7	protein_coding	-0.129206614905812	6.05455938896689	0.761540723489246	0.929833363357468	No
1101	Atg12	ENSMUSG00000032905.5	protein_coding	0.755291893207422	6.25949192747571	0.152294764159966	0.433277215353104	No
1102	Atg13	ENSMUSG00000027244.14	protein_coding	-0.0734926727739227	5.48592850000644	0.859632044261511	0.966044421408562	No
1103	Atg14	ENSMUSG00000037526.7	protein_coding	-0.223408579437975	3.83196635931683	0.685317742499574	0.899217578994465	No
1104	Atg16l1	ENSMUSG00000026289.15	protein_coding	-0.193944229737178	4.84790553334279	0.63111156581032	0.872309478054928	No
1105	Atg16l2	ENSMUSG00000047767.17	protein_coding	-0.488577638291679	4.51361173784918	0.255573705317312	0.578856728481377	No
1106	Atg2a	ENSMUSG00000024773.15	protein_coding	0.193239077556188	4.83985897959336	0.65612330427877	0.885576189810089	No
1107	Atg2b	ENSMUSG00000041341.10	protein_coding	-0.124385550537385	4.81471553691863	0.814561967205755	0.952362319686849	No
1108	Atg3	ENSMUSG00000022663.3	protein_coding	0.119477315943578	5.15079148887024	0.766775756037698	0.932383509293751	No
1109	Atg4a	ENSMUSG00000079418.3	protein_coding	-0.651722719399086	4.77726044882131	0.108283394216404	0.348057695274565	No
1110	Atg4a-ps	ENSMUSG00000087119.4	protein_coding	-1.52985059165807	0.274436434259956	0.244291133551876	0.564437485085963	No
1111	Atg4b	ENSMUSG00000026280.17	protein_coding	-0.671723711744794	6.57665518351315	0.0644319288573614	0.248047299644155	No
1112	Atg4c	ENSMUSG00000028550.15	protein_coding	-1.04140193537353	3.70032013801946	0.0386545907625563	0.172693825578538	No
1113	Atg4d	ENSMUSG00000002820.6	protein_coding	-0.167667714517824	5.26436689158603	0.661806729168733	0.888337404345008	No
1114	Atg5	ENSMUSG00000038160.7	protein_coding	-0.277764634687214	5.93599783220857	0.456474929735126	0.766625933473162	No
1115	Atg7	ENSMUSG00000030314.16	protein_coding	-0.186794261626922	5.06954361081059	0.64459759897578	0.879020473799841	No
1116	Atg9a	ENSMUSG00000033124.15	protein_coding	0.257113782435119	5.13530605689783	0.544411705689616	0.824000576335613	No
1117	Atg9b	ENSMUSG00000038295.14	protein_coding	-0.972549174342304	2.65750740450716	0.250991080291826	0.573473843742588	No
1118	Atic	ENSMUSG00000026192.13	protein_coding	-0.346079904718984	5.83797666304425	0.487514493645872	0.788691466985635	No
1119	Atl1	ENSMUSG00000021066.9	protein_coding	0.406139653368344	3.15751120318621	0.603867801719021	0.85869601137897	No
1120	Atl2	ENSMUSG00000059811.13	protein_coding	1.09486358185631	6.50530612357882	0.0667831948940098	0.253932616692213	No
1121	Atl3	ENSMUSG00000024759.14	protein_coding	0.530277678786765	6.69957498953171	0.180008180005608	0.478934660832542	No
1122	Atm	ENSMUSG00000034218.16	protein_coding	-0.644835814987985	3.85335667845168	0.222105758834943	0.536018054400898	No
1123	Atmin	ENSMUSG00000047388.10	protein_coding	-0.350399169422502	3.69742128510862	0.45346194123174	0.76387760263928	No
1124	Atn1	ENSMUSG00000004263.15	protein_coding	0.479443132843973	4.76189922891931	0.322395550773646	0.65023627815373	No
1125	Atoh8	ENSMUSG00000037621.8	protein_coding	6.99704244377716	3.67908371686659	3.45351747138062e-08	8.52136923055279e-07	Up
1126	Atox1	ENSMUSG00000018585.9	protein_coding	-0.298244915970173	7.92014696982571	0.39115926387808	0.713237390113617	No
1127	Atp10a	ENSMUSG00000025324.8	protein_coding	0.0702397342032051	3.4949299069727	0.933166917279348	0.988102935110776	No
1128	Atp10b	ENSMUSG00000055415.7	protein_coding	-7.20038998673261	0.160941945152384	0.000124738751641551	0.00137788000679647	Down
1129	Atp10d	ENSMUSG00000046808.17	polymorphic_pseudogene	-0.335104283717654	4.12824445347719	0.53004765707714	0.81581888984011	No
1130	Atp11a	ENSMUSG00000031441.15	protein_coding	-1.09263384676221	7.03010313902221	0.00344920426509792	0.0250631616461593	No
1131	Atp11b	ENSMUSG00000037400.17	protein_coding	-0.457585856040227	5.86854191296188	0.427379888565983	0.742387076913436	No
1132	Atp11c	ENSMUSG00000062949.13	protein_coding	0.159812628626779	4.41394172723187	0.838153871605646	0.960383063889225	No
1133	Atp13a1	ENSMUSG00000031862.10	protein_coding	0.0619413337422704	6.51402860431409	0.880299439117069	0.973489026733274	No
1134	Atp13a2	ENSMUSG00000036622.15	protein_coding	-0.147162518865413	3.49669899816238	0.774283978104619	0.936629070608588	No
1135	Atp13a3	ENSMUSG00000022533.14	protein_coding	0.0307840663471859	4.87499179539322	0.960717137661596	0.994820758545964	No
1136	Atp13a4	ENSMUSG00000038094.15	protein_coding	-1.07613742508871	1.77227190757501	0.104314495714324	0.34008384174992	No
1137	Atp1a1	ENSMUSG00000033161.10	protein_coding	0.467781121453855	6.850476081214	0.195199418510451	0.50307205790526	No
1138	Atp1a3	ENSMUSG00000040907.15	protein_coding	4.21682955332965	3.02367525271076	9.97271415750289e-11	3.83691841354625e-09	Up
1139	Atp1b1	ENSMUSG00000026576.12	protein_coding	4.6613994932165	6.56120385713017	5.98065023598379e-17	4.70205407994303e-15	Up
1140	Atp1b3	ENSMUSG00000032412.8	protein_coding	-0.0564664167522452	8.25131826049553	0.870471791297053	0.969252536388677	No
1141	Atp23	ENSMUSG00000025436.12	protein_coding	-0.60009432748439	3.74862672011405	0.173287331902446	0.468090278963116	No
1142	Atp2a2	ENSMUSG00000029467.15	protein_coding	-0.075298075242768	6.15070185383811	0.848706924001162	0.962628337276587	No
1143	Atp2b1	ENSMUSG00000019943.10	protein_coding	0.634971098799126	7.63439385779109	0.075752042859269	0.276410884552501	No
1144	Atp2c1	ENSMUSG00000032570.17	protein_coding	-0.337433107632362	5.8626243587091	0.355455657219207	0.681977519934727	No
1145	Atp2c2	ENSMUSG00000034112.9	protein_coding	-2.40771766786804	2.61076477731978	0.00127625665115188	0.0105587298629284	Down
1146	Atp5a1	ENSMUSG00000025428.15	protein_coding	-0.0101847168628042	10.5457984096846	0.976541759751618	0.998725792052979	No
1147	Atp5b	ENSMUSG00000025393.12	protein_coding	0.966115475499826	11.5159014456794	0.0109146342163711	0.0649846848122415	No
1148	Atp5c1	ENSMUSG00000025781.14	protein_coding	0.442233409642846	8.71660830436579	0.207171416601772	0.518502091246498	No
1149	Atp5d	ENSMUSG00000003072.15	protein_coding	0.247585318631675	8.63881895076784	0.471196527940935	0.776065878478757	No
1150	Atp5e	ENSMUSG00000016252.7	protein_coding	-0.226417445660923	7.38038014644811	0.542416644614956	0.823645619905964	No
1151	Atp5f1	ENSMUSG00000000563.17	protein_coding	0.613402041671255	8.87501616804669	0.0727652213687538	0.269067390638075	No
1152	Atp5g1	ENSMUSG00000006057.15	protein_coding	0.225341921619657	7.99764549664531	0.539021556492442	0.820983342442331	No
1153	Atp5g2	ENSMUSG00000062683.11	protein_coding	0.168405385675408	5.43807705463402	0.656978286286493	0.885956810025957	No
1154	Atp5g3	ENSMUSG00000018770.9	protein_coding	0.941522332804785	7.9735065578823	0.0282144298523253	0.136625192452461	No
1155	Atp5h	ENSMUSG00000034566.10	protein_coding	-0.723409350860469	8.63728735648067	0.0565066696674958	0.226594539764977	No
1156	Atp5j	ENSMUSG00000022890.13	protein_coding	-0.546959856801275	7.87258957216743	0.124930403564003	0.383056949855973	No
1157	Atp5j2	ENSMUSG00000038690.15	protein_coding	-0.648239257284331	8.99450401278771	0.082819904700852	0.293568847298623	No
1158	Atp5k	ENSMUSG00000050856.16	protein_coding	0.195768030997777	6.45624925312777	0.615369971451777	0.864235337694063	No
1159	Atp5l	ENSMUSG00000038717.8	protein_coding	0.632960833918942	8.21062687511177	0.0752790395190386	0.275096977812252	No
1160	Atp5mpl	ENSMUSG00000021290.6	protein_coding	0.205852620192001	6.78129681305839	0.586089397991633	0.848920883370877	No
1161	Atp5o	ENSMUSG00000022956.11	protein_coding	-0.157126923062222	7.31822922608246	0.65789419562269	0.886483364721312	No
1162	Atp5o	ENSMUSG00000116933.1	protein_coding	-0.157126923062222	7.31822922608246	0.65789419562269	0.886483364721312	No
1163	Atp5s	ENSMUSG00000054894.6	protein_coding	-0.15770753845277	3.52672837658479	0.805198104911246	0.949227108876794	No
1164	Atp6ap1	ENSMUSG00000019087.13	protein_coding	0.110939018705422	8.77866311114832	0.780686688103619	0.939653497939208	No
1165	Atp6ap2	ENSMUSG00000031007.2	protein_coding	-0.799502005243675	8.41201806201903	0.0499511238868129	0.207509460505178	No
1166	Atp6v0a1	ENSMUSG00000019302.16	protein_coding	-0.366850021326165	6.09069626897829	0.324994726576488	0.653434659034794	No
1167	Atp6v0a2	ENSMUSG00000038023.12	protein_coding	-0.785631799297146	7.21622680681456	0.0395565246733317	0.175256034061965	No
1168	Atp6v0a4	ENSMUSG00000038600.12	protein_coding	4.68741310292596	2.20772834491756	1.0247472126951e-05	0.000155717289535348	Up
1169	Atp6v0b	ENSMUSG00000033379.13	protein_coding	-0.400806945984042	8.19802113746689	0.296670641503136	0.623946662094399	No
1170	Atp6v0c	ENSMUSG00000024121.13	protein_coding	-0.442839518009133	9.0392143733382	0.234166206398557	0.552483847268021	No
1171	Atp6v0c-ps2	ENSMUSG00000080242.5	processed_pseudogene	-0.407667416038507	7.0072298046371	0.294364004571728	0.621408863618109	No
1172	Atp6v0d1	ENSMUSG00000013160.7	protein_coding	-0.259232837462923	6.3567579070027	0.513952782172536	0.806247901442554	No
1173	Atp6v0e	ENSMUSG00000015575.15	protein_coding	-0.216582750420766	8.00124427639231	0.640514424596137	0.877639271112569	No
1174	Atp6v0e2	ENSMUSG00000039347.7	protein_coding	1.05905773316104	5.0021142653783	0.0123789222719953	0.0717311873405026	No
1175	Atp6v1a	ENSMUSG00000052459.13	protein_coding	-0.17428007721652	7.55923445286865	0.618166843892524	0.86614650670939	No
1176	Atp6v1b2	ENSMUSG00000006273.14	protein_coding	-0.405743905962756	7.59655726042099	0.239684545122546	0.559003699627438	No
1177	Atp6v1c1	ENSMUSG00000022295.8	protein_coding	-0.403792308728958	7.49015885884996	0.245112959025084	0.564577334314648	No
1178	Atp6v1c2	ENSMUSG00000020566.19	protein_coding	-1.77489445235012	2.41226391604978	0.00186214472344839	0.0146585994461503	No
1179	Atp6v1d	ENSMUSG00000021114.9	protein_coding	-0.832074590578514	7.29087222703392	0.0384384739355321	0.172109728714526	No
1180	Atp6v1e1	ENSMUSG00000019210.10	protein_coding	-0.567291815083141	7.99318668364861	0.180566431566052	0.479565650600731	No
1181	Atp6v1f	ENSMUSG00000004285.12	protein_coding	0.70337517315056	8.12172536833042	0.0973913223338753	0.326650598331265	No
1182	Atp6v1g1	ENSMUSG00000039105.6	protein_coding	-0.395923655361245	9.09448251360902	0.34670936533571	0.674144482948779	No
1183	Atp6v1g2	ENSMUSG00000024403.16	protein_coding	-2.18474102356334	0.45700548688853	0.00873764394543289	0.054242813664193	No
1184	Atp6v1h	ENSMUSG00000033793.12	protein_coding	-0.816728846332038	7.21798457260266	0.0237853174215274	0.119854517484751	No
1185	Atp7a	ENSMUSG00000033792.12	protein_coding	0.36497207645993	4.17888654279	0.37614931072077	0.700499922775269	No
1186	Atp8a1	ENSMUSG00000037685.15	protein_coding	-0.888481000958682	2.31388135793562	0.157386368671232	0.442612009473553	No
1187	Atp8a2	ENSMUSG00000021983.16	protein_coding	-1.1260617819347	0.510171037659155	0.224441201326929	0.53931298725991	No
1188	Atp8b1	ENSMUSG00000039529.9	protein_coding	-1.84226601156692	2.85836608690447	0.00776066943845753	0.0490437113090341	No
1189	Atp8b2	ENSMUSG00000060671.12	protein_coding	-0.139470125729887	3.74603405388763	0.751340442415895	0.925214706138798	No
1190	Atp9a	ENSMUSG00000027546.15	protein_coding	-0.040016216564162	6.59800721683527	0.916765547503723	0.984342887463069	No
1191	Atp9b	ENSMUSG00000024566.10	protein_coding	-0.490531364652229	6.00158982273008	0.20208376955171	0.514185590607622	No
1192	Atpaf1	ENSMUSG00000028710.17	protein_coding	-0.255552222642816	4.40084061701172	0.531226841541606	0.816373590422441	No
1193	Atpaf2	ENSMUSG00000042709.14	protein_coding	-0.329867172051273	5.5231702696772	0.383514546779552	0.705702447032355	No
1194	Atpif1	ENSMUSG00000054428.12	protein_coding	0.128658001379963	7.49465921458092	0.723468464121974	0.914029725407321	No
1195	Atr	ENSMUSG00000032409.15	protein_coding	-0.194142629789026	3.84638749515336	0.749002868841953	0.924056125627293	No
1196	Atraid	ENSMUSG00000013622.15	protein_coding	-0.0849375254561278	6.81536723132343	0.862614633127123	0.96622540034419	No
1197	Atrip	ENSMUSG00000025646.9	protein_coding	-0.23902869787962	5.01473174920019	0.554580066381698	0.829745507447438	No
1198	Atrn	ENSMUSG00000027312.14	protein_coding	-0.156570175552874	4.46799560804342	0.704105837325279	0.907039658952105	No
1199	Atrnl1	ENSMUSG00000054843.9	protein_coding	0.131035308017723	4.02726843233163	0.787681360917842	0.941785349891103	No
1200	Atrx	ENSMUSG00000031229.16	protein_coding	-0.200325429684261	6.61065226057278	0.596220209247261	0.854966832250616	No
1201	Atxn1	ENSMUSG00000046876.16	protein_coding	1.03317812564236	4.45965266401048	0.0239357173460832	0.120324984180588	No
1202	Atxn10	ENSMUSG00000016541.10	protein_coding	0.0108009738998606	8.3404374812398	0.976780482096481	0.998737046068375	No
1203	Atxn1l	ENSMUSG00000069895.4	protein_coding	-0.341817133411159	3.85267690347337	0.495461550895829	0.793365251263682	No
1204	Atxn2	ENSMUSG00000042605.16	protein_coding	0.515615221605312	4.07075533261448	0.214155622515442	0.526405362021974	No
1205	Atxn2l	ENSMUSG00000032637.15	protein_coding	0.0223718765763765	6.03645186668735	0.958232718623461	0.994450254352363	No
1206	Atxn3	ENSMUSG00000021189.11	protein_coding	-1.25593443730075	4.13884500946665	0.0405533487785614	0.178175733717122	No
1207	Atxn7	ENSMUSG00000021738.5	protein_coding	-0.563751276119664	3.06524686132695	0.244926360015328	0.564577334314648	No
1208	Atxn7l1	ENSMUSG00000020564.17	protein_coding	-0.512891941729639	3.06400705664126	0.28818691031244	0.614299563280246	No
1209	Atxn7l2	ENSMUSG00000048997.17	protein_coding	0.422297932139796	1.91437722212341	0.501163327615822	0.79674480464374	No
1210	Atxn7l3	ENSMUSG00000059995.12	protein_coding	0.304589312416097	2.82323572006419	0.533192256568195	0.817187018239522	No
1211	Atxn7l3b	ENSMUSG00000074748.3	protein_coding	-0.481532532003737	6.72865838393408	0.183578394272716	0.48415814247652	No
1212	AU018091	ENSMUSG00000054753.9	protein_coding	1.88118925886143	2.17386994029243	0.0150349428286324	0.0838749697332876	No
1213	AU020206	ENSMUSG00000097415.2	lincRNA	0.202808402301861	3.09382474168867	0.75693992315562	0.92788192867688	No
1214	AU022252	ENSMUSG00000078584.9	protein_coding	-0.391209519854759	4.54624078615757	0.362048452453083	0.689010709051006	No
1215	AU040320	ENSMUSG00000028830.14	protein_coding	-0.789779425154682	5.28752891753009	0.0403182575753607	0.17732748588913	No
1216	AU041133	ENSMUSG00000078435.5	protein_coding	-0.605965064882929	1.54409897773644	0.428673180527356	0.743627196585243	No
1217	Auh	ENSMUSG00000021460.17	protein_coding	0.061013952688613	4.80172556444944	0.896685763862352	0.977813134014095	No
1218	Aunip	ENSMUSG00000078521.2	protein_coding	-0.0767970142730239	2.83601164924241	0.928685602741178	0.986802251259179	No
1219	Aup1	ENSMUSG00000068328.9	protein_coding	-0.205643004832958	7.35995014240624	0.563697400361551	0.836590654681265	No
1220	Aurka	ENSMUSG00000027496.15	protein_coding	-0.0784585631460935	6.08883646555861	0.919322466000253	0.984941422760617	No
1221	Aurkaip1	ENSMUSG00000065990.12	protein_coding	-0.990710515293221	6.58264945997553	0.00922570390668434	0.0568267445502727	No
1222	Aurkb	ENSMUSG00000020897.12	protein_coding	-0.0201245177354646	6.06917233517339	0.975269572357602	0.998442688002706	No
1223	Auts2	ENSMUSG00000029673.17	protein_coding	10.9417495349164	3.60697502256866	2.85935073847595e-21	3.73130532449779e-19	Up
1224	AV356131	ENSMUSG00000108461.1	bidirectional_promoter_lncRNA	1.60155214204073	1.48490362366563	0.0300785063213681	0.143348544057183	No
1225	Aven	ENSMUSG00000003604.14	protein_coding	-0.889306215199822	1.00597284353606	0.230847319842348	0.547613451005331	No
1226	Avl9	ENSMUSG00000029787.10	protein_coding	-0.945661106940268	5.01218462344798	0.0816912004307796	0.290606216461087	No
1227	Avpi1	ENSMUSG00000018821.3	protein_coding	-0.118194201128126	6.51034522445681	0.794923137332732	0.94494148598095	No
1228	AW146154	ENSMUSG00000074166.7	protein_coding	-0.262084307150936	3.18682335329979	0.623892427121087	0.868877802013282	No
1229	AW209491	ENSMUSG00000039182.6	protein_coding	-0.318105514045159	5.49568011708735	0.39528327217281	0.717385348427117	No
1230	AW549877	ENSMUSG00000041935.10	protein_coding	-0.159982160197695	5.10439746765804	0.711091085619283	0.909282852992109	No
1231	AW554918	ENSMUSG00000033632.16	protein_coding	-0.675785097330278	3.36488239538816	0.226335659772111	0.541887040173137	No
1232	Axin1	ENSMUSG00000024182.16	protein_coding	-0.100889061634344	3.96035039817322	0.813663497498901	0.952184263321433	No
1233	Axl	ENSMUSG00000002602.16	protein_coding	1.45633810817531	7.9701394576055	0.0102544133349515	0.0618096971399126	No
1234	Azi2	ENSMUSG00000039285.12	protein_coding	-0.0232480856747109	6.03267495713884	0.950736561644837	0.992023203943075	No
1235	Azin1	ENSMUSG00000037458.15	protein_coding	0.716595250137583	8.18736343118963	0.229533919160846	0.545315380769142	No
1236	Azin2	ENSMUSG00000028789.16	protein_coding	-0.504044213043853	1.11903890785824	0.561365923703601	0.835000497436252	No
1237	B020031M17Rik	ENSMUSG00000078537.3	protein_coding	-1.85224378466656	0.760076620867832	0.433877728767589	0.747417568146454	No
1238	B130055M24Rik	ENSMUSG00000086502.1	processed_transcript	-0.377578874374882	2.37831058074781	0.540013426199082	0.821869658389801	No
1239	B230118H07Rik	ENSMUSG00000027165.16	protein_coding	-0.423946330972877	4.99769935072478	0.283800612027009	0.611151437059865	No
1240	B230208H11Rik	ENSMUSG00000097378.8	lincRNA	-0.615706296883837	0.921385635711375	0.426147992513032	0.741373099842235	No
1241	B230219D22Rik	ENSMUSG00000045767.9	protein_coding	-0.0613531691594273	5.00129030744139	0.90806343767601	0.981158087418091	No
1242	B230220B15Rik	ENSMUSG00000114627.1	lincRNA	6.72231531774365	-0.299422216382264	0.000155745380805794	0.00166224707440113	Up
1243	B230307C23Rik	ENSMUSG00000080717.10	protein_coding	-1.33000967301924	2.86526649639057	0.0257545785519548	0.127145653397287	No
1244	B230312C02Rik	ENSMUSG00000084843.1	lincRNA	0.795337100023677	1.03549552883644	0.288368463028221	0.614299563280246	No
1245	B230354K17Rik	ENSMUSG00000097119.2	bidirectional_promoter_lncRNA	-0.157192176658401	3.83119161115299	0.757736593469739	0.92841252542251	No
1246	B230377A18Rik	ENSMUSG00000104195.1	TEC	1.46121695863646	0.880777932624947	0.0884799952547059	0.306401540388305	No
1247	B2m	ENSMUSG00000060802.8	protein_coding	0.864869188382404	10.9006798837701	0.0677386339644296	0.256256912349597	No
1248	B3galnt2	ENSMUSG00000039242.10	protein_coding	-0.828978609871438	5.82107232391292	0.0313790337221212	0.147931399945851	No
1249	B3galt1	ENSMUSG00000034780.6	protein_coding	-7.01541769554096	0.00763330145707524	5.66674236130013e-05	0.00069911915018847	Down
1250	B3galt6	ENSMUSG00000050796.4	protein_coding	-0.136179775481792	4.62700741588391	0.756962337633081	0.92788192867688	No
1251	B3gat3	ENSMUSG00000071649.6	protein_coding	-0.248177276998729	4.35009979032171	0.556822033615144	0.83143733782264	No
1252	B3glct	ENSMUSG00000051950.10	protein_coding	-0.0512800408728853	4.51374503241994	0.906211639456898	0.980153645143645	No
1253	B3gnt2	ENSMUSG00000051650.11	protein_coding	-0.677240509779129	4.75022779843377	0.199398550779988	0.509999364674296	No
1254	B3gnt3	ENSMUSG00000031803.8	protein_coding	-1.77246748200802	5.92047256663937	0.000970589742033128	0.00830677819787379	No
1255	B3gnt7	ENSMUSG00000079445.3	protein_coding	-7.0121568124352	0.00589725069290577	8.21007688990316e-05	0.000965828562011099	Down
1256	B3gntl1	ENSMUSG00000046605.14	protein_coding	2.41637092056368	3.55655009037791	6.36256116563844e-07	1.21841602472998e-05	Up
1257	B4galnt1	ENSMUSG00000006731.10	protein_coding	-1.27426666381611	6.51043068645808	0.000391225261285147	0.00377161413354714	No
1258	B4galnt3	ENSMUSG00000041372.10	protein_coding	0.491901687332873	2.1753917446162	0.491007908213939	0.790835742737249	No
1259	B4galnt4	ENSMUSG00000055629.5	protein_coding	3.66508489351941	1.12042208867531	0.000242979136557223	0.00244874992877494	Up
1260	B4galt1	ENSMUSG00000028413.13	protein_coding	-1.2918055605426	6.16073543370677	0.000463118050389907	0.00436171747160375	No
1261	B4galt3	ENSMUSG00000052423.14	protein_coding	-0.498702494942439	5.67932983946567	0.183867527876686	0.484672046618718	No
1262	B4galt4	ENSMUSG00000022793.17	protein_coding	-0.959793130229996	4.86837686677422	0.0157737674491743	0.0871135900399859	No
1263	B4galt5	ENSMUSG00000017929.13	protein_coding	0.0713878025721844	3.04770896145772	0.920049173865713	0.985180654963515	No
1264	B4galt6	ENSMUSG00000056124.5	protein_coding	6.48073948024415	1.49918656327413	3.93113824419758e-09	1.17915516338988e-07	Up
1265	B4galt7	ENSMUSG00000021504.14	protein_coding	-0.826732592517488	5.2964812428571	0.090850262887202	0.312028480131599	No
1266	B4gat1	ENSMUSG00000047379.7	protein_coding	-0.0127396241957047	6.9594604737634	0.976039229805548	0.998521342510194	No
1267	B630019K06Rik	ENSMUSG00000052364.4	protein_coding	0.683699591485964	0.569789723244427	0.437403413533227	0.749950896406578	No
1268	B930036N10Rik	ENSMUSG00000091993.2	antisense	0.0710881294880715	2.24858096003421	0.933639752333863	0.988384421142114	No
1269	B930059L03Rik	ENSMUSG00000113361.1	lincRNA	1.69941571586251	0.241097637972335	0.0499845978534635	0.207580393579114	No
1270	B930095G15Rik	ENSMUSG00000085133.2	sense_intronic	1.53817576210332	1.70221204949833	0.0514523432090249	0.211799596858483	No
1271	B9d1	ENSMUSG00000001039.12	protein_coding	-0.852783082339149	5.55974467594454	0.0269917921344008	0.132017814852104	No
1272	B9d2	ENSMUSG00000063439.7	protein_coding	0.754723667061694	4.11365447490822	0.0804686764430858	0.287488711943715	No
1273	Baalc	ENSMUSG00000022296.9	protein_coding	1.92612186163209	1.70544244372002	0.0447575993408308	0.191205431136091	No
1274	Babam1	ENSMUSG00000031820.9	protein_coding	0.03770493948976	6.89408892145535	0.920349420531718	0.985190558527348	No
1275	Babam2	ENSMUSG00000052139.18	protein_coding	-0.356623410491604	4.7829721290737	0.40451033692113	0.725151089753245	No
1276	Bace1	ENSMUSG00000032086.12	protein_coding	-1.14067349351773	6.8475751294162	0.00301864048284763	0.0222928536942155	No
1277	Bach1	ENSMUSG00000025612.5	protein_coding	-0.390322155192432	3.88753505363847	0.383272336916175	0.705695346678234	No
1278	Bad	ENSMUSG00000024959.14	protein_coding	-0.400794867286711	6.0086957801846	0.373235976017315	0.698259087263845	No
1279	Bag1	ENSMUSG00000028416.12	protein_coding	-0.66215618802553	3.52580204148417	0.143181135076844	0.416623537547518	No
1280	Bag2	ENSMUSG00000042215.8	protein_coding	0.119400440212756	6.15852874810912	0.740492631635719	0.921070402221247	No
1281	Bag3	ENSMUSG00000030847.8	protein_coding	-0.833065068197794	5.29791539285668	0.0539674350153175	0.219300093876048	No
1282	Bag4	ENSMUSG00000037316.9	protein_coding	0.221307060117677	3.59460232764984	0.642518029684245	0.878672560473549	No
1283	Bag5	ENSMUSG00000049792.6	protein_coding	-0.362670992933346	6.01819062951308	0.314292888061578	0.641279159441364	No
1284	Bag6	ENSMUSG00000024392.17	protein_coding	0.584178433830873	5.45504713064085	0.141683796024686	0.413710147654088	No
1285	Bahcc1	ENSMUSG00000039741.15	protein_coding	0.946834951713859	2.09331064757268	0.118918147531608	0.371062846577186	No
1286	Bahd1	ENSMUSG00000040007.8	protein_coding	0.52859837654521	2.93438545802994	0.312334534176751	0.639364873693845	No
1287	Baiap2	ENSMUSG00000025372.16	protein_coding	-1.13397326742349	7.29030662264139	0.00415112218417193	0.0292892444856456	No
1288	Baiap2l1	ENSMUSG00000038859.7	protein_coding	-2.62211169495802	6.79147977287741	3.72457769824115e-12	1.72694888294273e-10	Down
1289	Bak1	ENSMUSG00000057789.14	protein_coding	-0.376764407726457	4.16297622768838	0.479741623264738	0.781641069286273	No
1290	Bambi	ENSMUSG00000024232.2	protein_coding	2.78473038449546	1.16962785305945	0.00155282791824227	0.012552892126495	Up
1291	Banf1	ENSMUSG00000024844.15	protein_coding	0.222818146900322	8.19428826248486	0.538492598293286	0.820665794300235	No
1292	Banp	ENSMUSG00000025316.16	protein_coding	0.475629915268066	4.50021613966259	0.266351020178387	0.591278711578046	No
1293	Bap1	ENSMUSG00000021901.10	protein_coding	0.0203895402435856	6.30736743315977	0.959209088592586	0.994487548896708	No
1294	Bard1	ENSMUSG00000026196.7	protein_coding	0.0794933788652123	3.57767144608933	0.903395641236407	0.979512486653517	No
1295	Basp1	ENSMUSG00000045763.8	protein_coding	-0.727618308184381	4.42973734675383	0.0861019953878131	0.301376110027277	No
1296	Batf3	ENSMUSG00000026630.9	protein_coding	0.0613885305357433	0.577495592703668	0.999999999999989	1	No
1297	Bax	ENSMUSG00000003873.11	protein_coding	0.313193597795202	8.27835233852174	0.360875202584436	0.688360204085864	No
1298	Baz1a	ENSMUSG00000035021.13	protein_coding	-0.765115393102644	4.57778744387074	0.164909056358321	0.454209206599656	No
1299	Baz1b	ENSMUSG00000002748.7	protein_coding	1.03226814571156	6.78002099315511	0.0437727027410302	0.188340513156919	No
1300	Baz2a	ENSMUSG00000040054.16	protein_coding	0.107811722654285	4.58426366285727	0.796967733759445	0.946520695620853	No
1301	Baz2b	ENSMUSG00000026987.16	protein_coding	0.327155256057917	5.00710840694471	0.401131006948427	0.722761152363698	No
1302	Bbc3	ENSMUSG00000002083.13	protein_coding	0.670492865144138	1.69079882489438	0.285888998011981	0.612680204065769	No
1303	Bbip1	ENSMUSG00000084957.3	protein_coding	0.15210943931688	4.77528556062184	0.736600926994557	0.920815652416925	No
1304	Bbs1	ENSMUSG00000006464.9	protein_coding	-1.28684666523901	0.977000726629679	0.104602585692933	0.340390576158949	No
1305	Bbs10	ENSMUSG00000035759.4	protein_coding	0.63771537178128	2.42686926785532	0.307575458775323	0.63481006965238	No
1306	Bbs12	ENSMUSG00000051444.9	protein_coding	0.268287535864399	3.19096458648042	0.605409040821989	0.858830122081892	No
1307	Bbs2	ENSMUSG00000031755.6	protein_coding	-0.200179615675815	3.53946926387538	0.716466680549516	0.911469134747579	No
1308	Bbs4	ENSMUSG00000025235.8	protein_coding	-0.97916375197883	3.01979887106903	0.0814848553294692	0.290136511606307	No
1309	Bbs5	ENSMUSG00000063145.10	protein_coding	-0.545036858823336	3.74867999297978	0.239286870304619	0.558527236643162	No
1310	Bbs7	ENSMUSG00000037325.10	protein_coding	-0.37451587544277	4.24339387868558	0.365581149426481	0.692547947688646	No
1311	Bbs9	ENSMUSG00000035919.16	protein_coding	-0.143221005575276	4.82970798787138	0.761358456406674	0.929833363357468	No
1312	Bbx	ENSMUSG00000022641.15	protein_coding	1.01950257670549	6.24760078898751	0.0333242483458558	0.154738934542129	No
1313	BC002059	ENSMUSG00000060149.7	lincRNA	0.148915594826321	2.77600804264369	0.788799904442536	0.941805577282266	No
1314	BC002163	ENSMUSG00000081824.5	processed_pseudogene	-0.376539528268606	5.41190812393108	0.37840875107033	0.70149101175106	No
1315	BC003965	ENSMUSG00000067722.4	protein_coding	-0.256063116459924	5.26837540724016	0.501222718677041	0.79674480464374	No
1316	BC004004	ENSMUSG00000052712.17	protein_coding	-0.198663419333882	6.53194565163991	0.597361351268956	0.855474622266677	No
1317	BC005537	ENSMUSG00000019132.11	protein_coding	0.477179619995162	5.45701700712681	0.207398331110019	0.518618742629517	No
1318	BC005561	ENSMUSG00000079065.3	protein_coding	-0.218215624658224	1.09045209404279	0.805756485253522	0.949256225415637	No
1319	BC005624	ENSMUSG00000026851.9	protein_coding	-0.0324209271347709	6.06567088823316	0.93578666189615	0.989440025842451	No
1320	BC006965	ENSMUSG00000041674.16	processed_transcript	6.63000976292035	4.56930267776879	2.71555218558964e-06	4.57093877196724e-05	Up
1321	BC017158	ENSMUSG00000030780.15	protein_coding	-0.45198339407991	3.81985742077391	0.384240576096502	0.706524871038571	No
1322	BC018473	ENSMUSG00000056032.12	antisense	3.76478350315403	1.71547444435619	4.11784249692981e-06	6.75176817696081e-05	Up
1323	BC023719	ENSMUSG00000092365.2	antisense	-0.142191242412711	4.31486871341022	0.739667393807037	0.920865161610304	No
1324	BC024063	ENSMUSG00000112160.1	protein_coding	0.5462181263969	2.4926818629408	0.309950973270391	0.63721933078717	No
1325	BC024978	ENSMUSG00000078786.9	protein_coding	-0.608599904819938	2.74572837432834	0.230948036670075	0.54764710531469	No
1326	BC029722	ENSMUSG00000074649.6	protein_coding	-0.286191109336122	4.4905111362438	0.603089426352098	0.85869601137897	No
1327	BC030867	ENSMUSG00000034773.16	protein_coding	0.0772730515577078	3.78189820055602	0.926151664372505	0.985754100631887	No
1328	BC031181	ENSMUSG00000036299.5	protein_coding	-0.749341624802878	7.20611374216043	0.0982328305687083	0.328152723387202	No
1329	BC037034	ENSMUSG00000036948.17	protein_coding	0.419242579436983	0.956959398969693	0.593955821098523	0.854060295747485	No
1330	BC039966	ENSMUSG00000086272.1	antisense	1.07972900178428	1.95173595826253	0.100678091848471	0.33308559215035	No
1331	BC048403	ENSMUSG00000053684.8	protein_coding	-0.817517986444552	3.22862048235153	0.0970334037113573	0.325881884897416	No
1332	BC049715	ENSMUSG00000047515.8	protein_coding	1.49415143090638	0.341247286340711	0.0675985111157733	0.256045774425006	No
1333	BC052040	ENSMUSG00000040282.13	protein_coding	-0.857119037787147	3.88047990646671	0.062415528076359	0.243452586037352	No
1334	BC055324	ENSMUSG00000041406.14	protein_coding	-0.174319890444234	4.61316393116646	0.738459261363834	0.920843104384233	No
1335	Bc1	ENSMUSG00000115783.1	lincRNA	-1.00260808216991	2.96732718061282	0.296624113130537	0.623946662094399	No
1336	Bcam	ENSMUSG00000002980.14	protein_coding	-1.64986474332127	3.41370167286186	0.000411083693121998	0.00393310460131387	No
1337	Bcap29	ENSMUSG00000020650.15	protein_coding	-1.00092133633652	5.65145036158227	0.00940269282672206	0.0576489425393417	No
1338	Bcap31	ENSMUSG00000002015.5	protein_coding	0.338355459223032	8.61086505769791	0.417622061509699	0.735121687469027	No
1339	Bcar1	ENSMUSG00000031955.10	protein_coding	0.33583901444494	6.80743398926718	0.417162589063192	0.734777427364292	No
1340	Bcar3	ENSMUSG00000028121.8	protein_coding	1.07268635781559	4.88413002555684	0.0161895856433058	0.0890603107661735	No
1341	Bcas2	ENSMUSG00000005687.14	protein_coding	-0.259819163131142	7.31926028973681	0.448977875752466	0.759208902164917	No
1342	Bcas3	ENSMUSG00000059439.15	protein_coding	-0.162530163655101	4.99931438497907	0.750755957892238	0.924872887104618	No
1343	Bcat2	ENSMUSG00000030826.19	protein_coding	0.29427966923499	4.57715462114293	0.546518492678175	0.824532905878468	No
1344	Bccip	ENSMUSG00000030983.4	protein_coding	-0.32733283606407	6.9794537345289	0.346956777781421	0.674309671911135	No
1345	Bcdin3d	ENSMUSG00000037525.5	protein_coding	-0.285429697804956	3.58388309202817	0.528806673549789	0.815244284879853	No
1346	Bckdha	ENSMUSG00000060376.7	protein_coding	0.464026598288823	5.61509028583538	0.421791645115871	0.738704830373467	No
1347	Bckdhb	ENSMUSG00000032263.14	protein_coding	-0.932407014334197	4.78342067921189	0.0194571054786568	0.10270560514964	No
1348	Bckdk	ENSMUSG00000030802.14	protein_coding	-0.355475292733015	7.47031135644754	0.318882403252627	0.645516305832682	No
1349	Bcl10	ENSMUSG00000028191.11	protein_coding	-0.359404396437155	5.91925548355321	0.336566184669739	0.665249026475571	No
1350	Bcl2	ENSMUSG00000057329.7	protein_coding	0.679141613478085	2.7018516656564	0.239248341018675	0.558527236643162	No
1351	Bcl2l1	ENSMUSG00000007659.18	protein_coding	-0.784350808752657	7.89513738274066	0.0328816444677523	0.153076813414052	No
1352	Bcl2l11	ENSMUSG00000027381.16	protein_coding	-0.285674213669008	4.33154796310846	0.58167145690015	0.846153211554961	No
1353	Bcl2l12	ENSMUSG00000003190.12	protein_coding	-0.776658984417186	3.65570676922258	0.0806650333877237	0.287710309675576	No
1354	Bcl2l13	ENSMUSG00000009112.4	protein_coding	-0.105153558948723	5.98415650852659	0.80524574933789	0.949227108876794	No
1355	Bcl2l14	ENSMUSG00000030200.13	protein_coding	1.90397351842314	1.21445752434939	0.124495845099973	0.382121340270479	No
1356	Bcl2l15	ENSMUSG00000044165.12	protein_coding	-5.08785602066937	0.434263286636112	2.73761587851975e-05	0.000369038783709297	Down
1357	Bcl2l2	ENSMUSG00000089682.10	protein_coding	-0.682118275925854	1.86946818992567	0.278128480525846	0.604791088264037	No
1358	Bcl3	ENSMUSG00000053175.17	protein_coding	-0.477217895881899	0.309069617445256	0.587579133091317	0.849814518586596	No
1359	Bcl6	ENSMUSG00000022508.5	protein_coding	0.580280472570123	3.49178374071744	0.198429563119987	0.508754589826371	No
1360	Bcl7a	ENSMUSG00000029438.9	protein_coding	-0.363660028653078	3.46814308855001	0.44836111128801	0.758599716048405	No
1361	Bcl7b	ENSMUSG00000029681.12	protein_coding	0.46122333602407	4.96422639662363	0.246587770923395	0.566583409756459	No
1362	Bcl7c	ENSMUSG00000030814.17	protein_coding	0.224931332956522	2.82932430298121	0.691042510005674	0.901496041600723	No
1363	Bcl9	ENSMUSG00000038256.15	protein_coding	1.01359866359774	2.60425323493387	0.0618122835616598	0.241786120310102	No
1364	Bcl9l	ENSMUSG00000063382.6	protein_coding	0.533560786567716	5.01373757486667	0.166411337811313	0.456695259027944	No
1365	Bclaf1	ENSMUSG00000037608.16	protein_coding	-0.441139113233956	7.36246240996419	0.267725545465806	0.592667008483067	No
1366	Bclaf3	ENSMUSG00000044150.12	protein_coding	-0.650634897961457	4.82264195831688	0.112466591690357	0.356881954779778	No
1367	Bcor	ENSMUSG00000040363.15	protein_coding	0.0125073337378878	2.31142209081861	1	1	No
1368	Bcorl1	ENSMUSG00000036959.15	protein_coding	0.0435335150698552	2.96369929315161	0.937977176420087	0.990482614426083	No
1369	Bcr	ENSMUSG00000009681.10	protein_coding	-0.478067563118539	4.63488191402764	0.23525437248911	0.553606589880491	No
1370	Bcs1l	ENSMUSG00000026172.12	protein_coding	0.00518819898519236	4.71275967380362	0.994470482956433	1	No
1371	Bdh1	ENSMUSG00000046598.15	protein_coding	-1.57794948202235	3.56595681592497	0.000593788612561882	0.00543076319205802	No
1372	Bdh2	ENSMUSG00000028167.15	protein_coding	3.96576257545985	1.89844702833743	0.000422115566966703	0.00401739762907108	Up
1373	Bdkrb2	ENSMUSG00000021070.6	protein_coding	0.612259334481277	5.21672639164347	0.462175230205068	0.771004282091022	No
1374	Bdnf	ENSMUSG00000048482.14	protein_coding	-11.5447058206268	4.21423378661609	8.80592020394625e-30	2.47700750981226e-27	Down
1375	Bdp1	ENSMUSG00000049658.13	protein_coding	-0.503151970388079	4.38279639559358	0.340218634960116	0.668813089194774	No
1376	Becn1	ENSMUSG00000035086.13	protein_coding	-0.157492107990989	7.40126655679587	0.67467734530174	0.89343769201841	No
1377	Bend3	ENSMUSG00000038214.15	protein_coding	0.177302088166605	2.75409706791601	0.805608208796051	0.949256225415637	No
1378	Bend4	ENSMUSG00000092060.4	protein_coding	6.64612250922633	1.65714356159228	4.38314792942662e-07	8.70987229053096e-06	Up
1379	Bet1	ENSMUSG00000032757.6	protein_coding	0.734235954838233	5.01445707501793	0.0939943939751058	0.320177889918431	No
1380	Bet1l	ENSMUSG00000025484.9	protein_coding	-0.356244435124111	3.96191153089892	0.425503408990725	0.74088733027956	No
1381	Bex3	ENSMUSG00000046432.12	protein_coding	-0.722345352925169	7.4959255195008	0.0395070312773978	0.175098039884209	No
1382	Bfar	ENSMUSG00000022684.15	protein_coding	0.942402871637519	5.57002221446581	0.0170821663687872	0.0927212958388116	No
1383	Bglap3	ENSMUSG00000074489.9	protein_coding	-7.28187396317669	0.225378296761048	2.67613224229444e-05	0.000362293924309765	Down
1384	Bgn	ENSMUSG00000031375.17	protein_coding	8.50331894715513	1.25774345440771	9.61510916136432e-09	2.66903622290679e-07	Up
1385	Bhlhb9	ENSMUSG00000072964.14	protein_coding	9.88336971249595	4.81058964889921	9.5409326933773e-33	3.89577825912161e-30	Up
1386	Bhlhe40	ENSMUSG00000030103.11	protein_coding	-1.44769094354995	7.68461135120104	0.000368529401215404	0.00357459399278512	No
1387	Bhlhe41	ENSMUSG00000030256.11	protein_coding	-0.825630447958119	4.86252951359888	0.190835430492077	0.495710010090028	No
1388	Bicd2	ENSMUSG00000037933.16	protein_coding	-0.293371592411714	5.8812273261748	0.477540269763383	0.780525317690978	No
1389	Bicdl1	ENSMUSG00000041609.16	protein_coding	1.00952353974325	1.91485144209683	0.0968087095921347	0.325687465593826	No
1390	Bicdl2	ENSMUSG00000043782.9	protein_coding	-6.56694479602835	4.18344653628652	1.22840790973718e-19	1.30665439676077e-17	Down
1391	Bicra	ENSMUSG00000070808.4	protein_coding	1.42017947062633	3.31461357373261	0.00831097706745793	0.0518995302022114	No
1392	Bicral	ENSMUSG00000036568.7	protein_coding	0.383419145918318	3.65208682251802	0.403598931033812	0.724834016201373	No
1393	Bid	ENSMUSG00000004446.12	protein_coding	-0.963558257282284	7.09233781324087	0.00591949616670793	0.0394001080474887	No
1394	Bik	ENSMUSG00000016758.4	protein_coding	0.86304307192882	0.960771405943502	0.33428680460979	0.662990744484189	No
1395	Bin1	ENSMUSG00000024381.16	protein_coding	-0.442622657791138	7.34638985218705	0.338240633831119	0.667204292197958	No
1396	Bin3	ENSMUSG00000022089.9	protein_coding	-0.462339122967572	5.52331055439661	0.320392475067264	0.647434013106099	No
1397	Birc2	ENSMUSG00000057367.12	protein_coding	0.170888417460237	4.47509548112261	0.69658821573499	0.904130880445154	No
1398	Birc3	ENSMUSG00000032000.17	protein_coding	-0.70348714746227	2.92284909402749	0.18214681862281	0.481842096160402	No
1399	Birc5	ENSMUSG00000017716.15	protein_coding	3.29688555319969	9.16787692654297	4.60020829763015e-05	0.000581132102109805	Up
1400	Birc6	ENSMUSG00000024073.16	protein_coding	0.256445420024884	5.89535019648586	0.59244935857802	0.853820235021918	No
1401	Bivm	ENSMUSG00000041684.11	protein_coding	-0.680349089899746	4.7416130188294	0.11966395528823	0.372529844082247	No
1402	Blcap	ENSMUSG00000067787.10	protein_coding	-1.02501327221603	5.34346187419463	0.0109389055958526	0.0650679826279618	No
1403	Blm	ENSMUSG00000030528.12	protein_coding	-0.00326504016836271	4.36707714923168	0.996118711907383	1	No
1404	Blmh	ENSMUSG00000020840.10	protein_coding	-0.179442832596074	6.83358002611785	0.625808054714034	0.8696627229437	No
1405	Blnk	ENSMUSG00000061132.13	protein_coding	-5.6455626159248	5.46179898132844	1.98658154598854e-13	1.07923387163618e-11	Down
1406	Bloc1s1	ENSMUSG00000090247.7	protein_coding	0.0731158681594542	6.29891841228622	0.878188312860931	0.972282661085775	No
1407	Bloc1s2	ENSMUSG00000057506.5	protein_coding	-0.100842320330825	6.07351430722169	0.796168196931126	0.946014928823261	No
1408	Bloc1s3	ENSMUSG00000057667.7	protein_coding	1.53829416328241	1.9928682097179	0.0194022082635046	0.102501315609116	No
1409	Bloc1s4	ENSMUSG00000060708.4	protein_coding	0.860672230093643	2.38019944141268	0.117045812924232	0.36736074882096	No
1410	Bloc1s5	ENSMUSG00000038982.10	protein_coding	-0.239396273194811	4.90482691487106	0.57221663328438	0.841244848329116	No
1411	Bloc1s6	ENSMUSG00000005804.14	protein_coding	-0.495461284668072	5.8696799554526	0.184664359392403	0.486308538611005	No
1412	Blvra	ENSMUSG00000001999.15	protein_coding	-0.580733422482598	5.5368325168255	0.125621500727246	0.384364746484283	No
1413	Blvrb	ENSMUSG00000040466.16	protein_coding	0.425479582293178	4.7250363118408	0.406435001629448	0.726672424239612	No
1414	Blzf1	ENSMUSG00000026577.13	protein_coding	-0.877251608384669	5.22808007816858	0.03031933183696	0.144278985861744	No
1415	Bmf	ENSMUSG00000040093.15	protein_coding	1.19942255233894	0.885395837936525	0.189823163413315	0.494281360873087	No
1416	Bmi1	ENSMUSG00000026739.13	protein_coding	0.185770563254787	5.17623590115788	0.653629915813708	0.883697012514058	No
1417	Bmp1	ENSMUSG00000022098.10	protein_coding	-1.2839623327667	6.41115743534703	0.00544208066108675	0.0368373566887893	No
1418	Bmp2k	ENSMUSG00000034663.13	protein_coding	-0.618025866613571	3.20902019992466	0.303593385914977	0.631741752245896	No
1419	Bmp7	ENSMUSG00000008999.7	protein_coding	6.51231668588965	4.0071001208295	1.19032751938052e-14	7.27882402913941e-13	Up
1420	Bmper	ENSMUSG00000031963.8	protein_coding	0.34174717283018	0.669052875561661	0.747725750675794	0.923845439904559	No
1421	Bmpr1a	ENSMUSG00000021796.15	protein_coding	0.483095014735804	4.85050200896089	0.226314887432738	0.541887040173137	No
1422	Bmpr2	ENSMUSG00000067336.6	protein_coding	0.152181301542469	5.16519729020318	0.719399814406073	0.912912635074304	No
1423	Bms1	ENSMUSG00000030138.8	protein_coding	-0.495549892406946	6.24576521773522	0.293731594683436	0.620527750524602	No
1424	Bmt2	ENSMUSG00000042742.7	protein_coding	1.5674807860552	2.96451483875102	0.00498698657433548	0.0342513706228641	No
1425	Bmyc	ENSMUSG00000049086.8	protein_coding	-1.95795975503799	4.63142246384389	3.1729239224019e-05	0.000420113713491248	No
1426	Bnip1	ENSMUSG00000024191.15	protein_coding	0.247077138168755	4.83546249310728	0.596367629252355	0.855002995931171	No
1427	Bnip2	ENSMUSG00000011958.17	protein_coding	0.387312073301	7.98887787952888	0.259941919883812	0.584742282191094	No
1428	Bnip3	ENSMUSG00000078566.8	protein_coding	2.94523627741021	8.02550067481703	0.014666614033237	0.0821460178905815	No
1429	Bnip3l	ENSMUSG00000022051.15	protein_coding	0.483822850708231	7.32585289692978	0.432365114298112	0.746833072154933	No
1430	Bnip3l-ps	ENSMUSG00000073198.5	transcribed_processed_pseudogene	0.220188122995577	2.79828153068409	0.841444041217984	0.96083379413812	No
1431	Boc	ENSMUSG00000022687.12	protein_coding	1.70280989668196	2.04148679383932	0.0291286477391909	0.139971713032967	No
1432	Bod1	ENSMUSG00000044502.16	protein_coding	0.17162981529193	1.52629154464047	0.838954654463862	0.960445208229729	No
1433	Bod1l	ENSMUSG00000061755.10	protein_coding	-0.147514024096257	4.543242843069	0.742769099162654	0.92167755936425	No
1434	Bok	ENSMUSG00000026278.14	protein_coding	2.77341849896221	4.2861992179577	3.11638462225143e-09	9.45975936413876e-08	Up
1435	Bola1	ENSMUSG00000015943.11	protein_coding	-0.547611346464955	4.98233007892276	0.204115698126677	0.515296471257972	No
1436	Bola2	ENSMUSG00000047721.8	protein_coding	-0.671328929036653	6.58770519430341	0.0650369012612268	0.24939021392445	No
1437	Bola3	ENSMUSG00000045160.14	protein_coding	-0.497474189099181	5.56863375522066	0.179925541736486	0.478934660832542	No
1438	Bop1	ENSMUSG00000022557.11	protein_coding	0.462935361659345	7.52535358510435	0.295774848766857	0.623108634910098	No
1439	Bora	ENSMUSG00000022070.7	protein_coding	-0.784536836669763	4.04840964116494	0.266237298825465	0.591129929579501	No
1440	Borcs5	ENSMUSG00000042992.15	protein_coding	-0.760671356887603	3.79031341369334	0.0934195114510095	0.318496333343854	No
1441	Borcs6	ENSMUSG00000045176.3	protein_coding	0.933248741609863	1.42304495814187	0.229164936340769	0.54495017174553	No
1442	Borcs7	ENSMUSG00000062376.7	protein_coding	-0.1523180809514	3.14533756353721	0.779894506128985	0.939644456365952	No
1443	Borcs8	ENSMUSG00000002345.18	protein_coding	-0.206670155924274	5.19405442848414	0.632634130750033	0.872793768614051	No
1444	Bpgm	ENSMUSG00000038871.5	protein_coding	-0.0289000335441792	5.83029058572415	0.942893665005646	0.991546329265658	No
1445	Bphl	ENSMUSG00000038286.11	protein_coding	-1.47415294470886	4.85132923098151	0.0177765055483301	0.0955072186887786	No
1446	Bpnt1	ENSMUSG00000026617.16	protein_coding	-0.772339180944395	6.0466755729082	0.0712126810476656	0.265229896324769	No
1447	Bptf	ENSMUSG00000040481.17	protein_coding	0.154927470876969	5.1197818449604	0.705093674451118	0.907573289729738	No
1448	Braf	ENSMUSG00000002413.15	protein_coding	1.52091180158999	5.46181149426362	0.000172426841132866	0.00181277321848822	No
1449	Brap	ENSMUSG00000029458.14	protein_coding	0.0724998016366955	4.51440814499703	0.861511028473757	0.966161324841962	No
1450	Brat1	ENSMUSG00000000148.17	protein_coding	-1.98935492834639	6.2823966134403	8.05129008853333e-08	1.85634298616858e-06	No
1451	Brca1	ENSMUSG00000017146.12	protein_coding	-0.27087922072925	4.81292314998988	0.756471721669257	0.927777022947425	No
1452	Brca2	ENSMUSG00000041147.10	protein_coding	0.0360020239718272	3.80334135555387	0.960468040459865	0.994812573123392	No
1453	Brcc3	ENSMUSG00000031201.17	protein_coding	-0.224360625350978	5.56134549548124	0.550066430941669	0.827715273758874	No
1454	Brd1	ENSMUSG00000022387.17	protein_coding	0.330458562241255	4.26044212585726	0.420109246357371	0.737551018084827	No
1455	Brd2	ENSMUSG00000024335.20	protein_coding	0.471272426684484	7.15798220495386	0.207769184095638	0.518941658430156	No
1456	Brd3	ENSMUSG00000026918.16	protein_coding	-0.405553084240137	6.1433309430817	0.2669070705577	0.591652930155779	No
1457	Brd3os	ENSMUSG00000109946.1	protein_coding	-2.65839068833725	2.05279104722169	6.53795316475089e-05	0.000792695509189816	Down
1458	Brd4	ENSMUSG00000024002.18	protein_coding	-0.197280081364058	5.6278625356795	0.621457024491383	0.867586083160023	No
1459	Brd7	ENSMUSG00000031660.13	protein_coding	-0.449202915895515	4.79290360533819	0.25533639884713	0.578856728481377	No
1460	Brd8	ENSMUSG00000003778.14	protein_coding	0.145494734407233	5.85957440724668	0.695808097961171	0.904079132004979	No
1461	Brd9	ENSMUSG00000057649.6	protein_coding	0.184321396286021	4.15703583388615	0.669221847607591	0.891096985195585	No
1462	Brf1	ENSMUSG00000011158.8	protein_coding	0.104637264545179	3.44210921687266	0.836352624484337	0.959801135773798	No
1463	Brf2	ENSMUSG00000031487.5	protein_coding	0.254040065920191	2.64916994458014	0.648875975168456	0.881936228248933	No
1464	Bri3	ENSMUSG00000047843.16	protein_coding	-2.27465770009183	4.51589393941575	1.11081989922925e-07	2.46247955944725e-06	Down
1465	Bri3bp	ENSMUSG00000037905.13	protein_coding	0.814564577528962	6.75803964801078	0.0535358730801989	0.218458117810818	No
1466	Brip1	ENSMUSG00000034329.16	protein_coding	-0.835870279883797	4.77659070352511	0.211915191751991	0.524084634467962	No
1467	Brip1os	ENSMUSG00000085208.3	antisense	0.0966783420316721	6.34394392799813	0.82505654638182	0.956237043608502	No
1468	Brix1	ENSMUSG00000022247.12	protein_coding	-0.312231961296957	6.92327422035802	0.376878889695893	0.70120036620197	No
1469	Brk1	ENSMUSG00000033940.8	protein_coding	0.321976930148433	7.38818971916832	0.39087347218591	0.713127185201678	No
1470	Brms1	ENSMUSG00000080268.4	protein_coding	-0.39348108625922	6.20051144866863	0.305284584175586	0.632728862622037	No
1471	Brms1l	ENSMUSG00000012076.8	protein_coding	0.328390790712271	4.1763867967744	0.439544923888871	0.75104746849154	No
1472	Brox	ENSMUSG00000046836.13	protein_coding	-0.509200444903327	6.39146136255318	0.175339208085542	0.471149998673294	No
1473	Brpf1	ENSMUSG00000001632.16	protein_coding	-0.0532847430987188	3.87854319428807	0.90052129401674	0.978941818933691	No
1474	Brpf3	ENSMUSG00000063952.16	protein_coding	-0.271398843624518	2.79653533705505	0.600983711480457	0.85742289205418	No
1475	Brwd1	ENSMUSG00000022914.17	protein_coding	-0.304997776274179	4.86447916321684	0.451364047370389	0.761985344307067	No
1476	Brwd3	ENSMUSG00000063663.11	protein_coding	-0.704161496150117	2.25245976999893	0.235548432925381	0.553886692173412	No
1477	Bscl2	ENSMUSG00000071657.12	protein_coding	-1.6858905042308	2.54719767213806	0.00276543365624209	0.0206762310813422	No
1478	Bsdc1	ENSMUSG00000040859.14	protein_coding	-0.417837403552922	4.43199919646437	0.34375425003542	0.671384245787432	No
1479	Bsg	ENSMUSG00000023175.15	protein_coding	1.44414571747936	10.5123169630526	0.020132611529381	0.105786050950147	No
1480	Bsn	ENSMUSG00000032589.14	protein_coding	4.63900421614072	-0.125261556312706	0.000612474409563324	0.00557347309579623	Up
1481	Bspry	ENSMUSG00000028392.15	protein_coding	-3.05704736350668	1.60160968112408	0.000189471193403572	0.00197393116551639	Down
1482	Bst1	ENSMUSG00000029082.17	protein_coding	-3.07552458465101	0.833916095887511	0.000801504197824359	0.00704544453893107	Down
1483	Bst2	ENSMUSG00000046718.8	protein_coding	-1.60520498259195	4.95141287397147	0.00398742656502094	0.0283396100280938	No
1484	Btaf1	ENSMUSG00000040565.8	protein_coding	0.290846106073032	4.81661841707626	0.675256100149618	0.893938957208412	No
1485	Btbd1	ENSMUSG00000025103.8	protein_coding	-0.363512934855134	3.85327091833924	0.420301218963292	0.73757339997199	No
1486	Btbd10	ENSMUSG00000038187.14	protein_coding	-0.443979106899887	6.29201297588391	0.252995790601341	0.575974949178377	No
1487	Btbd11	ENSMUSG00000020042.15	protein_coding	-3.71896559657184	3.04957153165428	7.61732996105975e-11	2.94862882712827e-09	Down
1488	Btbd19	ENSMUSG00000073771.11	protein_coding	-0.893825396320212	3.35641646685529	0.0504318100241744	0.208957725461866	No
1489	Btbd2	ENSMUSG00000003344.14	protein_coding	-0.0183238672684385	2.41810278763743	1	1	No
1490	Btbd3	ENSMUSG00000062098.11	protein_coding	0.902245885479892	4.5637208176288	0.110219928681947	0.351869825285268	No
1491	Btbd6	ENSMUSG00000002803.14	protein_coding	-1.11399760027333	3.2396187796982	0.0217003896358283	0.111978610685004	No
1492	Btbd7	ENSMUSG00000041702.7	protein_coding	-0.103615274285999	4.13435570083194	0.828912722259398	0.957519353301374	No
1493	Btbd8	ENSMUSG00000111375.4	protein_coding	-0.734562226406257	1.12797169809627	0.305281183981422	0.632728862622037	No
1494	Btbd9	ENSMUSG00000062202.14	protein_coding	0.170907563362939	4.68400065127254	0.670900962462443	0.89169188602572	No
1495	Btc	ENSMUSG00000082361.6	protein_coding	-0.093579846367952	3.78316235303211	0.87285931243436	0.970521188609212	No
1496	Btd	ENSMUSG00000021900.10	protein_coding	0.155206617174544	4.44531354004922	0.742016226809022	0.921369570232352	No
1497	Btf3	ENSMUSG00000021660.14	protein_coding	0.222911306771016	8.82584337885454	0.50728699048558	0.800852921622159	No
1498	Btf3l4	ENSMUSG00000028568.16	protein_coding	-0.193712994808171	5.59284695706835	0.633690847591295	0.873035156303528	No
1499	Btg1	ENSMUSG00000036478.8	protein_coding	-0.29941441498755	5.95023910078328	0.41933113448417	0.736556865394273	No
1500	Btg2	ENSMUSG00000020423.6	protein_coding	-0.242708313913716	5.40641683026682	0.553289710382193	0.829329838415618	No
1501	Btg3	ENSMUSG00000022863.15	protein_coding	-0.442855917115532	2.4438366587068	0.461656279768588	0.770885090928713	No
1502	Btn1a1	ENSMUSG00000000706.16	protein_coding	-0.736831392539601	1.39730422042127	0.371801704062384	0.697555410910969	No
1503	Btrc	ENSMUSG00000025217.15	protein_coding	-0.0187192469798077	5.23686263924724	0.972446215815609	0.997767327856994	No
1504	Bub1	ENSMUSG00000027379.13	protein_coding	-0.0378453661374028	5.52211112673838	0.96161322058355	0.995265533554399	No
1505	Bub1b	ENSMUSG00000040084.9	protein_coding	0.733944763843508	5.70493540095949	0.424742586792409	0.740440847435103	No
1506	Bub3	ENSMUSG00000066979.6	protein_coding	-0.272181579463533	8.20406290040115	0.463385959943834	0.771025559589241	No
1507	Bud13	ENSMUSG00000032077.5	protein_coding	-0.313131066958079	4.45952087344774	0.465522126209901	0.77246538093433	No
1508	Bud23	ENSMUSG00000005378.17	protein_coding	0.25899873179286	6.28771463140216	0.469572291488008	0.77545284613897	No
1509	Bud31	ENSMUSG00000038722.17	protein_coding	-1.41342668769629	8.55846103375047	4.17127623236078e-05	0.000532795303221219	No
1510	Bvht	ENSMUSG00000098098.7	lincRNA	-0.10562211247523	1.8880669229936	0.89498184025675	0.977542876087094	No
1511	BX649560.1	ENSMUSG00000070461.3	sense_overlapping	0.846639359662822	0.237954178812381	0.30647564872338	0.633713515499832	No
1512	Bysl	ENSMUSG00000023988.8	protein_coding	-0.171165930567073	6.48786560088026	0.725812427980867	0.915711523311254	No
1513	Bzw1	ENSMUSG00000051223.14	protein_coding	-0.192398301803232	9.3756505495389	0.584323776722945	0.848304893423447	No
1514	Bzw2	ENSMUSG00000020547.5	protein_coding	0.174500599719436	6.97659789632384	0.632609512033048	0.872793768614051	No
1515	C030006K11Rik	ENSMUSG00000116138.1	protein_coding	-0.17590356766754	2.30483675318615	0.772250069952987	0.935504158967262	No
1516	C030014I23Rik	ENSMUSG00000060380.3	lincRNA	-0.316193226187132	0.163192682281329	0.797689827014864	0.946934055177168	No
1517	C130013H08Rik	ENSMUSG00000105509.1	antisense	-1.14615747037229	0.578804463209522	0.308680338050739	0.635536063605441	No
1518	C130023A14Rik	ENSMUSG00000102854.1	TEC	0.941800589714053	0.106020434567732	0.325487397546696	0.653439686864438	No
1519	C130036L24Rik	ENSMUSG00000073627.7	processed_transcript	-0.207368695571665	1.255920609145	0.837475159037805	0.960213819121426	No
1520	C130071C03Rik	ENSMUSG00000050334.12	lincRNA	1.97820064291042	2.23983841978633	0.0146782501569545	0.0821748299366344	No
1521	C130073F10Rik	ENSMUSG00000046133.3	protein_coding	-5.70382274900394	0.909424469269131	5.49176178239616e-05	0.000680849369652993	Down
1522	C1d	ENSMUSG00000000581.8	protein_coding	-0.252680630691903	5.98135610644305	0.493170214384991	0.79159065731269	No
1523	C1galt1	ENSMUSG00000042460.5	protein_coding	0.230155212117555	4.43946624270562	0.626185031762245	0.8696627229437	No
1524	C1galt1c1	ENSMUSG00000048970.9	protein_coding	-0.0686719183183705	5.65546431296893	0.874051182357229	0.970521188609212	No
1525	C1qbp	ENSMUSG00000018446.8	protein_coding	0.0606351668964972	7.82420214845606	0.881045284054895	0.973665082620661	No
1526	C1qtnf1	ENSMUSG00000017446.14	protein_coding	3.20965247175944	6.48703587070312	4.99128592368861e-12	2.25641775793037e-10	Up
1527	C1qtnf6	ENSMUSG00000022440.9	protein_coding	6.53099572283636	-0.428173128811735	0.000217587143594984	0.00221243946595198	Up
1528	C1ra	ENSMUSG00000055172.10	protein_coding	2.01992030560975	0.694037344847772	0.0236991913478688	0.11956331768885	No
1529	C230062I16Rik	ENSMUSG00000063623.3	processed_transcript	0.608568633167373	4.66366028197983	0.164290186294175	0.453167395535338	No
1530	C2cd2	ENSMUSG00000045975.8	protein_coding	-2.3905729026483	4.2848661627288	4.01731641561621e-05	0.000517306115858291	Down
1531	C2cd2l	ENSMUSG00000032120.11	protein_coding	0.0436872415479341	3.60854530813599	0.94350762855359	0.991546329265658	No
1532	C2cd3	ENSMUSG00000047248.20	protein_coding	-0.338429114650707	4.77398293182541	0.462689967751141	0.771025559589241	No
1533	C2cd5	ENSMUSG00000030279.15	protein_coding	0.338849898817119	4.01767152060749	0.465618528871334	0.77246538093433	No
1534	C3	ENSMUSG00000024164.15	protein_coding	-1.75559690632205	5.27184348664762	0.00026252316942546	0.00262897015711034	No
1535	C330007P06Rik	ENSMUSG00000006423.15	protein_coding	-0.147438594590936	5.87969083748332	0.685023274641427	0.899217578994465	No
1536	C330013E15Rik	ENSMUSG00000097093.2	bidirectional_promoter_lncRNA	-0.143444886263479	0.743038337398917	0.961977290785098	0.995278743760262	No
1537	C330018D20Rik	ENSMUSG00000024592.15	protein_coding	-0.559632542701554	4.44833512618733	0.218037242014186	0.53110688732241	No
1538	C430042M11Rik	ENSMUSG00000097254.2	lincRNA	-2.0840438329776	0.519185345555519	0.0269003195766857	0.131621277619516	No
1539	C430049B03Rik	ENSMUSG00000087365.7	processed_transcript	1.40279931470194	0.805522607470888	0.0876948745686129	0.304708685913032	No
1540	C530043K16Rik	ENSMUSG00000106706.1	TEC	0.750412839576625	0.800382189013263	0.603446997860218	0.85869601137897	No
1541	C630043F03Rik	ENSMUSG00000084910.1	processed_transcript	-0.712084437857675	1.1338767955104	0.36919674052876	0.695844601193127	No
1542	C730034F03Rik	ENSMUSG00000079242.2	protein_coding	-0.206257319131149	0.857646524308387	0.798021883143925	0.947228662848535	No
1543	C77080	ENSMUSG00000050390.12	protein_coding	-1.17216101469414	5.29782278239575	0.00896338704112075	0.0554538383023003	No
1544	C87436	ENSMUSG00000046679.16	protein_coding	0.330926868762868	4.0628924328235	0.448399674156594	0.758599716048405	No
1545	C920009B18Rik	ENSMUSG00000097352.7	transcribed_unprocessed_pseudogene	4.98260492997959	3.11655944425541	4.65235325542977e-11	1.84606543909812e-09	Up
1546	C9orf72	ENSMUSG00000028300.14	protein_coding	-1.44278614978813	5.21534417819571	0.00022736954171672	0.00230427834992013	No
1547	CAAA01066123.1	ENSMUSG00000118181.1	processed_transcript	0.599822439908597	3.15584367572962	0.21083066809115	0.522601665504273	No
1548	Caap1	ENSMUSG00000028578.8	protein_coding	-1.09058763831048	1.37273095138955	0.131934802870887	0.39611734694964	No
1549	Cab39	ENSMUSG00000036707.16	protein_coding	-0.434852476803933	4.10247966908736	0.293087380254306	0.62033565724871	No
1550	Cab39l	ENSMUSG00000021981.10	protein_coding	-0.493144859004805	6.09728139571587	0.173404087352468	0.468205831422256	No
1551	Cabin1	ENSMUSG00000020196.10	protein_coding	-0.0848368286541653	5.55195586548984	0.851325526309944	0.963443244141597	No
1552	Cables2	ENSMUSG00000038990.14	protein_coding	0.266214098078117	2.27165706063962	0.652437894206485	0.88345730261721	No
1553	Cacfd1	ENSMUSG00000015488.14	protein_coding	-0.247063540296915	5.35866656138905	0.556013022735041	0.83116523842999	No
1554	Cachd1	ENSMUSG00000028532.14	protein_coding	-9.46877995044602	2.19281389027913	7.49615089861943e-13	3.7803298037739e-11	Down
1555	Cacna2d1	ENSMUSG00000040118.15	protein_coding	-7.54686848344569	0.445845824307595	2.53471866018706e-06	4.29510961186717e-05	Down
1556	Cacnb1	ENSMUSG00000020882.17	protein_coding	0.922871685736631	0.551128807435496	0.372393783845249	0.697927140711337	No
1557	Cacnb3	ENSMUSG00000003352.14	protein_coding	0.50545849730246	6.42741548241413	0.279288534871492	0.606259358382977	No
1558	Cactin	ENSMUSG00000034889.8	protein_coding	0.583308567161982	5.35734210435647	0.23090465914278	0.547646838191739	No
1559	Cacul1	ENSMUSG00000033417.16	protein_coding	0.345596670139055	6.11908608570874	0.443405694584218	0.753575360102985	No
1560	Cacybp	ENSMUSG00000014226.10	protein_coding	-0.0439964645860939	8.16282901142534	0.912286630017013	0.982283443582456	No
1561	Cad	ENSMUSG00000013629.16	protein_coding	0.258297905791651	6.82630331456623	0.704812654768965	0.907433753146194	No
1562	Cadm1	ENSMUSG00000032076.19	protein_coding	-1.32221406148171	7.39243932770083	0.00253435093451323	0.0191521278382498	No
1563	Cadm4	ENSMUSG00000054793.8	protein_coding	-0.437577836694518	0.658989568624238	0.618123152634714	0.86614650670939	No
1564	Cage1	ENSMUSG00000044566.15	protein_coding	-3.15583429113579	1.54587781095959	9.97669109615808e-05	0.00113667827088361	Down
1565	Calcoco1	ENSMUSG00000023055.10	protein_coding	0.108233381688284	5.20841762331458	0.85731453990769	0.965523404458702	No
1566	Cald1	ENSMUSG00000029761.16	protein_coding	1.35654710722939	8.35745918806291	0.00044681745995384	0.00423022842789507	No
1567	Calhm5	ENSMUSG00000049872.8	protein_coding	8.53538036020942	1.27442068966131	1.23442442857219e-08	3.35307820104438e-07	Up
1568	Calm1	ENSMUSG00000001175.14	protein_coding	-0.168927917836349	9.18965465656175	0.668365208286553	0.890889302674749	No
1569	Calm2	ENSMUSG00000036438.13	protein_coding	0.723522338262537	10.2151658734503	0.0680745709036165	0.257450827158045	No
1570	Calm3	ENSMUSG00000019370.10	protein_coding	0.0124192940281153	6.15396185728871	0.975322669127252	0.998442688002706	No
1571	Calr	ENSMUSG00000003814.8	protein_coding	0.439404681663846	10.0790209996819	0.205646517651889	0.516986712227681	No
1572	Calr3	ENSMUSG00000019732.14	protein_coding	-0.981813409910235	1.58531600977445	0.205341214366566	0.5165826796473	No
1573	Calu	ENSMUSG00000029767.16	protein_coding	1.36133558411684	9.87472811621805	0.000155118019468427	0.00166062872133872	No
1574	Camk1	ENSMUSG00000030272.15	protein_coding	0.96945853627745	6.04187346078534	0.0943381356138541	0.32107747777165	No
1575	Camk1d	ENSMUSG00000039145.16	protein_coding	2.56953609930823	3.46820683825041	1.08548715475856e-06	1.96567902788753e-05	Up
1576	Camk2b	ENSMUSG00000057897.14	protein_coding	2.78125793411794	0.36234858622946	0.00832535684285552	0.0519636917736022	No
1577	Camk2d	ENSMUSG00000053819.16	protein_coding	0.652678473833531	4.95642120204493	0.112512935633691	0.356939533646931	No
1578	Camk2g	ENSMUSG00000021820.18	protein_coding	-0.324502127951213	5.45207537029456	0.387576325421439	0.710079769457892	No
1579	Camkk1	ENSMUSG00000020785.17	protein_coding	2.66010327129589	3.00788733928814	0.000501911640242621	0.00467146878102286	Up
1580	Camkk2	ENSMUSG00000029471.13	protein_coding	-0.42013553596567	4.39325005896823	0.312358380385743	0.639364873693845	No
1581	Camkmt	ENSMUSG00000071037.6	protein_coding	-0.542284446864426	3.1549879945422	0.289507876182552	0.615483825448227	No
1582	Caml	ENSMUSG00000021501.4	protein_coding	-0.380339423223041	5.50515503670019	0.330097133539554	0.659360820000579	No
1583	Camsap1	ENSMUSG00000026933.17	protein_coding	0.297744966617136	4.47131795347707	0.531713070184587	0.816699920203435	No
1584	Camsap2	ENSMUSG00000041570.14	protein_coding	-0.489654621277396	4.31129311400785	0.262521314557197	0.587633844721184	No
1585	Camsap3	ENSMUSG00000044433.16	protein_coding	-1.99727703505828	3.84893854708657	7.59302872937287e-06	0.000118365218788672	No
1586	Camta1	ENSMUSG00000014592.20	protein_coding	-0.621106257126034	2.19760116821017	0.311009640183926	0.638152054700621	No
1587	Camta2	ENSMUSG00000040712.16	protein_coding	0.026961731087361	3.58782784311303	0.966907398245742	0.996427930001716	No
1588	Cand1	ENSMUSG00000020114.12	protein_coding	0.169138771713053	6.95008062276374	0.722039032968718	0.913657458396524	No
1589	Cand2	ENSMUSG00000030319.8	protein_coding	3.13271164078159	3.76153008513316	6.27700038643151e-09	1.81817553527346e-07	Up
1590	Cant1	ENSMUSG00000025575.14	protein_coding	2.679920819741	8.27137113055029	5.6606904665445e-12	2.54088723140143e-10	Up
1591	Canx	ENSMUSG00000020368.15	protein_coding	0.134208856738915	9.35969263195722	0.724977020091454	0.915113593968651	No
1592	Cap1	ENSMUSG00000028656.14	protein_coding	-0.63522257919169	7.81716055703591	0.0654811902274449	0.250411149818428	No
1593	Capg	ENSMUSG00000056737.14	protein_coding	0.182082797017306	9.30874718914101	0.727780726719216	0.916707431582775	No
1594	Capn1	ENSMUSG00000024942.17	protein_coding	-0.0633223938061066	3.25394575892156	0.908781817711707	0.981325360431801	No
1595	Capn10	ENSMUSG00000026270.11	protein_coding	-0.582782617089935	5.10906326582001	0.129326238357071	0.391817023725182	No
1596	Capn15	ENSMUSG00000037326.10	protein_coding	-0.0509761617377935	3.58875954380245	0.932555556874919	0.987806547190187	No
1597	Capn2	ENSMUSG00000026509.15	protein_coding	-0.0256867661015897	7.78733620866981	0.944511557219268	0.991546329265658	No
1598	Capn5	ENSMUSG00000035547.14	protein_coding	0.708554601747211	4.92872541445494	0.219739672177381	0.532432744286993	No
1599	Capn6	ENSMUSG00000067276.5	protein_coding	6.72937103510853	1.70627958256958	3.98462874807715e-05	0.000514191503918309	Up
1600	Capn7	ENSMUSG00000021893.14	protein_coding	-0.48729618044342	5.81157490977753	0.203707375760282	0.514804677113699	No
1601	Capns1	ENSMUSG00000001794.13	protein_coding	0.193871349800444	5.5793758016414	0.722689497416395	0.913866499330342	No
1602	Caprin1	ENSMUSG00000027184.14	protein_coding	-0.0854362745194987	9.06691300129931	0.81430291855057	0.952277008778004	No
1603	Caprin2	ENSMUSG00000030309.16	protein_coding	-0.613559688019356	2.62312384218438	0.240676098533435	0.55980853642709	No
1604	Capsl	ENSMUSG00000039676.4	protein_coding	-4.20840283438713	4.97643677997597	1.47477081613259e-17	1.23626814507327e-15	Down
1605	Capza1	ENSMUSG00000070372.11	protein_coding	0.109131179364281	7.51616603172429	0.755863023856691	0.927760830531744	No
1606	Capza2	ENSMUSG00000015733.13	protein_coding	0.381600495521512	8.90404287116436	0.263601277397217	0.588690350693427	No
1607	Capzb	ENSMUSG00000028745.18	protein_coding	-0.280299546059806	7.43730488262686	0.414653017886778	0.732033179973617	No
1608	Car12	ENSMUSG00000032373.15	protein_coding	8.95260464596402	3.88685802075767	3.3334971531823e-10	1.18860301309807e-08	Up
1609	Car13	ENSMUSG00000027555.8	protein_coding	-0.0548138453863648	6.47552589832683	0.915340042734423	0.983753746253864	No
1610	Car2	ENSMUSG00000027562.12	protein_coding	-2.42360853854867	0.628801306937331	0.00387943448225343	0.0278062750149286	Down
1611	Car5b	ENSMUSG00000031373.4	protein_coding	1.0255302437028	4.44392996957753	0.0295441388984179	0.141387414055264	No
1612	Car9	ENSMUSG00000028463.14	protein_coding	-1.45621838577813	4.40988531400691	0.143208169684725	0.416623537547518	No
1613	Card10	ENSMUSG00000033170.14	protein_coding	0.0720583163772653	5.03036662228762	0.860205445041147	0.966147340135833	No
1614	Card19	ENSMUSG00000037960.11	protein_coding	-0.355039674762326	6.04240838644367	0.428030971908279	0.74300367484698	No
1615	Card6	ENSMUSG00000041849.7	protein_coding	-0.899021125564554	4.37603844428965	0.0277132731757456	0.134662039101185	No
1616	Carf	ENSMUSG00000026017.13	protein_coding	-0.957219229817716	2.74560008912875	0.0691525716346963	0.260671010051217	No
1617	Carhsp1	ENSMUSG00000008393.9	protein_coding	-0.0261090687387906	7.54709792124777	0.94579936506359	0.991546329265658	No
1618	Carm1	ENSMUSG00000032185.15	protein_coding	0.295078416603829	4.12819569385459	0.560505864439996	0.834346823774789	No
1619	Carmil1	ENSMUSG00000021338.17	protein_coding	-1.10211963943478	5.59391267082338	0.0109759323477372	0.0652393897768934	No
1620	Carnmt1	ENSMUSG00000024726.10	protein_coding	0.551361266445155	2.62651474004755	0.330404041085276	0.659765633705226	No
1621	Carns1	ENSMUSG00000075289.5	protein_coding	4.36182806144388	2.27067042016723	6.27030184689245e-10	2.16265615198814e-08	Up
1622	Cars	ENSMUSG00000010755.17	protein_coding	-0.889577377493825	7.83299705309993	0.0360730538571245	0.163834159560754	No
1623	Cars2	ENSMUSG00000056228.10	protein_coding	0.157081500890514	4.22063867749424	0.700709328767454	0.906127075850808	No
1624	Casc1	ENSMUSG00000043541.16	protein_coding	-1.71414842766719	1.10458007088509	0.0722553461473773	0.267977782459274	No
1625	Casc3	ENSMUSG00000078676.9	protein_coding	0.0588438022720737	3.16314117057192	0.920815091646521	0.985190558527348	No
1626	Casc4	ENSMUSG00000060227.15	protein_coding	-9.25793424470095	1.99418869442931	1.06537490498097e-12	5.16686419434833e-11	Down
1627	Casd1	ENSMUSG00000015189.12	protein_coding	3.16118044186258	3.16863513801168	4.41036550884766e-09	1.31666053327815e-07	Up
1628	Cask	ENSMUSG00000031012.17	protein_coding	0.358969685822367	4.20367314397206	0.42679660717542	0.741670750447473	No
1629	Caskin2	ENSMUSG00000034471.12	protein_coding	1.38220574264917	5.73985400856697	0.00175975367323586	0.0139742547025217	No
1630	Casp1	ENSMUSG00000025888.5	protein_coding	2.95954982571042	4.11790207216325	3.17674009161947e-05	0.000420179478366973	Up
1631	Casp12	ENSMUSG00000025887.10	protein_coding	2.62762567833537	3.62897375088502	0.00249544533430075	0.0188806617104476	Up
1632	Casp2	ENSMUSG00000029863.13	protein_coding	0.446724203978998	3.82133703128188	0.32540688908226	0.653434659034794	No
1633	Casp3	ENSMUSG00000031628.9	protein_coding	0.266398339088997	6.80538451883353	0.469914184572369	0.775659668655126	No
1634	Casp4	ENSMUSG00000033538.13	protein_coding	-1.34946596090176	1.21881120418698	0.158004686231414	0.443398895699246	No
1635	Casp6	ENSMUSG00000027997.9	protein_coding	-0.201543000175479	5.77214665879425	0.648620911480622	0.881870143510757	No
1636	Casp7	ENSMUSG00000025076.10	protein_coding	-0.0561162680408903	4.26722161000723	0.911004306359313	0.98205045871273	No
1637	Casp8	ENSMUSG00000026029.14	protein_coding	-1.50671092030802	6.338925719419	0.000196819550241286	0.00203208961415514	No
1638	Casp8ap2	ENSMUSG00000028282.12	protein_coding	-0.794940400751094	5.22767676397439	0.124443982860853	0.382054798703049	No
1639	Casp9	ENSMUSG00000028914.13	protein_coding	-0.771766174916079	4.37452950966569	0.115234087304352	0.363693350515363	No
1640	Casq2	ENSMUSG00000027861.13	protein_coding	-0.674997757479443	2.10899102738629	0.397382937844035	0.719127854983823	No
1641	Cast	ENSMUSG00000021585.10	protein_coding	-0.831101422401283	7.47894073209527	0.0288561041159659	0.138988038774694	No
1642	Castor1	ENSMUSG00000020424.3	protein_coding	0.19419341907052	2.03316642913721	0.749075278297349	0.924056125627293	No
1643	Castor2	ENSMUSG00000015944.9	protein_coding	-1.13196470965471	3.62012722280356	0.0108827385343468	0.0648863421421395	No
1644	Casz1	ENSMUSG00000028977.16	protein_coding	0.533277934672489	1.58568847659392	0.543841155706375	0.824000576335613	No
1645	Cat	ENSMUSG00000027187.10	protein_coding	-0.141454044618601	6.96676864255772	0.696631867835243	0.904130880445154	No
1646	Catsper2	ENSMUSG00000033486.14	protein_coding	-0.164727779319166	0.803364455935815	0.90509660181569	0.979861572213024	No
1647	Catsperd	ENSMUSG00000040828.10	protein_coding	0.0115053670529401	1.15115032678785	1	1	No
1648	Cav1	ENSMUSG00000007655.16	protein_coding	0.00748497573518118	5.94521522322168	0.987612052549955	1	No
1649	Cav2	ENSMUSG00000000058.6	protein_coding	-0.433762950448054	7.46536872517856	0.388541710466993	0.710742134874216	No
1650	Cavin1	ENSMUSG00000004044.9	protein_coding	-6.36115686808556	6.47221250945891	6.01316272524456e-34	2.81905976948688e-31	Down
1651	Cavin2	ENSMUSG00000045954.7	protein_coding	0.10100967016009	5.76609535410682	0.796119659625711	0.946014928823261	No
1652	Cbarp	ENSMUSG00000035640.18	protein_coding	0.933026399739846	0.901375657908358	0.374158867193776	0.698746376650755	No
1653	Cbfa2t2	ENSMUSG00000038533.15	protein_coding	0.144783769822493	5.02791147844517	0.728179080640454	0.916744304188236	No
1654	Cbfb	ENSMUSG00000031885.14	protein_coding	-0.136923170787145	4.68337649138604	0.737858883178881	0.920843104384233	No
1655	Cbl	ENSMUSG00000034342.9	protein_coding	0.686045579063729	5.39209562820903	0.120111273883488	0.373646720279478	No
1656	Cblb	ENSMUSG00000022637.11	protein_coding	-0.487921174577376	5.24636301719801	0.202034904255369	0.514185590607622	No
1657	Cblc	ENSMUSG00000040525.13	protein_coding	-1.8321004561116	5.22846156427944	1.66295647662498e-05	0.000239473300126496	No
1658	Cbll1	ENSMUSG00000020659.16	protein_coding	-0.639351508388684	4.86939542735727	0.116027748242923	0.365252235080557	No
1659	Cbr1	ENSMUSG00000051483.9	protein_coding	-1.44051407082079	5.28076708733837	0.00104585865798061	0.00881977274664792	No
1660	Cbr2	ENSMUSG00000025150.10	protein_coding	3.64127898740826	1.26264087896202	0.000135838127768744	0.00148099829569058	Up
1661	Cbr3	ENSMUSG00000022947.8	protein_coding	6.67298779532309	1.69103092998605	3.09486809630479e-08	7.71158274862716e-07	Up
1662	Cbr4	ENSMUSG00000031641.14	protein_coding	-1.12033131301259	4.2163972756347	0.0124632845627306	0.0721024935991974	No
1663	Cbs	ENSMUSG00000024039.15	protein_coding	4.36873409287357	0.870341158033333	0.000188445607747353	0.00196648351431656	Up
1664	Cbwd1	ENSMUSG00000024878.9	protein_coding	-0.547045840505798	4.5330938033299	0.197033360502236	0.506200178046945	No
1665	Cbx1	ENSMUSG00000018666.13	protein_coding	-0.359012101226659	5.49330332428428	0.338016094554583	0.666984357544202	No
1666	Cbx2	ENSMUSG00000025577.7	protein_coding	2.91251279150928	5.95335662936775	2.26804110564777e-10	8.22603562042678e-09	Up
1667	Cbx3	ENSMUSG00000029836.15	protein_coding	-0.226730766064031	7.33070979418937	0.600549033595171	0.857085344444386	No
1668	Cbx4	ENSMUSG00000039989.7	protein_coding	1.46968701014628	3.6700789851529	0.00355363779360726	0.0256892902292865	No
1669	Cbx5	ENSMUSG00000009575.14	protein_coding	0.763265346174832	7.47061526959057	0.0782751536327988	0.282361611480184	No
1670	Cbx6	ENSMUSG00000089715.12	protein_coding	-0.223098470750627	5.75902212805401	0.596219069276903	0.854966832250616	No
1671	Cbx7	ENSMUSG00000053411.16	protein_coding	1.34896020829683	0.997156931043378	0.0768188011779249	0.279256859652548	No
1672	Cbx8	ENSMUSG00000025578.9	protein_coding	2.64999140449422	5.06948172558133	1.7984655477935e-09	5.73425110931238e-08	Up
1673	Cby1	ENSMUSG00000022428.8	protein_coding	-0.145870829980392	5.12212140512687	0.716341038730874	0.911469134747579	No
1674	Cc2d1a	ENSMUSG00000036686.16	protein_coding	-0.0398287119960154	3.84415210354351	0.94097981825953	0.990842903213471	No
1675	Cc2d1b	ENSMUSG00000028582.14	protein_coding	-0.767536681114895	6.21124441004117	0.0427930722333103	0.185568587985352	No
1676	Cc2d2a	ENSMUSG00000039765.15	protein_coding	1.64344015654251	2.84389637163478	0.00339905857405726	0.0247841494414843	No
1677	Ccar1	ENSMUSG00000020074.7	protein_coding	-0.185814299094421	6.86518245982282	0.617628610564082	0.866062141632896	No
1678	Ccar2	ENSMUSG00000033712.6	protein_coding	-0.296928353546697	4.83221650543109	0.456354391992349	0.76653176160342	No
1679	Ccbe1	ENSMUSG00000046318.16	protein_coding	-3.09445927214384	6.6032333807727	0.00876968477146387	0.0544150342339165	No
1680	Ccdc102a	ENSMUSG00000063605.5	protein_coding	0.319612546076099	2.75308311982333	0.658049638308529	0.886598437648681	No
1681	Ccdc103	ENSMUSG00000020930.9	protein_coding	-2.59755301144423	2.40159904671636	0.000194608550942792	0.00201518320284868	Down
1682	Ccdc107	ENSMUSG00000028461.12	protein_coding	-0.873065402556859	5.43189267427319	0.0454789910447424	0.193894600419114	No
1683	Ccdc112	ENSMUSG00000071855.5	protein_coding	-0.547503281727439	1.27562805800978	0.447901972073926	0.758163033232383	No
1684	Ccdc115	ENSMUSG00000042111.9	protein_coding	0.516148568213006	4.78409506800558	0.231292505747363	0.548361217035048	No
1685	Ccdc117	ENSMUSG00000020482.4	protein_coding	0.141099192270078	2.89692494521063	0.799876028319397	0.947820450067842	No
1686	Ccdc12	ENSMUSG00000019659.8	protein_coding	0.0095897413710534	5.07738271589613	0.986653771652602	1	No
1687	Ccdc120	ENSMUSG00000031150.13	protein_coding	-0.703565391647454	5.18187790773329	0.0798914609965385	0.286204987528656	No
1688	Ccdc122	ENSMUSG00000034795.14	protein_coding	-0.235648968687989	0.864800843671017	0.845574463807275	0.961755807078367	No
1689	Ccdc124	ENSMUSG00000007721.6	protein_coding	-0.0226261515954991	6.88705689076612	0.949869011943321	0.99170586878741	No
1690	Ccdc125	ENSMUSG00000048924.14	protein_coding	-0.433001061977302	2.43760460873563	0.441583304963415	0.752533356031371	No
1691	Ccdc126	ENSMUSG00000050786.8	protein_coding	0.459642197813085	5.29286802475235	0.260839065571266	0.58579206895653	No
1692	Ccdc127	ENSMUSG00000021578.17	protein_coding	0.0370805065540704	6.44967829628301	0.918282954280622	0.984517775073138	No
1693	Ccdc130	ENSMUSG00000004994.12	protein_coding	-0.215099044301994	3.70960417431295	0.66900807542071	0.891096985195585	No
1694	Ccdc134	ENSMUSG00000068114.7	protein_coding	-0.170199150773543	3.18061041155751	0.737989812139026	0.920843104384233	No
1695	Ccdc136	ENSMUSG00000029769.16	protein_coding	0.27925126247652	2.10878657325541	0.663672552154959	0.889585944629745	No
1696	Ccdc137	ENSMUSG00000049957.14	protein_coding	-1.91821891856243	5.19784162575064	5.1030817006165e-05	0.000638288618245096	No
1697	Ccdc138	ENSMUSG00000038010.9	protein_coding	-0.976828380436099	2.25543000212447	0.122400814306711	0.37813718430562	No
1698	Ccdc14	ENSMUSG00000022833.7	protein_coding	-0.456925091562737	3.35490445347567	0.34331288968511	0.670938646116186	No
1699	Ccdc141	ENSMUSG00000044033.16	protein_coding	-3.92786480065651	1.29677947126515	1.25276365671095e-05	0.000186778355319755	Down
1700	Ccdc148	ENSMUSG00000036641.9	protein_coding	-1.98180666904461	0.863438007100298	0.0142339783546189	0.0801325945593762	No
1701	Ccdc149	ENSMUSG00000045790.10	protein_coding	0.197995216725203	0.442062319276979	0.893090459188655	0.977030557176579	No
1702	Ccdc15	ENSMUSG00000034303.7	protein_coding	-0.289353679396443	2.11139140033943	0.690254344146531	0.901136934160038	No
1703	Ccdc151	ENSMUSG00000039632.13	protein_coding	-3.02557213238618	1.18521680385795	0.000912563887875568	0.0078776804447431	Down
1704	Ccdc157	ENSMUSG00000051427.14	protein_coding	-0.31255132020664	3.54052224888261	0.495148775430604	0.793265814378	No
1705	Ccdc159	ENSMUSG00000006241.16	protein_coding	1.29534398653933	0.699492558233976	0.242726986466831	0.56276002134725	No
1706	Ccdc163	ENSMUSG00000028689.14	protein_coding	-1.30426031353867	2.26896493780906	0.0264939184539949	0.13008534514766	No
1707	Ccdc167	ENSMUSG00000024018.18	protein_coding	0.542285585011933	3.00760667197216	0.262979915120224	0.588335059312796	No
1708	Ccdc17	ENSMUSG00000034035.18	protein_coding	-0.911516994705829	1.27613330410073	0.445820795883372	0.755751926381643	No
1709	Ccdc171	ENSMUSG00000052407.17	protein_coding	-0.998385528124684	1.30942699822883	0.157093539212306	0.442181458605598	No
1710	Ccdc173	ENSMUSG00000070883.3	protein_coding	-0.661801383476429	1.32674310874918	0.440147270375822	0.751468053468728	No
1711	Ccdc174	ENSMUSG00000034083.16	protein_coding	-0.363329291078017	3.75584560184982	0.409910062543616	0.7283326181467	No
1712	Ccdc18	ENSMUSG00000056531.11	protein_coding	-0.620632904691293	1.87685526168823	0.456981834227641	0.766765118989061	No
1713	Ccdc181	ENSMUSG00000026578.6	protein_coding	-1.17230802821458	4.32620479402785	0.0105029337625064	0.0630058537056034	No
1714	Ccdc184	ENSMUSG00000029875.5	protein_coding	-4.44470926835066	-0.0794521273887753	0.000420137488312977	0.00400719762989904	Down
1715	Ccdc186	ENSMUSG00000035173.14	protein_coding	-0.558661013930826	5.06803478671151	0.275598832726908	0.601885787553002	No
1716	Ccdc189	ENSMUSG00000057176.4	protein_coding	-1.7104456338489	4.55993823636514	0.0125435039394657	0.0723681280153862	No
1717	Ccdc191	ENSMUSG00000022701.18	protein_coding	-0.47640167613434	2.76310530919673	0.456626951242827	0.766746290246586	No
1718	Ccdc22	ENSMUSG00000031143.4	protein_coding	-0.824553457315976	5.44032365777469	0.0310349189089525	0.146746359189212	No
1719	Ccdc25	ENSMUSG00000022035.6	protein_coding	-0.387875635805609	5.77090409293312	0.301195340180051	0.628766679530573	No
1720	Ccdc28a	ENSMUSG00000059554.12	protein_coding	-0.842054602907401	2.91666987704786	0.103308676749338	0.338076843405668	No
1721	Ccdc32	ENSMUSG00000039983.13	protein_coding	-0.513606719472832	4.21006523173524	0.240241210673386	0.559310878187185	No
1722	Ccdc34	ENSMUSG00000027160.16	protein_coding	-0.0695988674329949	4.97701404400834	0.870550804724512	0.969252536388677	No
1723	Ccdc40	ENSMUSG00000039963.19	protein_coding	-5.19818709298723	2.47670830597221	1.53282813477285e-08	4.08474495367467e-07	Down
1724	Ccdc43	ENSMUSG00000020925.16	protein_coding	-0.481097050434073	5.93987807743987	0.190557129425914	0.495190339616757	No
1725	Ccdc47	ENSMUSG00000078622.8	protein_coding	-0.154020355298859	8.15116612387098	0.64856521912069	0.881870143510757	No
1726	Ccdc50	ENSMUSG00000038127.14	protein_coding	-0.271924521684489	6.43762820016681	0.545129853610804	0.82423846410356	No
1727	Ccdc51	ENSMUSG00000025645.8	protein_coding	-0.10572085642925	3.60143945969777	0.833948135948623	0.958796872475257	No
1728	Ccdc57	ENSMUSG00000048445.6	protein_coding	-1.00014373046789	2.60505674171248	0.0985704688273232	0.32884859737676	No
1729	Ccdc58	ENSMUSG00000075229.11	protein_coding	0.251901356540792	4.99903201463479	0.530677341643042	0.816099354940788	No
1730	Ccdc59	ENSMUSG00000019897.8	protein_coding	-0.244846977020332	5.01618318244427	0.537907118183305	0.820665794300235	No
1731	Ccdc6	ENSMUSG00000048701.13	protein_coding	-0.767313743499036	6.12601312480774	0.0385478644293316	0.172355658052448	No
1732	Ccdc61	ENSMUSG00000074358.9	protein_coding	0.00104504748301539	4.44488068027529	1	1	No
1733	Ccdc62	ENSMUSG00000061882.12	protein_coding	-0.120671613809393	0.822168323321127	0.952233188004036	0.992128380422675	No
1734	Ccdc65	ENSMUSG00000003354.6	protein_coding	-2.79830769163944	2.50037270368887	4.34283703410447e-06	7.07485600742528e-05	Down
1735	Ccdc66	ENSMUSG00000046753.10	protein_coding	-0.528699455300549	4.66639805819115	0.223494280126088	0.538176726674237	No
1736	Ccdc68	ENSMUSG00000038903.13	protein_coding	1.48304719843782	2.64524377596978	0.0442458370146195	0.189980937900629	No
1737	Ccdc71	ENSMUSG00000049305.6	protein_coding	0.157242846444599	5.7960605929216	0.689226487056566	0.900777125372958	No
1738	Ccdc71l	ENSMUSG00000090946.3	protein_coding	-1.36857431111694	0.822649704570702	0.0836350751020808	0.295383030313097	No
1739	Ccdc77	ENSMUSG00000030177.14	protein_coding	-0.341797932020236	3.15761720736223	0.467948072260854	0.774184642357586	No
1740	Ccdc82	ENSMUSG00000079084.10	protein_coding	-0.288922827334707	3.54251398788417	0.53242828240357	0.816997048977288	No
1741	Ccdc84	ENSMUSG00000043923.8	protein_coding	-0.0162025156742174	2.74804693658391	1	1	No
1742	Ccdc85a	ENSMUSG00000032878.16	protein_coding	-6.610204444727	1.79182067579444	1.12053329251419e-06	2.02335383974959e-05	Down
1743	Ccdc85b	ENSMUSG00000095098.2	protein_coding	-0.196739679645512	6.57207040018006	0.633627565119026	0.873035156303528	No
1744	Ccdc85c	ENSMUSG00000084883.2	protein_coding	-0.544887008866996	1.49240191406885	0.458485135511412	0.76796411873805	No
1745	Ccdc86	ENSMUSG00000024732.7	protein_coding	-0.338457272125103	6.34024026882868	0.440942376369346	0.752216792464041	No
1746	Ccdc87	ENSMUSG00000067872.2	protein_coding	-0.755946416255683	0.583447870269569	0.389491113356351	0.711630847699869	No
1747	Ccdc88a	ENSMUSG00000032740.16	protein_coding	0.991918031571694	4.3177149234196	0.0170284150774234	0.0925883496778457	No
1748	Ccdc88c	ENSMUSG00000021182.16	protein_coding	-0.845033770541957	3.4622354050052	0.18469362219892	0.486308538611005	No
1749	Ccdc9	ENSMUSG00000041375.18	protein_coding	0.423572968652727	0.589915846264874	0.66932205846455	0.891096985195585	No
1750	Ccdc90b	ENSMUSG00000030613.13	protein_coding	-0.838722772711951	5.59396305590295	0.0959670257422237	0.323976393734951	No
1751	Ccdc91	ENSMUSG00000030301.17	protein_coding	-0.892878962853161	5.71151146652099	0.0472937485361723	0.199643506337107	No
1752	Ccdc92	ENSMUSG00000037979.13	protein_coding	-0.0260499004154974	4.51227600897165	0.95700675813582	0.993911350876535	No
1753	Ccdc93	ENSMUSG00000026339.18	protein_coding	-1.07145900379702	4.96072195267806	0.0142900364663124	0.0803211729975943	No
1754	Ccdc96	ENSMUSG00000050677.2	protein_coding	-2.4129329503869	3.07214829213496	1.57054358454093e-05	0.000227980971251365	Down
1755	Ccdc97	ENSMUSG00000002608.8	protein_coding	0.0928841699563633	5.23622692268317	0.82389749117643	0.955727130068846	No
1756	Ccdc9b	ENSMUSG00000045838.8	protein_coding	0.46985540656225	3.84425617431634	0.293763591114506	0.620527750524602	No
1757	Cchcr1	ENSMUSG00000040312.14	protein_coding	-0.700824715145139	3.99761085677116	0.129792844964285	0.392687169595787	No
1758	Ccl2	ENSMUSG00000035385.5	protein_coding	-3.42562349132916	6.28888083026598	6.61351992010594e-09	1.91127705818952e-07	Down
1759	Ccl20	ENSMUSG00000026166.14	protein_coding	-7.204456345215	5.1128420538461	3.07843616607346e-30	9.06205697445531e-28	Down
1760	Ccl25	ENSMUSG00000023235.14	protein_coding	0.0332361404566556	3.15279251504846	0.963134647259818	0.995688731317164	No
1761	Ccl27a	ENSMUSG00000073888.13	protein_coding	0.382779577606453	1.04834502874816	0.692621279846213	0.902655381925865	No
1762	Ccl5	ENSMUSG00000035042.2	protein_coding	-3.01161489100646	4.93138180473468	8.90677090215581e-06	0.000137155603503027	Down
1763	Ccl7	ENSMUSG00000035373.2	protein_coding	0.102882383193709	1.66651491990625	0.914026923776309	0.983571605981511	No
1764	Ccm2	ENSMUSG00000000378.15	protein_coding	0.0408229726560078	5.37018755142788	0.943931068760271	0.991546329265658	No
1765	Ccn1	ENSMUSG00000028195.4	protein_coding	0.763792163857643	9.81801134479576	0.243165866128781	0.563322388993065	No
1766	Ccn2	ENSMUSG00000019997.11	protein_coding	0.5671229749908	7.52509486321986	0.470120196536966	0.775750416864153	No
1767	Ccn3	ENSMUSG00000037362.8	protein_coding	-3.44791049260901	-0.117478238499754	0.00794778530492385	0.0500015240505597	No
1768	Ccn4	ENSMUSG00000005124.10	protein_coding	0.62526794014223	3.178068471409	0.401378309610304	0.722812155789902	No
1769	Ccn5	ENSMUSG00000027656.7	protein_coding	5.56977419066276	4.69760841142013	2.71722560625194e-13	1.46360177548669e-11	Up
1770	Ccna2	ENSMUSG00000027715.9	protein_coding	0.61555922013468	7.72189927998936	0.438679449217359	0.75073687223877	No
1771	Ccnb1	ENSMUSG00000041431.16	protein_coding	0.378037903952114	7.38245742640108	0.681904925022315	0.897624016319932	No
1772	Ccnb1-ps	ENSMUSG00000048574.9	processed_pseudogene	1.46731135474007	0.429224878404918	0.552801345571371	0.829267531671298	No
1773	Ccnb2	ENSMUSG00000032218.7	protein_coding	-0.561569699024375	5.46019217632172	0.553262733167981	0.829329838415618	No
1774	Ccnc	ENSMUSG00000028252.20	protein_coding	-0.938324498799307	6.09407924866277	0.0113241784767609	0.0667947116304003	No
1775	Ccnd1	ENSMUSG00000070348.5	protein_coding	-0.338196382715324	9.57337135588274	0.429835218432421	0.744795802140811	No
1776	Ccnd2	ENSMUSG00000000184.12	protein_coding	4.04272206219124	3.48767889560661	0.00072253901966541	0.00641817467433316	Up
1777	Ccnd3	ENSMUSG00000034165.16	protein_coding	-0.70576361861411	7.16332310605053	0.0787393537331389	0.283551277255781	No
1778	Ccndbp1	ENSMUSG00000023572.16	protein_coding	-0.733850394780233	5.56124521892426	0.169936844451592	0.462394793006932	No
1779	Ccne1	ENSMUSG00000002068.16	protein_coding	-1.0382690310707	6.32198657416332	0.124021107635593	0.381404076883222	No
1780	Ccne2	ENSMUSG00000028212.16	protein_coding	-0.984415947613972	6.04448087921449	0.128459375771504	0.390218089396616	No
1781	Ccnf	ENSMUSG00000072082.7	protein_coding	0.00558277278755791	6.27247585474227	0.995868396991118	1	No
1782	Ccng1	ENSMUSG00000020326.7	protein_coding	-0.140124107042025	8.9859835776719	0.696044072526212	0.904130880445154	No
1783	Ccng2	ENSMUSG00000029385.14	protein_coding	1.49661502694653	3.45912827406851	0.0253359746436352	0.125667228463611	No
1784	Ccnh	ENSMUSG00000021548.10	protein_coding	-0.43356976174295	5.75112144279797	0.237996280181945	0.558004814476856	No
1785	Ccni	ENSMUSG00000063015.12	protein_coding	0.457164270121537	4.76598411665743	0.401473602209005	0.722880918458263	No
1786	Ccnj	ENSMUSG00000025010.14	protein_coding	-0.271411847344116	2.5805362114176	0.668000498300408	0.890621645075006	No
1787	Ccnk	ENSMUSG00000021258.10	protein_coding	0.0536773164321565	2.17773541890635	0.956316042036754	0.993520064026693	No
1788	Ccnl1	ENSMUSG00000027829.15	protein_coding	0.302440382099596	5.15387449297028	0.434930315118421	0.74868777343278	No
1789	Ccnl2	ENSMUSG00000029068.16	protein_coding	0.308714873177317	3.88028543006321	0.500873888645811	0.796490161115412	No
1790	Ccno	ENSMUSG00000042417.5	protein_coding	-1.6057570954668	0.256682116865041	0.102998021820917	0.337604867446822	No
1791	Ccnq	ENSMUSG00000049489.5	protein_coding	0.277203624385795	4.32537079021411	0.497927533666055	0.794900582815604	No
1792	Ccnt1	ENSMUSG00000011960.12	protein_coding	-0.0223762095149997	6.00436195310279	0.953101083468273	0.992337482911616	No
1793	Ccnt2	ENSMUSG00000026349.14	protein_coding	-0.161178259600436	4.65727931853328	0.693199057181857	0.902913528072437	No
1794	Ccny	ENSMUSG00000024286.8	protein_coding	-0.364085323178972	5.61376821938441	0.326214203718428	0.654392930375255	No
1795	Ccnyl1	ENSMUSG00000070871.10	protein_coding	-0.347430312923964	1.94523451966345	0.651362154719013	0.883396789489271	No
1796	Ccp110	ENSMUSG00000033904.16	protein_coding	-0.22853221026921	3.58467720442702	0.701755357656264	0.906127075850808	No
1797	Ccpg1	ENSMUSG00000034563.16	protein_coding	-0.934797177443468	5.26192824393387	0.0868256278782112	0.302932413914663	No
1798	Ccpg1os	ENSMUSG00000086158.2	protein_coding	-2.39596498461739	2.91174206463539	4.58092920479316e-05	0.00057927474399872	Down
1799	Ccs	ENSMUSG00000034108.6	protein_coding	0.195820698352898	5.80437363757718	0.651221782196201	0.883396789489271	No
1800	Ccser2	ENSMUSG00000058690.14	protein_coding	-0.0787838672586057	5.74891279165358	0.834461767760974	0.958796872475257	No
1801	Cct2	ENSMUSG00000034024.8	protein_coding	0.155522971142333	8.93785549551038	0.665861427546231	0.890621645075006	No
1802	Cct3	ENSMUSG00000001416.13	protein_coding	0.31971496882263	9.33303109759853	0.361198065944674	0.68845732852397	No
1803	Cct4	ENSMUSG00000007739.10	protein_coding	0.122034164875794	9.19878379552024	0.717451354761659	0.911864393633547	No
1804	Cct5	ENSMUSG00000022234.15	protein_coding	0.029389448753107	9.56984148539878	0.932217825594183	0.987667036914602	No
1805	Cct6a	ENSMUSG00000029447.11	processed_transcript	1.06106314870289	9.86869544790068	0.00198011595761285	0.0154527175039849	No
1806	Cct7	ENSMUSG00000030007.8	protein_coding	0.333344536781845	9.84554382168692	0.322267542385316	0.650081681516069	No
1807	Cct8	ENSMUSG00000025613.13	protein_coding	-0.375342034145671	9.12268316054422	0.277464523288413	0.604274279873195	No
1808	Ccz1	ENSMUSG00000029617.10	protein_coding	-2.12967056325934	5.60001145639945	9.00076955171635e-08	2.04178747286067e-06	Down
1809	Cd109	ENSMUSG00000046186.8	protein_coding	-0.158311694604571	4.71821682087156	0.704841891367782	0.907433753146194	No
1810	Cd14	ENSMUSG00000051439.7	protein_coding	-1.6139963022881	5.63603848160202	0.00637184696250091	0.0418986175851099	No
1811	Cd151	ENSMUSG00000025510.14	protein_coding	1.12442894333037	6.46073211305283	0.00181824837364309	0.0143576967645504	No
1812	Cd164	ENSMUSG00000019818.15	protein_coding	0.152729979976819	8.55119760968499	0.649514047158891	0.882329771296119	No
1813	Cd1d1	ENSMUSG00000028076.12	protein_coding	-2.63415251841386	2.99750815733365	5.32687172680876e-05	0.000664310761753155	Down
1814	Cd200	ENSMUSG00000022661.14	protein_coding	2.20587404922983	7.03038750412576	0.000912984453502775	0.0078776804447431	Up
1815	Cd24a	ENSMUSG00000047139.9	protein_coding	1.69514511847699	10.5938151125273	0.000189971522576038	0.00197751606313116	No
1816	Cd274	ENSMUSG00000016496.7	protein_coding	-0.487552042831758	1.27253073759697	0.60131198200532	0.857623331630799	No
1817	Cd276	ENSMUSG00000035914.11	protein_coding	-1.20743600316134	6.12925231173538	0.00171771915036871	0.0137033073262589	No
1818	Cd2ap	ENSMUSG00000061665.7	protein_coding	-0.421432505866545	5.9758037233103	0.357258936926232	0.684216870444617	No
1819	Cd2bp2	ENSMUSG00000042502.10	protein_coding	-0.707161371954535	6.23630403345637	0.0737062860097047	0.270977103778926	No
1820	Cd320	ENSMUSG00000002308.16	protein_coding	0.174143868317178	5.16225783555503	0.650955982645115	0.883340569073957	No
1821	Cd38	ENSMUSG00000029084.5	protein_coding	0.106816945723504	2.56926880672239	0.867197285330234	0.967561325492297	No
1822	Cd3eap	ENSMUSG00000047649.9	protein_coding	0.00688557142927211	5.36666444842316	0.990068209377704	1	No
1823	Cd40	ENSMUSG00000017652.16	protein_coding	-3.91106564467613	3.12196918138883	3.66586890959923e-05	0.000478376996471206	Down
1824	Cd44	ENSMUSG00000005087.17	protein_coding	-1.34667482343579	9.36106047886194	0.00392523444674851	0.0280076762271379	No
1825	Cd47	ENSMUSG00000055447.19	protein_coding	0.96539066290273	8.32036488573914	0.00915286279340973	0.0564829918878784	No
1826	Cd55	ENSMUSG00000026399.12	protein_coding	-10.8416515692847	3.52281781832029	6.66247976155794e-22	9.26743613426378e-20	Down
1827	Cd59a	ENSMUSG00000032679.12	protein_coding	7.68739746645445	0.502411846881491	2.57383526442051e-06	4.35556240334689e-05	Up
1828	Cd63	ENSMUSG00000025351.14	protein_coding	0.26783332209306	10.1860511645078	0.494579693025977	0.792949779877433	No
1829	Cd63-ps	ENSMUSG00000085939.3	transcribed_processed_pseudogene	0.0153591177811082	2.65014424967448	0.982949599855561	1	No
1830	Cd68	ENSMUSG00000018774.13	protein_coding	-1.83060900334268	3.25432102630494	0.00573583277986948	0.0384555992201207	No
1831	Cd81	ENSMUSG00000037706.17	protein_coding	0.178401742178824	9.63002890040504	0.771296740172628	0.93471269862184	No
1832	Cd82	ENSMUSG00000027215.13	protein_coding	-1.11335079114787	5.93261611305372	0.0829943161123954	0.293940138038808	No
1833	Cd9	ENSMUSG00000030342.8	protein_coding	0.720449678967892	10.1584397651666	0.177412080956903	0.474835916037288	No
1834	Cd99l2	ENSMUSG00000035776.14	protein_coding	-0.0654624453365429	5.86039652223119	0.862074791014672	0.96622540034419	No
1835	Cda	ENSMUSG00000028755.3	protein_coding	-1.69261578831647	1.06588911425634	0.0625228086545232	0.243586861172347	No
1836	Cdadc1	ENSMUSG00000021982.14	protein_coding	-0.256625458570611	4.22513602550376	0.59454982552434	0.854138201281024	No
1837	Cdan1	ENSMUSG00000027284.16	protein_coding	-0.274424588707927	2.02218315347938	0.677513552918957	0.895007989234832	No
1838	Cdc123	ENSMUSG00000039128.13	protein_coding	-0.441801680364702	6.99890634901701	0.201704851616954	0.513789485931858	No
1839	Cdc14a	ENSMUSG00000033502.14	protein_coding	-1.59091509342352	4.52335280951401	0.000115469802093712	0.00128836521069716	No
1840	Cdc14b	ENSMUSG00000033102.15	protein_coding	-1.14886217750191	2.78926488067796	0.0239096025597854	0.120324984180588	No
1841	Cdc16	ENSMUSG00000038416.15	protein_coding	0.434260393939573	6.35677894376757	0.224342986356251	0.53931298725991	No
1842	Cdc20	ENSMUSG00000006398.15	protein_coding	0.469660587752994	6.69821760906147	0.593013892374858	0.853966990862453	No
1843	Cdc23	ENSMUSG00000024370.17	protein_coding	-0.593540493992143	5.96273989329557	0.167009203721219	0.457378299589613	No
1844	Cdc25a	ENSMUSG00000032477.14	protein_coding	-0.672110686933394	4.17445131652057	0.19973011224565	0.510434839653834	No
1845	Cdc25b	ENSMUSG00000027330.16	protein_coding	0.411047283283634	5.02822377769605	0.582257027283668	0.846663923188589	No
1846	Cdc25c	ENSMUSG00000044201.10	protein_coding	0.00249020455198876	4.11375869639395	1	1	No
1847	Cdc26	ENSMUSG00000066149.11	protein_coding	-0.478743792153609	5.26718717477946	0.205143132119304	0.516481433019972	No
1848	Cdc27	ENSMUSG00000020687.13	protein_coding	0.101151891494887	6.20680513806625	0.868388810503118	0.968042951180685	No
1849	Cdc34	ENSMUSG00000020307.15	protein_coding	0.00762020835572453	5.50976911345446	0.991947787050994	1	No
1850	Cdc37	ENSMUSG00000019471.10	protein_coding	-0.134669587099405	8.5310368029733	0.705375741424271	0.907751742064703	No
1851	Cdc37l1	ENSMUSG00000024780.7	protein_coding	-0.260482914842021	5.79919314307468	0.487632333818298	0.788710718307184	No
1852	Cdc40	ENSMUSG00000038446.8	protein_coding	-0.409047011453302	5.31074022602472	0.309531472332798	0.636667107050464	No
1853	Cdc42	ENSMUSG00000006699.17	protein_coding	-0.0761508930543532	9.14331007734764	0.824652329479853	0.956212683486981	No
1854	Cdc42bpa	ENSMUSG00000026490.18	protein_coding	-0.374584310334325	4.87827124033641	0.456966561095911	0.766765118989061	No
1855	Cdc42bpb	ENSMUSG00000021279.5	protein_coding	-0.435239727773925	5.30739676464554	0.270524106804356	0.596359133390723	No
1856	Cdc42bpg	ENSMUSG00000024769.7	protein_coding	-0.00206916850310595	2.55263044901116	0.999999999999999	1	No
1857	Cdc42ep1	ENSMUSG00000049521.2	protein_coding	0.950252165396045	6.91210376281655	0.0123671839965211	0.0717311873405026	No
1858	Cdc42ep2	ENSMUSG00000045664.5	protein_coding	2.35271596281	3.37475959140222	0.0102850886748332	0.0619650892175339	No
1859	Cdc42ep3	ENSMUSG00000036533.9	protein_coding	1.08093608284605	6.56118891304354	0.0108364561741632	0.0646713164792825	No
1860	Cdc42ep4	ENSMUSG00000041598.7	protein_coding	-0.35111481907988	4.56498291326208	0.379782575009529	0.70261441602903	No
1861	Cdc42ep5	ENSMUSG00000063838.6	protein_coding	2.47395808029878	1.02437616611274	0.00131607486277166	0.0108597624595591	Up
1862	Cdc42se1	ENSMUSG00000046722.14	protein_coding	0.652770198047745	7.92202044292322	0.0626760482294171	0.244033656871105	No
1863	Cdc42se2	ENSMUSG00000052298.12	protein_coding	-0.0188456935372181	6.94236935530748	0.959757767138433	0.99472806160962	No
1864	Cdc45	ENSMUSG00000000028.15	protein_coding	-0.116209798195973	5.71092047287151	0.839244270375688	0.960445208229729	No
1865	Cdc5l	ENSMUSG00000023932.9	protein_coding	0.240641024434374	6.95340467120349	0.492249052541819	0.791322939418422	No
1866	Cdc6	ENSMUSG00000017499.15	protein_coding	-0.638146270147478	5.70244629685102	0.310910800866011	0.638152054700621	No
1867	Cdc7	ENSMUSG00000029283.17	protein_coding	0.283776816882841	3.73526059532191	0.620211999350018	0.86709117382069	No
1868	Cdc73	ENSMUSG00000026361.9	protein_coding	-0.221500654245243	3.38181468069396	0.6669111198947	0.890621645075006	No
1869	Cdca2	ENSMUSG00000048922.18	protein_coding	-0.50250957807245	4.85880128908886	0.533003683086235	0.817107989794693	No
1870	Cdca3	ENSMUSG00000023505.13	protein_coding	1.00284759347522	5.0825973430741	0.202390452956367	0.514326109922042	No
1871	Cdca4	ENSMUSG00000047832.9	protein_coding	-0.329716519291688	5.98181242491375	0.440402271473734	0.751599404572982	No
1872	Cdca5	ENSMUSG00000024791.10	protein_coding	-0.15829577270945	5.16682449185394	0.816895748229838	0.953112679996367	No
1873	Cdca7	ENSMUSG00000055612.15	protein_coding	-0.340709181689007	5.37510093885924	0.560856634053608	0.834527245074712	No
1874	Cdca7l	ENSMUSG00000021175.15	protein_coding	-0.551875565988202	5.98708768950369	0.27486923975389	0.600810712623855	No
1875	Cdca8	ENSMUSG00000028873.16	protein_coding	-0.07796102751644	6.00754608840369	0.915459790197955	0.983753746253864	No
1876	Cdcp1	ENSMUSG00000035498.10	protein_coding	-3.31413867090962	7.01384648637486	4.25647448279754e-11	1.7050143671915e-09	Down
1877	Cdh1	ENSMUSG00000000303.12	protein_coding	-2.42815052718121	8.28693588521882	1.05552316113889e-10	4.04873096172607e-09	Down
1878	Cdh2	ENSMUSG00000024304.14	protein_coding	0.611049628761847	7.89803437483254	0.342846560675247	0.670910522501501	No
1879	Cdh23	ENSMUSG00000012819.15	protein_coding	0.729441804893477	1.64700991538559	0.286637004517268	0.613205888634393	No
1880	Cdh24	ENSMUSG00000059674.7	protein_coding	0.418379929812897	2.66350597886263	0.54017153380435	0.821947268185393	No
1881	Cdhr1	ENSMUSG00000021803.10	protein_coding	-3.35389584460063	3.31207203189868	9.02649029754311e-09	2.52527225622264e-07	Down
1882	Cdip1	ENSMUSG00000004071.13	protein_coding	-0.321511225705867	5.05631898115929	0.409454618188516	0.728034352722326	No
1883	Cdipt	ENSMUSG00000030682.4	protein_coding	-1.1317254530946	7.62628968251546	0.00145072560971333	0.0118625870592709	No
1884	Cdk1	ENSMUSG00000019942.13	protein_coding	-0.092658688388023	7.51175779402022	0.885286624777759	0.974941428317669	No
1885	Cdk10	ENSMUSG00000033862.7	protein_coding	-0.423985597486439	5.2824722131667	0.280662920972727	0.60807133940726	No
1886	Cdk11b	ENSMUSG00000029062.14	protein_coding	-0.459617621923436	5.32747371721843	0.24200688345782	0.561665407189052	No
1887	Cdk12	ENSMUSG00000003119.14	protein_coding	-0.260197636594392	3.37050384913818	0.638443891799915	0.876129963400187	No
1888	Cdk13	ENSMUSG00000041297.8	protein_coding	0.367212549674616	3.11695667197825	0.473325929356067	0.777391931203983	No
1889	Cdk14	ENSMUSG00000028926.15	protein_coding	1.15835180178274	4.5793372875658	0.0108425646309577	0.0646772776148267	No
1890	Cdk16	ENSMUSG00000031065.14	protein_coding	0.227845390039299	5.47305346467703	0.556936351163185	0.83143733782264	No
1891	Cdk17	ENSMUSG00000020015.10	protein_coding	0.0743258185240917	3.224210885739	0.902338564245736	0.979047743161643	No
1892	Cdk18	ENSMUSG00000026437.11	protein_coding	-0.989001417456057	3.45213126583433	0.0401404816651792	0.176729814580118	No
1893	Cdk19	ENSMUSG00000038481.13	protein_coding	1.48743358003727	4.43438475039068	0.0252666027257724	0.125412191223793	No
1894	Cdk2	ENSMUSG00000025358.16	protein_coding	-0.638006152547683	5.6706700725347	0.177463931588407	0.474835916037288	No
1895	Cdk20	ENSMUSG00000021483.8	protein_coding	-0.329484411367368	2.55950581410234	0.555253822358158	0.830485984096605	No
1896	Cdk2ap1	ENSMUSG00000029394.11	protein_coding	0.214239310479769	4.17811385225481	0.627275067628648	0.87004687771679	No
1897	Cdk2ap2	ENSMUSG00000024856.10	protein_coding	-0.263407335426711	6.46977099650106	0.574320993165059	0.842772447424452	No
1898	Cdk3-ps	ENSMUSG00000092300.7	polymorphic_pseudogene	-1.66500441256217	1.21914622744399	0.0528391849368786	0.215963320287701	No
1899	Cdk4	ENSMUSG00000006728.12	protein_coding	0.286883921916152	9.10553215740537	0.428087043818852	0.74300367484698	No
1900	Cdk5	ENSMUSG00000028969.10	protein_coding	0.418269946463917	6.08043562852505	0.31936576546236	0.645852114998412	No
1901	Cdk5rap1	ENSMUSG00000027487.11	protein_coding	-0.526346652119051	3.80057478018588	0.217944815288847	0.53110688732241	No
1902	Cdk5rap2	ENSMUSG00000039298.16	protein_coding	-0.265593658935112	5.15903238906895	0.552252200540053	0.829229935283035	No
1903	Cdk5rap3	ENSMUSG00000018669.14	protein_coding	-0.217133249161737	6.105559475038	0.641120931418515	0.878090104944337	No
1904	Cdk6	ENSMUSG00000040274.11	protein_coding	-0.459098065911308	6.52675310404883	0.330693626828446	0.660198916838521	No
1905	Cdk7	ENSMUSG00000069089.8	protein_coding	-0.26775148330836	5.77087330472272	0.464121940351833	0.771282069183865	No
1906	Cdk8	ENSMUSG00000029635.15	protein_coding	0.43927027892864	3.06255947159444	0.379700207806101	0.702564717206493	No
1907	Cdk9	ENSMUSG00000009555.16	protein_coding	-0.643084436847679	3.67216646490622	0.187484868089973	0.491037339185366	No
1908	Cdkal1	ENSMUSG00000006191.17	protein_coding	0.0139419616714578	4.07226846148486	0.98441284793064	1	No
1909	Cdkl2	ENSMUSG00000029403.14	protein_coding	-1.46054838590178	5.04154531500075	0.000242094801171223	0.00244178166790864	No
1910	Cdkl3	ENSMUSG00000020389.19	protein_coding	-1.04937663175273	2.24658116778234	0.0834429246137117	0.294933898297543	No
1911	Cdkl5	ENSMUSG00000031292.14	protein_coding	2.58718375576833	3.94662542374769	9.29664052463317e-05	0.00107173839490716	Up
1912	Cdkn1a	ENSMUSG00000023067.14	protein_coding	0.455343785752175	8.21509683274717	0.37689853313333	0.70120036620197	No
1913	Cdkn1b	ENSMUSG00000003031.14	protein_coding	0.957254602639088	4.27277228682564	0.0197446942630788	0.103920307684845	No
1914	Cdkn2aip	ENSMUSG00000038069.6	protein_coding	0.416667649863712	4.84452727238423	0.294405826759188	0.621408863618109	No
1915	Cdkn2aipnl	ENSMUSG00000020392.8	protein_coding	-0.303582408042516	6.87671152288489	0.403174213497121	0.724397330652456	No
1916	Cdkn2b	ENSMUSG00000073802.5	protein_coding	-9.08824150177538	4.97208858363009	3.79477772905941e-35	1.92137185977736e-32	Down
1917	Cdkn2c	ENSMUSG00000028551.14	protein_coding	2.17131792294642	3.17286648403553	0.000249738131600093	0.00250735482667256	Up
1918	Cdkn2d	ENSMUSG00000096472.2	protein_coding	0.801168534045757	4.76872554701474	0.0406055904919667	0.178219682540678	No
1919	Cdkn3	ENSMUSG00000037628.10	protein_coding	0.081685502139618	4.09707202651142	0.937575835275579	0.990224023606031	No
1920	Cdon	ENSMUSG00000038119.15	protein_coding	1.84786123647172	2.51987161677956	0.00315640373536279	0.0231622717899715	No
1921	Cdpf1	ENSMUSG00000064284.12	protein_coding	-0.585299675270667	4.27627269778312	0.201418729888486	0.513196111700576	No
1922	Cdr2	ENSMUSG00000030878.11	protein_coding	-0.176997452112006	1.87488950468102	0.829777402986638	0.95756505555434	No
1923	Cdr2l	ENSMUSG00000050910.5	protein_coding	-0.241087169440779	2.91557488232423	0.659404881555183	0.887840746444635	No
1924	Cds2	ENSMUSG00000058793.14	protein_coding	-0.458097343632595	5.64621736120092	0.226730821877895	0.542140307381233	No
1925	Cdsn	ENSMUSG00000039518.7	protein_coding	5.26586983950554	3.83870420936227	2.45726411302606e-10	8.83637759735336e-09	Up
1926	Cdt1	ENSMUSG00000006585.3	protein_coding	-0.354211811405395	5.25299642329598	0.53038867331983	0.81581888984011	No
1927	Cdv3	ENSMUSG00000032803.15	protein_coding	-1.01985383500699	6.24867528152264	0.0482044218862217	0.202392213572426	No
1928	Cdyl	ENSMUSG00000059288.14	protein_coding	-0.289383520550324	2.67328535306004	0.647279363479198	0.881058785974719	No
1929	Cdyl2	ENSMUSG00000031758.10	protein_coding	-2.41833415922434	0.273734715822379	0.0084484011988704	0.0526278850272153	No
1930	Ceacam1	ENSMUSG00000074272.10	protein_coding	5.93804333492891	3.40379585874989	1.39860498326479e-05	0.000206094783214968	Up
1931	Cebpb	ENSMUSG00000056501.3	protein_coding	-0.511237631554091	1.80228514654913	0.435816805437302	0.749126714180523	No
1932	Cebpd	ENSMUSG00000071637.5	protein_coding	0.809893947938491	1.47741226154375	0.270235931230717	0.596322109159498	No
1933	Cebpg	ENSMUSG00000056216.9	protein_coding	0.316206699872598	3.32881402142776	0.622999541283414	0.868111866310596	No
1934	Cebpz	ENSMUSG00000024081.9	protein_coding	0.0640349246314244	5.97019648664685	0.874014521156128	0.970521188609212	No
1935	Cebpzos	ENSMUSG00000062691.10	protein_coding	-0.526764797871676	4.71314457624945	0.232847479736027	0.550501195087529	No
1936	Cela1	ENSMUSG00000023031.8	protein_coding	8.54444570295147	1.25098883758206	4.28042522586007e-05	0.000544538919687806	Up
1937	Celf1	ENSMUSG00000005506.16	protein_coding	0.334848070053447	6.12986532542869	0.384467801801437	0.706634737215419	No
1938	Celf2	ENSMUSG00000002107.18	protein_coding	-0.498240502853316	3.50559743922001	0.290080230691857	0.616166840620741	No
1939	Celf4	ENSMUSG00000024268.16	protein_coding	-0.341011596321259	4.24515481638382	0.491637904806976	0.791239807249555	No
1940	Celsr1	ENSMUSG00000016028.10	protein_coding	-0.400511321178547	5.87552812382022	0.270237371030697	0.596322109159498	No
1941	Celsr2	ENSMUSG00000068740.13	protein_coding	2.05481401607966	3.85604339796419	0.000148424031635759	0.00159622038440564	Up
1942	Cemip2	ENSMUSG00000024754.13	protein_coding	-0.142993509184038	5.81490513243187	0.739764456787025	0.920865161610304	No
1943	Cenpa	ENSMUSG00000029177.9	protein_coding	0.704830815353824	5.94874194715849	0.426634786680397	0.741601638258784	No
1944	Cenpb	ENSMUSG00000068267.5	protein_coding	-0.404415142471662	5.31407303978683	0.358365807751444	0.68578541219939	No
1945	Cenpc1	ENSMUSG00000029253.12	protein_coding	0.396960357129817	4.33247411385625	0.392826176883368	0.715396181748768	No
1946	Cenpe	ENSMUSG00000045328.11	protein_coding	0.210198066416295	5.67904876670463	0.824905468804489	0.956237043608502	No
1947	Cenpf	ENSMUSG00000026605.14	protein_coding	0.51008587768249	5.6678161225356	0.573831099177438	0.842346521325294	No
1948	Cenph	ENSMUSG00000045273.8	protein_coding	-0.418328468588299	4.27822457416427	0.542900880674381	0.824000576335613	No
1949	Cenpi	ENSMUSG00000031262.12	protein_coding	0.347502304651023	4.63535858999641	0.636391318539166	0.874830724377581	No
1950	Cenpj	ENSMUSG00000064128.8	protein_coding	-0.643313379924152	4.07160459211021	0.19888392444221	0.509506722442722	No
1951	Cenpk	ENSMUSG00000021714.15	protein_coding	-0.216555291214849	3.42883929294073	0.706783840513336	0.908281025363925	No
1952	Cenpl	ENSMUSG00000026708.16	protein_coding	0.114092029671061	4.15055556801072	0.860539723899622	0.966161324841962	No
1953	Cenpm	ENSMUSG00000068101.11	protein_coding	0.822361292503587	3.77050535695907	0.0832823937450343	0.294795453027026	No
1954	Cenpn	ENSMUSG00000031756.5	protein_coding	0.782519187401962	4.14447288818186	0.272315752529338	0.597388865811721	No
1955	Cenpo	ENSMUSG00000020652.17	protein_coding	0.00962817880331609	3.60209556962423	1	1	No
1956	Cenpp	ENSMUSG00000021391.10	protein_coding	0.100558509439348	2.94912504161979	0.890179061643503	0.977011523023839	No
1957	Cenpq	ENSMUSG00000023919.7	protein_coding	-0.546660340282472	4.04675792655483	0.234435425424051	0.55260402514295	No
1958	Cenps	ENSMUSG00000073705.10	protein_coding	-0.190373023453824	3.48949624626518	0.708183548375853	0.908322050214788	No
1959	Cenpt	ENSMUSG00000036672.5	protein_coding	0.422528532400452	3.95919058004172	0.369977261355171	0.696129816858792	No
1960	Cenpu	ENSMUSG00000031629.14	protein_coding	-0.71425960290762	3.77138091033331	0.205156315786413	0.516481433019972	No
1961	Cenpv	ENSMUSG00000018509.8	protein_coding	-0.230175554272018	1.01491004584996	0.777762167779002	0.938839546046065	No
1962	Cenpw	ENSMUSG00000075266.5	protein_coding	0.218170546036775	4.52396016125532	0.677330304154763	0.894859303829557	No
1963	Cenpx	ENSMUSG00000025144.17	protein_coding	-0.353882369744747	4.99784390621714	0.373966508400663	0.698593279713045	No
1964	Cep104	ENSMUSG00000039523.16	protein_coding	-1.00721826493081	5.73692811944152	0.0125340398705525	0.0723675194312985	No
1965	Cep112	ENSMUSG00000020728.17	protein_coding	-0.270073463437659	1.79486469715711	0.718595037109361	0.912700780627162	No
1966	Cep112it	ENSMUSG00000085811.1	sense_intronic	6.63612930125809	-0.358646377831559	0.000142408915294651	0.00153937835166498	Up
1967	Cep120	ENSMUSG00000048799.8	protein_coding	-0.201868413380391	5.28866357565475	0.621077103679389	0.867515900210753	No
1968	Cep126	ENSMUSG00000040729.7	protein_coding	-0.401117246305343	0.395359547500484	0.706921581625057	0.908281025363925	No
1969	Cep128	ENSMUSG00000061533.16	protein_coding	-0.695470699014896	3.98549891644608	0.356354948233832	0.683031637605065	No
1970	Cep131	ENSMUSG00000039781.14	protein_coding	-0.552644204547617	2.1878849590777	0.424460688914675	0.740160270048485	No
1971	Cep135	ENSMUSG00000036403.15	protein_coding	-0.579725141512636	3.01238559751522	0.233684650812769	0.551450467932147	No
1972	Cep152	ENSMUSG00000068394.4	protein_coding	0.385096718664647	2.59776565661348	0.579146662773218	0.845062482716468	No
1973	Cep162	ENSMUSG00000056919.9	protein_coding	-1.50912926787295	4.29008180246572	0.00110563508603284	0.00927443931014162	No
1974	Cep164	ENSMUSG00000043987.18	protein_coding	-0.0612870583285116	4.50104971897817	0.886135158238358	0.975313584042702	No
1975	Cep170	ENSMUSG00000057335.11	protein_coding	-0.0994446526622032	4.79585002881504	0.874104912960018	0.970521188609212	No
1976	Cep170b	ENSMUSG00000072825.11	protein_coding	-0.744040787585418	6.375592837375	0.0503554593177323	0.208778055697299	No
1977	Cep19	ENSMUSG00000035790.15	protein_coding	-0.928505610792316	5.40366636078976	0.01466281282403	0.0821460178905815	No
1978	Cep192	ENSMUSG00000024542.9	protein_coding	-0.00466712981671858	4.47001037816576	0.996211283491455	1	No
1979	Cep250	ENSMUSG00000038241.16	protein_coding	-0.525272316624837	3.62398937625059	0.28573210724121	0.61260112016586	No
1980	Cep290	ENSMUSG00000019971.10	protein_coding	-0.93954331564563	4.59955113385794	0.0390214061763454	0.173858838219	No
1981	Cep295	ENSMUSG00000046111.17	protein_coding	0.0235248819841015	4.1229648135663	0.977623236188849	0.998825578701788	No
1982	Cep295nl	ENSMUSG00000076433.4	protein_coding	6.56362662740951	-0.411405202449931	0.0001578774229585	0.0016806690774301	Up
1983	Cep350	ENSMUSG00000033671.18	protein_coding	-0.134599952754233	3.61434813142572	0.772400642938028	0.935513093322128	No
1984	Cep41	ENSMUSG00000029790.16	protein_coding	0.795731749338888	3.2115692724652	0.101512707260434	0.334970763426113	No
1985	Cep44	ENSMUSG00000038215.15	protein_coding	-0.230854804614404	3.24222669067094	0.628833936439805	0.871063686523861	No
1986	Cep55	ENSMUSG00000024989.15	protein_coding	-0.322235857464518	5.08722806960427	0.696944207577953	0.904163142310314	No
1987	Cep57	ENSMUSG00000031922.12	protein_coding	-0.219455137390719	5.59968315473741	0.584492058900524	0.848415934559249	No
1988	Cep57l1	ENSMUSG00000019813.16	protein_coding	-0.00318981922652158	3.85633647018385	1	1	No
1989	Cep63	ENSMUSG00000032534.18	protein_coding	-0.0934498974761753	3.87800226525428	0.833376205452819	0.958796872475257	No
1990	Cep68	ENSMUSG00000044066.14	protein_coding	0.618562222513504	4.74553515425411	0.194339003972824	0.501517454085221	No
1991	Cep70	ENSMUSG00000056267.14	protein_coding	-0.486031379482729	3.97353209477015	0.285430979840599	0.612370397088527	No
1992	Cep72	ENSMUSG00000021572.9	protein_coding	0.229182096728956	2.2166679732712	0.703507844229937	0.906757708822274	No
1993	Cep76	ENSMUSG00000073542.3	protein_coding	-0.294523650649213	4.76023004444105	0.553563580721564	0.829329838415618	No
1994	Cep78	ENSMUSG00000041491.8	protein_coding	-0.331004199205982	2.71222132160639	0.530408025033456	0.81581888984011	No
1995	Cep83	ENSMUSG00000020024.7	protein_coding	0.175344182190723	2.73375891555701	0.751169374225513	0.925129109633437	No
1996	Cep83os	ENSMUSG00000097164.2	bidirectional_promoter_lncRNA	0.206172782540205	2.04017764754404	0.778183962654969	0.938924087244934	No
1997	Cep85	ENSMUSG00000037443.13	protein_coding	-0.082184971487107	4.61945142449352	0.884918335986151	0.974941428317669	No
1998	Cep85l	ENSMUSG00000038594.9	protein_coding	1.46820502989674	0.847717042900867	0.0723791627903246	0.268139735317123	No
1999	Cep89	ENSMUSG00000023072.14	protein_coding	0.349896753051643	5.27340708077704	0.412907588441333	0.730647376507527	No
[truncated: 10,689 more rows]
