# Supplementary material for: Transcriptome analysis of heterogeneity in mouse model of metastatic breast cancer
Source: Breast Cancer Res. 2021 Sep 27;23:93. doi: 10.1186/s13058-021-01468-x (PMC8477508; doi:10.1186/s13058-021-01468-x)
Supplement: Supplementary file 9 — Additional file 9. Differentially expressed gene analysis comparing CD44low and CD44high samples derived from bone marrow. [file 13058_2021_1468_MOESM9_ESM.txt]

gene_name	gene_id	gene_class	logFC	logCPM	PValue	FDR	DE
1	0610009B22Rik	ENSMUSG00000007777.9	protein_coding	-0.497441617167573	4.92645348710394	0.335321915510603	1	No
2	0610009L18Rik	ENSMUSG00000043644.4	bidirectional_promoter_lncRNA	-0.307197723324205	-0.184860281213069	0.853534786620285	1	No
3	0610010F05Rik	ENSMUSG00000042208.15	protein_coding	0.0467378702204635	4.95955883550926	0.924078513285636	1	No
4	0610010K14Rik	ENSMUSG00000020831.18	protein_coding	-0.396784738815645	4.85880466671574	0.392038830984123	1	No
5	0610012G03Rik	ENSMUSG00000107002.1	protein_coding	0.00428441632521891	5.74196191124669	0.994165963944577	1	No
6	0610030E20Rik	ENSMUSG00000058706.5	protein_coding	0.139431973935874	3.45988734351492	0.787307575185458	1	No
7	0610037L13Rik	ENSMUSG00000028608.15	protein_coding	-0.0209258954978353	4.78171788699816	0.968804256043826	1	No
8	0610038B21Rik	ENSMUSG00000097882.2	antisense	-0.871937881003911	0.285817604642007	0.376973232646054	1	No
9	0610040B10Rik	ENSMUSG00000089889.2	antisense	-1.22318683258236	0.605097367283782	0.202769282804333	1	No
10	0610040J01Rik	ENSMUSG00000060512.7	protein_coding	0.412027171680411	6.36153935982562	0.395756398713489	1	No
11	1110002L01Rik	ENSMUSG00000071456.6	antisense	0.132701173912045	1.71734178735728	0.852975377612142	1	No
12	1110004F10Rik	ENSMUSG00000030663.12	protein_coding	-0.233296821097263	7.83337129071047	0.553942396313326	1	No
13	1110006O24Rik	ENSMUSG00000107121.1	lincRNA	-0.0721054705477103	1.0468154467399	0.962263030713241	1	No
14	1110008L16Rik	ENSMUSG00000021023.14	protein_coding	0.273002636764562	3.48935414739629	0.628705268775483	1	No
15	1110008P14Rik	ENSMUSG00000039195.4	protein_coding	0.805624413689872	8.40608228124646	0.113051019349865	1	No
16	1110012L19Rik	ENSMUSG00000045237.5	protein_coding	-0.117877035777181	4.48282898773199	0.810262992997228	1	No
17	1110032A03Rik	ENSMUSG00000037971.10	protein_coding	0.183303281592275	2.71185271621946	0.755468991643973	1	No
18	1110038B12Rik	ENSMUSG00000092203.7	processed_transcript	-0.855846808684783	4.73101025073731	0.182586166820871	1	No
19	1110038F14Rik	ENSMUSG00000063236.6	protein_coding	-0.401406137267767	4.78219818502688	0.379605949913274	1	No
20	1110046J04Rik	ENSMUSG00000085457.3	antisense	0.392158168259219	1.25416703189814	0.576156082395808	1	No
21	1110051M20Rik	ENSMUSG00000040591.18	protein_coding	0.351824492118616	4.00024238945678	0.499630208015925	1	No
22	1110059E24Rik	ENSMUSG00000035171.9	protein_coding	0.0482530291934775	6.09266716783886	0.915758471884496	1	No
23	1110059G10Rik	ENSMUSG00000032551.7	protein_coding	-0.208234832107174	3.89834235570713	0.680705311939521	1	No
24	1110065P20Rik	ENSMUSG00000078570.10	protein_coding	-0.194352733324209	3.77987135429165	0.766297008673213	1	No
25	1190002N15Rik	ENSMUSG00000045414.7	protein_coding	-0.235650897347404	3.95220780917882	0.639960769015009	1	No
26	1190005I06Rik	ENSMUSG00000043687.15	protein_coding	-0.917238448473628	5.63139335986872	0.0383913201915009	0.805428834244535	No
27	1190007I07Rik	ENSMUSG00000063320.11	protein_coding	-0.712096901160852	2.06843124013104	0.363175271894368	1	No
28	1200007C13Rik	ENSMUSG00000087684.1	lincRNA	0.473411573081219	0.237953017031388	0.620014510566667	1	No
29	1300002E11Rik	ENSMUSG00000097290.9	lincRNA	-0.367543885300167	2.58929125355907	0.562180070446658	1	No
30	1300014J16Rik	ENSMUSG00000112545.1	lincRNA	0.360509553919667	0.94222074931476	0.589116083866076	1	No
31	1500002C15Rik	ENSMUSG00000096221.3	antisense	0.370895767506129	1.13799726165018	0.622620444314221	1	No
32	1500004A13Rik	ENSMUSG00000098912.7	processed_transcript	0.173786300043569	1.4671360410843	0.825200875271607	1	No
33	1500011B03Rik	ENSMUSG00000072694.8	protein_coding	-0.114513318292605	5.62036837646825	0.789602342431969	1	No
34	1500015A07Rik	ENSMUSG00000098702.1	antisense	0.217911502299433	1.86272730535916	0.729040840546224	1	No
35	1500015O10Rik	ENSMUSG00000026051.8	protein_coding	-0.0654203391339474	8.48929636533968	0.907671005193857	1	No
36	1600002K03Rik	ENSMUSG00000035595.6	protein_coding	-0.225438038358185	1.98478083618457	0.774577654741267	1	No
37	1600012H06Rik	ENSMUSG00000050088.9	protein_coding	0.0761909455736058	5.64101152955469	0.865410349751081	1	No
38	1600014C10Rik	ENSMUSG00000054676.15	protein_coding	-0.148750864132261	3.34578901652414	0.782593847038324	1	No
39	1600020E01Rik	ENSMUSG00000097048.7	antisense	-0.536797006309021	2.79858970306081	0.443804738831172	1	No
40	1700001G17Rik	ENSMUSG00000103746.1	TEC	-0.537902122442495	0.877570168709278	0.486425211043117	1	No
41	1700001O22Rik	ENSMUSG00000044320.14	protein_coding	0.214643287438524	0.69261382553519	0.80113162817204	1	No
42	1700003E16Rik	ENSMUSG00000030030.5	protein_coding	0.321031318624645	2.20813940400866	0.596769237727361	1	No
43	1700003G18Rik	ENSMUSG00000087621.7	processed_transcript	0.552266028307441	0.190434169765126	0.559379299178393	1	No
44	1700007L15Rik	ENSMUSG00000097318.2	bidirectional_promoter_lncRNA	-0.10195847559737	3.38287708568675	0.867056531306375	1	No
45	1700008J07Rik	ENSMUSG00000101225.1	antisense	-0.49074140872516	2.2769008924365	0.45298680860826	1	No
46	1700012D14Rik	ENSMUSG00000110424.1	processed_transcript	-0.423501815172921	2.23066437848988	0.549445055118304	1	No
47	1700017B05Rik	ENSMUSG00000032300.7	protein_coding	0.02856470231203	5.40580374240193	0.949949910360852	1	No
48	1700018L02Rik	ENSMUSG00000100075.1	antisense	-0.544003951169723	0.0886897415783395	0.645122647846725	1	No
49	1700019L13Rik	ENSMUSG00000111639.1	antisense	-0.730500522345788	0.257287768722806	0.518282790254985	1	No
50	1700020I14Rik	ENSMUSG00000085438.1	lincRNA	-0.143693886343652	5.51737339453677	0.738971987313084	1	No
51	1700020L24Rik	ENSMUSG00000035085.5	protein_coding	0.114133383871297	0.788103037630787	0.908646533551759	1	No
52	1700021F05Rik	ENSMUSG00000019797.11	protein_coding	-0.0668429090314882	4.78875840822311	0.890776462071278	1	No
53	1700023H06Rik	ENSMUSG00000089827.1	processed_transcript	0.246386038455522	1.68931802353831	0.727975796051443	1	No
54	1700024B05Rik	ENSMUSG00000052334.11	protein_coding	-0.211247195019259	2.01275832442817	0.756370567126067	1	No
55	1700025G04Rik	ENSMUSG00000032666.16	protein_coding	-1.52162390859928	2.75560557282358	0.0567493176652664	0.874142168179621	No
56	1700030J22Rik	ENSMUSG00000031847.8	protein_coding	-0.117176292886725	0.735232109614662	0.903148260344599	1	No
57	1700030K09Rik	ENSMUSG00000052794.13	protein_coding	0.0490938713558339	3.38655199413843	0.934427247224866	1	No
58	1700037C18Rik	ENSMUSG00000005983.15	protein_coding	0.169569810762065	1.74002235919379	0.806778024943446	1	No
59	1700037H04Rik	ENSMUSG00000027327.16	protein_coding	-0.773688191874264	5.44476520546042	0.162185568963934	1	No
60	1700041G16Rik	ENSMUSG00000054822.5	lincRNA	-0.256955053432438	0.117173668329506	0.744962225786378	1	No
61	1700048O20Rik	ENSMUSG00000043773.5	lincRNA	-0.373339138491082	0.715117170323702	0.637708225697595	1	No
62	1700049E17Rik2	ENSMUSG00000090440.2	protein_coding	-0.634597956351355	1.65208666634063	0.333655267190338	1	No
63	1700052K11Rik	ENSMUSG00000099681.1	antisense	-0.65062374440221	3.6640312639463	0.257754536011027	1	No
64	1700055D18Rik	ENSMUSG00000070997.4	antisense	-0.0395694901641674	0.929421652452915	1	1	No
65	1700056E22Rik	ENSMUSG00000044854.7	protein_coding	-1.0480401567916	0.665946956942712	0.217190851616201	1	No
66	1700066B19Rik	ENSMUSG00000073598.3	protein_coding	0.0447402388005451	-0.194207918490463	1	1	No
67	1700066M21Rik	ENSMUSG00000038323.3	protein_coding	-0.011014370784863	4.40277128372482	0.984921298017399	1	No
68	1700086O06Rik	ENSMUSG00000097080.8	lincRNA	-0.119284931799986	3.0861387901788	0.838090275581148	1	No
69	1700088E04Rik	ENSMUSG00000033029.12	protein_coding	0.115759634488161	4.01552364423062	0.8220159883709	1	No
70	1700096K18Rik	ENSMUSG00000101856.1	lincRNA	-0.961520350292937	2.1080381566604	0.196676539560638	1	No
71	1700102H20Rik	ENSMUSG00000116852.1	lincRNA	-1.03273326644995	-0.018123203815212	0.255894174302305	1	No
72	1700113A16Rik	ENSMUSG00000096935.5	antisense	0.493692870920066	0.714045462380776	0.508396552907331	1	No
73	1700120C14Rik	ENSMUSG00000100599.2	processed_transcript	-0.201100199968478	1.29212101348908	0.841300727430723	1	No
74	1700123O20Rik	ENSMUSG00000040822.7	protein_coding	-0.177943060371609	5.78841240754872	0.684458919686095	1	No
75	1810009A15Rik	ENSMUSG00000071653.9	protein_coding	-0.454324717664974	6.71657156195661	0.26021899025033	1	No
76	1810013L24Rik	ENSMUSG00000022507.6	protein_coding	-1.24813421195983	4.31606976487953	0.0457690199874643	0.819032377776583	No
77	1810014B01Rik	ENSMUSG00000097412.2	transcribed_unprocessed_pseudogene	-0.267178929956564	2.3516365955437	0.691619720573066	1	No
78	1810019N24Rik	ENSMUSG00000097115.2	lincRNA	0.133806797221529	0.741868664030832	0.902266464252206	1	No
79	1810021B22Rik	ENSMUSG00000087331.8	antisense	0.691871540486883	0.00287080048232566	0.438990003192884	1	No
80	1810022K09Rik	ENSMUSG00000078784.8	protein_coding	-0.473872108672184	5.88373887219837	0.293525358831838	1	No
81	1810024B03Rik	ENSMUSG00000044145.2	protein_coding	0.121451644788162	0.447797383660977	0.891467200343053	1	No
82	1810026B05Rik	ENSMUSG00000101970.6	processed_transcript	-1.41496077419383	3.26696590716207	0.149593335795304	1	No
83	1810030O07Rik	ENSMUSG00000044148.6	protein_coding	-0.145810796252995	5.57760230859692	0.737363463532253	1	No
84	1810032O08Rik	ENSMUSG00000020812.17	processed_transcript	-0.177564821084255	3.99744020396694	0.766125442575536	1	No
85	1810037I17Rik	ENSMUSG00000054091.9	protein_coding	-0.364056724902201	6.03786020117631	0.402858313229247	1	No
86	1810043G02Rik	ENSMUSG00000020284.16	protein_coding	0.131628907811179	5.22373935308987	0.788376534602788	1	No
87	1810044D09Rik	ENSMUSG00000100680.1	lincRNA	-0.952658185212911	0.512947936761149	0.353753367169135	1	No
88	1810055G02Rik	ENSMUSG00000035372.2	protein_coding	0.357541906357618	5.85527138786944	0.416249985180701	1	No
89	1810058I24Rik	ENSMUSG00000073155.12	lincRNA	-0.493072667062799	6.16234119305141	0.255058573618175	1	No
90	1810059H22Rik	ENSMUSG00000108207.2	processed_transcript	-0.708927987280614	0.160827931909688	0.447887536090012	1	No
91	2010007H06Rik	ENSMUSG00000044694.2	antisense	0.745147902740481	1.98954155978851	0.233136870758136	1	No
92	2010109A12Rik	ENSMUSG00000029384.5	protein_coding	-0.276496933262748	0.044737596523572	0.802186255681371	1	No
93	2010111I01Rik	ENSMUSG00000021458.17	protein_coding	0.179649638424856	8.40403065459696	0.65964211022082	1	No
94	2010204K13Rik	ENSMUSG00000063018.6	processed_transcript	-0.708013012121109	1.9365016300704	0.261499979203019	1	No
95	2010300C02Rik	ENSMUSG00000026090.16	protein_coding	0.151356847474033	2.94702644920388	0.806815076625783	1	No
96	2010315B03Rik	ENSMUSG00000074829.10	protein_coding	0.110495348129231	3.59086976005456	0.836885799079203	1	No
97	2010320M18Rik	ENSMUSG00000100691.1	lincRNA	-0.624143030077483	3.62152209602985	0.231944471903492	1	No
98	2200002D01Rik	ENSMUSG00000030587.5	protein_coding	-0.345921074017596	5.45480921223697	0.422050038251129	1	No
99	2210011C24Rik	ENSMUSG00000074217.8	protein_coding	-0.391720302770123	0.00927002801844238	0.683022515375813	1	No
100	2210016L21Rik	ENSMUSG00000029559.15	protein_coding	0.171904066140999	5.15058669044809	0.712298931110714	1	No
101	2210408F21Rik	ENSMUSG00000087380.7	processed_transcript	-0.432085015639796	2.46301939305307	0.466627430707133	1	No
102	2210408I21Rik	ENSMUSG00000071252.6	protein_coding	-0.0811201119045924	2.20630468891964	0.909587464266139	1	No
103	2300009A05Rik	ENSMUSG00000032403.8	protein_coding	-0.624457285312772	3.29017456378788	0.332565001918675	1	No
104	2310001H17Rik	ENSMUSG00000097354.7	lincRNA	-0.0129106075874022	0.268062342883932	0.999999999999999	1	No
105	2310009A05Rik	ENSMUSG00000098332.2	processed_transcript	-0.451978499262828	3.22687996593331	0.465308644290815	1	No
106	2310009B15Rik	ENSMUSG00000079283.2	protein_coding	-0.581892443153774	3.71144227277944	0.359870804983238	1	No
107	2310011J03Rik	ENSMUSG00000020133.8	protein_coding	-0.0698401518065384	5.61350542513417	0.871122684767127	1	No
108	2310015A10Rik	ENSMUSG00000097729.2	processed_transcript	0.203714954503578	0.978996988320007	0.793384935630771	1	No
109	2310022A10Rik	ENSMUSG00000049643.15	protein_coding	0.0478378797405131	4.41708445241411	0.921798161446662	1	No
110	2310022B05Rik	ENSMUSG00000031983.7	protein_coding	-2.2061806956509	5.08388687332414	0.0169552578742249	0.714606129102917	No
111	2310030G06Rik	ENSMUSG00000032062.2	protein_coding	-0.436307000918002	3.82182044800285	0.387266489146859	1	No
112	2310033P09Rik	ENSMUSG00000020441.6	protein_coding	-0.840358939562948	3.80718034572615	0.175659718229978	1	No
113	2310034G01Rik	ENSMUSG00000099655.2	protein_coding	0.276694575583743	1.84664798968707	0.679816777716043	1	No
114	2310039H08Rik	ENSMUSG00000062619.6	protein_coding	-0.0371635890787326	5.01551005729736	0.937001121656044	1	No
115	2310040G24Rik	ENSMUSG00000101655.1	lincRNA	-0.226649585937334	2.16560052007323	0.731666830337904	1	No
116	2310043P16Rik	ENSMUSG00000108732.1	TEC	0.471267109789064	1.28586940266049	0.470090706028573	1	No
117	2310057M21Rik	ENSMUSG00000040177.10	protein_coding	-0.286708237521643	4.53409958606527	0.552619442824613	1	No
118	2310058D17Rik	ENSMUSG00000085379.1	processed_transcript	0.323875335484622	0.428100806520173	0.687963479578074	1	No
119	2310061I04Rik	ENSMUSG00000050705.15	protein_coding	-1.18503988691477	4.08067806381044	0.150362232256812	1	No
120	2310068J16Rik	ENSMUSG00000100084.2	antisense	-1.12722896553066	0.146011381289546	0.254269192740495	1	No
121	2410002F23Rik	ENSMUSG00000045411.16	protein_coding	-0.177013437376313	5.5612350324674	0.679197960565346	1	No
122	2410004B18Rik	ENSMUSG00000036873.13	protein_coding	-0.280938273849839	4.48507985203466	0.557303564759287	1	No
123	2410006H16Rik	ENSMUSG00000086841.1	processed_transcript	-0.472546852932968	5.53413557986616	0.494899952137331	1	No
124	2410015M20Rik	ENSMUSG00000049760.6	protein_coding	0.0343390039395716	6.50362210985826	0.933968985466367	1	No
125	2410022M11Rik	ENSMUSG00000100017.2	bidirectional_promoter_lncRNA	-1.24635035108689	2.20626092750035	0.20950056814767	1	No
126	2410131K14Rik	ENSMUSG00000032840.7	protein_coding	0.111355502781229	4.86084574353135	0.811427138397637	1	No
127	2500002B13Rik	ENSMUSG00000096917.2	processed_transcript	-0.185955221160002	1.28619243517191	0.795363791961568	1	No
128	2500004C02Rik	ENSMUSG00000073236.4	processed_transcript	-1.30726171642794	0.844562583610418	0.137320534111356	1	No
129	2510002D24Rik	ENSMUSG00000071632.10	protein_coding	-0.129494133343719	4.34186146398938	0.792810584349302	1	No
130	2510009E07Rik	ENSMUSG00000043391.10	protein_coding	-0.171726744753309	1.57969208601856	0.864777326408978	1	No
131	2510016D11Rik	ENSMUSG00000106825.1	TEC	0.650516993552371	0.0198431776999187	0.437104402215063	1	No
132	2510039O18Rik	ENSMUSG00000044496.6	protein_coding	-1.44555494519546	3.94423734436704	0.0475388008440978	0.819032377776583	No
133	2510046G10Rik	ENSMUSG00000066175.2	antisense	-0.0633966722797169	2.8188054697143	0.935665981255547	1	No
134	2610001J05Rik	ENSMUSG00000052419.7	protein_coding	-0.154409886013764	7.00681696327926	0.725770889867313	1	No
135	2610002M06Rik	ENSMUSG00000031242.7	protein_coding	-0.00577147518271365	4.69665387137286	0.995812717692938	1	No
136	2610005L07Rik	ENSMUSG00000071793.12	transcribed_unprocessed_pseudogene	-0.00794779321200705	5.525812593933	0.98905087841784	1	No
137	2610008E11Rik	ENSMUSG00000060301.6	protein_coding	0.0787367909905394	3.26068107735911	0.889226812985205	1	No
138	2610017A05Rik	ENSMUSG00000107909.1	TEC	-0.269295733481821	-0.146111675264086	0.842567598849631	1	No
139	2610020C07Rik	ENSMUSG00000097537.2	antisense	-0.334794556162926	0.311128882746834	0.746767380139679	1	No
140	2610021A01Rik	ENSMUSG00000091474.2	protein_coding	-0.107879846781151	3.27571747388109	0.861132160536849	1	No
141	2610035D17Rik	ENSMUSG00000087259.7	lincRNA	-0.539109605226879	3.40959942332856	0.308748931898184	1	No
142	2610044O15Rik8	ENSMUSG00000071302.10	protein_coding	-0.215621941891854	2.73235782387631	0.717623480425507	1	No
143	2610203C22Rik	ENSMUSG00000079671.8	processed_transcript	0.144709688898424	1.02529888711325	0.840914498495892	1	No
144	2610301B20Rik	ENSMUSG00000059482.15	protein_coding	0.203168980860998	4.94572430017618	0.677868391916701	1	No
145	2610306M01Rik	ENSMUSG00000100164.1	bidirectional_promoter_lncRNA	-0.202491570065198	2.98029922512484	0.719384682176354	1	No
146	2610307P16Rik	ENSMUSG00000085936.7	processed_transcript	-0.925664142194181	1.25441825577876	0.196912556184576	1	No
147	2610318N02Rik	ENSMUSG00000049916.12	protein_coding	-0.458627411338923	1.52111567423759	0.537077785185237	1	No
148	2610507B11Rik	ENSMUSG00000010277.7	protein_coding	-0.493539152259934	7.10127810152433	0.331160888958465	1	No
149	2610528J11Rik	ENSMUSG00000028536.12	protein_coding	-0.473473341237204	0.330987266645435	0.585511431593186	1	No
150	2700038G22Rik	ENSMUSG00000097180.5	lincRNA	-0.259376309592621	1.90822048048973	0.72580515272081	1	No
151	2700046G09Rik	ENSMUSG00000097787.2	bidirectional_promoter_lncRNA	0.0121563108373622	1.28929815439293	0.999999999999997	1	No
152	2700049A03Rik	ENSMUSG00000034601.17	protein_coding	0.0733715860310485	3.45725767057564	0.893743632829287	1	No
153	2700054A10Rik	ENSMUSG00000117042.1	lincRNA	0.052835788818677	2.00765683746005	0.958148280189421	1	No
154	2700062C07Rik	ENSMUSG00000024273.8	protein_coding	-0.00917470314571378	4.16638230871946	0.988482553383742	1	No
155	2700081O15Rik	ENSMUSG00000053080.10	protein_coding	0.163788051436008	3.02075636413524	0.770182907893609	1	No
156	2700097O09Rik	ENSMUSG00000062198.5	protein_coding	-0.152993341982183	3.64882871505815	0.768362614093665	1	No
157	2700099C18Rik	ENSMUSG00000098090.8	transcribed_unprocessed_pseudogene	0.102551646926847	3.23012179946107	0.860791363486528	1	No
158	2810001G20Rik	ENSMUSG00000087497.7	antisense	-0.180884930533808	2.32823656111596	0.811043670491761	1	No
159	2810002D19Rik	ENSMUSG00000045464.5	processed_transcript	-0.269380768936154	2.13083959717844	0.700090652281319	1	No
160	2810004N23Rik	ENSMUSG00000031984.8	protein_coding	-0.911920218286042	5.63877914217988	0.0769052841209268	0.939219405305445	No
161	2810006K23Rik	ENSMUSG00000047635.6	protein_coding	-0.187929259530423	3.44759247063897	0.727955618890977	1	No
162	2810013P06Rik	ENSMUSG00000099881.1	bidirectional_promoter_lncRNA	-0.111315119253135	2.81461747754501	0.856784376028219	1	No
163	2810021J22Rik	ENSMUSG00000020491.15	protein_coding	-0.331922299940603	0.953534707215373	0.677027324247594	1	No
164	2810025M15Rik	ENSMUSG00000049881.13	transcribed_processed_pseudogene	-0.190980541326549	4.76911661411316	0.682007647378419	1	No
165	2810047C21Rik1	ENSMUSG00000092574.4	transcribed_unprocessed_pseudogene	-2.32512018457798	0.149765343639078	0.0184639054031918	0.737964953226512	No
166	2810402E24Rik	ENSMUSG00000099966.1	antisense	0.148399146524422	3.92921795390685	0.774927950110304	1	No
167	2810403D21Rik	ENSMUSG00000086629.8	processed_transcript	-0.395248367880465	1.83516010128522	0.583208117359453	1	No
168	2810405F17Rik	ENSMUSG00000101493.1	lincRNA	-0.336039500102242	0.204783358659018	0.739364694986071	1	No
169	2810408A11Rik	ENSMUSG00000018570.17	protein_coding	-0.00571630240911518	3.11840354004863	0.999999999999989	1	No
170	2810408I11Rik	ENSMUSG00000087213.2	processed_transcript	-0.441801016739997	3.6554416274433	0.38919287057624	1	No
171	2810425M01Rik	ENSMUSG00000097811.1	lincRNA	-0.617444641189663	1.1937589710355	0.361332667502051	1	No
172	2810454H06Rik	ENSMUSG00000100876.1	antisense	-0.172055607990671	1.74035928921172	0.822301833069572	1	No
173	2810468N07Rik	ENSMUSG00000091475.3	antisense	0.468222407293786	1.66228917869329	0.522846181214502	1	No
174	2900026A02Rik	ENSMUSG00000051339.10	protein_coding	-1.43632313966487	5.48159254541942	0.0480443291392246	0.819032377776583	No
175	2900041M22Rik	ENSMUSG00000054418.6	processed_transcript	0.179238869731133	3.30073410001858	0.738243255224982	1	No
176	2900052L18Rik	ENSMUSG00000043993.6	processed_transcript	-0.0707123166700223	1.00713746035741	0.963286037062688	1	No
177	2900060B14Rik	ENSMUSG00000107722.1	antisense	0.551286770916191	3.28337265096224	0.291832216945867	1	No
178	2900076A07Rik	ENSMUSG00000097277.7	lincRNA	0.0914093625324445	2.14152390695248	0.882870622941347	1	No
179	2900097C17Rik	ENSMUSG00000102869.2	lincRNA	0.230720831923191	7.03808011891618	0.567700296233428	1	No
180	3000002C10Rik	ENSMUSG00000070282.6	transcribed_processed_pseudogene	0.141818114643385	1.29212967655561	0.832975763659725	1	No
181	3010003L21Rik	ENSMUSG00000085355.2	antisense	-0.811629274501819	0.844660252773348	0.452590879501359	1	No
182	3110001I22Rik	ENSMUSG00000079737.4	protein_coding	0.137373732204147	1.79939691946134	0.835026374523711	1	No
183	3110009E18Rik	ENSMUSG00000026388.15	protein_coding	-0.272160585031747	2.22686203021684	0.664600688742842	1	No
184	3110039I08Rik	ENSMUSG00000074415.14	processed_transcript	0.588063830517076	4.36484543011133	0.25480353210607	1	No
185	3110040N11Rik	ENSMUSG00000025102.14	protein_coding	-0.283648307200969	3.75662310472164	0.610772757322256	1	No
186	3110056K07Rik	ENSMUSG00000085622.9	processed_transcript	-0.155285569883832	1.13723760975037	0.866264674369449	1	No
187	3110070M22Rik	ENSMUSG00000074635.2	protein_coding	0.378812916295403	1.49612313315338	0.544328371795747	1	No
188	3110082I17Rik	ENSMUSG00000053553.11	protein_coding	-0.178496549031694	5.23355224460377	0.694213754738268	1	No
189	3300002I08Rik	ENSMUSG00000063364.10	protein_coding	0.441905404600294	1.60590109637897	0.479282642424649	1	No
190	3300005D01Rik	ENSMUSG00000096965.7	lincRNA	0.915743778312542	0.537762178561582	0.196682993470717	1	No
191	3830403N18Rik	ENSMUSG00000031125.2	protein_coding	-0.565221559767056	5.62215033619071	0.214218231873399	1	No
192	3830406C13Rik	ENSMUSG00000033111.16	protein_coding	0.0267009456936048	4.8632768039818	0.958688901608398	1	No
193	3830408C21Rik	ENSMUSG00000071181.2	processed_transcript	-0.215337200811123	0.770625994684646	0.841304980736924	1	No
194	3830417A13Rik	ENSMUSG00000031179.14	protein_coding	-1.19392752802834	0.253351913490372	0.175560026290573	1	No
195	3930402G23Rik	ENSMUSG00000038917.4	lincRNA	-0.328199961348712	0.862173961369597	0.706042096377314	1	No
196	4631405J19Rik	ENSMUSG00000075027.10	antisense	-0.310201109490666	0.146711587888762	0.810721462732722	1	No
197	4632404H12Rik	ENSMUSG00000042579.2	lincRNA	0.0674590938965666	3.36134796814688	0.897820261871732	1	No
198	4632411P08Rik	ENSMUSG00000097561.1	lincRNA	-0.0801578846299952	1.05151492104506	0.960993566900112	1	No
199	4632415L05Rik	ENSMUSG00000048106.5	lincRNA	0.0163827626900946	4.14732216593244	0.976962656303174	1	No
200	4632427E13Rik	ENSMUSG00000074024.5	bidirectional_promoter_lncRNA	0.486901032725339	4.9614670287247	0.283052259001764	1	No
201	4732416N19Rik	ENSMUSG00000107402.1	TEC	0.916285935299583	0.69146767872436	0.229968396247179	1	No
202	4732440D04Rik	ENSMUSG00000090031.2	antisense	0.00950182986495176	1.04933429736535	0.999999999999997	1	No
203	4732491K20Rik	ENSMUSG00000097350.2	bidirectional_promoter_lncRNA	0.289187872660386	1.89518165186679	0.641253668159848	1	No
204	4732496C06Rik	ENSMUSG00000108456.1	lincRNA	-0.610817723458506	1.34198972349201	0.428225881468688	1	No
205	4833417C18Rik	ENSMUSG00000086015.1	processed_transcript	-0.0552148343857748	-0.0690407609332657	1	1	No
206	4833418N02Rik	ENSMUSG00000085287.8	processed_transcript	0.31807432254529	0.444546510967374	0.723443505817625	1	No
207	4833419F23Rik	ENSMUSG00000117401.1	lincRNA	-0.201272764988812	0.0429329213963509	0.854551186370656	1	No
208	4833420G17Rik	ENSMUSG00000062822.8	protein_coding	-0.10849457864242	4.63588428693729	0.818983798900697	1	No
209	4833439L19Rik	ENSMUSG00000025871.18	protein_coding	-0.0838747102789065	7.16643661344726	0.834382276964624	1	No
210	4833445I07Rik	ENSMUSG00000103103.1	lincRNA	0.506926623875218	2.06644032002495	0.422254845610673	1	No
211	4921524J17Rik	ENSMUSG00000036934.9	protein_coding	0.0526302122336256	4.80328317243763	0.92138975010576	1	No
212	4921531C22Rik	ENSMUSG00000085704.1	processed_transcript	-1.27505245383281	2.95097815630166	0.119476886255929	1	No
213	4930402H24Rik	ENSMUSG00000027309.18	protein_coding	0.134762962146409	4.55079706484355	0.77769542397506	1	No
214	4930412M03Rik	ENSMUSG00000051008.5	lincRNA	-0.140352023009837	1.17287596276168	0.892104749933345	1	No
215	4930430F08Rik	ENSMUSG00000046567.10	protein_coding	-0.0834141937381605	3.16072271209895	0.892873447432285	1	No
216	4930431P19Rik	ENSMUSG00000109147.1	transcribed_processed_pseudogene	0.131146885307787	1.61438778656002	0.86551916445809	1	No
217	4930447F24Rik	ENSMUSG00000102224.5	processed_transcript	-0.205916537927446	2.31962065161354	0.751678073784425	1	No
218	4930451G09Rik	ENSMUSG00000022543.9	transcribed_unitary_pseudogene	0.78743360629175	0.52100674737433	0.303497076273771	1	No
219	4930452G13Rik	ENSMUSG00000115422.1	lincRNA	-0.696372140184463	2.77131025560786	0.311492561205896	1	No
220	4930453N24Rik	ENSMUSG00000059920.9	protein_coding	0.0108464152908483	4.73474468557648	0.988596514592893	1	No
221	4930503L19Rik	ENSMUSG00000044906.6	protein_coding	0.246823403456761	3.75235461292896	0.634878689838475	1	No
222	4930513N10Rik	ENSMUSG00000074136.9	antisense	-1.0218818370331	0.389840451743541	0.238828240050401	1	No
223	4930515G01Rik	ENSMUSG00000092183.1	antisense	0.390614425213944	0.187958242629142	0.604644824190334	1	No
224	4930517E14Rik	ENSMUSG00000111246.1	lincRNA	-0.29327278763037	2.09907082638628	0.67447072436297	1	No
225	4930519F16Rik	ENSMUSG00000031325.15	transcribed_unitary_pseudogene	-0.308774766695662	1.91295974083984	0.646304145464277	1	No
226	4930520O04Rik	ENSMUSG00000074039.10	processed_transcript	-0.224775280904962	0.202251751064937	0.882601953770143	1	No
227	4930522L14Rik	ENSMUSG00000072762.9	protein_coding	-0.443590096521764	3.16916156307982	0.425358941904203	1	No
228	4930523C07Rik	ENSMUSG00000090394.8	protein_coding	-0.342594284312552	5.21445124886145	0.461585849696352	1	No
229	4930524O07Rik	ENSMUSG00000090207.2	antisense	0.432606238687944	0.233295870236232	0.628380641365734	1	No
230	4930526A20Rik	ENSMUSG00000085521.4	transcribed_processed_pseudogene	-0.0251664541949153	1.16786207576159	0.999999999999995	1	No
231	4930532G15Rik	ENSMUSG00000097261.2	lincRNA	-0.389749989033313	0.813061319492374	0.597416240378374	1	No
232	4930537H20Rik	ENSMUSG00000105350.1	antisense	-0.265977736105728	0.847247940246961	0.738950776756039	1	No
233	4930556M19Rik	ENSMUSG00000096971.2	processed_transcript	-0.770343614165308	1.3091878896715	0.309677504242325	1	No
234	4930558J18Rik	ENSMUSG00000097519.2	lincRNA	-0.548123958003794	1.23404133429837	0.472445526246848	1	No
235	4930562F07Rik	ENSMUSG00000026729.9	lincRNA	0.355900100826129	0.941231597238569	0.755738667485884	1	No
236	4930578M01Rik	ENSMUSG00000097587.2	processed_transcript	-0.396209539420448	1.5191276000453	0.574482212443379	1	No
237	4930579G24Rik	ENSMUSG00000027811.9	protein_coding	-0.348330630954957	4.34452835944962	0.467590489231152	1	No
238	4930579K19Rik	ENSMUSG00000051074.4	processed_transcript	-0.575499882475757	0.317548456345181	0.535284169265976	1	No
239	4930581F22Rik	ENSMUSG00000070315.12	processed_transcript	-0.426144135762781	0.290391309204833	0.669453315753926	1	No
240	4930589O11Rik	ENSMUSG00000107195.1	TEC	0.247472298570379	0.495792649158789	0.820338558391751	1	No
241	4930594M22Rik	ENSMUSG00000075463.3	processed_transcript	0.308859216362209	0.171578519425133	0.659692362849709	1	No
242	4930594M22Rik	ENSMUSG00000085423.1	antisense	0.308859216362209	0.171578519425133	0.659692362849709	1	No
243	4931406C07Rik	ENSMUSG00000031938.15	protein_coding	-0.157139972870358	3.15551351719644	0.788467073031165	1	No
244	4931406P16Rik	ENSMUSG00000066571.13	protein_coding	-0.921369868967839	5.23885988877	0.10767266362415	0.993641447054887	No
245	4931414P19Rik	ENSMUSG00000022179.5	protein_coding	-0.531679824953882	1.82298897114556	0.428589706085225	1	No
246	4931428F04Rik	ENSMUSG00000014837.15	protein_coding	0.212036808640457	2.58341490878601	0.716233047903893	1	No
247	4931440P22Rik	ENSMUSG00000074580.11	transcribed_processed_pseudogene	-1.16126114363299	0.75748810484804	0.385194669087785	1	No
248	4932422M17Rik	ENSMUSG00000105881.1	lincRNA	-0.384632947686071	1.74855402548316	0.668823568939622	1	No
249	4932438A13Rik	ENSMUSG00000037270.18	protein_coding	-0.241477181411136	4.37171606806305	0.650507786718842	1	No
250	4933404O12Rik	ENSMUSG00000097908.7	lincRNA	0.00851162703061595	4.06836796729937	0.993988956732491	1	No
251	4933406J09Rik	ENSMUSG00000107666.1	antisense	-0.203916900448538	0.664178485231379	0.848991256929902	1	No
252	4933406P04Rik	ENSMUSG00000069713.2	lincRNA	-0.130665890760162	1.46993418552628	0.849023707405346	1	No
253	4933407K13Rik	ENSMUSG00000087396.7	processed_transcript	0.725041030359287	1.75301280684936	0.27009715459497	1	No
254	4933412E12Rik	ENSMUSG00000112627.1	bidirectional_promoter_lncRNA	-0.010726493018987	3.00954762974342	0.988530223338031	1	No
255	4933417C20Rik	ENSMUSG00000103006.1	TEC	-0.0344728029220281	1.14552767558277	0.99999999999999	1	No
256	4933425D22Rik	ENSMUSG00000107164.1	sense_intronic	-0.282360298943881	-0.349094755922455	0.849944846292774	1	No
257	4933425M03Rik	ENSMUSG00000106508.1	TEC	-0.325456343267363	1.90881356168262	0.608535143224734	1	No
258	4933427D14Rik	ENSMUSG00000020807.14	protein_coding	0.0196635256226871	3.37155423699823	0.982291520913407	1	No
259	4933431E20Rik	ENSMUSG00000086968.8	antisense	0.107258823459705	4.22727000098384	0.832042488811539	1	No
260	4933431K14Rik	ENSMUSG00000103715.1	TEC	-0.457208432172055	1.00955556780421	0.584023693831064	1	No
261	4933434E20Rik	ENSMUSG00000027942.16	protein_coding	-0.436472975882015	7.52144626849534	0.342839890466395	1	No
262	4933439C10Rik	ENSMUSG00000072893.12	processed_transcript	-0.119780831209062	1.33604047896621	0.919333799304496	1	No
263	4933440N22Rik	ENSMUSG00000042087.5	TEC	-1.35166612831078	0.740561037283214	0.1323988715704	1	No
264	5031415H12Rik	ENSMUSG00000097282.1	antisense	0.749606169931233	0.561827175818597	0.295500293923399	1	No
265	5031425E22Rik	ENSMUSG00000073147.3	lincRNA	0.00631798905378324	4.46078129085558	0.995639633710454	1	No
266	5031434O11Rik	ENSMUSG00000097885.7	processed_transcript	-0.182025620419276	0.3249253792816	0.899049943167397	1	No
267	5031439G07Rik	ENSMUSG00000036046.14	protein_coding	0.965251638239928	5.65036237642763	0.152376592595919	1	No
268	5033430I15Rik	ENSMUSG00000038152.4	lincRNA	-0.722165404032008	2.38176189203385	0.244536134948578	1	No
269	5330406M23Rik	ENSMUSG00000104030.1	TEC	0.237828874701094	0.51190727250981	0.723762576571228	1	No
270	5330417C22Rik	ENSMUSG00000040412.16	protein_coding	-0.179838211002029	1.66226397697302	0.812638713561046	1	No
271	5430403G16Rik	ENSMUSG00000072763.2	protein_coding	-0.417587744535097	0.447049508284344	0.604140857463663	1	No
272	5430405H02Rik	ENSMUSG00000085741.8	processed_transcript	-0.425567542048459	0.85166126236652	0.682356623091826	1	No
273	5430416N02Rik	ENSMUSG00000097772.7	lincRNA	-0.400877083812598	2.79264444889296	0.537457218689486	1	No
274	5430434F05Rik	ENSMUSG00000108780.1	TEC	0.173191090573279	1.03196140384615	0.832593364414435	1	No
275	5530601H04Rik	ENSMUSG00000087174.7	processed_transcript	-0.0943554539760212	2.78707220443421	0.879350297855014	1	No
276	5730455P16Rik	ENSMUSG00000057181.15	protein_coding	0.233272143777252	4.39437604699793	0.649047864195905	1	No
277	5730480H06Rik	ENSMUSG00000029089.8	protein_coding	-0.826317812747351	2.78505135070855	0.317966562575467	1	No
278	5830417I10Rik	ENSMUSG00000078684.8	unprocessed_pseudogene	-0.136707760010458	4.50864287754632	0.806849177113705	1	No
279	5830428M24Rik	ENSMUSG00000113035.1	processed_transcript	-0.0719675182056948	0.210228320432388	1	1	No
280	5930420M18Rik	ENSMUSG00000107201.1	TEC	-1.25579382697031	0.671919630484421	0.138478090808001	1	No
281	5930430L01Rik	ENSMUSG00000106951.1	lincRNA	-0.199967004944667	3.44920335725867	0.7155151061838	1	No
282	6030458C11Rik	ENSMUSG00000022195.7	protein_coding	-0.142808914270197	3.8215579503314	0.787767109685174	1	No
283	6230400D17Rik	ENSMUSG00000097577.2	antisense	-0.264077385603308	0.905662949466872	0.790024950109895	1	No
284	6330403L08Rik	ENSMUSG00000075585.3	antisense	0.761663698204001	1.79327619702717	0.281726575803985	1	No
285	6330408M09Rik	ENSMUSG00000116733.1	bidirectional_promoter_lncRNA	-0.169663148473448	0.802515146257068	0.870499615431169	1	No
286	6330418K02Rik	ENSMUSG00000085227.1	antisense	-0.515194778503765	1.58841189609124	0.483793331622311	1	No
287	6330549D23Rik	ENSMUSG00000045327.7	transcribed_processed_pseudogene	0.260258456627068	1.27204479279349	0.740980799734256	1	No
288	6330562C20Rik	ENSMUSG00000093424.3	antisense	-0.72944230168628	0.489706152856813	0.477651897056687	1	No
289	6430511E19Rik	ENSMUSG00000102555.1	TEC	-0.84194313493391	1.87628090859916	0.254926466111673	1	No
290	6430548M08Rik	ENSMUSG00000031824.15	protein_coding	-0.774255217807032	2.20640435784147	0.25922617143766	1	No
291	6430590A07Rik	ENSMUSG00000097583.2	processed_transcript	0.62627484910306	0.777133471335181	0.368944955855464	1	No
292	6530402F18Rik	ENSMUSG00000079499.9	processed_transcript	0.500582746529307	0.482288327995171	0.531867968343725	1	No
293	6720427I07Rik	ENSMUSG00000097375.3	lincRNA	-0.0505077673028322	1.60760443172176	0.975667405811811	1	No
294	6720489N17Rik	ENSMUSG00000072066.7	protein_coding	0.0878362345393154	2.71853936002946	0.876090342541672	1	No
295	6820431F20Rik	ENSMUSG00000071796.13	transcribed_unprocessed_pseudogene	0.576234099482458	6.9828978736438	0.191173268441223	1	No
296	8030462N17Rik	ENSMUSG00000047466.10	protein_coding	-1.75608443774559	3.76327035789307	0.033239936861231	0.800271637908259	No
297	8430429K09Rik	ENSMUSG00000034587.8	processed_transcript	0.0659294981747981	2.16188936900131	0.942359016895047	1	No
298	9030025P20Rik	ENSMUSG00000116953.1	protein_coding	0.65563631328522	3.20833790208777	0.236676427161246	1	No
299	9030407P20Rik	ENSMUSG00000097343.2	processed_transcript	0.317546265974068	1.31605923125316	0.639732084435885	1	No
300	9030612E09Rik	ENSMUSG00000045008.1	protein_coding	1.0262198255992	0.570719514301188	0.1457684604587	1	No
301	9130008F23Rik	ENSMUSG00000054951.3	protein_coding	-1.27017812816304	0.689211283389688	0.111688074777692	1	No
302	9130023H24Rik	ENSMUSG00000062944.4	protein_coding	-0.399323359446263	3.3686211139317	0.464999376015723	1	No
303	9130024F11Rik	ENSMUSG00000087022.4	processed_transcript	-0.878532387240827	0.412210917733308	0.316670556993036	1	No
304	9130221H12Rik	ENSMUSG00000090330.2	antisense	-1.11796492820065	0.292973449251468	0.19904990606486	1	No
305	9130230L23Rik	ENSMUSG00000054598.13	protein_coding	0.371282169709591	0.9801431250895	0.609366688181116	1	No
306	9130401M01Rik	ENSMUSG00000101892.1	protein_coding	-0.319493504583159	5.58047134390234	0.468348417378064	1	No
307	9130604C24Rik	ENSMUSG00000105851.1	lincRNA	-0.691770855077217	0.343670769306953	0.48231398200239	1	No
308	9230114K14Rik	ENSMUSG00000097145.5	processed_transcript	-0.531218050983873	2.41386875388854	0.433654381454667	1	No
309	9230116L04Rik	ENSMUSG00000112489.1	lincRNA	0.21587845037066	0.026020704981792	0.847646892854407	1	No
310	9230116N13Rik	ENSMUSG00000097403.2	processed_transcript	-0.26609896250094	-0.0895718992653276	0.779495735496972	1	No
311	9330020H09Rik	ENSMUSG00000091050.1	antisense	-0.414606698664717	0.691195161624962	0.611794161273932	1	No
312	9330104G04Rik	ENSMUSG00000097842.2	lincRNA	0.051206243970553	0.427030949571067	0.999999999999998	1	No
313	9330151L19Rik	ENSMUSG00000097061.2	bidirectional_promoter_lncRNA	-0.616576785776559	0.381914222955929	0.46132558280727	1	No
314	9330154J02Rik	ENSMUSG00000056031.13	processed_transcript	-0.63151021652211	0.757404746854629	0.400368974272889	1	No
315	9330159F19Rik	ENSMUSG00000004360.9	protein_coding	0.0742229060617574	0.182797500625592	0.999999999999993	1	No
316	9330159M07Rik	ENSMUSG00000097177.8	processed_transcript	-0.40713433564482	1.47793435362065	0.541744813579613	1	No
317	9330160F10Rik	ENSMUSG00000072809.2	antisense	0.281647384795185	-0.033378999910727	0.774574172399477	1	No
318	9330162G02Rik	ENSMUSG00000109536.1	TEC	-0.450728534321102	2.81125075888369	0.471866956266282	1	No
319	9330188P03Rik	ENSMUSG00000115149.1	processed_transcript	-0.182592393348622	3.89154449838701	0.717742640606243	1	No
320	9430007M09Rik	ENSMUSG00000106913.1	TEC	0.0340219456504414	-0.230131951367218	1	1	No
321	9430015G10Rik	ENSMUSG00000059939.13	protein_coding	0.101475159135499	3.96181131655838	0.854609357210974	1	No
322	9430018G01Rik	ENSMUSG00000107709.1	antisense	0.101964948992235	0.0121145136115163	0.999999999999996	1	No
323	9430034N14Rik	ENSMUSG00000102964.1	TEC	1.12351887469818	0.233423436893267	0.312362565004473	1	No
324	9430038I01Rik	ENSMUSG00000040139.14	protein_coding	-0.557082873901671	3.44498572894235	0.349192994334465	1	No
325	9430060I03Rik	ENSMUSG00000100632.1	antisense	0.623732631579958	1.53830797737229	0.337779988385943	1	No
326	9430081H08Rik	ENSMUSG00000111088.1	TEC	-0.965023342828825	1.54720694105606	0.199083925970443	1	No
327	9430085M18Rik	ENSMUSG00000106164.1	lincRNA	0.0521311839123501	1.97989134382471	0.959990263129254	1	No
328	9530018F02Rik	ENSMUSG00000112150.1	bidirectional_promoter_lncRNA	-1.01518152035788	1.06072924207328	0.160917963544999	1	No
329	9530053A07Rik	ENSMUSG00000078776.9	protein_coding	-0.585084564671483	2.14507034482723	0.39789535161095	1	No
330	9530068E07Rik	ENSMUSG00000036275.13	protein_coding	0.304145681255174	8.33212362611642	0.484579921500224	1	No
331	9530077C05Rik	ENSMUSG00000036411.10	protein_coding	-0.029669015653683	2.98749271073966	0.965570570606932	1	No
332	9530082P21Rik	ENSMUSG00000097006.7	antisense	0.340875332035785	2.04076173558727	0.640378272162015	1	No
333	9530085L11Rik	ENSMUSG00000107742.1	TEC	0.481622591197739	0.379982811456669	0.556201318560786	1	No
334	9630013D21Rik	ENSMUSG00000059027.14	processed_transcript	-0.171896393453916	0.430246911275225	0.944947071412107	1	No
335	9630050E16Rik	ENSMUSG00000115275.1	TEC	-0.397277612302819	0.435416936502608	0.60592158102455	1	No
336	9830144P21Rik	ENSMUSG00000087528.1	processed_transcript	-2.05986248975685	1.13146080498723	0.0113864073987806	0.690082414339436	No
337	9930012K11Rik	ENSMUSG00000044551.13	protein_coding	-0.293200030393777	2.04955987067657	0.692959898948559	1	No
338	9930014A18Rik	ENSMUSG00000097493.3	processed_transcript	-0.838020254189815	3.22002795741789	0.279244931911561	1	No
339	9930017N22Rik	ENSMUSG00000115276.1	TEC	1.14142367252178	0.723738816303006	0.239364681496918	1	No
340	9930021J03Rik	ENSMUSG00000046138.15	protein_coding	0.231891592722019	2.92431049924312	0.690833156771323	1	No
341	9930104L06Rik	ENSMUSG00000044730.17	protein_coding	-0.236863393226311	1.68701808599107	0.740130723510139	1	No
342	A130010J15Rik	ENSMUSG00000079144.7	protein_coding	0.10853600693443	4.68396035162682	0.829984988472133	1	No
343	A130012E19Rik	ENSMUSG00000112822.1	TEC	-0.11865086828044	0.932590710032539	0.928743375030838	1	No
344	A130014A01Rik	ENSMUSG00000097944.1	bidirectional_promoter_lncRNA	0.508969646687138	0.496610107234804	0.493790280712135	1	No
345	A130051J06Rik	ENSMUSG00000097643.1	antisense	-1.30448238685229	0.820456752187632	0.192273325864643	1	No
346	A230060F14Rik	ENSMUSG00000097692.2	antisense	-0.428927516481264	1.90362171643423	0.507192165398977	1	No
347	A230065N10Rik	ENSMUSG00000092071.1	antisense	-0.0494615333760582	1.78277734878826	0.975127371565423	1	No
348	A230072C01Rik	ENSMUSG00000086877.7	processed_transcript	-0.71896139661677	0.199048726207362	0.429152498176605	1	No
349	A330009N23Rik	ENSMUSG00000097915.2	antisense	0.835638408331017	0.667738235254594	0.279240784416022	1	No
350	A330023F24Rik	ENSMUSG00000096929.7	processed_transcript	-0.575407041135226	0.137083054294912	0.742674159814174	1	No
351	A330035P11Rik	ENSMUSG00000085615.2	lincRNA	0.0933915633124018	1.02735256950157	0.895531360973936	1	No
352	A430005L14Rik	ENSMUSG00000047613.10	protein_coding	-0.230982503623507	5.3598688504718	0.610491806632324	1	No
353	A430033K04Rik	ENSMUSG00000056014.15	protein_coding	0.222411936048429	4.3566152227556	0.642491763754953	1	No
354	A430057M04Rik	ENSMUSG00000090564.9	antisense	-0.122356374574007	0.685375215230002	0.949210125032198	1	No
355	A430078I02Rik	ENSMUSG00000085589.7	antisense	0.515975737018977	1.0768982514237	0.474503739462068	1	No
356	A430103D13Rik	ENSMUSG00000112096.1	TEC	-1.18505794803224	0.726475386014734	0.122329227261577	1	No
357	A4galt	ENSMUSG00000047878.13	protein_coding	1.07342859847808	1.06554468025672	0.151049822353594	1	No
358	A530013C23Rik	ENSMUSG00000006462.6	lincRNA	0.0620057119462542	0.578492718017422	1	1	No
359	A530016L24Rik	ENSMUSG00000043122.7	protein_coding	0.519938623957196	3.43026737563505	0.38050250553646	1	No
360	A530020G20Rik	ENSMUSG00000097124.2	antisense	1.11590824455567	1.50177205382947	0.107819617617263	0.993641447054887	No
361	A530053M12Rik	ENSMUSG00000100247.1	lincRNA	-1.54345264981925	0.469131890066835	0.067263447688006	0.917093519109704	No
362	A530064N14Rik	ENSMUSG00000104273.1	TEC	0.880509346379445	0.0074590364773123	0.369516975056474	1	No
363	A630052C17Rik	ENSMUSG00000086725.1	processed_transcript	0.352015333379525	0.217142405629163	0.666107759982309	1	No
364	A630072M18Rik	ENSMUSG00000101013.1	antisense	0.893743084241066	1.37766958328763	0.578743171954082	1	No
365	A630089N07Rik	ENSMUSG00000116673.1	protein_coding	-0.586728343624458	0.628615890288855	0.459103314543691	1	No
366	A630095E13Rik	ENSMUSG00000070313.8	protein_coding	-1.29533724126576	3.13898315043307	0.0671543854541284	0.917093519109704	No
367	A730017L22Rik	ENSMUSG00000085566.1	processed_transcript	0.0709947972729816	2.46663084129155	0.902233124249055	1	No
368	A730063M14Rik	ENSMUSG00000112639.1	lincRNA	0.311163617464034	0.59773764594848	0.64239507151049	1	No
369	A730091E23Rik	ENSMUSG00000113965.1	TEC	0.398870225821581	0.765425011554314	0.587120969637272	1	No
370	A830082K12Rik	ENSMUSG00000087143.9	antisense	-0.100949579124943	1.70908179950601	0.896832944604555	1	No
371	A930004D18Rik	ENSMUSG00000054057.2	protein_coding	-0.190403407478676	2.32292316136833	0.770545361733597	1	No
372	A930004J17Rik	ENSMUSG00000102602.1	TEC	0.629726898728058	0.294313241468394	0.481208323951101	1	No
373	A930005H10Rik	ENSMUSG00000054426.11	processed_transcript	-0.145035978280692	1.41062515629243	0.842489839111372	1	No
374	A930012O16Rik	ENSMUSG00000054181.11	processed_transcript	0.260528004663081	1.03395018617369	0.76272782692031	1	No
375	A930015D03Rik	ENSMUSG00000092368.1	antisense	-0.261880678284357	2.11255628654775	0.741233062968207	1	No
376	A930029G22Rik	ENSMUSG00000096988.1	lincRNA	-0.0939628598656845	0.732772813401439	0.951145582829138	1	No
377	A930033H14Rik	ENSMUSG00000090622.1	protein_coding	0.232452631813879	0.263982619545181	0.819888473795307	1	No
378	A930037H05Rik	ENSMUSG00000109408.1	processed_transcript	0.20680892970092	1.82602240487455	0.746868366718507	1	No
379	AA465934	ENSMUSG00000093483.1	processed_transcript	-3.3951168697239	1.05188273629931	0.00441828554142839	0.481114259791129	No
380	AA467197	ENSMUSG00000033213.16	protein_coding	0.335894887755204	1.19929109750962	0.627073830276979	1	No
381	AA474408	ENSMUSG00000073867.2	TEC	-0.358700420824639	1.56791476107979	0.626261943888284	1	No
382	AA543186	ENSMUSG00000097345.1	lincRNA	0.540035569330336	0.604865051927669	0.427697340844753	1	No
383	AA986860	ENSMUSG00000042510.7	protein_coding	-0.0200410044442132	0.734824321088684	0.999999999999992	1	No
384	Aaas	ENSMUSG00000036678.8	protein_coding	-0.233548210687768	6.19868669910307	0.579243251807305	1	No
385	Aacs	ENSMUSG00000029482.4	protein_coding	0.459014784075553	7.13246679330229	0.332959244730214	1	No
386	Aaed1	ENSMUSG00000021482.10	protein_coding	-0.244084282610564	4.57692846256405	0.604957781804065	1	No
387	Aagab	ENSMUSG00000037257.8	protein_coding	0.178341719647134	5.38661778626058	0.712778862306017	1	No
388	Aak1	ENSMUSG00000057230.13	protein_coding	-0.689323657320966	5.43430120230875	0.215783557122013	1	No
389	Aamdc	ENSMUSG00000035642.16	protein_coding	0.00887410237012042	4.17298909568634	0.994554704544929	1	No
390	Aamp	ENSMUSG00000006299.13	protein_coding	0.179438522699783	7.79420548319477	0.671749902993989	1	No
391	Aar2	ENSMUSG00000027628.10	protein_coding	0.284281115333554	5.66771579977861	0.54206317179719	1	No
392	Aars	ENSMUSG00000031960.14	protein_coding	0.532583122719522	8.15379571943468	0.21580492910187	1	No
393	Aars2	ENSMUSG00000023938.8	protein_coding	-0.248299773067708	3.63446206075912	0.659482329806047	1	No
394	Aarsd1	ENSMUSG00000075528.13	protein_coding	0.185822847287255	5.60703037877583	0.672115006996425	1	No
395	Aasdh	ENSMUSG00000055923.16	protein_coding	0.194468652336894	3.04368894857288	0.732209186571904	1	No
396	Aasdhppt	ENSMUSG00000025894.11	protein_coding	-0.166637537065703	5.75484730420232	0.697858090984313	1	No
397	Aatf	ENSMUSG00000018697.14	protein_coding	-0.0211535501540265	4.9645278372979	0.967109307175956	1	No
398	Aatk	ENSMUSG00000025375.15	protein_coding	0.212275950728459	0.954619935025628	0.813996272966274	1	No
399	Abca1	ENSMUSG00000015243.4	protein_coding	0.00813811059830746	5.3484862628609	0.991237709479362	1	No
400	Abca2	ENSMUSG00000026944.18	protein_coding	-0.493800396257856	4.81522030923177	0.416900184512964	1	No
401	Abca3	ENSMUSG00000024130.16	protein_coding	0.391743951224393	5.73229619515777	0.374401009174857	1	No
402	Abca5	ENSMUSG00000018800.14	protein_coding	0.245476872570144	2.17954666804646	0.70979274918493	1	No
403	Abca7	ENSMUSG00000035722.15	protein_coding	0.459272446205304	3.13722511327669	0.405398767703332	1	No
404	Abcb10	ENSMUSG00000031974.8	protein_coding	-0.112871152907905	5.35681714308966	0.820570975068558	1	No
405	Abcb1b	ENSMUSG00000028970.9	protein_coding	-0.421359733499362	1.01508491610912	0.602188543127632	1	No
406	Abcb6	ENSMUSG00000026198.15	protein_coding	0.530228621936138	4.50907842652681	0.336089986279115	1	No
407	Abcb7	ENSMUSG00000031333.7	protein_coding	-0.716976007908087	4.08523137608016	0.202848072405575	1	No
408	Abcb8	ENSMUSG00000028973.18	protein_coding	0.17699870432523	5.79269805014972	0.688289255248572	1	No
409	Abcb9	ENSMUSG00000029408.13	protein_coding	0.171476511315564	3.10227883250989	0.772548837849445	1	No
410	Abcc1	ENSMUSG00000023088.17	protein_coding	-0.018719076110796	6.46887122039873	0.97142412671274	1	No
411	Abcc10	ENSMUSG00000032842.13	protein_coding	-0.222962332229425	1.95343053819293	0.801247192989949	1	No
412	Abcc4	ENSMUSG00000032849.14	protein_coding	-0.0743025202551058	3.97341741920484	0.911458236834965	1	No
413	Abcc5	ENSMUSG00000022822.16	protein_coding	-0.0710550073612579	3.83337026545438	0.914405928491655	1	No
414	Abcd1	ENSMUSG00000031378.14	protein_coding	0.172198407803558	3.84290257030763	0.74099206462283	1	No
415	Abcd3	ENSMUSG00000028127.10	protein_coding	0.509270170029685	7.04230760570835	0.229826826180693	1	No
416	Abcd4	ENSMUSG00000021240.6	protein_coding	0.233095643948267	3.4814779277434	0.692299231139226	1	No
417	Abce1	ENSMUSG00000058355.8	protein_coding	0.27696772055326	7.66799426660766	0.541007812105928	1	No
418	Abcf1	ENSMUSG00000038762.15	protein_coding	-0.209079265136023	6.77740926797512	0.616100910472883	1	No
419	Abcf2	ENSMUSG00000028953.10	protein_coding	0.115190575576468	7.72761599904802	0.817023503083432	1	No
420	Abcf3	ENSMUSG00000003234.16	protein_coding	0.45585075209703	5.92110052513254	0.367282544044284	1	No
421	Abcg1	ENSMUSG00000024030.7	protein_coding	0.665418584961609	0.616346815801574	0.427207126322609	1	No
422	Abhd1	ENSMUSG00000006638.14	processed_transcript	0.646199645416292	3.95755334518483	0.284456867045745	1	No
423	Abhd10	ENSMUSG00000033157.17	protein_coding	-0.375049691028852	3.88977550175372	0.460008930899009	1	No
424	Abhd11	ENSMUSG00000040532.14	protein_coding	0.170932338258445	6.07151611667592	0.705596216589467	1	No
425	Abhd12	ENSMUSG00000032046.15	protein_coding	0.33289557681161	5.18074498842574	0.459308077923718	1	No
426	Abhd13	ENSMUSG00000040396.12	protein_coding	-2.1131686057627	4.43383945023694	0.0202374222322899	0.737964953226512	No
427	Abhd14a	ENSMUSG00000042210.17	protein_coding	-0.0293982436929297	2.64817976419158	0.971508481287671	1	No
428	Abhd14b	ENSMUSG00000042073.15	protein_coding	0.179425111585167	3.45281338321093	0.737440166849428	1	No
429	Abhd15	ENSMUSG00000000686.11	protein_coding	0.272799052905031	2.29702215762011	0.648618787737453	1	No
430	Abhd16a	ENSMUSG00000007036.15	protein_coding	0.417115954020963	5.57207796070656	0.37480690725922	1	No
431	Abhd17a	ENSMUSG00000003346.14	protein_coding	-2.40909208768143	3.72991939160354	0.0242795934122475	0.76537181660549	No
432	Abhd17b	ENSMUSG00000047368.4	protein_coding	-2.36194643072001	4.74641678635677	0.0166449402203342	0.712003486039911	No
433	Abhd17c	ENSMUSG00000038459.10	protein_coding	-1.16471114712196	2.81994934174557	0.0917906221199854	0.964044394809337	No
434	Abhd18	ENSMUSG00000037818.16	protein_coding	0.089822076788275	1.1686457945563	0.93449857316906	1	No
435	Abhd2	ENSMUSG00000039202.12	protein_coding	-0.214269449207721	8.56774289267082	0.666866470310909	1	No
436	Abhd3	ENSMUSG00000002475.16	protein_coding	0.424001506263343	1.69593430933725	0.566823599694241	1	No
437	Abhd4	ENSMUSG00000040997.13	protein_coding	0.379114655754572	6.10898959607068	0.361879500475633	1	No
438	Abhd5	ENSMUSG00000032540.16	protein_coding	-0.00205215656769024	6.15468457082725	0.998232135796613	1	No
439	Abhd6	ENSMUSG00000025277.14	protein_coding	-0.14122824930906	5.31553406922965	0.749655163909885	1	No
440	Abhd8	ENSMUSG00000007950.9	protein_coding	0.115529356813551	5.62260439988551	0.786231154897689	1	No
441	Abi1	ENSMUSG00000058835.14	protein_coding	-0.442183125896133	6.14155900751497	0.307383971871024	1	No
442	Abi2	ENSMUSG00000026782.15	protein_coding	-0.282761995378436	4.70282052724029	0.61978659304637	1	No
443	Abi3	ENSMUSG00000018381.15	protein_coding	-0.223704888264297	3.35801844779039	0.68656465621463	1	No
444	Abl1	ENSMUSG00000026842.16	protein_coding	0.25378422187883	4.89710354027932	0.596262723808226	1	No
445	Abl2	ENSMUSG00000026596.13	protein_coding	-0.0430710039174802	3.17479213265359	0.949084459776294	1	No
446	Ablim1	ENSMUSG00000025085.16	protein_coding	-0.162757992231429	4.74377068815716	0.75283554050989	1	No
447	Abr	ENSMUSG00000017631.18	protein_coding	-0.112654130641947	4.67502503690987	0.820266621170958	1	No
448	Abracl	ENSMUSG00000078453.3	protein_coding	-0.443285464943395	5.81848637947209	0.298882122424006	1	No
449	Abraxas1	ENSMUSG00000035234.18	protein_coding	0.162049255266874	3.80771826872847	0.791064469300138	1	No
450	Abraxas2	ENSMUSG00000030965.19	protein_coding	-0.215493299430098	5.00756380926095	0.634157602030483	1	No
451	Abt1	ENSMUSG00000036376.3	protein_coding	-0.0346004772278479	4.63973381810079	0.944207430174271	1	No
452	Abtb1	ENSMUSG00000030083.11	protein_coding	0.545793916435599	2.70182299777518	0.417351439119949	1	No
453	Abtb2	ENSMUSG00000032724.5	protein_coding	0.0313051748028693	5.30252266207744	0.948926395440748	1	No
454	AC090479.2	ENSMUSG00000117634.1	antisense	-1.75180358830993	1.59937775866822	0.0724476015702899	0.932110291286983	No
455	AC090881.3	ENSMUSG00000118161.1	processed_pseudogene	1.22567481154509	0.590234093782141	0.102141604477423	0.97684351351993	No
456	AC098880.2	ENSMUSG00000117183.1	processed_pseudogene	-0.301663808516548	0.836773242588239	0.684279434421211	1	No
457	AC102106.1	ENSMUSG00000118264.1	transcribed_processed_pseudogene	-0.516844360720902	0.307541130121069	0.563947377673513	1	No
458	AC102496.1	ENSMUSG00000117465.1	lincRNA	0.54252745115041	0.521781220649925	0.538224051564341	1	No
459	AC109138.11	ENSMUSG00000118245.1	bidirectional_promoter_lncRNA	0.0858326859072089	0.694853755974724	0.960222407509164	1	No
460	AC114539.1	ENSMUSG00000118087.1	bidirectional_promoter_lncRNA	0.351440934899633	3.29846273551423	0.502685550193841	1	No
461	AC114990.1	ENSMUSG00000117327.1	pseudogene	-0.848798012985394	0.464524502903859	0.332055906621175	1	No
462	AC115117.1	ENSMUSG00000117730.1	processed_pseudogene	0.528705324376377	1.27585155466708	0.438676001910056	1	No
463	AC115631.1	ENSMUSG00000117942.1	protein_coding	0.923510653628537	3.0309218160441	0.375681572600187	1	No
464	AC115752.1	ENSMUSG00000118106.1	TEC	0.0895504950654187	2.37544884848583	0.898961000622495	1	No
465	AC117239.2	ENSMUSG00000117621.1	protein_coding	-0.0923925731593179	1.10486887344293	0.926819474630167	1	No
466	AC121821.1	ENSMUSG00000117869.1	processed_transcript	-0.433725349560825	4.39498014668358	0.412545452146818	1	No
467	AC121824.2	ENSMUSG00000118246.1	processed_pseudogene	-0.101228406123592	0.747695797058714	0.952467176378353	1	No
468	AC122253.2	ENSMUSG00000117458.1	processed_pseudogene	-0.448749912847938	0.476713289027993	0.609318346683913	1	No
469	AC122453.1	ENSMUSG00000117438.1	processed_pseudogene	-0.278485062366178	1.53081736860927	0.841994172223538	1	No
470	AC122818.4	ENSMUSG00000117545.1	lincRNA	0.567491027835619	0.285721941976203	0.516069154813387	1	No
471	AC123927.2	ENSMUSG00000117429.1	TEC	0.777722618923313	0.215492522051905	0.334503347234733	1	No
472	AC123927.3	ENSMUSG00000117599.1	TEC	0.712190658886669	0.533868817201993	0.319221187247933	1	No
473	AC124502.3	ENSMUSG00000117789.1	protein_coding	1.1711308617714	1.12426423544161	0.0835570813380248	0.955171490922876	No
474	AC124512.1	ENSMUSG00000117875.1	processed_pseudogene	-0.260207632411108	-0.0826568614285846	0.85214929679443	1	No
475	AC125110.1	ENSMUSG00000117662.1	processed_transcript	0.0385027749818327	0.161978100845068	0.999999999999994	1	No
476	AC125456.1	ENSMUSG00000118241.1	processed_pseudogene	-0.106427547915758	1.22734360809268	0.892059293023252	1	No
477	AC126029.2	ENSMUSG00000117966.1	TEC	-0.239713006831147	0.350706184716121	0.834622022373051	1	No
478	AC126031.1	ENSMUSG00000117699.1	processed_pseudogene	-0.218782479255487	0.519684228854004	0.832851178146734	1	No
479	AC126937.2	ENSMUSG00000117171.1	bidirectional_promoter_lncRNA	-1.66809936560274	0.870063374823189	0.0781395635681839	0.939219405305445	No
480	AC127331.2	ENSMUSG00000117813.1	processed_pseudogene	0.531399643261704	4.08726451975949	0.331526435033146	1	No
481	AC131675.2	ENSMUSG00000118145.1	processed_pseudogene	0.347380285007364	1.391048182471	0.623105272922786	1	No
482	AC132148.1	ENSMUSG00000118330.1	antisense	-0.857691843889919	0.607712309731516	0.292813505684457	1	No
483	AC132253.4	ENSMUSG00000118100.1	processed_transcript	0.349828026572632	0.590245079453998	0.665986334927203	1	No
484	AC132253.6	ENSMUSG00000118138.1	lincRNA	0.47749618659056	0.432197035221339	0.600204058997044	1	No
485	AC132253.9	ENSMUSG00000118383.1	lincRNA	0.631982592247738	2.73136339183229	0.31822289824954	1	No
486	AC132307.1	ENSMUSG00000117775.1	sense_intronic	-0.789758638827874	2.4228461120985	0.297621832074851	1	No
487	AC132307.3	ENSMUSG00000117992.1	antisense	-0.477203530296226	0.367520440605857	0.605090015102345	1	No
488	AC133451.1	ENSMUSG00000117768.1	bidirectional_promoter_lncRNA	0.669698696590505	1.31229850288571	0.322733098818868	1	No
489	AC133509.1	ENSMUSG00000117822.1	processed_pseudogene	0.099201233766922	0.353262687908544	0.999999999999995	1	No
490	AC133523.4	ENSMUSG00000118132.1	bidirectional_promoter_lncRNA	-0.364112983113562	0.0746611999879853	0.730515342178153	1	No
491	AC137853.2	ENSMUSG00000118210.1	antisense	-0.165290473122399	-0.262411866591394	1	1	No
492	AC138790.1	ENSMUSG00000117698.1	processed_transcript	0.0855083979155459	1.70147898783738	0.894677535997705	1	No
493	AC144860.1	ENSMUSG00000117499.1	TEC	-1.25312198723012	1.45121689067705	0.162798103497076	1	No
494	AC154291.1	ENSMUSG00000117434.1	bidirectional_promoter_lncRNA	0.0132090672108083	-0.167093285956248	1	1	No
495	AC154366.4	ENSMUSG00000117648.1	bidirectional_promoter_lncRNA	0.0474927913901807	0.963544621174255	0.962340726695397	1	No
496	AC154457.3	ENSMUSG00000117300.1	processed_pseudogene	-0.199390915620276	2.82625174217598	0.718565021794548	1	No
497	AC154652.2	ENSMUSG00000118295.1	transcribed_processed_pseudogene	-0.300426168665811	1.63437230049202	0.685913101868573	1	No
498	AC154766.4	ENSMUSG00000117322.1	antisense	0.218816001500919	0.770850000979514	0.831660897650214	1	No
499	AC157548.1	ENSMUSG00000118057.1	lincRNA	-0.412338358728586	3.0567329421665	0.504191011933736	1	No
500	AC158975.2	ENSMUSG00000118012.1	lincRNA	0.344569211432523	10.0670975993004	0.413655624446805	1	No
501	AC160336.1	ENSMUSG00000115801.1	lincRNA	-0.180360009028058	1.89837979287278	0.797375611026196	1	No
502	AC165962.1	ENSMUSG00000117725.1	antisense	-0.063706975960118	2.88016562692396	0.924533221772593	1	No
503	AC166110.4	ENSMUSG00000117278.1	lincRNA	-0.601275736939533	0.755535074376874	0.474867753260995	1	No
504	AC166172.3	ENSMUSG00000118049.1	antisense	-0.183539700614886	0.13344248838198	0.927107069995078	1	No
505	AC166172.4	ENSMUSG00000118071.1	antisense	0.0650756871998774	1.27852633045847	0.970501111585435	1	No
506	AC167363.2	ENSMUSG00000117050.1	TEC	-0.283050448897055	-0.230324397691256	0.776895054262897	1	No
507	Acaa1a	ENSMUSG00000036138.16	protein_coding	0.522168621092238	6.58070417187653	0.269881084836354	1	No
508	Acaa1b	ENSMUSG00000010651.4	protein_coding	0.744588141724265	2.81071755514484	0.215974111170936	1	No
509	Acaa2	ENSMUSG00000036880.10	protein_coding	0.436977517338216	5.49453022545954	0.38900620507291	1	No
510	Acaca	ENSMUSG00000020532.18	protein_coding	-0.654548725571163	6.04318751052877	0.236851533447317	1	No
511	Acacb	ENSMUSG00000042010.16	protein_coding	0.134587425408825	0.876368045672517	0.870618628682761	1	No
512	Acad10	ENSMUSG00000029456.12	protein_coding	0.461057259282138	0.622117643323155	0.542039383759447	1	No
513	Acad11	ENSMUSG00000090150.10	protein_coding	0.600578054329393	2.96438935161261	0.288451580183657	1	No
514	Acad8	ENSMUSG00000031969.16	protein_coding	0.189385094497409	4.6704566493551	0.70421917002348	1	No
515	Acad9	ENSMUSG00000027710.14	protein_coding	0.233016457138997	5.26580614602578	0.598622771292377	1	No
516	Acadl	ENSMUSG00000026003.5	protein_coding	-0.0428822115101452	7.06868099807374	0.913698551337636	1	No
517	Acadm	ENSMUSG00000062908.12	protein_coding	0.0795758433854484	6.75801323142525	0.852923287739787	1	No
518	Acads	ENSMUSG00000029545.13	protein_coding	0.241873953611343	5.37045907181636	0.629184342551138	1	No
519	Acadsb	ENSMUSG00000030861.15	protein_coding	0.398062467390406	5.65027936601481	0.400099696847475	1	No
520	Acadvl	ENSMUSG00000018574.14	protein_coding	0.534885509147258	6.94987936706432	0.328384687251646	1	No
521	Acap2	ENSMUSG00000049076.11	protein_coding	0.156435119649539	5.02952941545879	0.733028130930714	1	No
522	Acap3	ENSMUSG00000029033.16	protein_coding	-0.699960780352536	3.97383913780586	0.278914579955282	1	No
523	Acat1	ENSMUSG00000032047.5	protein_coding	0.274873428703019	7.25726107009534	0.541123961378004	1	No
524	Acat2	ENSMUSG00000023832.14	protein_coding	0.0933226511056949	7.09163365513376	0.854352853773045	1	No
525	Acbd3	ENSMUSG00000026499.5	protein_coding	-0.234300144745654	3.31331056758675	0.661245320373247	1	No
526	Acbd4	ENSMUSG00000056938.16	protein_coding	0.24645244621538	4.66282255062604	0.628724593775312	1	No
527	Acbd5	ENSMUSG00000026781.17	protein_coding	0.196585373947386	5.05830588591177	0.660890920418821	1	No
528	Acbd6	ENSMUSG00000033701.13	protein_coding	-0.519885522909662	4.87785780239621	0.475685874906225	1	No
529	Accs	ENSMUSG00000040272.14	protein_coding	0.205565701024787	3.23998371758552	0.701936359196905	1	No
530	Acd	ENSMUSG00000038000.10	protein_coding	-0.0485199514831537	5.92569023015991	0.909838409364783	1	No
531	Ace	ENSMUSG00000020681.14	protein_coding	1.62043469777547	1.08809994785927	0.0342939674206539	0.801531015125271	No
532	Acer3	ENSMUSG00000030760.14	protein_coding	-0.125743566264699	5.9831047000332	0.768444450420996	1	No
533	Acin1	ENSMUSG00000022185.19	protein_coding	-0.427740818342161	4.92148766048535	0.436225661114752	1	No
534	Ackr3	ENSMUSG00000044337.5	protein_coding	0.660655651350771	3.33576396140564	0.210795142251229	1	No
535	Acly	ENSMUSG00000020917.17	protein_coding	-0.128808224990725	7.69550399787981	0.758156612867178	1	No
536	Aco1	ENSMUSG00000028405.9	protein_coding	0.290254006087152	6.19010553167499	0.490245442595833	1	No
537	Aco2	ENSMUSG00000022477.13	protein_coding	0.365753258879111	8.78562895290433	0.473157050220442	1	No
538	Acod1	ENSMUSG00000022126.6	protein_coding	1.26107645838988	2.4753600145061	0.0717009767625347	0.931464797520519	No
539	Acot1	ENSMUSG00000072949.6	protein_coding	-0.288834716136981	6.42269903681191	0.4801888684732	1	No
540	Acot11	ENSMUSG00000034853.16	protein_coding	0.769871253479496	1.48828540241429	0.237800944499472	1	No
541	Acot13	ENSMUSG00000006717.7	protein_coding	-0.0152021182388179	5.48318412203831	0.974497142516576	1	No
542	Acot2	ENSMUSG00000021226.7	protein_coding	-2.49995601343801	2.94985369458161	0.0197212679761421	0.737964953226512	No
543	Acot6	ENSMUSG00000043487.4	protein_coding	0.815666497171476	0.517786795089238	0.271971188360141	1	No
544	Acot7	ENSMUSG00000028937.14	protein_coding	0.35692348885107	8.42682603110266	0.54886022996903	1	No
545	Acot8	ENSMUSG00000017307.16	protein_coding	0.424294617374504	3.8102352160414	0.468132442111073	1	No
546	Acot9	ENSMUSG00000025287.15	protein_coding	-0.00150433331037319	6.37908371335822	0.998583429564584	1	No
547	Acox1	ENSMUSG00000020777.16	protein_coding	0.467705588518629	6.1917661133518	0.2577441021948	1	No
548	Acox2	ENSMUSG00000021751.13	protein_coding	0.17373469634228	5.49934699178053	0.75964109998809	1	No
549	Acox3	ENSMUSG00000029098.17	protein_coding	0.363430100034732	2.51446446598099	0.540532311782964	1	No
550	Acp1	ENSMUSG00000044573.16	protein_coding	-0.363494097963761	6.70194656963704	0.386353727827149	1	No
551	Acp2	ENSMUSG00000002103.15	protein_coding	0.184748399851547	5.22775679005433	0.68900315568413	1	No
552	Acp5	ENSMUSG00000001348.15	protein_coding	0.174771577736109	0.340706460261064	0.890240040510203	1	No
553	Acp6	ENSMUSG00000028093.15	protein_coding	0.389501912371645	5.5353007190905	0.441462040165512	1	No
554	Acpp	ENSMUSG00000032561.15	protein_coding	-0.791351928053256	1.86355406918114	0.234629976374186	1	No
555	Acsbg1	ENSMUSG00000032281.11	protein_coding	-2.27193139750474	-0.185052201206097	0.0215366378559448	0.747427116734413	No
556	Acsf2	ENSMUSG00000076435.3	protein_coding	-0.489050437955031	1.51026886431245	0.611004986528138	1	No
557	Acsf3	ENSMUSG00000015016.8	protein_coding	0.59766147973898	3.03443135741011	0.288912689055569	1	No
558	Acsl1	ENSMUSG00000018796.13	protein_coding	0.622205131915019	4.35185545858702	0.224376499468398	1	No
559	Acsl3	ENSMUSG00000032883.15	protein_coding	-0.874251896241045	5.58530333811189	0.22941923998577	1	No
560	Acsl4	ENSMUSG00000031278.12	protein_coding	-1.48709897385217	5.3825018319147	0.028680902159243	0.791546810041852	No
561	Acsl5	ENSMUSG00000024981.6	protein_coding	0.0711125078278534	8.00775734431964	0.870506093828585	1	No
562	Acss1	ENSMUSG00000027452.11	protein_coding	0.592663929064289	4.41894403548531	0.24349563584566	1	No
563	Acss2	ENSMUSG00000027605.18	protein_coding	0.497862653419056	2.88348989350436	0.379213672545458	1	No
564	Actb	ENSMUSG00000029580.14	protein_coding	-0.127457089579498	12.6004477378933	0.767250585183067	1	No
565	Actg-ps1	ENSMUSG00000074978.4	processed_pseudogene	1.71845402688036	3.94724159948334	0.101920287131326	0.97684351351993	No
566	Actg1	ENSMUSG00000062825.15	protein_coding	-0.106898766635735	12.2081535287157	0.799945915945638	1	No
567	Actl6a	ENSMUSG00000027671.14	protein_coding	-0.0142162064962478	7.03479533262492	0.975194101429721	1	No
568	Actn1	ENSMUSG00000015143.15	protein_coding	-1.47031451952839	5.97167502182563	0.0232469837446654	0.753866472862722	No
569	Actn4	ENSMUSG00000054808.15	protein_coding	0.177917670869345	10.0908329180695	0.665637155752002	1	No
570	Actr10	ENSMUSG00000021076.6	protein_coding	0.0767723605023544	6.47107185566235	0.848894044122314	1	No
571	Actr1a	ENSMUSG00000025228.5	protein_coding	0.195263295118029	7.86003297269809	0.635506692579658	1	No
572	Actr1b	ENSMUSG00000037351.9	protein_coding	0.0734131740886072	7.15684270134337	0.852016813763995	1	No
573	Actr2	ENSMUSG00000020152.7	protein_coding	-0.28356528049598	8.11908499865467	0.528190302547341	1	No
574	Actr3	ENSMUSG00000026341.16	protein_coding	0.0428144127992376	8.19905248278832	0.917533156443639	1	No
575	Actr3b	ENSMUSG00000056367.14	protein_coding	0.0216087501501713	3.14691232714642	0.978515213854091	1	No
576	Actr5	ENSMUSG00000037761.16	protein_coding	-2.28235324827948	2.00716690296177	0.036163521118362	0.805428834244535	No
577	Actr6	ENSMUSG00000019948.4	protein_coding	-0.23414934520316	3.29461907646274	0.670384526719118	1	No
578	Actr8	ENSMUSG00000015971.5	protein_coding	-2.28994553330862e-05	5.49897897790405	1	1	No
579	Acvr1	ENSMUSG00000026836.15	protein_coding	0.200196913510116	3.16805977868458	0.744037805913426	1	No
580	Acvr1b	ENSMUSG00000000532.11	protein_coding	0.627996615688353	3.17245435743453	0.331600022350461	1	No
581	Acvr2a	ENSMUSG00000052155.5	protein_coding	-0.304832868449291	3.42266823761794	0.573989709997413	1	No
582	Acvr2b	ENSMUSG00000061393.14	protein_coding	-0.544273960194122	0.461027269343386	0.611312652178215	1	No
583	Acvrl1	ENSMUSG00000000530.16	protein_coding	0.550869753802898	0.574316299345936	0.475831140254552	1	No
584	Acy1	ENSMUSG00000023262.13	protein_coding	0.119715651019564	4.29791195768583	0.815572101838469	1	No
585	Acy3	ENSMUSG00000024866.10	protein_coding	0.365683587076442	1.71856243242314	0.635271930204542	1	No
586	Acyp1	ENSMUSG00000008822.15	protein_coding	-0.44328492127893	3.2969177457722	0.430807846516107	1	No
587	Acyp2	ENSMUSG00000060923.5	protein_coding	-0.653131997115524	4.19419264556015	0.256443367578721	1	No
588	Ada	ENSMUSG00000017697.3	protein_coding	0.0409004684523503	3.63867702277347	0.947549290867756	1	No
589	Adal	ENSMUSG00000027259.15	protein_coding	-0.141105857346922	3.34401870847722	0.80578128152356	1	No
590	Adam10	ENSMUSG00000054693.14	protein_coding	-0.922276506370692	6.86552038428278	0.144746226089909	1	No
591	Adam12	ENSMUSG00000054555.11	protein_coding	-2.34726718474472	1.7637103249689	0.0185965951059307	0.737964953226512	No
592	Adam15	ENSMUSG00000028041.17	protein_coding	0.280362047614464	6.37937960635064	0.487329129150589	1	No
593	Adam17	ENSMUSG00000052593.16	protein_coding	0.799078038427475	5.93482515172088	0.0783640712502093	0.939219405305445	No
594	Adam8	ENSMUSG00000025473.16	protein_coding	-0.479747768395897	0.640793592373758	0.546750829665092	1	No
595	Adam9	ENSMUSG00000031555.15	protein_coding	0.137717353055144	5.98034125940336	0.756958390316218	1	No
596	Adamts1	ENSMUSG00000022893.14	protein_coding	-1.21457864719511	6.76699118419747	0.012850737791347	0.699279857908502	No
597	Adamts10	ENSMUSG00000024299.17	protein_coding	-0.283958485635571	1.90442044588659	0.69426628331352	1	No
598	Adamts12	ENSMUSG00000047497.10	protein_coding	-0.15798144975793	0.756892595118892	0.865020505235492	1	No
599	Adamts14	ENSMUSG00000059901.12	protein_coding	-0.178692222134725	4.00710613473786	0.781272272546442	1	No
600	Adamts4	ENSMUSG00000006403.13	protein_coding	0.829517112969945	5.31083131321865	0.0934744189980338	0.964044394809337	No
601	Adamts5	ENSMUSG00000022894.6	protein_coding	-0.786315096565886	1.24604160922447	0.314448680995092	1	No
602	Adamts7	ENSMUSG00000032363.15	protein_coding	-0.277492975391621	2.79452841232002	0.653656166328784	1	No
603	Adamts8	ENSMUSG00000031994.13	protein_coding	-0.0125860173055761	3.6665542611959	0.992333450240729	1	No
604	Adamtsl2	ENSMUSG00000036040.14	protein_coding	0.444033764468407	1.17967161912052	0.559703389178067	1	No
605	Adamtsl4	ENSMUSG00000015850.11	protein_coding	0.311756072238423	3.27848262727506	0.562743784557117	1	No
606	Adamtsl5	ENSMUSG00000043822.18	protein_coding	0.137870186686274	2.29345122948124	0.847715918807352	1	No
607	Adar	ENSMUSG00000027951.16	protein_coding	0.366294314955815	4.90481590355031	0.416538296722052	1	No
608	Adarb1	ENSMUSG00000020262.15	protein_coding	-1.09341981656096	2.64771626542942	0.195201154578844	1	No
609	Adat1	ENSMUSG00000031949.17	protein_coding	0.0138179683016621	1.98286678087942	0.999999999999998	1	No
610	Adat2	ENSMUSG00000019808.8	protein_coding	-0.248420199943343	4.35081952244523	0.624679322373031	1	No
611	Adat3	ENSMUSG00000113640.1	protein_coding	-0.348459483679568	2.7920030522285	0.594762704038965	1	No
612	Adck1	ENSMUSG00000021044.15	protein_coding	0.177884464832694	3.49065356859681	0.758321712268509	1	No
613	Adck2	ENSMUSG00000046947.12	protein_coding	0.44411739061866	3.51808359466637	0.408502704365937	1	No
614	Adck5	ENSMUSG00000022550.18	protein_coding	0.487626955519056	4.5355320927339	0.321852957159465	1	No
615	Adcy6	ENSMUSG00000022994.9	protein_coding	0.523862089635784	3.10292647725814	0.347354277693654	1	No
616	Adcy7	ENSMUSG00000031659.13	protein_coding	0.717616340918668	4.01957656027143	0.156519908155528	1	No
617	Adcy8	ENSMUSG00000022376.8	protein_coding	-1.17719435334887	1.77161055353841	0.0991011722584181	0.972890795031617	No
618	Adcy9	ENSMUSG00000005580.11	protein_coding	0.0241939691326662	1.39504466143973	0.968531838304981	1	No
619	Add1	ENSMUSG00000029106.14	protein_coding	-0.29924567788472	6.89603429494972	0.485655328974354	1	No
620	Add3	ENSMUSG00000025026.15	protein_coding	0.364710435452635	4.88782975442119	0.43277446221354	1	No
621	Adgra1	ENSMUSG00000025475.17	protein_coding	-0.310164565445417	0.63717354578072	0.802563842213681	1	No
622	Adgra2	ENSMUSG00000031486.15	protein_coding	-1.52056100968465	1.49446779366427	0.226111199048922	1	No
623	Adgra3	ENSMUSG00000029090.12	protein_coding	-0.869461044286293	4.50653240598897	0.162256514310933	1	No
624	Adgre5	ENSMUSG00000002885.14	protein_coding	0.446044344601759	2.25772657780263	0.452389092911537	1	No
625	Adgrf4	ENSMUSG00000023918.12	protein_coding	-0.103672454075511	0.00496070019852949	1	1	No
626	Adgrg1	ENSMUSG00000031785.16	protein_coding	-0.280071806065453	3.39197225777202	0.64821652169486	1	No
627	Adgrg6	ENSMUSG00000039116.6	protein_coding	0.413279560871211	3.07695289355698	0.46089212858919	1	No
628	Adgrl1	ENSMUSG00000013033.16	protein_coding	0.273757821263034	3.98885375200613	0.601575446890043	1	No
629	Adgrl2	ENSMUSG00000028184.12	protein_coding	-0.482862134631545	6.46757618491242	0.263370126357351	1	No
630	Adgrl3	ENSMUSG00000037605.16	protein_coding	-0.782682621605621	5.19525602886804	0.165383459450471	1	No
631	Adh5	ENSMUSG00000028138.8	protein_coding	0.268511507027178	7.44264288441846	0.546595776833129	1	No
632	Adh7	ENSMUSG00000055301.8	protein_coding	0.548918640618754	3.94587997028566	0.383675930709529	1	No
633	Adi1	ENSMUSG00000020629.12	protein_coding	-0.0563884660749207	5.26807538124527	0.90251530223989	1	No
634	Adipor1	ENSMUSG00000026457.14	protein_coding	-0.84687914286696	7.00918389853481	0.146133200169877	1	No
635	Adipor2	ENSMUSG00000030168.13	protein_coding	-2.60810003592984	3.81436622802877	0.0155708429703762	0.70650275690472	No
636	Adk	ENSMUSG00000039197.10	protein_coding	0.0677209515064299	6.89356915055161	0.900681813747273	1	No
637	Adm	ENSMUSG00000030790.15	protein_coding	-0.0945203015947406	1.45706875762139	0.908917231247648	1	No
638	Adnp2	ENSMUSG00000053950.10	protein_coding	-0.639141728663833	4.40301317807349	0.266237163551507	1	No
639	Ado	ENSMUSG00000057134.5	protein_coding	-0.577177370884548	6.50071039163799	0.293868265028475	1	No
640	Adora1	ENSMUSG00000042429.8	protein_coding	1.65059240081751	1.6398108371883	0.0321490469568625	0.796922811410414	No
641	Adpgk	ENSMUSG00000025236.11	protein_coding	0.155239474894493	4.85076361209302	0.751996383761662	1	No
642	Adprh	ENSMUSG00000002844.9	protein_coding	0.312210604290263	5.66136829661613	0.466424281780645	1	No
643	Adprhl2	ENSMUSG00000042558.16	protein_coding	0.0564015104818437	4.53198873074173	0.908509586282722	1	No
644	Adprm	ENSMUSG00000020910.16	protein_coding	-0.512178410290437	3.37079999459704	0.349012126791458	1	No
645	Adrb1	ENSMUSG00000035283.5	protein_coding	-2.96436420140478	3.31854802254042	0.00753658834471879	0.591005555104948	No
646	Adrm1	ENSMUSG00000039041.15	protein_coding	0.0874095519920661	7.58695062580112	0.83279699577432	1	No
647	Adsl	ENSMUSG00000022407.10	protein_coding	-0.230447562275495	6.65180558287856	0.564452673543845	1	No
648	Adss	ENSMUSG00000015961.8	protein_coding	0.0990677490070259	6.66420149261558	0.817169680193804	1	No
649	Adssl1	ENSMUSG00000011148.14	protein_coding	0.67337123024979	2.4527017425518	0.337384225021758	1	No
650	Aebp1	ENSMUSG00000020473.13	protein_coding	-0.233048374504196	3.62231381420194	0.693164435235229	1	No
651	Aebp2	ENSMUSG00000030232.18	protein_coding	0.428498001077124	3.9861375192076	0.389437127808044	1	No
652	Aen	ENSMUSG00000030609.18	protein_coding	-0.191954751366831	6.81031024760047	0.691062598989587	1	No
653	Aes	ENSMUSG00000054452.10	protein_coding	-0.645642943997594	6.52043399831088	0.375543337815808	1	No
654	Afap1	ENSMUSG00000029094.12	protein_coding	0.232443998867488	6.06549784292247	0.578603625383848	1	No
655	Afap1l2	ENSMUSG00000025083.18	protein_coding	0.451117305280961	5.97093038493459	0.28546156347343	1	No
656	Afdn	ENSMUSG00000068036.15	protein_coding	-0.662678969639372	5.39988529491153	0.222632399508645	1	No
657	Aff1	ENSMUSG00000029313.18	protein_coding	-0.506781224663877	5.37723287414094	0.359813208662238	1	No
658	Aff3	ENSMUSG00000037138.17	protein_coding	-0.131975964285895	0.843185262508469	0.911964749307637	1	No
659	Aff4	ENSMUSG00000049470.13	protein_coding	-1.07131319038965	6.38199860912234	0.104191080852588	0.982600871101775	No
660	Afg1l	ENSMUSG00000038302.14	protein_coding	0.223569943446407	3.26887268046502	0.705986542570517	1	No
661	Afg3l1	ENSMUSG00000031967.15	protein_coding	0.0056462987167682	5.67305939042751	0.990901930367869	1	No
662	Afg3l2	ENSMUSG00000024527.10	protein_coding	0.344933204976335	6.35117342743901	0.405197092523775	1	No
663	Afmid	ENSMUSG00000017718.15	protein_coding	0.217453811690375	5.19028206694909	0.658134043779812	1	No
664	Afp	ENSMUSG00000054932.6	protein_coding	-0.774738249827635	0.160203041842035	0.43957396646926	1	No
665	Aftph	ENSMUSG00000049659.15	protein_coding	-0.248211956426987	4.62500175681633	0.615130555419727	1	No
666	Aga	ENSMUSG00000031521.5	protein_coding	-0.101533725479915	4.95498092352503	0.826568154018427	1	No
667	Agap1	ENSMUSG00000055013.15	protein_coding	-0.226668618574558	4.85749286692994	0.627652048325178	1	No
668	Agap3	ENSMUSG00000023353.14	protein_coding	0.208793835921484	3.71205793222211	0.692782111766955	1	No
669	Agbl3	ENSMUSG00000038836.15	protein_coding	-1.04454544782876	2.5040474468763	0.187368417322458	1	No
670	Agbl5	ENSMUSG00000029165.17	protein_coding	-0.571261215328387	3.4174995646499	0.343161120720044	1	No
671	Agfg1	ENSMUSG00000026159.13	protein_coding	-0.434501931167417	4.51801216899342	0.367578986177655	1	No
672	Agfg2	ENSMUSG00000029722.15	protein_coding	-0.322210659010184	4.68483644258879	0.576894837662728	1	No
673	Aggf1	ENSMUSG00000021681.8	protein_coding	-0.799420034583524	4.34414481286719	0.234132055601348	1	No
674	Agk	ENSMUSG00000029916.11	protein_coding	-0.135234779959164	5.45525323535331	0.764872368672815	1	No
675	Agl	ENSMUSG00000033400.14	protein_coding	0.255389906011409	4.57519056273765	0.622943244401423	1	No
676	Agmo	ENSMUSG00000050103.18	protein_coding	0.280822790564813	3.92211741637715	0.577987552249036	1	No
677	Ago1	ENSMUSG00000041530.16	protein_coding	-2.05452029186779	3.75466110588524	0.0230096503525385	0.753866472862722	No
678	Ago2	ENSMUSG00000036698.11	protein_coding	-0.653885675827994	5.95090409918124	0.194142275164444	1	No
679	Ago3	ENSMUSG00000028842.15	protein_coding	0.00252918891421522	2.76697955214567	1	1	No
680	Agpat1	ENSMUSG00000034254.17	protein_coding	0.224411904031835	5.41541855120605	0.610526517585845	1	No
681	Agpat2	ENSMUSG00000026922.13	protein_coding	-1.64016396104691	4.26355875334041	0.0416734363765407	0.813920448486293	No
682	Agpat3	ENSMUSG00000001211.15	protein_coding	-1.08508272277447	5.2019601090317	0.0840983202733838	0.955171490922876	No
683	Agpat4	ENSMUSG00000023827.8	protein_coding	0.1724471292142	3.67602801533083	0.750396492753567	1	No
684	Agpat5	ENSMUSG00000031467.10	protein_coding	-0.342231628104315	5.76962589466021	0.413470277153177	1	No
685	Agps	ENSMUSG00000042410.16	protein_coding	-0.969032588990347	3.79668355470014	0.158390111627745	1	No
686	Agrn	ENSMUSG00000041936.18	protein_coding	-0.292272455938347	6.88561236082001	0.554521203756918	1	No
687	Agt	ENSMUSG00000031980.9	protein_coding	1.17292677230083	2.36741093809467	0.0883966506350001	0.964044394809337	No
688	Agtpbp1	ENSMUSG00000021557.15	protein_coding	0.0950657675129834	4.08584218066787	0.85220645127012	1	No
689	Agtrap	ENSMUSG00000029007.8	protein_coding	0.156428005582125	4.39008337591905	0.763631305511458	1	No
690	Ahctf1	ENSMUSG00000026491.13	protein_coding	-1.62757495455713	5.07897118595127	0.0375347393132458	0.805428834244535	No
691	Ahcy	ENSMUSG00000027597.15	protein_coding	-0.712643965551384	3.32707657993638	0.193722201725336	1	No
692	Ahcyl1	ENSMUSG00000027893.14	protein_coding	-0.456826044993801	4.94585410265033	0.372728730934012	1	No
693	Ahcyl2	ENSMUSG00000029772.17	protein_coding	-1.06136612879679	4.29881588774088	0.135664417532656	1	No
694	Ahdc1	ENSMUSG00000037692.14	protein_coding	0.0388112998425759	3.45725861215096	0.949555329134426	1	No
695	Ahi1	ENSMUSG00000019986.17	protein_coding	0.124673489046742	3.51325284750208	0.817653483751987	1	No
696	Ahnak	ENSMUSG00000069833.13	protein_coding	-0.923270024328146	8.00369900351468	0.0937697366799551	0.964044394809337	No
697	Ahnak2	ENSMUSG00000072812.4	protein_coding	0.296518125698552	4.23754552876298	0.542920814095588	1	No
698	Ahr	ENSMUSG00000019256.17	protein_coding	-1.81786003942769	3.43293197857695	0.053500524471659	0.853567553808626	No
699	Ahsa1	ENSMUSG00000021037.7	protein_coding	0.0206668208531149	6.97354115796561	0.963118533008626	1	No
700	Ahsa2	ENSMUSG00000020288.13	protein_coding	-0.0605332518643331	6.03012147775815	0.900006497688493	1	No
701	AI413582	ENSMUSG00000062753.14	protein_coding	-0.152989888602926	5.25693225261765	0.745153589019726	1	No
702	AI429214	ENSMUSG00000074384.4	protein_coding	0.172542964817391	4.30982686923451	0.737392376105675	1	No
703	AI463170	ENSMUSG00000112388.1	antisense	-0.758394217349923	0.0853870107218263	0.393803846710459	1	No
704	AI463229	ENSMUSG00000114828.1	lincRNA	-1.26289990336722	0.130153221666563	0.136509363084165	1	No
705	AI464131	ENSMUSG00000046312.4	protein_coding	-0.0486496410621985	2.36563204414339	0.967367047848743	1	No
706	AI480526	ENSMUSG00000090086.7	lincRNA	1.00013251570197	0.753531182778878	0.242476696122873	1	No
707	AI506816	ENSMUSG00000105987.4	processed_transcript	0.00411591568981348	1.44875842393816	1	1	No
708	AI597479	ENSMUSG00000010290.7	protein_coding	0.0864962358204626	4.42761247002613	0.856975928376013	1	No
709	AI661453	ENSMUSG00000034382.14	protein_coding	-0.0895983430573917	0.942782741740648	0.961430901842936	1	No
710	AI662270	ENSMUSG00000087107.8	processed_transcript	-0.0142484961653223	5.95721338701644	0.974571774009124	1	No
711	AI837181	ENSMUSG00000047423.10	protein_coding	-0.411342561322723	3.41733161173989	0.454592160501829	1	No
712	AI987944	ENSMUSG00000056383.10	protein_coding	0.147922826754569	4.10213356768786	0.762199608980344	1	No
713	Aida	ENSMUSG00000042901.10	protein_coding	-0.989989384250116	3.50412860250469	0.13786784968894	1	No
714	Aif1l	ENSMUSG00000001864.13	protein_coding	-0.378283252194158	6.1443688568156	0.369476404989743	1	No
715	Aifm1	ENSMUSG00000036932.14	protein_coding	0.161802171675988	6.4877409353927	0.73827466018652	1	No
716	Aifm2	ENSMUSG00000020085.15	protein_coding	0.66810160856817	4.24262723317573	0.202227636808605	1	No
717	Aig1	ENSMUSG00000019806.13	protein_coding	-0.402817050827635	5.6826986368004	0.378572458848715	1	No
718	Aimp1	ENSMUSG00000028029.10	protein_coding	-0.295511614746728	5.82045349607813	0.487086210939588	1	No
719	Aimp2	ENSMUSG00000029610.13	protein_coding	0.137007670178254	7.00405447725462	0.81866044622957	1	No
720	Aip	ENSMUSG00000024847.15	protein_coding	0.282629468928827	6.77478402979277	0.52481573662803	1	No
721	Airn	ENSMUSG00000078247.4	antisense	-0.0810000181527234	2.20869730229604	0.911858284194556	1	No
722	Ajuba	ENSMUSG00000022178.11	protein_coding	-0.90736740416812	4.8901657278544	0.127619451786418	1	No
723	Ak1	ENSMUSG00000026817.14	protein_coding	0.180689930803675	6.40343079116009	0.675804610861312	1	No
724	AK157302	ENSMUSG00000078139.3	protein_coding	0.0561160424073446	3.0060078358494	0.932929083715738	1	No
725	Ak2	ENSMUSG00000028792.14	protein_coding	-0.024008227325298	7.33556824506056	0.952729294029251	1	No
726	Ak3	ENSMUSG00000024782.7	protein_coding	0.37385487389235	6.70219480345097	0.373450021651917	1	No
727	Ak4	ENSMUSG00000028527.18	protein_coding	0.707332163441031	4.29383807050162	0.217317759188063	1	No
728	Ak6	ENSMUSG00000078941.9	protein_coding	-0.069476309617481	7.97532258401252	0.866057865934062	1	No
729	Akap1	ENSMUSG00000018428.15	protein_coding	-0.687962309261129	3.54867173947456	0.273779965843647	1	No
730	Akap10	ENSMUSG00000047804.15	protein_coding	-0.264989331094542	3.08662674245827	0.638788514361666	1	No
731	Akap11	ENSMUSG00000022016.16	protein_coding	0.265858591423742	4.49828912811785	0.57193790601086	1	No
732	Akap12	ENSMUSG00000038587.9	protein_coding	-0.655339013245336	2.99364047806147	0.278136615314562	1	No
733	Akap13	ENSMUSG00000066406.15	protein_coding	-0.242240094103061	5.11105868559169	0.63626366785491	1	No
734	Akap17b	ENSMUSG00000059708.12	protein_coding	-0.0390319507458352	2.19372408978359	0.980917816237838	1	No
735	Akap2	ENSMUSG00000038729.23	protein_coding	0.181517653930475	4.42331601721159	0.71794495073378	1	No
736	Akap7	ENSMUSG00000039166.16	protein_coding	-1.31734886790015	2.34714423405371	0.126763038767441	1	No
737	Akap8	ENSMUSG00000024045.6	protein_coding	0.0947075479380519	6.31250883595242	0.838461569990905	1	No
738	Akap8l	ENSMUSG00000002625.10	protein_coding	0.0692436928733224	4.53102246828362	0.891923941496436	1	No
739	Akap9	ENSMUSG00000040407.17	protein_coding	-0.372445342059147	5.43829770687249	0.399089982008526	1	No
740	Akip1	ENSMUSG00000031023.5	protein_coding	-0.240406163789873	3.93274931180397	0.644300205019305	1	No
741	Akirin1	ENSMUSG00000023075.9	protein_coding	-0.0233081214213459	5.71725974921857	0.958967922718368	1	No
742	Akirin2	ENSMUSG00000028291.7	protein_coding	-0.711738453819246	3.52368503631202	0.306388106765229	1	No
743	Akna	ENSMUSG00000039158.11	protein_coding	0.0818718493424975	2.29934129978882	0.910149997288599	1	No
744	Akr1a1	ENSMUSG00000028692.14	protein_coding	0.519176005435562	9.67179671206746	0.293015968028197	1	No
745	Akr1b10	ENSMUSG00000061758.13	protein_coding	0.0532322315898043	4.33737460169681	0.918983026982552	1	No
746	Akr1b3	ENSMUSG00000001642.18	protein_coding	-0.366703561506021	7.48367316297716	0.411851633763985	1	No
747	Akr1b8	ENSMUSG00000029762.6	protein_coding	-0.200795370511497	5.59517228840822	0.64257027728422	1	No
748	Akr1c12	ENSMUSG00000021211.4	protein_coding	0.0450914794315915	2.73408108789368	0.944706578542554	1	No
749	Akr1c13	ENSMUSG00000021213.12	protein_coding	0.0521841079041663	3.17363933503428	0.92593968520236	1	No
750	Akr1e1	ENSMUSG00000045410.18	protein_coding	0.0689088691044817	3.47811089477586	0.902877498547217	1	No
751	Akr7a5	ENSMUSG00000028743.7	protein_coding	0.232848386660925	5.4754692555927	0.601050015730141	1	No
752	Akt1	ENSMUSG00000001729.14	protein_coding	0.130710980926714	5.36028112776032	0.820004886641971	1	No
753	Akt1s1	ENSMUSG00000011096.17	protein_coding	-0.0882644417447262	5.86900258363001	0.836383416066258	1	No
754	Akt2	ENSMUSG00000004056.15	protein_coding	0.000428782056742377	7.19275050325574	0.999539806216831	1	No
755	Akt3	ENSMUSG00000019699.16	protein_coding	-0.601439789783575	3.26840439600886	0.293883877431505	1	No
756	Aktip	ENSMUSG00000031667.16	protein_coding	-0.322261975047105	6.03174612648743	0.434863536123016	1	No
757	AL731706.1	ENSMUSG00000115423.2	protein_coding	-0.716210667430017	4.02656049620195	0.203631974836228	1	No
758	AL731706.2	ENSMUSG00000116563.1	protein_coding	-0.145801601010508	0.0120772358184204	0.923004118314323	1	No
759	AL732309.1	ENSMUSG00000115018.2	protein_coding	-3.31216436887743	0.102069590959178	0.00241098073810576	0.3948820224095	No
760	AL805899.1	ENSMUSG00000117123.1	lincRNA	-0.462786180564541	0.717325636043158	0.558948501059424	1	No
761	Alad	ENSMUSG00000028393.10	protein_coding	0.268865052934574	6.36459019358119	0.548622914143918	1	No
762	Alas1	ENSMUSG00000032786.16	protein_coding	-0.024904577065703	3.81993051163362	0.967206929459317	1	No
763	Alcam	ENSMUSG00000022636.13	protein_coding	-0.645842568549441	5.81309211023298	0.158514285391201	1	No
764	Aldh16a1	ENSMUSG00000007833.15	protein_coding	0.175008981805289	4.90686607980606	0.702421405907921	1	No
765	Aldh18a1	ENSMUSG00000025007.13	protein_coding	0.636223681033325	6.63189558067671	0.204578287704538	1	No
766	Aldh1a1	ENSMUSG00000053279.8	protein_coding	-1.41971083496127	2.42141212020696	0.0631958037892523	0.897545305035149	No
767	Aldh1a3	ENSMUSG00000015134.15	protein_coding	-0.0716144549525051	2.74058280032015	0.908475026103978	1	No
768	Aldh1l1	ENSMUSG00000030088.15	protein_coding	-0.0130393190607807	2.52390992883312	1	1	No
769	Aldh1l2	ENSMUSG00000020256.14	protein_coding	0.608895407664405	4.7591724728008	0.22800596866804	1	No
770	Aldh2	ENSMUSG00000029455.14	protein_coding	0.596198031458362	8.25844687092885	0.163044677203457	1	No
771	Aldh3a1	ENSMUSG00000019102.10	protein_coding	1.75066696228598	10.1962649212027	0.00462954083706152	0.487005112932838	No
772	Aldh3a2	ENSMUSG00000010025.19	protein_coding	0.883175876586393	6.43537048037148	0.0969636298352251	0.96850037102473	No
773	Aldh3b1	ENSMUSG00000024885.9	protein_coding	1.03762054920847	4.1643149251907	0.0676113569121229	0.919026481538484	No
774	Aldh3b2	ENSMUSG00000075296.5	protein_coding	0.850640455096669	1.84800600280153	0.263757733103758	1	No
775	Aldh3b3	ENSMUSG00000037263.13	protein_coding	0.583785079910614	-0.249407958097181	0.688207988627411	1	No
776	Aldh4a1	ENSMUSG00000028737.15	protein_coding	0.525779051585387	3.44416386769568	0.327077985848372	1	No
777	Aldh5a1	ENSMUSG00000035936.6	protein_coding	-1.28007617622778	2.23564385859634	0.144043650499847	1	No
778	Aldh6a1	ENSMUSG00000021238.11	protein_coding	1.04854825371053	2.93450005254461	0.0780498991851944	0.939219405305445	No
779	Aldh7a1	ENSMUSG00000053644.13	protein_coding	0.0990408581528547	5.40853792002251	0.847127147991871	1	No
780	Aldh9a1	ENSMUSG00000026687.14	protein_coding	0.189505095430707	6.40221610639748	0.65135189449346	1	No
781	Aldoa	ENSMUSG00000114515.2	protein_coding	0.577903474403662	11.665093983603	0.313274688059849	1	No
782	Aldoa	ENSMUSG00000030695.16	protein_coding	0.577903474403662	11.665093983603	0.313274688059849	1	No
783	Aldoc	ENSMUSG00000017390.15	protein_coding	0.509974090631003	3.83658668627492	0.48441537762069	1	No
784	Alg1	ENSMUSG00000039427.14	protein_coding	-0.0719248610783038	3.54966027968188	0.892446358422519	1	No
785	Alg10b	ENSMUSG00000075470.2	protein_coding	-0.461518892833124	5.60017255541392	0.373484773702174	1	No
786	Alg11	ENSMUSG00000063362.13	protein_coding	-1.78241998503894	3.92843852166846	0.0212202489184042	0.747427116734413	No
787	Alg12	ENSMUSG00000035845.17	protein_coding	0.147566061310395	4.11391369816384	0.769657249658676	1	No
788	Alg13	ENSMUSG00000041718.15	protein_coding	-0.107043393997498	4.12898931792927	0.836327402698946	1	No
789	Alg14	ENSMUSG00000039887.11	protein_coding	-0.211153740768906	4.83047681162218	0.64833283561788	1	No
790	Alg2	ENSMUSG00000039740.6	protein_coding	0.444105344622299	5.76724047718553	0.335944388014876	1	No
791	Alg3	ENSMUSG00000033809.15	protein_coding	0.125381398699924	5.04030417933204	0.806556049282081	1	No
792	Alg5	ENSMUSG00000036632.9	protein_coding	-0.092423369577342	6.25904793929972	0.821811101330332	1	No
793	Alg6	ENSMUSG00000073792.11	protein_coding	0.102431974074127	3.69880864594238	0.837893663835818	1	No
794	Alg8	ENSMUSG00000035704.17	protein_coding	-0.719131465287305	5.13339586300629	0.12694694885774	1	No
795	Alg9	ENSMUSG00000032059.13	protein_coding	-1.74118087299612	3.64468169957667	0.0349013506397542	0.804499309213553	No
796	Alkbh1	ENSMUSG00000079036.10	protein_coding	-0.410839540761389	3.13455384263142	0.457079579624431	1	No
797	Alkbh2	ENSMUSG00000044339.12	protein_coding	-0.36014168380836	3.3889663238841	0.517725001969946	1	No
798	Alkbh3	ENSMUSG00000040174.14	protein_coding	0.221640342329756	5.14105990685775	0.632149980818622	1	No
799	Alkbh4	ENSMUSG00000039754.10	protein_coding	0.0410279540746448	3.21324846837466	0.95988243206059	1	No
800	Alkbh5	ENSMUSG00000042650.3	protein_coding	-0.0498519442994652	6.36620948351984	0.912581849559051	1	No
801	Alkbh6	ENSMUSG00000042831.13	protein_coding	-0.312076693225311	4.32036435354157	0.55160089398464	1	No
802	Alkbh7	ENSMUSG00000002661.14	protein_coding	-0.0302125943289022	3.84205735518039	0.960033554451429	1	No
803	Alkbh8	ENSMUSG00000025899.14	protein_coding	0.0248454400368012	4.07867755683559	0.971120382298177	1	No
804	Alms1	ENSMUSG00000063810.7	protein_coding	-0.0761769933112806	3.60012251897473	0.897693867496182	1	No
805	Alox5ap	ENSMUSG00000060063.9	protein_coding	-0.0251244669950118	2.63931190537743	0.975112725892352	1	No
806	Alpk1	ENSMUSG00000028028.11	protein_coding	0.210584331651978	1.39405989817509	0.787256572533817	1	No
807	Alpl	ENSMUSG00000028766.10	protein_coding	1.37903922840886	5.49689592626723	0.018364982963214	0.737964953226512	No
808	Als2	ENSMUSG00000026024.14	protein_coding	-0.0741325569508094	4.01485537243194	0.90177402820678	1	No
809	Als2cl	ENSMUSG00000044037.15	protein_coding	-0.550667363189797	3.89665140412357	0.402570769596079	1	No
810	Alyref	ENSMUSG00000025134.2	protein_coding	-1.67631539328283	4.48406095229623	0.0346067943501802	0.804499309213553	No
811	Alyref2	ENSMUSG00000060244.1	protein_coding	-0.0632928784314861	1.87734961806111	0.930897916053056	1	No
812	Amacr	ENSMUSG00000022244.7	protein_coding	0.303669430514748	3.26725654043716	0.570912250915773	1	No
813	Ambra1	ENSMUSG00000040506.16	protein_coding	-0.11768938977541	3.92220861699074	0.841623116362581	1	No
814	Amd-ps3	ENSMUSG00000060096.5	processed_pseudogene	0.702077546316011	4.68333855667366	0.460399725503076	1	No
815	Amd1	ENSMUSG00000075232.5	protein_coding	-0.10785840061727	6.94649395523129	0.79011529019601	1	No
816	Amd2	ENSMUSG00000063953.3	protein_coding	0.201521247082096	4.50652231441507	0.688346424960124	1	No
817	Amdhd1	ENSMUSG00000015890.2	protein_coding	-0.206659553886418	0.290649184538948	0.823542173361065	1	No
818	Amer1	ENSMUSG00000050332.7	protein_coding	-0.078817835253496	3.84215776286468	0.879707856212872	1	No
819	Amfr	ENSMUSG00000031751.14	protein_coding	-1.33897245132862	6.2418358660199	0.0492845932020129	0.826031121534385	No
820	Amigo1	ENSMUSG00000050947.9	protein_coding	-0.615809721762577	2.42201394391885	0.43794263310063	1	No
821	Amigo2	ENSMUSG00000048218.6	protein_coding	-0.86114918086422	0.91644254389274	0.400115740408266	1	No
822	Ammecr1	ENSMUSG00000042225.3	protein_coding	-0.653062107998057	1.78148019088956	0.397896568696572	1	No
823	Ammecr1l	ENSMUSG00000041915.9	protein_coding	0.28138574579231	4.85162070147433	0.55570130441856	1	No
824	Amn1	ENSMUSG00000068250.13	protein_coding	-0.232506960940293	4.1737141314326	0.648742874593201	1	No
825	Amot	ENSMUSG00000041688.16	protein_coding	-0.294368240571766	3.2214149295994	0.623204078247413	1	No
826	Amotl1	ENSMUSG00000013076.17	protein_coding	-0.204457631949526	5.62178038172996	0.633432718225219	1	No
827	Amotl2	ENSMUSG00000032531.15	protein_coding	-0.160991012534611	5.56879110253346	0.726781898144572	1	No
828	Ampd2	ENSMUSG00000027889.17	protein_coding	0.102473838428503	5.77172854266082	0.808355722498984	1	No
829	Ampd3	ENSMUSG00000005686.17	protein_coding	0.120733009749775	3.86971442382007	0.823759296774827	1	No
830	Amz1	ENSMUSG00000050022.16	protein_coding	-0.0152305777573996	1.44542374391867	1	1	No
831	Amz2	ENSMUSG00000020610.16	protein_coding	-0.196926584833041	5.4955138493101	0.6501359950162	1	No
832	Anapc1	ENSMUSG00000014355.10	protein_coding	0.216733132496463	6.45029796139628	0.622491594520961	1	No
833	Anapc10	ENSMUSG00000036977.8	protein_coding	-0.782407231473323	4.5714367544827	0.107735880281696	0.993641447054887	No
834	Anapc11	ENSMUSG00000025135.12	protein_coding	-0.907370682082506	6.04064303492849	0.0754647116612208	0.93474024689542	No
835	Anapc13	ENSMUSG00000035048.13	protein_coding	-0.636926430703752	4.79370386725353	0.198162043962072	1	No
836	Anapc15	ENSMUSG00000030649.18	protein_coding	-0.446038160795525	5.10729052675639	0.325024564105652	1	No
837	Anapc16	ENSMUSG00000020107.10	protein_coding	0.113933261609082	5.82012015102177	0.805159120794864	1	No
838	Anapc2	ENSMUSG00000026965.12	protein_coding	0.307920762037503	6.39636492323787	0.452069277643472	1	No
839	Anapc4	ENSMUSG00000029176.13	protein_coding	0.187529371801043	6.87827096787957	0.700562926891626	1	No
840	Anapc5	ENSMUSG00000029472.13	protein_coding	0.311012555001286	8.74073130289658	0.587018410758015	1	No
841	Anapc7	ENSMUSG00000029466.11	protein_coding	-0.0553985359484677	5.63693797085881	0.898237949189677	1	No
842	Ang2	ENSMUSG00000047894.2	protein_coding	0.231286590197171	2.31823802544998	0.72734228436981	1	No
843	Angel1	ENSMUSG00000021257.14	protein_coding	0.203533454253862	1.89652360884409	0.752221654419405	1	No
844	Angel2	ENSMUSG00000026634.16	protein_coding	-0.0592002280506519	5.08018074484467	0.898053453168289	1	No
845	Angpt1	ENSMUSG00000022309.9	protein_coding	1.88375873519097	3.51514761053297	0.000458112792126756	0.118550428346562	No
846	Angpt2	ENSMUSG00000031465.6	protein_coding	0.0264844447871215	0.521210084299525	0.958407719459078	1	No
847	Angpt4	ENSMUSG00000027460.7	protein_coding	1.24605826154308	2.92933720329169	0.0423657717743614	0.818346142558127	No
848	Angptl2	ENSMUSG00000004105.8	protein_coding	0.0190294153500718	6.02358440259714	0.975539387714437	1	No
849	Angptl6	ENSMUSG00000038742.7	protein_coding	0.43977886388652	1.63902506472785	0.536973843442504	1	No
850	Ank	ENSMUSG00000022265.7	protein_coding	-0.0405365269163365	7.08188556816591	0.938103080537976	1	No
851	Ank1	ENSMUSG00000031543.18	protein_coding	0.160557672539233	0.298005561827253	0.877653581410503	1	No
852	Ank2	ENSMUSG00000032826.17	protein_coding	-0.907053997195263	0.191737854136816	0.283877766060082	1	No
853	Ank3	ENSMUSG00000069601.14	protein_coding	-0.258613766921787	3.3367982335352	0.630965241826387	1	No
854	Ankfy1	ENSMUSG00000020790.14	protein_coding	-0.585928155186723	5.79092534809601	0.310787417334989	1	No
855	Ankhd1	ENSMUSG00000024483.19	protein_coding	-0.321091353093434	4.8512116679806	0.49601824141519	1	No
856	Ankib1	ENSMUSG00000040351.11	protein_coding	-1.22042745343432	4.31418441628563	0.085770262963519	0.957533591445187	No
857	Ankle1	ENSMUSG00000046295.13	protein_coding	0.196399418360862	3.87417121570934	0.697186759976503	1	No
858	Ankle2	ENSMUSG00000029501.14	protein_coding	-0.829936087976088	4.19286795569868	0.233950263226964	1	No
859	Ankmy2	ENSMUSG00000036188.4	protein_coding	0.103752603209354	4.44831406243893	0.827133052569803	1	No
860	Ankra2	ENSMUSG00000021661.16	protein_coding	-0.267808514217741	3.66601422595472	0.61052688082458	1	No
861	Ankrd1	ENSMUSG00000024803.9	protein_coding	-1.6834400460818	4.33319403463307	0.0106517229363056	0.679583173080827	No
862	Ankrd10	ENSMUSG00000031508.14	protein_coding	-0.145419160524607	5.43906033279926	0.754791452586914	1	No
863	Ankrd11	ENSMUSG00000035569.17	protein_coding	0.636616802501615	5.33341484505565	0.255131332219535	1	No
864	Ankrd12	ENSMUSG00000034647.15	protein_coding	0.318243145428762	4.66924465686988	0.495729845791245	1	No
865	Ankrd13a	ENSMUSG00000041870.16	protein_coding	-0.823413430488947	4.02503219886594	0.136273057809534	1	No
866	Ankrd13b	ENSMUSG00000037907.16	protein_coding	-0.388521946632705	2.88068575970887	0.586262915895882	1	No
867	Ankrd13c	ENSMUSG00000039988.14	protein_coding	-1.21376998292816	4.87013119460294	0.137296194683751	1	No
868	Ankrd13d	ENSMUSG00000005986.16	protein_coding	-0.730321397142536	2.47948827676834	0.255228776007763	1	No
869	Ankrd16	ENSMUSG00000047909.11	protein_coding	-0.418834889729819	3.05666143719334	0.457431299358961	1	No
870	Ankrd17	ENSMUSG00000055204.15	protein_coding	0.293859925316168	5.55840926540523	0.565670587721422	1	No
871	Ankrd22	ENSMUSG00000024774.16	protein_coding	0.163696044985914	2.64459578245131	0.786585794844932	1	No
872	Ankrd23	ENSMUSG00000067653.12	protein_coding	-0.631744342918978	0.434379300925313	0.551139215950164	1	No
873	Ankrd24	ENSMUSG00000054708.17	protein_coding	-0.434413743529577	1.27817318079055	0.610026520695793	1	No
874	Ankrd26	ENSMUSG00000007827.10	protein_coding	-0.470156313127196	4.04894304971369	0.382310150954581	1	No
875	Ankrd27	ENSMUSG00000034867.16	protein_coding	0.268851871395843	4.60108039455584	0.604449563473514	1	No
876	Ankrd28	ENSMUSG00000014496.8	protein_coding	-0.05998864699223	3.31139588645433	0.921745968713352	1	No
877	Ankrd29	ENSMUSG00000057766.14	protein_coding	-0.632037413822434	2.27731522116615	0.343548351869481	1	No
878	Ankrd37	ENSMUSG00000050914.16	protein_coding	-0.183305067997713	3.12746897519205	0.756547341081306	1	No
879	Ankrd39	ENSMUSG00000079610.9	protein_coding	-0.211766391185181	3.301457406358	0.698141235625608	1	No
880	Ankrd40	ENSMUSG00000020864.13	protein_coding	-0.0952987435110376	3.32972119167954	0.879276740613729	1	No
881	Ankrd42	ENSMUSG00000041343.19	protein_coding	0.00062596907206401	2.73436085609437	1	1	No
882	Ankrd44	ENSMUSG00000052331.14	protein_coding	-2.00957338817102	1.64047306509133	0.0364724276384123	0.805428834244535	No
883	Ankrd46	ENSMUSG00000048307.8	protein_coding	-0.0877785700729515	5.6353303399302	0.843545308928995	1	No
884	Ankrd49	ENSMUSG00000031931.4	protein_coding	-0.174481881098333	4.58342521845481	0.71063612833007	1	No
885	Ankrd50	ENSMUSG00000044864.16	protein_coding	0.137772043117219	3.80656610404766	0.785838974066452	1	No
886	Ankrd52	ENSMUSG00000014498.9	protein_coding	-0.336322681381785	5.27976190840675	0.59906159409203	1	No
887	Ankrd54	ENSMUSG00000033055.12	protein_coding	0.179289817632617	4.91003004352886	0.698566521443539	1	No
888	Ankrd6	ENSMUSG00000040183.13	protein_coding	0.0152473029734833	1.42937484465922	1	1	No
889	Ankrd9	ENSMUSG00000037904.14	protein_coding	-0.128911398246184	3.8961475657365	0.819669127668013	1	No
890	Anks1	ENSMUSG00000024219.16	protein_coding	-0.490318310046224	3.26341334016723	0.411465719654347	1	No
891	Anks3	ENSMUSG00000022515.6	protein_coding	0.390071489858595	3.30909456533616	0.461484298341007	1	No
892	Ankzf1	ENSMUSG00000026199.17	protein_coding	0.408989281574911	3.61061993048095	0.431452318948801	1	No
893	Anln	ENSMUSG00000036777.8	protein_coding	-0.0832160285743132	8.1895045443087	0.859625921915886	1	No
894	Ano1	ENSMUSG00000031075.18	protein_coding	0.540949516170299	7.24935900749357	0.196379215580335	1	No
895	Ano10	ENSMUSG00000037949.8	protein_coding	0.390249392657863	6.55084613843923	0.380707366897852	1	No
896	Ano6	ENSMUSG00000064210.7	protein_coding	0.0853967585520511	6.91707580899817	0.829129068281693	1	No
897	Ano8	ENSMUSG00000034863.9	protein_coding	-1.93854083705227	1.28435477003918	0.169509253055874	1	No
898	Ano9	ENSMUSG00000054662.8	protein_coding	0.453643324378654	2.35705217810836	0.506704200712602	1	No
899	Anp32a	ENSMUSG00000032249.14	protein_coding	-0.0397812561212909	4.90054844403271	0.937566130295439	1	No
900	Anp32b	ENSMUSG00000028333.10	protein_coding	-1.27736337037515	6.81219302336831	0.0976786458860224	0.969505654855454	No
901	Anp32e	ENSMUSG00000015749.12	protein_coding	0.123357311760566	7.61693298784937	0.775165565907119	1	No
902	Antxr2	ENSMUSG00000029338.13	protein_coding	0.411838673987596	4.1885554614175	0.408811163341978	1	No
903	Anxa1	ENSMUSG00000024659.15	protein_coding	0.817259203267686	11.3473514051564	0.156975565979276	1	No
904	Anxa11	ENSMUSG00000021866.15	protein_coding	-1.9055392578618	4.16272175464901	0.0293368762796278	0.791546810041852	No
905	Anxa2	ENSMUSG00000032231.14	protein_coding	-0.215178323210746	10.2446528905943	0.607979229793535	1	No
906	Anxa3	ENSMUSG00000029484.12	protein_coding	-0.0469400587193393	9.11802228974138	0.93078829746	1	No
907	Anxa4	ENSMUSG00000029994.17	protein_coding	0.388963267022521	8.13521494556137	0.464122707132117	1	No
908	Anxa5	ENSMUSG00000027712.13	protein_coding	-0.269316766033941	8.7315194032728	0.519852084426398	1	No
909	Anxa6	ENSMUSG00000018340.13	protein_coding	0.265274890607531	8.75162331719926	0.615554749860639	1	No
910	Anxa7	ENSMUSG00000021814.17	protein_coding	0.139173810383539	6.12063605824009	0.747924256185137	1	No
911	Anxa8	ENSMUSG00000021950.15	protein_coding	0.203718942973244	4.20905937754962	0.742252834404104	1	No
912	Anxa9	ENSMUSG00000015702.13	protein_coding	0.187811472270862	1.30662165572526	0.798822106549579	1	No
913	Aox1	ENSMUSG00000063558.4	protein_coding	0.72287143745702	1.08164938895905	0.28111766523562	1	No
914	Ap1ar	ENSMUSG00000074238.6	protein_coding	-2.1182662047861	3.76914630572213	0.029610419323158	0.791589288475911	No
915	Ap1b1	ENSMUSG00000009090.17	protein_coding	0.204331492398542	6.28528790003206	0.614032464586741	1	No
916	Ap1g1	ENSMUSG00000031731.16	protein_coding	-1.0166634316042	5.68474296401833	0.0977010453330206	0.969505654855454	No
917	Ap1g2	ENSMUSG00000040701.16	protein_coding	0.190501246350116	3.77025038124897	0.758684366707335	1	No
918	Ap1m1	ENSMUSG00000003033.15	protein_coding	-0.0231732231881383	6.53060041024548	0.955861966382547	1	No
919	Ap1s1	ENSMUSG00000004849.14	protein_coding	0.072326971697559	7.64571349432562	0.865751817586734	1	No
920	Ap1s2	ENSMUSG00000031367.15	protein_coding	0.16715699904886	3.8031588747072	0.764950513442294	1	No
921	Ap1s3	ENSMUSG00000054702.14	protein_coding	0.59525069455725	1.1204175351301	0.40859897038695	1	No
922	Ap2a1	ENSMUSG00000060279.14	protein_coding	-0.252663955366822	6.07430704265705	0.645143413118274	1	No
923	Ap2a2	ENSMUSG00000002957.11	protein_coding	0.257909535133749	7.24908552725066	0.515968678930075	1	No
924	Ap2b1	ENSMUSG00000035152.14	protein_coding	-0.366555277377261	6.953176295522	0.409711306181216	1	No
925	Ap2m1	ENSMUSG00000022841.15	protein_coding	0.30626738000907	9.02609287702065	0.49266028214038	1	No
926	Ap2s1	ENSMUSG00000008036.11	protein_coding	0.109120038668103	7.23840608305784	0.789765764688419	1	No
927	Ap3b1	ENSMUSG00000021686.6	protein_coding	-0.0282748346090521	6.58841118360844	0.945191702258188	1	No
928	Ap3d1	ENSMUSG00000020198.8	protein_coding	0.214330132920732	6.86797619607709	0.602306455203092	1	No
929	Ap3m1	ENSMUSG00000021824.13	protein_coding	0.273210581248309	7.08003925703028	0.576610295907621	1	No
930	Ap3m2	ENSMUSG00000031539.6	protein_coding	0.393654064567333	2.73262392934639	0.499751606861981	1	No
931	Ap3s1	ENSMUSG00000024480.9	protein_coding	-0.255229514961197	8.59847195571678	0.624321586940343	1	No
932	Ap3s1-ps1	ENSMUSG00000085611.3	processed_pseudogene	-0.352450832145675	4.55377079091019	0.573194115189699	1	No
933	Ap3s1-ps2	ENSMUSG00000094257.2	processed_pseudogene	0.459692684164591	1.86895832835175	0.510681532811934	1	No
934	Ap3s2	ENSMUSG00000063801.7	protein_coding	-0.288862654233124	5.05691141967509	0.521963164838416	1	No
935	Ap4b1	ENSMUSG00000032952.11	protein_coding	0.425714749414002	3.96209514387394	0.439221874506809	1	No
936	Ap4e1	ENSMUSG00000001998.15	protein_coding	0.14357558723298	2.94384308151266	0.798973711353783	1	No
937	Ap4m1	ENSMUSG00000019518.11	protein_coding	-0.292594266193915	4.17474605384832	0.576185430273881	1	No
938	Ap4s1	ENSMUSG00000020955.9	protein_coding	-0.230442101659798	3.81314394792309	0.654491604566313	1	No
939	Ap5b1	ENSMUSG00000049562.6	protein_coding	-0.30175684205976	3.74566437000345	0.623986688673143	1	No
940	Ap5m1	ENSMUSG00000036291.6	protein_coding	-0.281428066328269	4.28561949928683	0.563927236048734	1	No
941	Ap5s1	ENSMUSG00000068264.11	protein_coding	0.174632609319958	3.24269806967944	0.749690432500665	1	No
942	Ap5z1	ENSMUSG00000039623.13	protein_coding	-0.0161435432442452	3.45255374854618	0.982316521604447	1	No
943	Apaf1	ENSMUSG00000019979.12	protein_coding	0.0614981389200281	3.18387573061681	0.920704603798799	1	No
944	Apba3	ENSMUSG00000004931.11	protein_coding	0.514675615664666	5.34939409115011	0.249486400981121	1	No
945	Apbb1	ENSMUSG00000037032.16	protein_coding	-0.169530712881211	3.87399237952926	0.743334659684905	1	No
946	Apbb2	ENSMUSG00000029207.16	protein_coding	-0.190849595709417	5.74382705236183	0.664239529488582	1	No
947	Apbb3	ENSMUSG00000117679.1	protein_coding	-0.030733423337962	3.00587332918183	0.969431590913487	1	No
948	Apc	ENSMUSG00000005871.15	protein_coding	-0.639280452414682	4.57810382347468	0.270364218633512	1	No
949	Apeh	ENSMUSG00000032590.14	protein_coding	0.263510513095792	6.02469689173505	0.563418892839434	1	No
950	Apex1	ENSMUSG00000035960.14	protein_coding	0.108809726318689	6.98728276010813	0.819915728534764	1	No
951	Apex2	ENSMUSG00000025269.16	protein_coding	-0.283530364631428	4.18249541549991	0.565108932505416	1	No
952	Aph1a	ENSMUSG00000015750.15	protein_coding	-1.17466107968768	5.31646817332089	0.149638270294139	1	No
953	Aph1b	ENSMUSG00000032375.15	protein_coding	0.577339121234148	2.22483926158145	0.355590064404957	1	No
954	Aph1c	ENSMUSG00000053040.13	protein_coding	0.262402867739284	1.7894124876221	0.733432162305136	1	No
955	Api5	ENSMUSG00000027193.12	protein_coding	0.161193258192817	7.41214339813934	0.693285437141897	1	No
956	Apip	ENSMUSG00000010911.12	protein_coding	-0.168793941990714	4.99786130814057	0.729959541568667	1	No
957	Aplf	ENSMUSG00000030051.10	protein_coding	0.0932327417760602	3.50549113565084	0.879650729592274	1	No
958	Apln	ENSMUSG00000037010.7	protein_coding	-1.14548195090166	3.17532149603492	0.0545487389731927	0.858025287806578	No
959	Aplp1	ENSMUSG00000006651.8	protein_coding	-1.83587084526974	2.17245206563969	0.0311924074926067	0.796922811410414	No
960	Aplp2	ENSMUSG00000031996.17	protein_coding	0.42496553757129	10.0451484190809	0.345310848612259	1	No
961	Apmap	ENSMUSG00000033096.7	protein_coding	0.344959885813475	5.13179258319971	0.523596733581692	1	No
962	Apobec1	ENSMUSG00000040613.14	protein_coding	0.695360684801744	1.65325236891917	0.321275310461624	1	No
963	Apobec3	ENSMUSG00000009585.18	protein_coding	-0.170591651539847	4.9986169617155	0.706703591965676	1	No
964	Apol10b	ENSMUSG00000050014.8	protein_coding	0.612016176507375	1.62314295143371	0.360778010150876	1	No
965	Apol6	ENSMUSG00000033576.12	protein_coding	1.25119542579109	-0.304784806916381	0.112330332088752	1	No
966	Apol7a	ENSMUSG00000010601.14	protein_coding	1.0564679010372	1.13112655415127	0.118184066431177	1	No
967	Apol9a	ENSMUSG00000057346.12	protein_coding	1.52059915878459	4.5912428959491	0.0161763360096901	0.706795978135875	No
968	Apol9b	ENSMUSG00000068246.6	protein_coding	1.20713642949585	3.31716238086056	0.0993349906009937	0.974446886570324	No
969	Apoo	ENSMUSG00000079508.8	protein_coding	-0.212017146915149	5.50555326048079	0.638964961663559	1	No
970	Apoo-ps	ENSMUSG00000049233.7	processed_pseudogene	-2.26163042525994	1.29474075628865	0.0252009342083238	0.767235029932945	No
971	Apool	ENSMUSG00000025525.12	protein_coding	-0.116724992098555	4.56347777569986	0.812328265425239	1	No
972	Apopt1	ENSMUSG00000037787.14	protein_coding	-0.0790228612552935	3.75811485521551	0.880857626403233	1	No
973	App	ENSMUSG00000022892.11	protein_coding	-0.981406369434175	7.19119268474437	0.090672501199115	0.964044394809337	No
974	Appbp2	ENSMUSG00000018481.9	protein_coding	-0.899230222009498	5.03917400447369	0.148879132177857	1	No
975	Appl1	ENSMUSG00000040760.11	protein_coding	-0.0741709488105962	5.12041876392834	0.876045229033246	1	No
976	Appl2	ENSMUSG00000020263.14	protein_coding	0.214390877904431	5.52196248641765	0.655242149187977	1	No
977	Aprt	ENSMUSG00000006589.8	protein_coding	-0.0337667211093529	7.14647373794879	0.931802838630709	1	No
978	Aptx	ENSMUSG00000028411.15	protein_coding	0.142815979119866	4.63937761527631	0.788659770994911	1	No
979	Aqp1	ENSMUSG00000004655.5	protein_coding	0.920447070240247	3.05041550845626	0.0974386841916887	0.969505654855454	No
980	Aqp11	ENSMUSG00000042797.9	protein_coding	-0.484040647763183	1.80128837195982	0.455962186703214	1	No
981	Aqp5	ENSMUSG00000044217.17	protein_coding	0.286173250723866	9.00863427111738	0.556223192273655	1	No
982	Aqr	ENSMUSG00000040383.16	protein_coding	0.0921748677850916	4.92042185889464	0.850410715185831	1	No
983	Araf	ENSMUSG00000001127.12	protein_coding	0.202653575226695	5.94217014084239	0.667501743742806	1	No
984	Arap1	ENSMUSG00000032812.18	protein_coding	0.964441554086774	4.75413151549857	0.0754885339279022	0.93474024689542	No
985	Arap2	ENSMUSG00000037999.13	protein_coding	-1.2778654434276	3.23687886088524	0.0527777584658685	0.85025665672494	No
986	Arc	ENSMUSG00000022602.14	protein_coding	0.518472295120555	2.93129473675504	0.378083677447176	1	No
987	Arcn1	ENSMUSG00000032096.16	protein_coding	0.276838693675951	8.03807557628282	0.54755935188973	1	No
988	Areg	ENSMUSG00000029378.5	protein_coding	-1.38424137675481	5.20530581982824	0.00749641263771742	0.591005555104948	No
989	Arel1	ENSMUSG00000042350.13	protein_coding	0.0930907458842611	4.47551693935363	0.855083400827647	1	No
990	Arf1	ENSMUSG00000048076.14	protein_coding	0.344910894990093	9.85453286488559	0.521181199742198	1	No
991	Arf2	ENSMUSG00000062421.13	protein_coding	0.194116946674622	5.37677699019618	0.736267390685011	1	No
992	Arf3	ENSMUSG00000051853.10	protein_coding	-1.37124368793122	6.08871116379629	0.0316189883421015	0.796922811410414	No
993	Arf4	ENSMUSG00000021877.12	protein_coding	0.321851240932025	8.98870574594514	0.499212087427106	1	No
994	Arf5	ENSMUSG00000020440.13	protein_coding	-1.82149376489049	7.242619923463	0.0340071694209496	0.801531015125271	No
995	Arf6	ENSMUSG00000044147.8	protein_coding	-4.16125662062757	5.92528966504706	0.0025510506681705	0.412600557443226	No
996	Arfgap1	ENSMUSG00000027575.19	protein_coding	0.187229004937305	5.60870767207633	0.659343433953201	1	No
997	Arfgap2	ENSMUSG00000027255.14	protein_coding	0.247020875771149	6.26587034404732	0.602840276360216	1	No
998	Arfgap3	ENSMUSG00000054277.8	protein_coding	0.437081339109222	5.5718961361791	0.320692583599901	1	No
999	Arfgef1	ENSMUSG00000067851.11	protein_coding	-0.175026894826744	4.17444102457547	0.750501319407454	1	No
1000	Arfgef2	ENSMUSG00000074582.10	protein_coding	0.0372515463106928	3.83638660370881	0.945901018519896	1	No
1001	Arfgef3	ENSMUSG00000019852.7	protein_coding	0.288232705609026	3.82984561440028	0.569532064069473	1	No
1002	Arfip1	ENSMUSG00000074513.9	protein_coding	0.37379461449346	6.02935628217926	0.383465580298886	1	No
1003	Arfip2	ENSMUSG00000030881.15	protein_coding	0.338356447655728	5.70389869857736	0.46313070395608	1	No
1004	Arfrp1	ENSMUSG00000038671.15	protein_coding	-0.162861125679665	4.83855479149061	0.731502216247897	1	No
1005	Arg1	ENSMUSG00000019987.9	protein_coding	-1.22898817806054	1.79569481729923	0.080165421255957	0.942476306598599	No
1006	Arg2	ENSMUSG00000021125.6	protein_coding	1.10035646640923	3.35072919507866	0.0728732533424952	0.933571311879748	No
1007	Arglu1	ENSMUSG00000040459.11	protein_coding	-2.56935032944382	5.13872832759801	0.0142003466161871	0.701787086033977	No
1008	Arhgap1	ENSMUSG00000027247.16	protein_coding	-0.256710215839963	6.20429328168217	0.528986553227668	1	No
1009	Arhgap10	ENSMUSG00000037148.8	protein_coding	-0.568055130586406	4.20610830277456	0.298787306169183	1	No
1010	Arhgap11a	ENSMUSG00000041219.14	protein_coding	0.309219770147509	5.38340600314134	0.509470901952774	1	No
1011	Arhgap12	ENSMUSG00000041225.16	protein_coding	0.61551243525492	4.50616010240811	0.195036333658489	1	No
1012	Arhgap17	ENSMUSG00000030766.15	protein_coding	-0.551900482827683	4.51694367727728	0.323018867203548	1	No
1013	Arhgap18	ENSMUSG00000039031.16	protein_coding	-0.0590842334528058	4.73364435238963	0.907201393043829	1	No
1014	Arhgap19	ENSMUSG00000025154.15	protein_coding	-0.587603634195359	4.68015479325742	0.262887614940713	1	No
1015	Arhgap21	ENSMUSG00000036591.16	protein_coding	0.137375165029391	4.28305724179035	0.779567155430539	1	No
1016	Arhgap22	ENSMUSG00000063506.14	protein_coding	0.231073520088991	4.70060799085131	0.626854700085587	1	No
1017	Arhgap23	ENSMUSG00000049807.16	protein_coding	-1.17579500846279	2.77301443344628	0.146344596023175	1	No
1018	Arhgap25	ENSMUSG00000030047.14	protein_coding	-1.00751069173893	0.496788894673565	0.28769463904224	1	No
1019	Arhgap26	ENSMUSG00000036452.18	protein_coding	0.717194659379975	3.582181179105	0.171938212722446	1	No
1020	Arhgap26	ENSMUSG00000118193.1	protein_coding	0.717194659379975	3.582181179105	0.171938212722446	1	No
1021	Arhgap27	ENSMUSG00000034255.17	protein_coding	-0.180192364461239	3.42936718009181	0.77048661347465	1	No
1022	Arhgap27os1	ENSMUSG00000085733.1	antisense	-0.719916590452969	0.189051395404884	0.441376081397504	1	No
1023	Arhgap28	ENSMUSG00000024043.13	protein_coding	-0.518321513418858	3.39636920364291	0.359329490010493	1	No
1024	Arhgap29	ENSMUSG00000039831.16	protein_coding	1.25252487524385	2.75646704534476	0.0508177421228413	0.836821500574847	No
1025	Arhgap31	ENSMUSG00000022799.4	protein_coding	0.315937169594019	3.77386255730007	0.539551505235469	1	No
1026	Arhgap32	ENSMUSG00000041444.14	protein_coding	0.0661745608771141	3.47738985780148	0.905223920227459	1	No
1027	Arhgap33	ENSMUSG00000036882.7	protein_coding	-0.865969132358992	1.16527961232441	0.417036560778724	1	No
1028	Arhgap35	ENSMUSG00000058230.12	protein_coding	-1.63739418635954	6.26773004484091	0.0297888339705534	0.791853090639208	No
1029	Arhgap39	ENSMUSG00000033697.15	protein_coding	-2.06681189203807	3.36622136491633	0.0506113643399957	0.835281177544903	No
1030	Arhgap42	ENSMUSG00000050730.17	protein_coding	-0.160763236238191	4.52223102254196	0.753149232282015	1	No
1031	Arhgap44	ENSMUSG00000033389.16	protein_coding	-1.84249792801021	2.43316322814136	0.0243679608571363	0.76537181660549	No
1032	Arhgap5	ENSMUSG00000035133.9	protein_coding	-0.0941954589825505	5.09167401196089	0.851156516555512	1	No
1033	Arhgap8	ENSMUSG00000078954.9	protein_coding	-0.00391629351242737	4.10917608036782	0.99457027522669	1	No
1034	Arhgap9	ENSMUSG00000040345.10	protein_coding	0.422037918455305	1.3160434290597	0.579735423241645	1	No
1035	Arhgdia	ENSMUSG00000025132.13	protein_coding	0.469094641449204	9.47791277797602	0.253056197034621	1	No
1036	Arhgdib	ENSMUSG00000030220.13	protein_coding	1.54368633938058	2.51221988334918	0.0306080964615582	0.79399449937871	No
1037	Arhgdig	ENSMUSG00000073433.11	protein_coding	-0.728073618319219	0.218494950512214	0.395597340099184	1	No
1038	Arhgef1	ENSMUSG00000040940.18	protein_coding	-0.324594314367013	6.07644004859985	0.500264000846114	1	No
1039	Arhgef10	ENSMUSG00000071176.10	protein_coding	-0.343559768594516	3.69574404544431	0.535635700842148	1	No
1040	Arhgef10l	ENSMUSG00000040964.16	protein_coding	0.141597970152818	5.47882728555025	0.778701999465898	1	No
1041	Arhgef11	ENSMUSG00000041977.18	protein_coding	-0.441329291406978	3.00853537712687	0.558635679778974	1	No
1042	Arhgef12	ENSMUSG00000059495.14	protein_coding	-0.78977745343846	4.57264707826973	0.205134620494245	1	No
1043	Arhgef16	ENSMUSG00000029032.12	protein_coding	-2.45899229245484	0.527753913415402	0.00586739274272424	0.555364058235564	No
1044	Arhgef18	ENSMUSG00000004568.12	protein_coding	-0.624088347889166	3.90574657035917	0.321079169320154	1	No
1045	Arhgef19	ENSMUSG00000028919.11	protein_coding	-1.71647281368454	4.16553834277468	0.0294864798238019	0.791546810041852	No
1046	Arhgef2	ENSMUSG00000028059.15	protein_coding	0.196924919880775	7.49566897382012	0.622453941051324	1	No
1047	Arhgef25	ENSMUSG00000019467.15	protein_coding	-0.301802912643902	0.805354931366902	0.716308918620535	1	No
1048	Arhgef26	ENSMUSG00000036885.14	protein_coding	0.0110236195470324	3.17079329240834	0.990200501434461	1	No
1049	Arhgef28	ENSMUSG00000021662.10	protein_coding	0.0165748565321881	4.86308322162149	0.97392600312356	1	No
1050	Arhgef3	ENSMUSG00000021895.10	protein_coding	0.235613548139642	5.35505323619604	0.608193047850364	1	No
1051	Arhgef38	ENSMUSG00000040969.14	protein_coding	0.279524767413087	0.86079243849638	0.711348974562211	1	No
1052	Arhgef39	ENSMUSG00000051517.14	protein_coding	-0.117655260590609	3.95349383985966	0.824320547721359	1	No
1053	Arhgef40	ENSMUSG00000004562.16	protein_coding	-0.0256090476770819	4.67560693217435	0.966034076638657	1	No
1054	Arhgef5	ENSMUSG00000033542.13	protein_coding	-0.813507454239309	4.08244281154307	0.210903898286129	1	No
1055	Arhgef7	ENSMUSG00000031511.15	protein_coding	0.207012185535612	5.26683732456434	0.635136826050395	1	No
1056	Arid1a	ENSMUSG00000007880.16	protein_coding	-0.663290960903017	5.35143284589215	0.238125401400047	1	No
1057	Arid1b	ENSMUSG00000069729.14	protein_coding	-0.61217410067479	4.57566585352859	0.319894233858477	1	No
1058	Arid2	ENSMUSG00000033237.19	protein_coding	-0.340256342806695	5.07133420834547	0.478875362595865	1	No
1059	Arid3b	ENSMUSG00000004661.15	protein_coding	-0.781201867149345	0.925066326681713	0.333309064224461	1	No
1060	Arid4a	ENSMUSG00000048118.17	protein_coding	0.262580292375869	4.03340517999856	0.611697560253876	1	No
1061	Arid4b	ENSMUSG00000039219.18	protein_coding	-0.120422214992907	5.87159343919157	0.778830913024472	1	No
1062	Arid5a	ENSMUSG00000037447.16	protein_coding	0.235282681763665	5.14815502790263	0.625899294755932	1	No
1063	Arid5b	ENSMUSG00000019947.10	protein_coding	0.579607205224166	5.50245323417554	0.244201114433746	1	No
1064	Arih1	ENSMUSG00000025234.11	protein_coding	-0.854282841668459	4.30476918812853	0.141929690424057	1	No
1065	Arih2	ENSMUSG00000064145.12	protein_coding	0.0664470545091832	6.17916932917861	0.877119277489589	1	No
1066	Arl1	ENSMUSG00000060904.14	protein_coding	0.0985164898486447	8.09864274507857	0.808119516502851	1	No
1067	Arl10	ENSMUSG00000025870.10	protein_coding	-0.435546658661212	3.03208028658138	0.518792570772033	1	No
1068	Arl13b	ENSMUSG00000022911.11	protein_coding	-0.0226089973282663	3.2202298841255	0.980059966078295	1	No
1069	Arl14ep	ENSMUSG00000027122.15	protein_coding	-0.197623891118274	5.53861492399067	0.720003450363655	1	No
1070	Arl15	ENSMUSG00000042348.10	protein_coding	0.160941449022163	4.63176788439205	0.739561872897058	1	No
1071	Arl16	ENSMUSG00000057594.12	protein_coding	-0.0479188784736967	3.712860291179	0.932130496416505	1	No
1072	Arl2	ENSMUSG00000024944.6	protein_coding	-0.102711165103237	6.6685079965709	0.805887523930697	1	No
1073	Arl2bp	ENSMUSG00000031776.17	protein_coding	-2.52695044856098	5.20332985432459	0.0185733384623509	0.737964953226512	No
1074	Arl3	ENSMUSG00000025035.9	protein_coding	-0.0293016277515	5.35727936861227	0.94960031627212	1	No
1075	Arl4a	ENSMUSG00000047446.18	protein_coding	-0.768958240169098	1.74473252174957	0.285141811465008	1	No
1076	Arl4c	ENSMUSG00000049866.12	protein_coding	-2.75575976639402	5.01974660437503	0.00226305606445825	0.37946485165157	No
1077	Arl4d	ENSMUSG00000034936.2	protein_coding	0.253592078394887	-0.174430346720203	0.891511928246805	1	No
1078	Arl5a	ENSMUSG00000036093.7	protein_coding	-1.1116863145565	4.98595812767911	0.12609341873915	1	No
1079	Arl5b	ENSMUSG00000017418.13	protein_coding	-0.690399311272027	3.96212616264345	0.260795391059073	1	No
1080	Arl5c	ENSMUSG00000038352.15	protein_coding	-1.45730911292296	2.09072382587594	0.0903035968619242	0.964044394809337	No
1081	Arl6	ENSMUSG00000022722.18	protein_coding	-0.242884519624279	5.29514504777709	0.57855415683637	1	No
1082	Arl6ip1	ENSMUSG00000030654.9	protein_coding	-0.456855867906118	8.54906177924612	0.25155480119257	1	No
1083	Arl6ip4	ENSMUSG00000029404.15	protein_coding	-0.219020574318713	4.83200576380888	0.63246993046608	1	No
1084	Arl6ip5	ENSMUSG00000035199.6	protein_coding	0.0980894635816376	6.9703518401456	0.819532855843189	1	No
1085	Arl6ip6	ENSMUSG00000026960.6	protein_coding	-0.0783347458319492	5.82414436766192	0.857758835292846	1	No
1086	Arl8a	ENSMUSG00000026426.10	protein_coding	-1.44209952521818	3.26285204175221	0.109023256371506	0.997261509022574	No
1087	Arl8b	ENSMUSG00000030105.8	protein_coding	-0.0332635025262163	7.32167024363394	0.933445752682145	1	No
1088	Armc1	ENSMUSG00000027599.9	protein_coding	0.223425817724968	6.28416379685962	0.668110048195456	1	No
1089	Armc10	ENSMUSG00000038525.16	protein_coding	-0.451271096698246	5.52793121327218	0.300006812012547	1	No
1090	Armc2	ENSMUSG00000071324.11	protein_coding	-0.388080016282164	2.03429247001853	0.557682573418896	1	No
1091	Armc5	ENSMUSG00000042178.6	protein_coding	-0.297128493117322	4.15870903433674	0.610662961632133	1	No
1092	Armc6	ENSMUSG00000002343.11	protein_coding	0.0429494435368391	4.46770109855181	0.934101707304627	1	No
1093	Armc7	ENSMUSG00000057219.11	protein_coding	0.395659896206695	1.94796415517094	0.532316223553734	1	No
1094	Armc8	ENSMUSG00000032468.11	protein_coding	-0.124601638152939	5.16177568257659	0.781302125062742	1	No
1095	Armc9	ENSMUSG00000062590.13	protein_coding	-0.419708843530789	4.07136213606596	0.413403312328317	1	No
1096	Armcx1	ENSMUSG00000033460.14	protein_coding	-0.116291557515036	0.536321116857909	0.897933694648491	1	No
1097	Armcx3	ENSMUSG00000049047.11	protein_coding	0.23555488189382	4.4710367147514	0.627899159572958	1	No
1098	Armcx5	ENSMUSG00000072969.2	protein_coding	0.0198729559578589	3.08677805641553	0.978807256573935	1	No
1099	Armh3	ENSMUSG00000039901.10	protein_coding	-0.197847089118001	3.89587516768656	0.707435382580658	1	No
1100	Armt1	ENSMUSG00000061759.15	protein_coding	-0.0866085373286152	4.82204684639031	0.854252701449324	1	No
1101	Arnt	ENSMUSG00000015522.18	protein_coding	0.315644087195306	5.14067197349737	0.47213497871419	1	No
1102	Arntl	ENSMUSG00000055116.8	protein_coding	0.454756029373448	4.82260458647903	0.381719336204714	1	No
1103	Arntl2	ENSMUSG00000040187.15	protein_coding	-0.107128830397656	3.8053556788586	0.856517005062508	1	No
1104	Arpc1a	ENSMUSG00000029621.14	protein_coding	-0.551739500315267	7.78337231284054	0.207609297903107	1	No
1105	Arpc1b	ENSMUSG00000029622.16	protein_coding	0.394977339652594	11.0185223403897	0.493447761966861	1	No
1106	Arpc2	ENSMUSG00000006304.14	protein_coding	-0.0402398863252678	8.12131233227091	0.920023584208873	1	No
1107	Arpc3	ENSMUSG00000029465.14	protein_coding	0.430561957797545	6.4397769292404	0.489518640100937	1	No
1108	Arpc4	ENSMUSG00000079426.13	protein_coding	0.154686236847131	7.78991863249009	0.726406905960224	1	No
1109	Arpc5	ENSMUSG00000008475.13	protein_coding	0.0296920982950629	8.99827908280789	0.945996120875794	1	No
1110	Arpc5l	ENSMUSG00000026755.14	protein_coding	-0.322233424667088	6.65482169390124	0.422393932860145	1	No
1111	Arpin	ENSMUSG00000039043.5	protein_coding	-0.0972875479291575	6.11738997326831	0.812819235553151	1	No
1112	Arpp19	ENSMUSG00000007656.13	protein_coding	-0.572099259425663	6.59221050182138	0.193614560855993	1	No
1113	Arrb2	ENSMUSG00000060216.15	protein_coding	-1.50122134948098	2.37999917508815	0.0708427893142572	0.931464797520519	No
1114	Arrdc1	ENSMUSG00000026972.15	protein_coding	-0.144387674142166	5.99413415330346	0.729974750486225	1	No
1115	Arrdc2	ENSMUSG00000002910.11	protein_coding	0.237020684285092	1.85435148893832	0.750841291547962	1	No
1116	Arrdc3	ENSMUSG00000074794.10	protein_coding	1.20406250897369	5.95546810755028	0.0148326963228684	0.701787086033977	No
1117	Arrdc4	ENSMUSG00000042659.15	protein_coding	1.07760603623196	5.34449567953844	0.0669836203282591	0.917093519109704	No
1118	Arsa	ENSMUSG00000022620.14	protein_coding	0.0105717105387059	4.42625858862894	0.986536189136943	1	No
1119	Arsb	ENSMUSG00000042082.7	protein_coding	-0.0695236222742053	6.07662302886036	0.878147060753751	1	No
1120	Arsi	ENSMUSG00000036412.5	protein_coding	-0.0728220434090877	1.99451778891199	0.936893000705388	1	No
1121	Arsk	ENSMUSG00000021592.17	protein_coding	0.357406529038076	2.80963004238986	0.517923851601724	1	No
1122	Artn	ENSMUSG00000028539.14	protein_coding	-0.749421141571656	4.75226040861413	0.148746779808579	1	No
1123	Arv1	ENSMUSG00000031982.5	protein_coding	-0.334003739857947	3.0375908797593	0.559284945959847	1	No
1124	Arvcf	ENSMUSG00000000325.16	protein_coding	0.004782540794035	4.17856988315905	0.994335851112996	1	No
1125	As3mt	ENSMUSG00000003559.8	protein_coding	-0.21635833705683	3.06695867925207	0.692744510778696	1	No
1126	Asah1	ENSMUSG00000031591.14	protein_coding	0.345945394117752	7.27295654062743	0.401857000526908	1	No
1127	Asah2	ENSMUSG00000024887.10	protein_coding	0.29622734435721	1.09060486358431	0.698057320438756	1	No
1128	Asap1	ENSMUSG00000022377.16	protein_coding	-0.131209624892062	5.947038587909	0.765573294385799	1	No
1129	Asap2	ENSMUSG00000052632.16	protein_coding	-1.77215450036371	3.05638554056998	0.0531374174244193	0.851976510600448	No
1130	Asap3	ENSMUSG00000036995.7	protein_coding	0.314739374065333	3.48551874590305	0.559427137800256	1	No
1131	Asb1	ENSMUSG00000026311.16	protein_coding	0.254616771754054	2.8608889710585	0.663909979075372	1	No
1132	Asb13	ENSMUSG00000033781.7	protein_coding	0.254229944078262	4.19022628623426	0.651400454856079	1	No
1133	Asb3	ENSMUSG00000020305.13	protein_coding	-0.405154804570355	4.4562329294595	0.423028822705864	1	No
1134	Asb6	ENSMUSG00000039483.10	protein_coding	0.0781248587225089	4.38526937337778	0.873715712902055	1	No
1135	Asb7	ENSMUSG00000030509.17	protein_coding	-0.246682903125652	3.40513094544193	0.659938109733972	1	No
1136	Asb8	ENSMUSG00000048175.13	protein_coding	0.0259226213562278	5.62051890097598	0.952911701815778	1	No
1137	Ascc1	ENSMUSG00000044475.14	protein_coding	0.0474198385990175	4.95029814593184	0.925656425203149	1	No
1138	Ascc2	ENSMUSG00000020412.16	protein_coding	-0.00146643264325601	5.71579834479655	1	1	No
1139	Ascc3	ENSMUSG00000038774.9	protein_coding	0.040385246265718	4.52678890573008	0.934911567179687	1	No
1140	Asdurf	ENSMUSG00000117809.1	protein_coding	-8.25002345984751	0.74375109513653	5.39236485711667e-07	0.00027908723554493	Down
1141	Asf1a	ENSMUSG00000019857.7	protein_coding	-0.234059991017997	5.07507646057881	0.64811279473202	1	No
1142	Asf1b	ENSMUSG00000005470.8	protein_coding	-0.174131234496631	6.78555981942598	0.748386406042571	1	No
1143	Ash1l	ENSMUSG00000028053.13	protein_coding	0.183031496871936	5.02774440924468	0.682306498169736	1	No
1144	Ash2l	ENSMUSG00000031575.18	protein_coding	-1.81272842819523	4.72564261756018	0.0192781565611801	0.737964953226512	No
1145	Asic1	ENSMUSG00000023017.10	protein_coding	-0.950166632033274	1.99034612793709	0.284096213703402	1	No
1146	Asl	ENSMUSG00000025533.15	protein_coding	0.526355796805258	6.07031634676396	0.358735371096976	1	No
1147	Asna1	ENSMUSG00000052456.9	protein_coding	-0.319473133711413	5.57369240138374	0.498474686586561	1	No
1148	Asns	ENSMUSG00000029752.12	protein_coding	0.704840166064291	8.6646980441288	0.278614373084954	1	No
1149	Asnsd1	ENSMUSG00000026095.15	protein_coding	-0.00149907447601305	5.80741819034549	0.999229562504681	1	No
1150	Aspa	ENSMUSG00000020774.9	protein_coding	1.05763913357299	1.9487423407561	0.0932347841502778	0.964044394809337	No
1151	Asph	ENSMUSG00000028207.18	protein_coding	-0.113260224880265	5.14664133534191	0.8000855807921	1	No
1152	Aspm	ENSMUSG00000033952.14	protein_coding	-0.360078914304268	4.96221161883757	0.480596124990416	1	No
1153	Aspscr1	ENSMUSG00000025142.18	protein_coding	0.250822400172771	5.60093434426454	0.566165556980646	1	No
1154	Asrgl1	ENSMUSG00000024654.8	protein_coding	-0.678158026230228	4.13312734593989	0.252603868078531	1	No
1155	Ass1	ENSMUSG00000076441.9	protein_coding	-0.490076151119744	3.84907498071076	0.333003316965294	1	No
1156	Aste1	ENSMUSG00000032567.16	protein_coding	-0.221960170380446	2.3828934805737	0.719701039927481	1	No
1157	Asxl1	ENSMUSG00000042548.14	protein_coding	0.23796214478457	3.99974392928333	0.691798974891195	1	No
1158	Asxl2	ENSMUSG00000037486.18	protein_coding	-0.0291438825878626	4.31349262402896	0.960782082008316	1	No
1159	Atad1	ENSMUSG00000013662.6	protein_coding	0.13550282990658	6.79125838519885	0.739266849739894	1	No
1160	Atad2	ENSMUSG00000022360.8	protein_coding	-0.715551249426614	6.40859344025333	0.217771764729236	1	No
1161	Atad2b	ENSMUSG00000052812.5	protein_coding	-1.38228491926619	2.72515286001586	0.120305311922238	1	No
1162	Atad3a	ENSMUSG00000029036.18	protein_coding	0.335253497790704	5.28105660410845	0.466911281942458	1	No
1163	Atad5	ENSMUSG00000017550.14	protein_coding	-0.367061106194407	3.94789379713954	0.462990831745537	1	No
1164	Atat1	ENSMUSG00000024426.17	protein_coding	0.0692036100083296	3.65732153157344	0.904369479969113	1	No
1165	Ate1	ENSMUSG00000030850.17	protein_coding	-0.06727089242731	4.95010761441748	0.884851394621841	1	No
1166	Atf1	ENSMUSG00000023027.13	protein_coding	0.118646343811034	5.19209353254971	0.808648719616307	1	No
1167	Atf2	ENSMUSG00000027104.18	protein_coding	0.268410046215878	5.63120810509988	0.536158564786881	1	No
1168	Atf3	ENSMUSG00000026628.13	protein_coding	0.0733511736540525	3.42308787513434	0.9130765777486	1	No
1169	Atf4	ENSMUSG00000042406.8	protein_coding	0.64636011626002	8.02051087894449	0.160267269040751	1	No
1170	Atf5	ENSMUSG00000038539.15	protein_coding	-0.218453697115482	2.3667711389176	0.773572764913102	1	No
1171	Atf6	ENSMUSG00000026663.6	protein_coding	-0.1807022551522	4.38430439059501	0.715033956187448	1	No
1172	Atf6b	ENSMUSG00000015461.15	protein_coding	-0.0495063644143142	5.96567407400646	0.923882110222789	1	No
1173	Atf7	ENSMUSG00000099083.7	protein_coding	-0.0278225653379326	6.46093290684264	0.947376844933167	1	No
1174	Atf7ip	ENSMUSG00000030213.12	protein_coding	-0.327195174178603	5.460588827906	0.517005164934123	1	No
1175	Atf7ip2	ENSMUSG00000039200.16	protein_coding	-1.53029149782517	0.977068202386772	0.0477066917881158	0.819032377776583	No
1176	Atg10	ENSMUSG00000021619.6	protein_coding	0.102090296146609	2.77175633245295	0.87054124587003	1	No
1177	Atg101	ENSMUSG00000037204.7	protein_coding	0.550447510725307	6.18637256407161	0.295394190659771	1	No
1178	Atg12	ENSMUSG00000032905.5	protein_coding	0.403989120477972	7.2782878923979	0.430728099850043	1	No
1179	Atg13	ENSMUSG00000027244.14	protein_coding	0.118574464590838	4.88591803445484	0.801534071173559	1	No
1180	Atg14	ENSMUSG00000037526.7	protein_coding	0.211974292830389	3.15307645756033	0.724829792718054	1	No
1181	Atg16l1	ENSMUSG00000026289.15	protein_coding	0.269214516821352	4.46519980347126	0.572901519347228	1	No
1182	Atg16l2	ENSMUSG00000047767.17	protein_coding	0.513653114146634	4.30451803659651	0.322345263864405	1	No
1183	Atg2a	ENSMUSG00000024773.15	protein_coding	0.0588334197957631	4.0412254156373	0.91766278726622	1	No
1184	Atg2b	ENSMUSG00000041341.10	protein_coding	0.229617023010686	3.7429615860637	0.673929639488667	1	No
1185	Atg3	ENSMUSG00000022663.3	protein_coding	-0.060435539955703	5.64818770802602	0.897587585018615	1	No
1186	Atg4a	ENSMUSG00000079418.3	protein_coding	0.315278378899948	4.04392716425102	0.548008594589246	1	No
1187	Atg4a-ps	ENSMUSG00000087119.4	protein_coding	0.0605100136288413	0.300244992368172	1	1	No
1188	Atg4b	ENSMUSG00000026280.17	protein_coding	0.153800745910969	6.07991099869048	0.741381337570373	1	No
1189	Atg4c	ENSMUSG00000028550.15	protein_coding	0.0607300148230882	2.77178959440218	0.920197363474491	1	No
1190	Atg4d	ENSMUSG00000002820.6	protein_coding	-0.121470904112805	4.96371500803143	0.795474957823776	1	No
1191	Atg5	ENSMUSG00000038160.7	protein_coding	-0.011948604261046	5.54333433133708	0.980061664308553	1	No
1192	Atg7	ENSMUSG00000030314.16	protein_coding	0.124208593772978	4.19684650472379	0.800016302808446	1	No
1193	Atg9a	ENSMUSG00000033124.15	protein_coding	0.111641468728362	5.31519593131705	0.811939606495568	1	No
1194	Atg9b	ENSMUSG00000038295.14	protein_coding	-1.68311896433667	1.34734723404016	0.0528330127526742	0.85025665672494	No
1195	Atic	ENSMUSG00000026192.13	protein_coding	-0.758717915503554	5.34668470407023	0.159785464133538	1	No
1196	Atl1	ENSMUSG00000021066.9	protein_coding	0.0837598939342469	2.43167389141853	0.89971193881572	1	No
1197	Atl2	ENSMUSG00000059811.13	protein_coding	0.380852244314563	7.12978062394061	0.389666673591302	1	No
1198	Atl3	ENSMUSG00000024759.14	protein_coding	-0.280299148393339	6.73910896780951	0.540609883238722	1	No
1199	Atm	ENSMUSG00000034218.16	protein_coding	-0.162636891189922	2.90824332946822	0.787206888542162	1	No
1200	Atmin	ENSMUSG00000047388.10	protein_coding	-0.276056380501629	3.03697706917947	0.675573294000598	1	No
1201	Atn1	ENSMUSG00000004263.15	protein_coding	-0.511845096043632	4.58553696552199	0.38301656817108	1	No
1202	Atoh8	ENSMUSG00000037621.8	protein_coding	0.0985633268848222	1.56733791530977	0.895386944415703	1	No
1203	Atox1	ENSMUSG00000018585.9	protein_coding	-0.219369150023936	7.570488551718	0.576001913901645	1	No
1204	Atp10a	ENSMUSG00000025324.8	protein_coding	-0.646755262988937	3.50803027813057	0.341896124721048	1	No
1205	Atp10d	ENSMUSG00000046808.17	polymorphic_pseudogene	-0.097518981159337	4.25203879207144	0.876672782698135	1	No
1206	Atp11a	ENSMUSG00000031441.15	protein_coding	0.188885776966196	4.77308948999748	0.724559085464931	1	No
1207	Atp11b	ENSMUSG00000037400.17	protein_coding	-0.637187355868304	4.96246000880246	0.325385594370424	1	No
1208	Atp11c	ENSMUSG00000062949.13	protein_coding	-0.26270311727208	3.11220516102845	0.677234459528245	1	No
1209	Atp13a1	ENSMUSG00000031862.10	protein_coding	0.420952431088691	6.11165101659753	0.31759818036792	1	No
1210	Atp13a2	ENSMUSG00000036622.15	protein_coding	-0.00470579745093606	4.07499997608935	0.99999999999999	1	No
1211	Atp13a3	ENSMUSG00000022533.14	protein_coding	0.200718215169062	4.02032857405103	0.685020922979572	1	No
1212	Atp13a4	ENSMUSG00000038094.15	protein_coding	0.555603049265019	2.23066872187847	0.353862609947689	1	No
1213	Atp1a1	ENSMUSG00000033161.10	protein_coding	-1.71539788613971	8.05523902053358	0.0321185238896395	0.796922811410414	No
1214	Atp1a2	ENSMUSG00000007097.14	protein_coding	2.49385470494703	3.89337399720257	0.00223379255348555	0.37946485165157	No
1215	Atp1a3	ENSMUSG00000040907.15	protein_coding	-1.14513284284906	2.09575222976897	0.092144105539524	0.964044394809337	No
1216	Atp1b1	ENSMUSG00000026576.12	protein_coding	0.493101973704688	7.38842139660442	0.225040336969562	1	No
1217	Atp1b2	ENSMUSG00000041329.13	protein_coding	-0.730904659420738	1.03644122961716	0.458827077595489	1	No
1218	Atp1b3	ENSMUSG00000032412.8	protein_coding	-0.0410026663406063	7.82280962835481	0.925497908126591	1	No
1219	Atp23	ENSMUSG00000025436.12	protein_coding	-0.367131181910212	3.4528449651209	0.49164655479304	1	No
1220	Atp2a2	ENSMUSG00000029467.15	protein_coding	0.0478647718193441	5.33999462782885	0.923009750960393	1	No
1221	Atp2a3	ENSMUSG00000020788.15	protein_coding	2.7183794234612	-0.359432539268181	0.00288265076318861	0.422386894545972	No
1222	Atp2b1	ENSMUSG00000019943.10	protein_coding	0.158831349753687	7.52608896658064	0.682398599890624	1	No
1223	Atp2b4	ENSMUSG00000026463.17	protein_coding	-0.349925180771722	1.49257151244927	0.625177733173067	1	No
1224	Atp2c1	ENSMUSG00000032570.17	protein_coding	0.427607586248971	5.01295170441431	0.360463383465717	1	No
1225	Atp2c2	ENSMUSG00000034112.9	protein_coding	0.128119122394954	2.71115996956706	0.846866918059712	1	No
1226	Atp5a1	ENSMUSG00000025428.15	protein_coding	0.451804337521835	10.428373589086	0.366995500207946	1	No
1227	Atp5b	ENSMUSG00000025393.12	protein_coding	0.537753018524864	11.9729976603105	0.314902930283271	1	No
1228	Atp5c1	ENSMUSG00000025781.14	protein_coding	0.208523043645524	9.33215852064849	0.610820273731615	1	No
1229	Atp5d	ENSMUSG00000003072.15	protein_coding	0.240331870277285	8.71443689021431	0.552783064903878	1	No
1230	Atp5e	ENSMUSG00000016252.7	protein_coding	0.05296199540943	7.4041883649204	0.892838753899858	1	No
1231	Atp5f1	ENSMUSG00000000563.17	protein_coding	0.227145489011396	9.19996178079097	0.591807566344767	1	No
1232	Atp5g1	ENSMUSG00000006057.15	protein_coding	-0.0139868111269624	8.40237177184249	0.972087412005369	1	No
1233	Atp5g2	ENSMUSG00000062683.11	protein_coding	-0.767834355157629	5.6677403143063	0.2008055282954	1	No
1234	Atp5g3	ENSMUSG00000018770.9	protein_coding	0.0143749319448055	9.0112040268514	0.971443957849337	1	No
1235	Atp5h	ENSMUSG00000034566.10	protein_coding	-0.00204867489423068	8.37440674620292	0.996239209003018	1	No
1236	Atp5j	ENSMUSG00000022890.13	protein_coding	-0.199033607459136	7.63652479094418	0.608762910236749	1	No
1237	Atp5j2	ENSMUSG00000038690.15	protein_coding	-0.11951887035905	8.54650846413866	0.759923270764192	1	No
1238	Atp5k	ENSMUSG00000050856.16	protein_coding	-0.0682109344640854	6.47701387949289	0.877209380209083	1	No
1239	Atp5l	ENSMUSG00000038717.8	protein_coding	-0.124936553471085	8.68990693468277	0.755497652844636	1	No
1240	Atp5mpl	ENSMUSG00000021290.6	protein_coding	-0.0894106016554364	6.62805448749989	0.832915979112626	1	No
1241	Atp5o	ENSMUSG00000022956.11	protein_coding	-0.16870689488669	7.64867682078345	0.663785596821177	1	No
1242	Atp5o	ENSMUSG00000116933.1	protein_coding	-0.16870689488669	7.64867682078345	0.663785596821177	1	No
1243	Atp5s	ENSMUSG00000054894.6	protein_coding	0.585916719571564	3.03924930530732	0.296826384050821	1	No
1244	Atp6ap1	ENSMUSG00000019087.13	protein_coding	0.55000542992469	8.47550305894113	0.392497893559206	1	No
1245	Atp6ap2	ENSMUSG00000031007.2	protein_coding	0.273133822587068	7.55544120844213	0.539033876083446	1	No
1246	Atp6v0a1	ENSMUSG00000019302.16	protein_coding	0.10677163181567	5.39215323045597	0.830424150536051	1	No
1247	Atp6v0a2	ENSMUSG00000038023.12	protein_coding	0.111519646033151	5.74717138712317	0.800160121947351	1	No
1248	Atp6v0a4	ENSMUSG00000038600.12	protein_coding	-0.214633949920472	3.40526034437314	0.729398667487854	1	No
1249	Atp6v0b	ENSMUSG00000033379.13	protein_coding	-0.070640840244341	7.23368633702031	0.867185088806049	1	No
1250	Atp6v0c	ENSMUSG00000024121.13	protein_coding	0.23259379388125	8.33221822301066	0.582686577885554	1	No
1251	Atp6v0c-ps2	ENSMUSG00000080242.5	processed_pseudogene	0.288412671272333	6.32020224792549	0.53817329720415	1	No
1252	Atp6v0d1	ENSMUSG00000013160.7	protein_coding	0.0355890762044043	5.9243011348299	0.934167729334382	1	No
1253	Atp6v0e	ENSMUSG00000015575.15	protein_coding	-0.117993475461246	7.54087715871689	0.767794489368116	1	No
1254	Atp6v0e2	ENSMUSG00000039347.7	protein_coding	-0.420962546392453	4.98766974460579	0.382066031322884	1	No
1255	Atp6v1a	ENSMUSG00000052459.13	protein_coding	-0.121465144016931	7.65619718341134	0.783829075355363	1	No
1256	Atp6v1b1	ENSMUSG00000006269.7	protein_coding	-0.471541591638513	4.47870809997421	0.455949434567354	1	No
1257	Atp6v1b2	ENSMUSG00000006273.14	protein_coding	0.185126393050657	7.02669623136079	0.699984856862381	1	No
1258	Atp6v1c1	ENSMUSG00000022295.8	protein_coding	-0.0643855925737956	6.76408186093036	0.876956984191657	1	No
1259	Atp6v1c2	ENSMUSG00000020566.19	protein_coding	0.36853821147386	3.25419285199777	0.533497452208093	1	No
1260	Atp6v1d	ENSMUSG00000021114.9	protein_coding	0.0344173942570049	6.8383413282703	0.931906487030978	1	No
1261	Atp6v1e1	ENSMUSG00000019210.10	protein_coding	0.179700851994455	7.18993997539356	0.684318912194125	1	No
1262	Atp6v1f	ENSMUSG00000004285.12	protein_coding	0.0333447404044143	8.02944639825182	0.933852360984646	1	No
1263	Atp6v1g1	ENSMUSG00000039105.6	protein_coding	0.127329859297881	8.1229294939483	0.761993961812652	1	No
1264	Atp6v1h	ENSMUSG00000033793.12	protein_coding	0.0983683655477916	6.58323459081933	0.810640749231248	1	No
1265	Atp7a	ENSMUSG00000033792.12	protein_coding	-0.611075505683104	3.92909739473568	0.344554325424941	1	No
1266	Atp8a1	ENSMUSG00000037685.15	protein_coding	-0.218019391293193	1.19829646310423	0.78711436156309	1	No
1267	Atp8b1	ENSMUSG00000039529.9	protein_coding	-1.56724185635772	1.74126232170123	0.0642939030231126	0.906103799858589	No
1268	Atp8b2	ENSMUSG00000060671.12	protein_coding	0.519281645309363	3.39420882504796	0.326629737417681	1	No
1269	Atp9a	ENSMUSG00000027546.15	protein_coding	0.464524380262044	6.32065435006564	0.269425729967925	1	No
1270	Atp9b	ENSMUSG00000024566.10	protein_coding	0.311007666125281	5.03763775085147	0.486893771606684	1	No
1271	Atpaf1	ENSMUSG00000028710.17	protein_coding	-0.671789662728361	3.91985819947544	0.187414284733431	1	No
1272	Atpaf2	ENSMUSG00000042709.14	protein_coding	0.00316768500126025	5.22066327062541	0.99708729970202	1	No
1273	Atpif1	ENSMUSG00000054428.12	protein_coding	-0.0133273621073549	7.61957264673016	0.973851932287524	1	No
1274	Atr	ENSMUSG00000032409.15	protein_coding	-1.05954156354163	3.30398061703222	0.184191987073168	1	No
1275	Atraid	ENSMUSG00000013622.15	protein_coding	0.420665923399226	6.4760838937644	0.401679557730549	1	No
1276	Atrip	ENSMUSG00000025646.9	protein_coding	0.0786767339004834	4.48126204959457	0.87142240941207	1	No
1277	Atrn	ENSMUSG00000027312.14	protein_coding	-1.76434026680517	4.75290535884476	0.0372679811079196	0.805428834244535	No
1278	Atrnl1	ENSMUSG00000054843.9	protein_coding	-0.530653879544302	3.77016951459205	0.324445459598461	1	No
1279	Atrx	ENSMUSG00000031229.16	protein_coding	-0.125020338212604	6.57969787904832	0.75570546518664	1	No
1280	Atxn1	ENSMUSG00000046876.16	protein_coding	-0.21209453337652	4.70141144404384	0.654852913427844	1	No
1281	Atxn10	ENSMUSG00000016541.10	protein_coding	0.21711409644733	8.12300367209654	0.644866106226679	1	No
1282	Atxn1l	ENSMUSG00000069895.4	protein_coding	-0.773506206188044	3.4518860508031	0.238607271369126	1	No
1283	Atxn2	ENSMUSG00000042605.16	protein_coding	-1.83453357729972	5.40573906461321	0.0391357953166047	0.806566949920355	No
1284	Atxn2l	ENSMUSG00000032637.15	protein_coding	-1.61319697074332	6.71131476024128	0.0632025737334501	0.897545305035149	No
1285	Atxn3	ENSMUSG00000021189.11	protein_coding	0.246731690601372	2.42793663677061	0.676837562812389	1	No
1286	Atxn7	ENSMUSG00000021738.5	protein_coding	-0.761413743214571	2.57311700856082	0.208163400008249	1	No
1287	Atxn7l1	ENSMUSG00000020564.17	protein_coding	-0.0113761948735228	3.06871553094821	0.988871410737836	1	No
1288	Atxn7l2	ENSMUSG00000048997.17	protein_coding	-1.20565876843218	2.26997690632581	0.133503011888313	1	No
1289	Atxn7l3	ENSMUSG00000059995.12	protein_coding	-0.119938269710251	3.17919612959817	0.847193253662681	1	No
1290	Atxn7l3b	ENSMUSG00000074748.3	protein_coding	-0.251584297122042	6.69643723208541	0.526044312450096	1	No
1291	AU018091	ENSMUSG00000054753.9	protein_coding	-0.505371817255276	1.18042249933641	0.489135126899386	1	No
1292	AU020206	ENSMUSG00000097415.2	lincRNA	-0.461988501580493	2.94615107896071	0.425765601310649	1	No
1293	AU022252	ENSMUSG00000078584.9	protein_coding	0.171209231526455	3.78869518859719	0.737245106198846	1	No
1294	AU040320	ENSMUSG00000028830.14	protein_coding	0.0454526946826584	4.14583038259579	0.933963045582683	1	No
1295	AU041133	ENSMUSG00000078435.5	protein_coding	-0.246762248765255	1.23464339731764	0.760602948535074	1	No
1296	Auh	ENSMUSG00000021460.17	protein_coding	-0.340136993645001	4.07521487602127	0.494137537957391	1	No
1297	Aunip	ENSMUSG00000078521.2	protein_coding	-0.498401743931245	3.49629838724801	0.351517559113192	1	No
1298	Aup1	ENSMUSG00000068328.9	protein_coding	-0.248206415834872	7.17352579300975	0.537998487794419	1	No
1299	Aurka	ENSMUSG00000027496.15	protein_coding	-0.211481711423299	6.51784319958529	0.638772204666867	1	No
1300	Aurkaip1	ENSMUSG00000065990.12	protein_coding	0.160473774447374	5.74305449061835	0.716609161138708	1	No
1301	Aurkb	ENSMUSG00000020897.12	protein_coding	-0.0120948426235414	6.73273776794485	0.978612617528003	1	No
1302	Auts2	ENSMUSG00000029673.17	protein_coding	-0.74541047239216	5.52457543293727	0.26099487850231	1	No
1303	AV356131	ENSMUSG00000108461.1	bidirectional_promoter_lncRNA	-0.0893328217116571	2.41300214875384	0.900837080523543	1	No
1304	Aven	ENSMUSG00000003604.14	protein_coding	-0.764780988246631	1.1674832465774	0.425036358350836	1	No
1305	Avl9	ENSMUSG00000029787.10	protein_coding	0.0364973800875793	3.20454456273656	0.948495665747442	1	No
1306	Avpi1	ENSMUSG00000018821.3	protein_coding	-0.00478959625161862	6.00870360382419	0.992324586639039	1	No
1307	AW011738	ENSMUSG00000078349.2	protein_coding	0.352886683725957	1.62815523710293	0.654082019117807	1	No
1308	AW146154	ENSMUSG00000074166.7	protein_coding	-0.10827767012703	2.83420168760488	0.845767179718228	1	No
1309	AW209491	ENSMUSG00000039182.6	protein_coding	0.0421574827184233	5.17511738996737	0.93682866186278	1	No
1310	AW549877	ENSMUSG00000041935.10	protein_coding	0.503942874182159	4.48067587316644	0.283948307087194	1	No
1311	AW554918	ENSMUSG00000033632.16	protein_coding	-0.619080054029401	2.70919568345126	0.365342484989867	1	No
1312	Axin1	ENSMUSG00000024182.16	protein_coding	0.286508907644517	3.63099788549635	0.672068811992146	1	No
1313	Axl	ENSMUSG00000002602.16	protein_coding	0.115553171086918	7.44810238074778	0.76699055750307	1	No
1314	AY036118	ENSMUSG00000105361.1	lincRNA	-18.462973069891	10.6636766416201	1.40627574860953e-07	8.66466757678989e-05	Down
1315	AY702103	ENSMUSG00000067103.6	lincRNA	-2.40773205579236	1.19661572215316	0.0805174149203236	0.944528405851376	No
1316	Azi2	ENSMUSG00000039285.12	protein_coding	0.0712047268076722	5.91142404007844	0.866305162344246	1	No
1317	Azin1	ENSMUSG00000037458.15	protein_coding	0.0359539915854556	6.58025147111237	0.93499129107505	1	No
1318	Azin2	ENSMUSG00000028789.16	protein_coding	-1.307267484617	1.93630657735095	0.195011732836079	1	No
1319	B130024G19Rik	ENSMUSG00000100005.7	processed_transcript	-0.172020614314097	0.48206964511892	0.885704169810863	1	No
1320	B130055M24Rik	ENSMUSG00000086502.1	processed_transcript	-0.478480374466425	1.72907681109444	0.49956334790833	1	No
1321	B230118H07Rik	ENSMUSG00000027165.16	protein_coding	0.417374127062358	4.79908648148907	0.362267315919747	1	No
1322	B230208H11Rik	ENSMUSG00000097378.8	lincRNA	-0.550679428112901	1.32502738248661	0.396011026139076	1	No
1323	B230219D22Rik	ENSMUSG00000045767.9	protein_coding	-1.70318401616203	5.56087637733382	0.0355104931939068	0.804499309213553	No
1324	B230220B15Rik	ENSMUSG00000114627.1	lincRNA	0.629455274992455	0.0414182495574471	0.502513412630873	1	No
1325	B230307C23Rik	ENSMUSG00000080717.10	protein_coding	-1.22083500068615	1.64996038234975	0.129903341770332	1	No
1326	B230312C02Rik	ENSMUSG00000084843.1	lincRNA	-1.42994300915108	1.26698894650414	0.158237837089741	1	No
1327	B230317F23Rik	ENSMUSG00000045746.3	lincRNA	0.594810978169752	0.270185131791131	0.479687822546619	1	No
1328	B230354K17Rik	ENSMUSG00000097119.2	bidirectional_promoter_lncRNA	0.135021716459512	2.86566449960671	0.820703292292408	1	No
1329	B230369F24Rik	ENSMUSG00000086350.1	antisense	-0.502605460025868	0.922505718973467	0.539848926672799	1	No
1330	B230377A18Rik	ENSMUSG00000104195.1	TEC	0.138863652933743	1.68044456562612	0.847416616526192	1	No
1331	B2m	ENSMUSG00000060802.8	protein_coding	0.580879794984246	10.8809623957007	0.267809868659906	1	No
1332	B330016D10Rik	ENSMUSG00000048406.5	pseudogene	-0.57283906332115	1.9473091162302	0.428950349961232	1	No
1333	B3galnt2	ENSMUSG00000039242.10	protein_coding	0.378318075780752	5.19949399466311	0.452439838730417	1	No
1334	B3galt5	ENSMUSG00000074892.9	protein_coding	0.808751701624823	2.65423732518873	0.20123846399988	1	No
1335	B3galt6	ENSMUSG00000050796.4	protein_coding	-0.00737374097908444	4.70277999212896	0.991607783341862	1	No
1336	B3gat3	ENSMUSG00000071649.6	protein_coding	-0.341789673025505	4.34268749117851	0.514893306658647	1	No
1337	B3glct	ENSMUSG00000051950.10	protein_coding	-0.259480749800879	4.83589943586402	0.597131776852419	1	No
1338	B3gnt2	ENSMUSG00000051650.11	protein_coding	-0.444085730833378	4.20469940077349	0.520973811915975	1	No
1339	B3gnt3	ENSMUSG00000031803.8	protein_coding	0.180169738989844	3.89515696718675	0.734017776255494	1	No
1340	B3gnt7	ENSMUSG00000079445.3	protein_coding	-0.364777889698881	-0.154815184556753	0.779467394869591	1	No
1341	B3gntl1	ENSMUSG00000046605.14	protein_coding	-0.0314562107256032	4.50501130220081	0.948639761338398	1	No
1342	B4galnt1	ENSMUSG00000006731.10	protein_coding	-0.146493557561239	5.80546039281871	0.768150699361343	1	No
1343	B4galnt2	ENSMUSG00000013418.8	protein_coding	1.44420711698706	0.897264898323786	0.21273208612413	1	No
1344	B4galnt3	ENSMUSG00000041372.10	protein_coding	-0.600041134316197	2.69921576096292	0.39966854128315	1	No
1345	B4galnt4	ENSMUSG00000055629.5	protein_coding	-1.833203565891	1.93263920368153	0.0146798454812928	0.701787086033977	No
1346	B4galt1	ENSMUSG00000028413.13	protein_coding	-0.14365327950842	6.46775366893704	0.829667191567224	1	No
1347	B4galt3	ENSMUSG00000052423.14	protein_coding	-0.13409109680715	5.59067635567424	0.762191048926888	1	No
1348	B4galt4	ENSMUSG00000022793.17	protein_coding	0.258811144296656	3.57620930178156	0.625565943798194	1	No
1349	B4galt5	ENSMUSG00000017929.13	protein_coding	0.546602539762963	2.72899258812724	0.329605071536379	1	No
1350	B4galt6	ENSMUSG00000056124.5	protein_coding	-1.80823640674629	3.3738023930509	0.0434293159717648	0.819032377776583	No
1351	B4galt7	ENSMUSG00000021504.14	protein_coding	0.260087628637652	4.52916322294937	0.590751687207739	1	No
1352	B4gat1	ENSMUSG00000047379.7	protein_coding	0.395685551631186	6.07476659501519	0.415659561674705	1	No
1353	B630019K06Rik	ENSMUSG00000052364.4	protein_coding	-2.44210341319228	1.21413601593788	0.0460028074540575	0.819032377776583	No
1354	B930036N10Rik	ENSMUSG00000091993.2	antisense	-0.178597130896495	3.0649960092732	0.757146668443127	1	No
1355	B930059L03Rik	ENSMUSG00000113361.1	lincRNA	0.216265016477447	1.29231532754538	0.762954381365734	1	No
1356	B930095G15Rik	ENSMUSG00000085133.2	sense_intronic	-1.52648269761349	2.43638758675544	0.149170131468852	1	No
1357	B9d1	ENSMUSG00000001039.12	protein_coding	-0.0987920923644784	5.07628776396464	0.832007878590204	1	No
1358	B9d2	ENSMUSG00000063439.7	protein_coding	0.214585057790822	4.63034802941305	0.689725121368139	1	No
1359	Babam1	ENSMUSG00000031820.9	protein_coding	0.18820350053035	6.38917942903197	0.682880867328505	1	No
1360	Babam2	ENSMUSG00000052139.18	protein_coding	-0.738022116817987	4.88042757336083	0.228524784033141	1	No
1361	Bace1	ENSMUSG00000032086.12	protein_coding	0.181193674461108	5.24680386897506	0.691011051601725	1	No
1362	Bach1	ENSMUSG00000025612.5	protein_coding	-0.0190680340807982	3.06645570956538	0.989657323579966	1	No
1363	Bach2	ENSMUSG00000040270.16	protein_coding	-0.413116910491188	0.484803131861086	0.644404129053507	1	No
1364	Bad	ENSMUSG00000024959.14	protein_coding	0.0732862690568571	5.53336234626333	0.874303845086736	1	No
1365	Bag1	ENSMUSG00000028416.12	protein_coding	-2.55056177098724	5.17652638439472	0.0197331797044155	0.737964953226512	No
1366	Bag2	ENSMUSG00000042215.8	protein_coding	0.1032301719869	6.36683076900337	0.829962881967737	1	No
1367	Bag3	ENSMUSG00000030847.8	protein_coding	-1.61796455117692	4.70232765990782	0.0396344473031832	0.807994692287798	No
1368	Bag4	ENSMUSG00000037316.9	protein_coding	-0.872400263588263	3.73456623754775	0.251589230882486	1	No
1369	Bag5	ENSMUSG00000049792.6	protein_coding	0.231471365711562	5.32324429341743	0.630803288260257	1	No
1370	Bag6	ENSMUSG00000024392.17	protein_coding	-0.723676523259445	5.89344111322483	0.213282198387393	1	No
1371	Bahcc1	ENSMUSG00000039741.15	protein_coding	-0.321811823583072	3.51019479881389	0.646670936098932	1	No
1372	Bahd1	ENSMUSG00000040007.8	protein_coding	0.267918018830446	2.3174502351451	0.650686006293289	1	No
1373	Baiap2	ENSMUSG00000025372.16	protein_coding	-0.0576739472893363	6.66892289982947	0.886356566368545	1	No
1374	Baiap2l1	ENSMUSG00000038859.7	protein_coding	0.00269154587681345	4.58288120320346	0.999999999999999	1	No
1375	Bak1	ENSMUSG00000057789.14	protein_coding	-0.661828165007251	4.41394203039731	0.333363200036863	1	No
1376	Bambi	ENSMUSG00000024232.2	protein_coding	-1.01314298522189	3.1986497925382	0.0664754604731692	0.917093519109704	No
1377	Banf1	ENSMUSG00000024844.15	protein_coding	-0.563143556987618	8.84533787912926	0.191907880573593	1	No
1378	Banp	ENSMUSG00000025316.16	protein_coding	0.0283550945168349	4.48346525112075	0.959393772277942	1	No
1379	Bap1	ENSMUSG00000021901.10	protein_coding	0.323118632242574	5.66848401301589	0.4540219232923	1	No
1380	Bard1	ENSMUSG00000026196.7	protein_coding	-0.456378261839772	3.93619308772116	0.364642132108835	1	No
1381	Basp1	ENSMUSG00000045763.8	protein_coding	-0.663480186131837	2.41197132235372	0.258071728811907	1	No
1382	Batf	ENSMUSG00000034266.6	protein_coding	1.16144063775224	2.66056095905053	0.0698568056195865	0.929950870637833	No
1383	Batf3	ENSMUSG00000026630.9	protein_coding	-0.632284670329019	1.58721982715324	0.367521342415056	1	No
1384	Bax	ENSMUSG00000003873.11	protein_coding	0.0151335297430901	8.2458898221663	0.972647486731574	1	No
1385	Baz1a	ENSMUSG00000035021.13	protein_coding	-0.555325498920392	4.00370605594172	0.311393549452729	1	No
1386	Baz1b	ENSMUSG00000002748.7	protein_coding	-0.226068584499992	6.69307948469398	0.593077679715288	1	No
1387	Baz2a	ENSMUSG00000040054.16	protein_coding	-0.49922887549411	4.28884354199602	0.417996720766704	1	No
1388	Baz2b	ENSMUSG00000026987.16	protein_coding	0.270614104995979	4.92863737719572	0.574223798022103	1	No
1389	Bbc3	ENSMUSG00000002083.13	protein_coding	-1.08774069765007	3.010055038142	0.183313440290952	1	No
1390	Bbip1	ENSMUSG00000084957.3	protein_coding	-0.496720843894829	4.70422056714284	0.285704626592116	1	No
1391	Bbof1	ENSMUSG00000057265.13	protein_coding	0.635369057183368	-0.145007821605213	0.565468830670273	1	No
1392	Bbox1	ENSMUSG00000041660.8	protein_coding	-1.32549660717153	2.07871072242198	0.0566221316100088	0.873222599406322	No
1393	Bbs1	ENSMUSG00000006464.9	protein_coding	-0.110598616892253	1.27944467610023	0.897641338996044	1	No
1394	Bbs10	ENSMUSG00000035759.4	protein_coding	0.54896349540419	2.51619408333494	0.375246293921646	1	No
1395	Bbs12	ENSMUSG00000051444.9	protein_coding	0.185193959984939	3.30067274425805	0.763397389137875	1	No
1396	Bbs2	ENSMUSG00000031755.6	protein_coding	0.26123350729263	3.18497288663071	0.633572150475128	1	No
1397	Bbs4	ENSMUSG00000025235.8	protein_coding	-0.271632413767739	2.51994640250652	0.672158928889143	1	No
1398	Bbs5	ENSMUSG00000063145.10	protein_coding	0.189107492126052	3.10794734684856	0.74479536307336	1	No
1399	Bbs7	ENSMUSG00000037325.10	protein_coding	-0.0521848053464017	3.83036074862188	0.923228048579977	1	No
1400	Bbs9	ENSMUSG00000035919.16	protein_coding	0.404896322086592	4.10575036561198	0.459876250738237	1	No
1401	Bbx	ENSMUSG00000022641.15	protein_coding	0.00236481634840823	5.92412714220531	0.998167708632344	1	No
1402	BC002059	ENSMUSG00000060149.7	lincRNA	-0.0854483358320963	2.60573438026193	0.896713934317586	1	No
1403	BC002163	ENSMUSG00000081824.5	processed_pseudogene	-0.08722494234989	4.83217123504036	0.854537599807972	1	No
1404	BC003965	ENSMUSG00000067722.4	protein_coding	0.075637692462179	5.05310862867182	0.878078532833761	1	No
1405	BC004004	ENSMUSG00000052712.17	protein_coding	0.111491882737709	6.2377209020441	0.786955333848304	1	No
1406	BC005537	ENSMUSG00000019132.11	protein_coding	0.219263811491648	5.15270641339958	0.629904513981087	1	No
1407	BC005561	ENSMUSG00000079065.3	protein_coding	-1.35364618792394	1.99469060275453	0.142350681412106	1	No
1408	BC005624	ENSMUSG00000026851.9	protein_coding	-0.0749200877443986	5.6989381773119	0.861520076685799	1	No
1409	BC006965	ENSMUSG00000041674.16	processed_transcript	-0.605282225274286	5.63243696968176	0.153444462669597	1	No
1410	BC017158	ENSMUSG00000030780.15	protein_coding	-0.361899054532026	3.40255173219824	0.578748713146532	1	No
1411	BC018473	ENSMUSG00000056032.12	antisense	-0.0212768770063899	2.66523648693606	0.987510379686828	1	No
1412	BC023719	ENSMUSG00000092365.2	antisense	-0.325680561601391	4.07001438633108	0.549029434544262	1	No
1413	BC024063	ENSMUSG00000112160.1	protein_coding	0.0747277619306673	2.09575292298604	0.921266045555621	1	No
1414	BC024978	ENSMUSG00000078786.9	protein_coding	-1.20990882889558	2.98907731638514	0.189384128748023	1	No
1415	BC029722	ENSMUSG00000074649.6	protein_coding	-0.0756830851671013	4.04575551543228	0.889395570361833	1	No
1416	BC030343	ENSMUSG00000105345.1	lincRNA	-1.07921263505451	0.794018598986861	0.190673827434183	1	No
1417	BC030867	ENSMUSG00000034773.16	protein_coding	-0.0672052690684454	3.93347602701086	0.901751092119661	1	No
1418	BC031181	ENSMUSG00000036299.5	protein_coding	0.0860057900342292	6.48459186324379	0.836598015322035	1	No
1419	BC034090	ENSMUSG00000033722.9	protein_coding	0.834722245298751	0.748875561345151	0.300464922110242	1	No
1420	BC037032	ENSMUSG00000087221.3	processed_transcript	-0.253468020157567	0.392156920304013	0.85693858750517	1	No
1421	BC037034	ENSMUSG00000036948.17	protein_coding	-2.12967749783342	1.84220617640059	0.0486463495761534	0.824203279582162	No
1422	BC039966	ENSMUSG00000086272.1	antisense	0.0663153086485923	1.96170883691603	0.913259944482273	1	No
1423	BC046401	ENSMUSG00000085274.1	processed_transcript	0.635417635168916	-0.165345687412953	0.504145018354959	1	No
1424	BC048403	ENSMUSG00000053684.8	protein_coding	-0.314414214374174	2.20744155815347	0.652935656548945	1	No
1425	BC049715	ENSMUSG00000047515.8	protein_coding	-0.633084961434966	1.29822049246268	0.404312237777412	1	No
1426	BC052040	ENSMUSG00000040282.13	protein_coding	-0.103708818871562	2.67284262450171	0.884017148529997	1	No
1427	BC055324	ENSMUSG00000041406.14	protein_coding	0.0359038805340617	4.73758861257962	0.947490204531767	1	No
1428	BC064078	ENSMUSG00000087150.7	transcribed_unprocessed_pseudogene	0.603375725389743	0.504004739952433	0.440874048680732	1	No
1429	Bc1	ENSMUSG00000115783.1	lincRNA	-1.91128688514969	2.76044557178631	0.0248637336690079	0.766073157145168	No
1430	Bcam	ENSMUSG00000002980.14	protein_coding	-0.208586861416141	4.24360443245411	0.724822011488869	1	No
1431	Bcap29	ENSMUSG00000020650.15	protein_coding	-0.227072497270493	4.56913348035027	0.631844369420253	1	No
1432	Bcap31	ENSMUSG00000002015.5	protein_coding	0.267841655199648	8.5775636905426	0.594970354804687	1	No
1433	Bcar1	ENSMUSG00000031955.10	protein_coding	-1.18316849528699	6.09863005848359	0.033046386581892	0.800061857247548	No
1434	Bcar3	ENSMUSG00000028121.8	protein_coding	-0.01313917461013	4.64256698870785	0.979361416903628	1	No
1435	Bcas2	ENSMUSG00000005687.14	protein_coding	-0.326641298696334	7.29691675730742	0.400997889664966	1	No
1436	Bcas3	ENSMUSG00000059439.15	protein_coding	0.289109934749887	3.88856051489314	0.614188627890236	1	No
1437	Bcat2	ENSMUSG00000030826.19	protein_coding	0.245929506025558	5.13382581256876	0.668980553329895	1	No
1438	Bccip	ENSMUSG00000030983.4	protein_coding	0.105819434938733	7.1296283522137	0.800468987252803	1	No
1439	Bcdin3d	ENSMUSG00000037525.5	protein_coding	0.0485400087331105	3.77906970671445	0.935169448014097	1	No
1440	Bckdha	ENSMUSG00000060376.7	protein_coding	0.729890587405695	4.95289857201831	0.325869502234735	1	No
1441	Bckdhb	ENSMUSG00000032263.14	protein_coding	-0.0162782642041533	4.55085231665622	0.977027712527663	1	No
1442	Bckdk	ENSMUSG00000030802.14	protein_coding	0.145480747836646	7.28780199283678	0.747467428228284	1	No
1443	Bcl10	ENSMUSG00000028191.11	protein_coding	0.135252339509795	5.70729790192342	0.754447955213853	1	No
1444	Bcl2	ENSMUSG00000057329.7	protein_coding	-0.769866921705913	4.00963996839348	0.183282708385968	1	No
1445	Bcl2l1	ENSMUSG00000007659.18	protein_coding	-0.841719953787464	7.34451323340782	0.102901843013577	0.978285780126874	No
1446	Bcl2l11	ENSMUSG00000027381.16	protein_coding	0.52765517532028	3.92854217913538	0.339234193044707	1	No
1447	Bcl2l12	ENSMUSG00000003190.12	protein_coding	-0.14968011283144	3.57297539642566	0.787578004612717	1	No
1448	Bcl2l13	ENSMUSG00000009112.4	protein_coding	0.127055569762986	5.37024414930744	0.771520705581133	1	No
1449	Bcl2l14	ENSMUSG00000030200.13	protein_coding	0.520460008177748	3.13412256280112	0.437344546897625	1	No
1450	Bcl2l15	ENSMUSG00000044165.12	protein_coding	1.30145620719728	0.0357299074370827	0.173237830228897	1	No
1451	Bcl2l2	ENSMUSG00000089682.10	protein_coding	0.0680726886800373	1.4584637984607	0.939416521261404	1	No
1452	Bcl3	ENSMUSG00000053175.17	protein_coding	-0.547716970507237	2.68569499845434	0.54844631518184	1	No
1453	Bcl6	ENSMUSG00000022508.5	protein_coding	-0.831679822294122	4.03208666960507	0.297352094690829	1	No
1454	Bcl7a	ENSMUSG00000029438.9	protein_coding	-1.16481461856401	2.98933583452519	0.0960070018145517	0.966001461425938	No
1455	Bcl7b	ENSMUSG00000029681.12	protein_coding	-0.28345665819703	5.32074937523854	0.529223444813165	1	No
1456	Bcl7c	ENSMUSG00000030814.17	protein_coding	-1.61460073705544	4.01104504646878	0.0632631052007154	0.897545305035149	No
1457	Bcl9	ENSMUSG00000038256.15	protein_coding	-1.04342206408222	4.07533346164481	0.171620024257614	1	No
1458	Bcl9l	ENSMUSG00000063382.6	protein_coding	-0.648774693107871	5.46934252215063	0.333335254788221	1	No
1459	Bclaf1	ENSMUSG00000037608.16	protein_coding	-0.367554069898637	7.04578716233249	0.353215760038085	1	No
1460	Bclaf3	ENSMUSG00000044150.12	protein_coding	0.28084711171896	4.23955253544532	0.556224862442599	1	No
1461	Bcor	ENSMUSG00000040363.15	protein_coding	-0.41373713407171	3.24798081636252	0.468370567536623	1	No
1462	Bcorl1	ENSMUSG00000036959.15	protein_coding	-1.19714753501441	2.61126999134885	0.1236670889551	1	No
1463	Bcr	ENSMUSG00000009681.10	protein_coding	-0.682230040108822	4.47949598598127	0.246953760816436	1	No
1464	Bcs1l	ENSMUSG00000026172.12	protein_coding	0.311456619208641	4.41249700450995	0.521178308277664	1	No
1465	Bdh1	ENSMUSG00000046598.15	protein_coding	-0.228958516422497	2.74998815798128	0.698260507346046	1	No
1466	Bdh2	ENSMUSG00000028167.15	protein_coding	0.274280441134137	2.49485870110541	0.649878038590163	1	No
1467	Bdkrb2	ENSMUSG00000021070.6	protein_coding	0.0643322225262095	2.0563105470994	0.941471222115719	1	No
1468	Bdp1	ENSMUSG00000049658.13	protein_coding	-0.19963523669409	3.73807220076462	0.71393904655029	1	No
1469	Becn1	ENSMUSG00000035086.13	protein_coding	0.291370249325759	6.82608448050636	0.574026285395291	1	No
1470	Bend3	ENSMUSG00000038214.15	protein_coding	-0.666638631127417	2.49979072351508	0.358478138277367	1	No
1471	Bend4	ENSMUSG00000092060.4	protein_coding	0.161181357465144	1.58681922293291	0.831679253894245	1	No
1472	Bet1	ENSMUSG00000032757.6	protein_coding	-0.0753647690993218	5.22632377507035	0.867807683016134	1	No
1473	Bet1l	ENSMUSG00000025484.9	protein_coding	-0.276520617580741	3.8739453980027	0.611628904141332	1	No
1474	Bex3	ENSMUSG00000046432.12	protein_coding	-0.330658453362237	7.07317090890358	0.398084640428198	1	No
1475	Bfar	ENSMUSG00000022684.15	protein_coding	0.146917279870608	5.50993209141027	0.743786250636643	1	No
1476	Bgn	ENSMUSG00000031375.17	protein_coding	0.143375154732394	4.09047102370784	0.769037463084795	1	No
1477	Bhlhb9	ENSMUSG00000072964.14	protein_coding	0.225860856758978	5.59987111221128	0.631643342191647	1	No
1478	Bhlhe40	ENSMUSG00000030103.11	protein_coding	-0.178362172068053	6.26101629277784	0.695993372428526	1	No
1479	Bhlhe41	ENSMUSG00000030256.11	protein_coding	-1.90344868108201	5.32152137325033	0.0462773841273212	0.819032377776583	No
1480	Bicc1	ENSMUSG00000014329.14	protein_coding	0.0941666145329645	1.93188557247024	0.909112663857934	1	No
1481	Bicd2	ENSMUSG00000037933.16	protein_coding	-0.554289432471513	5.25999822629984	0.310593148430648	1	No
1482	Bicdl1	ENSMUSG00000041609.16	protein_coding	0.401610423077605	2.39895674151321	0.503003121265233	1	No
1483	Bicra	ENSMUSG00000070808.4	protein_coding	-0.645495381204012	3.70502143369676	0.422343982867746	1	No
1484	Bicral	ENSMUSG00000036568.7	protein_coding	0.337837817406364	2.98345396650456	0.543325642717389	1	No
1485	Bid	ENSMUSG00000004446.12	protein_coding	0.892546725875066	7.24676005698297	0.0573455581465813	0.877061674773778	No
1486	Bik	ENSMUSG00000016758.4	protein_coding	0.0875909228779214	2.05938467500754	0.919492472697963	1	No
1487	Bin1	ENSMUSG00000024381.16	protein_coding	0.239172400252497	6.75125031325446	0.564480526253844	1	No
1488	Bin3	ENSMUSG00000022089.9	protein_coding	-0.106596861839558	4.71211489048028	0.827616888632251	1	No
1489	Birc2	ENSMUSG00000057367.12	protein_coding	0.298506326077514	4.40046138855847	0.536510347184522	1	No
1490	Birc3	ENSMUSG00000032000.17	protein_coding	1.47056946321632	3.86707262716605	0.00631356979449674	0.582020912118758	No
1491	Birc5	ENSMUSG00000017716.15	protein_coding	-0.022433894180786	11.3302261759989	0.962396508582942	1	No
1492	Birc6	ENSMUSG00000024073.16	protein_coding	-0.909124580121302	5.7524956111477	0.146904278740549	1	No
1493	Bivm	ENSMUSG00000041684.11	protein_coding	0.201067419834166	3.7639522767967	0.693359361445079	1	No
1494	Blcap	ENSMUSG00000067787.10	protein_coding	0.0271180251559746	4.44839092565501	0.960775581441543	1	No
1495	Blm	ENSMUSG00000030528.12	protein_coding	0.1036785014966	4.13271775241661	0.830933510401025	1	No
1496	Blmh	ENSMUSG00000020840.10	protein_coding	0.115667587118778	6.84725849971187	0.80228453998026	1	No
1497	Blnk	ENSMUSG00000061132.13	protein_coding	-0.671985919556241	2.44506512430744	0.287710193647139	1	No
1498	Bloc1s1	ENSMUSG00000090247.7	protein_coding	-0.0791045234813776	5.51439374266827	0.85960758547146	1	No
1499	Bloc1s2	ENSMUSG00000057506.5	protein_coding	-0.412847316879555	5.78572288171009	0.323144736908545	1	No
1500	Bloc1s3	ENSMUSG00000057667.7	protein_coding	-1.30589183149685	2.06512525784783	0.247961054351479	1	No
1501	Bloc1s4	ENSMUSG00000060708.4	protein_coding	-0.865492736625637	3.11679986261212	0.394126712508728	1	No
1502	Bloc1s5	ENSMUSG00000038982.10	protein_coding	0.799037530153619	4.73867315469229	0.126915221067525	1	No
1503	Bloc1s6	ENSMUSG00000005804.14	protein_coding	0.111715043894266	4.87548368132745	0.806398884720233	1	No
1504	Blvra	ENSMUSG00000001999.15	protein_coding	0.0224949935775668	5.5430929318378	0.961469698712829	1	No
1505	Blvrb	ENSMUSG00000040466.16	protein_coding	0.538329299383257	5.23828825564938	0.253696025107391	1	No
1506	Blzf1	ENSMUSG00000026577.13	protein_coding	0.0709473047734921	4.74704630952652	0.880214120975127	1	No
1507	Bmf	ENSMUSG00000040093.15	protein_coding	-0.121551859405536	1.94332968171024	0.878809542282691	1	No
1508	Bmi1	ENSMUSG00000026739.13	protein_coding	-0.160584578544817	5.29189864278177	0.728618148602312	1	No
1509	Bmp1	ENSMUSG00000022098.10	protein_coding	-0.200073054835533	5.01946551220228	0.697346326468166	1	No
1510	Bmp2k	ENSMUSG00000034663.13	protein_coding	-1.30694898884416	2.67897835472274	0.165694683434485	1	No
1511	Bmp7	ENSMUSG00000008999.7	protein_coding	-0.911530656648591	1.53164307504193	0.203357957932479	1	No
1512	Bmpr1a	ENSMUSG00000021796.15	protein_coding	-0.849229768811472	4.74572565471622	0.144462294791356	1	No
1513	Bmpr2	ENSMUSG00000067336.6	protein_coding	-0.313874080584903	4.8128386072759	0.535945504963018	1	No
1514	Bms1	ENSMUSG00000030138.8	protein_coding	0.0348765276597659	5.43532257193974	0.937902695504398	1	No
1515	Bmt2	ENSMUSG00000042742.7	protein_coding	-0.0962874013946916	3.53212984830708	0.866173683763311	1	No
1516	Bmyc	ENSMUSG00000049086.8	protein_coding	-0.600648223211162	2.84290960361063	0.285557694187297	1	No
1517	Bnip1	ENSMUSG00000024191.15	protein_coding	-0.0782836370238764	4.84395112020339	0.867962111893124	1	No
1518	Bnip2	ENSMUSG00000011958.17	protein_coding	-0.161747251510523	7.57981350411739	0.715980538470913	1	No
1519	Bnip3	ENSMUSG00000078566.8	protein_coding	0.340165252415776	7.52716312062303	0.543619326644476	1	No
1520	Bnip3l	ENSMUSG00000022051.15	protein_coding	0.38278723125213	6.85906986757482	0.364300490572821	1	No
1521	Bnip3l-ps	ENSMUSG00000073198.5	transcribed_processed_pseudogene	-1.17209410071528	2.34274204259654	0.398216694011393	1	No
1522	Boc	ENSMUSG00000022687.12	protein_coding	0.79587961126786	5.83584564378384	0.172010983922994	1	No
1523	Bod1	ENSMUSG00000044502.16	protein_coding	-2.73361225978255	2.69996677932878	0.0245377726320539	0.76537181660549	No
1524	Bod1l	ENSMUSG00000061755.10	protein_coding	-1.21552647390776	4.80802706174234	0.0747558485898609	0.93474024689542	No
1525	Bok	ENSMUSG00000026278.14	protein_coding	-0.437786528743247	4.97199367578444	0.353581536309836	1	No
1526	Bola1	ENSMUSG00000015943.11	protein_coding	-0.126655883666267	4.85503960473406	0.788365055141633	1	No
1527	Bola2	ENSMUSG00000047721.8	protein_coding	-0.419050851548337	5.82897734584377	0.322456940986937	1	No
1528	Bola3	ENSMUSG00000045160.14	protein_coding	-0.186467502384565	5.42892690121212	0.672615164477156	1	No
1529	Bop1	ENSMUSG00000022557.11	protein_coding	0.141149321847008	6.99373692646964	0.753596098965501	1	No
1530	Bora	ENSMUSG00000022070.7	protein_coding	-0.0616894071474935	4.29053906868631	0.901569418414752	1	No
1531	Borcs5	ENSMUSG00000042992.15	protein_coding	0.102013136481511	3.31780057496853	0.875864697216182	1	No
1532	Borcs6	ENSMUSG00000045176.3	protein_coding	-1.43593864856288	1.79265130405408	0.135416913915731	1	No
1533	Borcs7	ENSMUSG00000062376.7	protein_coding	-0.576393449340961	2.94560852336329	0.337422448774714	1	No
1534	Borcs8	ENSMUSG00000002345.18	protein_coding	-0.16708356879571	4.87480668535624	0.741508110480174	1	No
1535	Bpgm	ENSMUSG00000038871.5	protein_coding	-0.0362098017637922	6.30236822742013	0.934669872457944	1	No
1536	Bphl	ENSMUSG00000038286.11	protein_coding	0.299279781212369	4.58590041608435	0.550596491876835	1	No
1537	Bpifb1	ENSMUSG00000027485.15	protein_coding	1.46946911876827	2.61402135168651	0.259201508215056	1	No
1538	Bpifb4	ENSMUSG00000074665.10	protein_coding	1.23148774541742	0.648297768264882	0.118885588140206	1	No
1539	Bpnt1	ENSMUSG00000026617.16	protein_coding	-0.0205192731096282	5.18977850543965	0.966778605689461	1	No
1540	Bptf	ENSMUSG00000040481.17	protein_coding	-0.191891042307277	4.87109049074951	0.679027523911135	1	No
1541	Braf	ENSMUSG00000002413.15	protein_coding	-0.0351921074193638	5.2436864822802	0.947722396234914	1	No
1542	Brap	ENSMUSG00000029458.14	protein_coding	-0.487104253317542	4.41362796463342	0.463645680890092	1	No
1543	Brat1	ENSMUSG00000000148.17	protein_coding	0.292385756669994	4.56526422550913	0.529571690513716	1	No
1544	Brca1	ENSMUSG00000017146.12	protein_coding	-0.0811675901733876	4.30494773468409	0.88143073908361	1	No
1545	Brca2	ENSMUSG00000041147.10	protein_coding	-0.0966897479216681	4.07304299509858	0.860672987478597	1	No
1546	Brcc3	ENSMUSG00000031201.17	protein_coding	-0.454691561523652	5.58720241680037	0.314308534001653	1	No
1547	Brd1	ENSMUSG00000022387.17	protein_coding	0.129896697546125	3.9709614250578	0.822875199466121	1	No
1548	Brd2	ENSMUSG00000024335.20	protein_coding	-1.02960951932315	6.6752333788629	0.102298240190393	0.97684351351993	No
1549	Brd3	ENSMUSG00000026918.16	protein_coding	-0.489771696232061	5.99206907942971	0.282853782383216	1	No
1550	Brd3os	ENSMUSG00000109946.1	protein_coding	0.217308974451516	1.52275474276006	0.772045728859409	1	No
1551	Brd4	ENSMUSG00000024002.18	protein_coding	-1.1619949616057	5.88683308003544	0.060430585660527	0.888535622569953	No
1552	Brd7	ENSMUSG00000031660.13	protein_coding	-0.883493228458328	4.78645177971457	0.109136895956099	0.997261509022574	No
1553	Brd8	ENSMUSG00000003778.14	protein_coding	-0.0461622990330547	6.23329970593254	0.912425446967542	1	No
1554	Brd9	ENSMUSG00000057649.6	protein_coding	-0.429712959710425	4.69769953223226	0.376246408034799	1	No
1555	Brf1	ENSMUSG00000011158.8	protein_coding	-1.00957373435177	3.80325960322618	0.178339916771976	1	No
1556	Brf2	ENSMUSG00000031487.5	protein_coding	-0.462013045308586	2.4795148890235	0.489248293552494	1	No
1557	Bri3	ENSMUSG00000047843.16	protein_coding	-3.57361974644111	5.34829700685954	0.00674045757403287	0.589289057773049	No
1558	Bri3bp	ENSMUSG00000037905.13	protein_coding	-0.0444288930162487	7.1852903602869	0.912769631474937	1	No
1559	Brip1	ENSMUSG00000034329.16	protein_coding	0.0865520747107268	4.45563441103423	0.869873031990346	1	No
1560	Brip1os	ENSMUSG00000085208.3	antisense	0.443024579010036	6.32765029430891	0.324770114072335	1	No
1561	Brix1	ENSMUSG00000022247.12	protein_coding	-0.0076234852687042	6.73871702070259	0.987366791047851	1	No
1562	Brk1	ENSMUSG00000033940.8	protein_coding	0.088641111798288	7.50759483130404	0.82574117502799	1	No
1563	Brms1	ENSMUSG00000080268.4	protein_coding	0.0137774008671609	5.48667417987811	0.979556703250333	1	No
1564	Brms1l	ENSMUSG00000012076.8	protein_coding	-0.0437336709936545	4.06685203417663	0.940613144485762	1	No
1565	Brox	ENSMUSG00000046836.13	protein_coding	0.151523679273041	5.74858552781131	0.717669019756255	1	No
1566	Brpf1	ENSMUSG00000001632.16	protein_coding	-1.12733455945564	4.25036583514135	0.0908809418741162	0.964044394809337	No
1567	Brpf3	ENSMUSG00000063952.16	protein_coding	-0.170191867614781	1.89739903551201	0.794781059832337	1	No
1568	Brwd1	ENSMUSG00000022914.17	protein_coding	-0.223178710682488	4.32642001186914	0.666483397077962	1	No
1569	Brwd3	ENSMUSG00000063663.11	protein_coding	-0.0862935842431763	1.38647797719272	0.939474730853318	1	No
1570	Bscl2	ENSMUSG00000071657.12	protein_coding	0.0413798686475616	2.42221098444865	0.966763405531253	1	No
1571	Bsdc1	ENSMUSG00000040859.14	protein_coding	0.32356788330285	3.5059582444231	0.535036324980136	1	No
1572	Bsg	ENSMUSG00000023175.15	protein_coding	0.514667127283458	10.980520516282	0.413797791700064	1	No
1573	Bsn	ENSMUSG00000032589.14	protein_coding	-0.35114684223688	0.801808653662931	0.67735179268874	1	No
1574	Bspry	ENSMUSG00000028392.15	protein_coding	0.112442931492466	0.245617576764383	0.938747434909669	1	No
1575	Bst1	ENSMUSG00000029082.17	protein_coding	-1.81210327394552	0.0805614855992214	0.047522427975928	0.819032377776583	No
1576	Bst2	ENSMUSG00000046718.8	protein_coding	-0.0178969449640333	4.40576501422318	0.983708574766902	1	No
1577	Btaf1	ENSMUSG00000040565.8	protein_coding	-1.0317691130738	4.1325622627476	0.119353683653979	1	No
1578	Btbd1	ENSMUSG00000025103.8	protein_coding	-2.7180995752948	5.02783885293677	0.00834187115379405	0.621315632609346	No
1579	Btbd10	ENSMUSG00000038187.14	protein_coding	0.151581543105212	5.38179987054321	0.772678670288445	1	No
1580	Btbd11	ENSMUSG00000020042.15	protein_coding	0.123862693839213	1.5373664706389	0.877920949501772	1	No
1581	Btbd19	ENSMUSG00000073771.11	protein_coding	0.0567741021013349	3.20186135123374	0.927806900707477	1	No
1582	Btbd2	ENSMUSG00000003344.14	protein_coding	-1.64845857906684	3.48612390320635	0.0613739764229013	0.889809552914008	No
1583	Btbd3	ENSMUSG00000062098.11	protein_coding	-0.90720112749444	5.53837953522757	0.0910589803361941	0.964044394809337	No
1584	Btbd6	ENSMUSG00000002803.14	protein_coding	-0.0982277785046274	2.236562938423	0.887424243593154	1	No
1585	Btbd7	ENSMUSG00000041702.7	protein_coding	-0.445944324488725	4.06578386538963	0.439421697697663	1	No
1586	Btbd8	ENSMUSG00000111375.4	protein_coding	-0.227008148740197	0.359390309110375	0.841493149530065	1	No
1587	Btbd9	ENSMUSG00000062202.14	protein_coding	-0.194455576157326	4.48128941965081	0.682656490443637	1	No
1588	Btc	ENSMUSG00000082361.6	protein_coding	-0.0417911776635615	1.82932905608911	0.952469305477963	1	No
1589	Btd	ENSMUSG00000021900.10	protein_coding	0.28364913424983	4.39333150121058	0.572800341896785	1	No
1590	Btf3	ENSMUSG00000021660.14	protein_coding	-0.0458605995078018	9.17055260408674	0.90828066634348	1	No
1591	Btf3l4	ENSMUSG00000028568.16	protein_coding	-0.285183000897333	5.68911802724086	0.513614865916123	1	No
1592	Btg1	ENSMUSG00000036478.8	protein_coding	-1.35032021420911	6.39204638988167	0.0827919694224174	0.953065206723006	No
1593	Btg2	ENSMUSG00000020423.6	protein_coding	0.297255920840673	4.49347129731695	0.643662023918701	1	No
1594	Btg3	ENSMUSG00000022863.15	protein_coding	-2.15397974501687	3.22230734096734	0.0448580243611646	0.819032377776583	No
1595	Btrc	ENSMUSG00000025217.15	protein_coding	0.315953284608219	4.97930172737735	0.502378619131368	1	No
1596	Bub1	ENSMUSG00000027379.13	protein_coding	-0.00546741331606812	5.54144488983118	0.994283064952347	1	No
1597	Bub1b	ENSMUSG00000040084.9	protein_coding	0.0446492141918328	6.51191886215716	0.921337488739278	1	No
1598	Bub3	ENSMUSG00000066979.6	protein_coding	-0.166504279644929	8.28015380583341	0.678797528191671	1	No
1599	Bud13	ENSMUSG00000032077.5	protein_coding	-0.566775855954	3.99362747644699	0.307094198598006	1	No
1600	Bud23	ENSMUSG00000005378.17	protein_coding	-0.0697920697016754	6.05190057763775	0.867161110847599	1	No
1601	Bud31	ENSMUSG00000038722.17	protein_coding	0.027371290183446	7.4727113070116	0.951225613092803	1	No
1602	Bvht	ENSMUSG00000098098.7	lincRNA	-0.288505579837412	1.70280741480369	0.685418009066963	1	No
1603	Bysl	ENSMUSG00000023988.8	protein_coding	0.17106776742631	5.67509719124971	0.738972378589934	1	No
1604	Bzw1	ENSMUSG00000051223.14	protein_coding	0.219824752807296	9.03859155607383	0.687251510763557	1	No
1605	Bzw2	ENSMUSG00000020547.5	protein_coding	0.254313886868568	7.39526040632992	0.547802638196456	1	No
1606	C030006K11Rik	ENSMUSG00000116138.1	protein_coding	0.0278244064623011	1.80308907058588	0.978062774914073	1	No
1607	C030014I23Rik	ENSMUSG00000060380.3	lincRNA	-1.71745016049474	-0.032571480097303	0.0727852924761708	0.933368582110182	No
1608	C130012C08Rik	ENSMUSG00000103160.1	TEC	0.609091684785526	0.482937963014911	0.420571134545236	1	No
1609	C130013H08Rik	ENSMUSG00000105509.1	antisense	0.0360182971203088	0.624663688146523	0.999999999999998	1	No
1610	C130021I20Rik	ENSMUSG00000052951.5	antisense	-1.22620828203477	1.34241585716151	0.138684716639893	1	No
1611	C130023A14Rik	ENSMUSG00000102854.1	TEC	0.986857705415187	0.422257125485276	0.171641573987373	1	No
1612	C130026I21Rik	ENSMUSG00000052477.15	protein_coding	-0.205014907876353	0.989625160029617	0.77355088550209	1	No
1613	C130032M10Rik	ENSMUSG00000097821.1	protein_coding	0.246383248876218	0.38983294874605	0.825543013347747	1	No
1614	C130036L24Rik	ENSMUSG00000073627.7	processed_transcript	-0.148987857460665	1.63198851535905	0.844382437496607	1	No
1615	C130071C03Rik	ENSMUSG00000050334.12	lincRNA	0.146893349927078	3.32324685979794	0.801243837253807	1	No
1616	C130089K02Rik	ENSMUSG00000104339.1	TEC	-0.291897290915378	-0.00140286635697622	0.786189460757069	1	No
1617	C1d	ENSMUSG00000000581.8	protein_coding	-0.314426705726969	5.86825980664664	0.467820491341661	1	No
1618	C1galt1	ENSMUSG00000042460.5	protein_coding	0.244353584674392	3.30159177864795	0.676920420794153	1	No
1619	C1galt1c1	ENSMUSG00000048970.9	protein_coding	0.155772737004807	4.95541450966403	0.751571709500609	1	No
1620	C1qbp	ENSMUSG00000018446.8	protein_coding	-0.222930359495698	7.82168276578142	0.571579974514088	1	No
1621	C1qtnf1	ENSMUSG00000017446.14	protein_coding	0.377588170114925	8.74625770957489	0.355011312298717	1	No
1622	C1qtnf6	ENSMUSG00000022440.9	protein_coding	0.18119625420847	0.51023897518144	0.834574672278453	1	No
1623	C1ra	ENSMUSG00000055172.10	protein_coding	1.68555792730275	3.41519384122609	0.00144623838394726	0.301820620159575	No
1624	C1rl	ENSMUSG00000038527.9	protein_coding	1.54441354706325	1.11072661246698	0.0206609088427269	0.742587498655677	No
1625	C1s1	ENSMUSG00000038521.17	protein_coding	1.69143520749323	1.98285321859398	0.00713468784055582	0.591005555104948	No
1626	C2	ENSMUSG00000024371.14	protein_coding	1.70194305925028	0.858238115935517	0.0426473076226188	0.818714411467454	No
1627	C230062I16Rik	ENSMUSG00000063623.3	processed_transcript	0.270270624810859	4.66180734469716	0.58567302467315	1	No
1628	C230071H17Rik	ENSMUSG00000106570.1	TEC	0.19580036167783	1.59086726883766	0.786112199581791	1	No
1629	C2cd2	ENSMUSG00000045975.8	protein_coding	0.522721708348062	2.6784738272923	0.367711260185022	1	No
1630	C2cd2l	ENSMUSG00000032120.11	protein_coding	-1.2233051706524	3.18756252683527	0.134893711098869	1	No
1631	C2cd3	ENSMUSG00000047248.20	protein_coding	-0.342411928366827	4.16878744088186	0.494220366019756	1	No
1632	C2cd5	ENSMUSG00000030279.15	protein_coding	0.226267826695458	4.6902027844319	0.637738902526004	1	No
1633	C3	ENSMUSG00000024164.15	protein_coding	2.23377310566417	7.87919071874948	8.78055253391858e-06	0.00366488933020557	Up
1634	C330007P06Rik	ENSMUSG00000006423.15	protein_coding	0.23673560655689	5.59993961892753	0.600523319569647	1	No
1635	C330011M18Rik	ENSMUSG00000056753.3	antisense	-0.0411450410881216	0.179365417792705	1	1	No
1636	C330013E15Rik	ENSMUSG00000097093.2	bidirectional_promoter_lncRNA	-0.743527859607449	0.379178127592414	0.42149660709473	1	No
1637	C330018D20Rik	ENSMUSG00000024592.15	protein_coding	0.212032100255027	4.12541284185979	0.665579437460999	1	No
1638	C430042M11Rik	ENSMUSG00000097254.2	lincRNA	0.614951799809986	0.181896567189599	0.424149268437471	1	No
1639	C430049B03Rik	ENSMUSG00000087365.7	processed_transcript	0.217499677069156	1.23275409514773	0.791158355215688	1	No
1640	C4b	ENSMUSG00000073418.4	protein_coding	0.998920524981931	1.22640392038705	0.284055528487829	1	No
1641	C530005A16Rik	ENSMUSG00000085408.1	processed_transcript	0.922570488059681	-0.287173988525252	0.301556190727994	1	No
1642	C530008M17Rik	ENSMUSG00000036377.18	protein_coding	-0.326161614887977	2.48384241530157	0.660866804159745	1	No
1643	C530043K16Rik	ENSMUSG00000106706.1	TEC	-0.957574210066304	0.853595524135529	0.380728423688314	1	No
1644	C630004M23Rik	ENSMUSG00000103570.1	TEC	-0.42825794682627	-0.11880237363416	0.719131226110391	1	No
1645	C630043F03Rik	ENSMUSG00000084910.1	processed_transcript	0.0558685582477019	1.09928593755838	0.962652170256762	1	No
1646	C730034F03Rik	ENSMUSG00000079242.2	protein_coding	0.278091039424326	1.07475521916643	0.695444460495647	1	No
1647	C77080	ENSMUSG00000050390.12	protein_coding	-0.0304364634186195	4.29044739625159	0.95395715876872	1	No
1648	C87436	ENSMUSG00000046679.16	protein_coding	-0.356849190983855	4.24623400872644	0.470241616780147	1	No
1649	C920009B18Rik	ENSMUSG00000097352.7	transcribed_unprocessed_pseudogene	-0.867077504429133	3.42716467319675	0.216346898076016	1	No
1650	C9orf72	ENSMUSG00000028300.14	protein_coding	-0.605604056652326	3.99670686405773	0.264883735967529	1	No
1651	CAAA01066123.1	ENSMUSG00000118181.1	processed_transcript	0.827625087934648	2.36232528614835	0.163316633699651	1	No
1652	Caap1	ENSMUSG00000028578.8	protein_coding	-2.49829803800344	2.37663944258055	0.0123177907013497	0.699279857908502	No
1653	Cab39	ENSMUSG00000036707.16	protein_coding	-0.766484205650075	4.04728451097641	0.219581865541998	1	No
1654	Cab39l	ENSMUSG00000021981.10	protein_coding	0.303283620520942	5.88931774279279	0.509196249050163	1	No
1655	Cabin1	ENSMUSG00000020196.10	protein_coding	-0.416561012718523	5.56866867673243	0.45906620382918	1	No
1656	Cables1	ENSMUSG00000040957.15	protein_coding	-1.12713167570877	1.50912525402937	0.269578974522326	1	No
1657	Cables2	ENSMUSG00000038990.14	protein_coding	-1.54081221384581	2.5934211749895	0.0558679709120003	0.864683822524369	No
1658	Cacfd1	ENSMUSG00000015488.14	protein_coding	0.0938656417530667	4.79597768346341	0.843225420777798	1	No
1659	Cacnb1	ENSMUSG00000020882.17	protein_coding	0.150391949904916	1.60109797362978	0.874700620411074	1	No
1660	Cacnb3	ENSMUSG00000003352.14	protein_coding	-0.0978677938869195	6.03406516845567	0.834729617790791	1	No
1661	Cactin	ENSMUSG00000034889.8	protein_coding	0.0675771364981868	5.16929992516399	0.907385683271966	1	No
1662	Cacul1	ENSMUSG00000033417.16	protein_coding	-0.318566403530526	5.41697845838041	0.545444849344488	1	No
1663	Cacybp	ENSMUSG00000014226.10	protein_coding	-0.0770665924919313	8.19659196217437	0.858068584281841	1	No
1664	Cad	ENSMUSG00000013629.16	protein_coding	-0.242018674581832	5.96064948808073	0.591819780424334	1	No
1665	Cadm1	ENSMUSG00000032076.19	protein_coding	-0.0127977441230091	5.6417747322538	0.980686418353651	1	No
1666	Cadm4	ENSMUSG00000054793.8	protein_coding	-1.45784777199829	1.35754139933026	0.111595204959348	1	No
1667	Calcoco1	ENSMUSG00000023055.10	protein_coding	-0.768052742690953	5.06123990283039	0.203081710237226	1	No
1668	Cald1	ENSMUSG00000029761.16	protein_coding	-0.0855052990562665	8.74506619700647	0.830286960500014	1	No
1669	Calhm5	ENSMUSG00000049872.8	protein_coding	-1.28032878932522	1.42851318908097	0.0889655444391819	0.964044394809337	No
1670	Calm1	ENSMUSG00000001175.14	protein_coding	-0.0762919310633432	9.67208174662026	0.851616126504283	1	No
1671	Calm2	ENSMUSG00000036438.13	protein_coding	0.377556990100724	10.8757416297461	0.545554534312706	1	No
1672	Calm3	ENSMUSG00000019370.10	protein_coding	-0.813708027380384	6.4704118952247	0.130850441097731	1	No
1673	Calr	ENSMUSG00000003814.8	protein_coding	0.515869919379288	10.121629941244	0.34611738159815	1	No
1674	Calr3	ENSMUSG00000019732.14	protein_coding	-0.159900201241555	1.26449291674489	0.843949016027342	1	No
1675	Calu	ENSMUSG00000029767.16	protein_coding	0.581151209657094	10.2792452019113	0.357935695493553	1	No
1676	Camk1	ENSMUSG00000030272.15	protein_coding	0.104716609700611	6.12109694889306	0.850673303380134	1	No
1677	Camk1d	ENSMUSG00000039145.16	protein_coding	-0.041880506863853	3.47828154377237	0.948932630652991	1	No
1678	Camk1g	ENSMUSG00000016179.11	protein_coding	0.527132919523192	1.88225154886924	0.404945110831312	1	No
1679	Camk2a	ENSMUSG00000024617.16	protein_coding	-0.34571883098944	0.615491150389583	0.671443741594224	1	No
1680	Camk2b	ENSMUSG00000057897.14	protein_coding	-0.668573813931307	0.66591185240668	0.411408679243803	1	No
1681	Camk2d	ENSMUSG00000053819.16	protein_coding	-0.123530325852335	5.47769271441676	0.807602678167738	1	No
1682	Camk2g	ENSMUSG00000021820.18	protein_coding	-0.00491937228389228	4.61196285894129	0.995910672747063	1	No
1683	Camk2n1	ENSMUSG00000046447.3	protein_coding	-2.08202511067564	1.12363191138254	0.0463787201650197	0.819032377776583	No
1684	Camk2n2	ENSMUSG00000051146.2	protein_coding	-0.69932817902232	0.551716147093116	0.472214014437252	1	No
1685	Camkk1	ENSMUSG00000020785.17	protein_coding	-0.212222321601473	3.05495991778834	0.699002270489808	1	No
1686	Camkk2	ENSMUSG00000029471.13	protein_coding	-0.318310714920467	4.49233080284315	0.603660104467829	1	No
1687	Camkmt	ENSMUSG00000071037.6	protein_coding	0.0819137132233457	2.60773395152577	0.919431516792888	1	No
1688	Caml	ENSMUSG00000021501.4	protein_coding	-0.0219480613521145	5.51072567576876	0.96176908740817	1	No
1689	Camsap1	ENSMUSG00000026933.17	protein_coding	0.0668466657859007	4.17964051293597	0.90010331915984	1	No
1690	Camsap2	ENSMUSG00000041570.14	protein_coding	-1.46613001672716	4.2850469463338	0.0701434001080768	0.9308568758958	No
1691	Camsap3	ENSMUSG00000044433.16	protein_coding	-0.208817147153976	2.98819388351654	0.762171637033263	1	No
1692	Camta1	ENSMUSG00000014592.20	protein_coding	-2.32897774842819	3.02023671906065	0.0132872102618926	0.699279857908502	No
1693	Camta2	ENSMUSG00000040712.16	protein_coding	-0.529992778198723	3.47833434919096	0.490412704307271	1	No
1694	Cand1	ENSMUSG00000020114.12	protein_coding	-0.0182752569371761	6.36293046383602	0.969301285384731	1	No
1695	Cand2	ENSMUSG00000030319.8	protein_coding	-0.147244999943256	4.22947134408091	0.788502192488117	1	No
1696	Cant1	ENSMUSG00000025575.14	protein_coding	0.538369986950496	8.91078679894704	0.190965448847609	1	No
1697	Canx	ENSMUSG00000020368.15	protein_coding	0.386354478359686	9.23899175644167	0.366536969274364	1	No
1698	Cap1	ENSMUSG00000028656.14	protein_coding	-0.179486696082222	6.9286489366677	0.648365824333935	1	No
1699	Capg	ENSMUSG00000056737.14	protein_coding	0.284017961635592	9.38732058691922	0.63722368850884	1	No
1700	Capn1	ENSMUSG00000024942.17	protein_coding	-1.90633743339549	3.7214519656903	0.0465984039268703	0.819032377776583	No
1701	Capn10	ENSMUSG00000026270.11	protein_coding	0.399874617086102	4.63198261598545	0.398684561837637	1	No
1702	Capn12	ENSMUSG00000054083.8	protein_coding	-1.12556452779819	0.621445080947039	0.216267226874751	1	No
1703	Capn15	ENSMUSG00000037326.10	protein_coding	-0.239475995347131	3.04859585509436	0.736700814582041	1	No
1704	Capn2	ENSMUSG00000026509.15	protein_coding	0.298790517871749	7.40596155332774	0.487023159725272	1	No
1705	Capn5	ENSMUSG00000035547.14	protein_coding	0.305710167041052	5.25519282149145	0.521039127477687	1	No
1706	Capn6	ENSMUSG00000067276.5	protein_coding	0.553992575725991	6.40355475816181	0.321208056334669	1	No
1707	Capn7	ENSMUSG00000021893.14	protein_coding	0.378290368831942	4.95839281497806	0.396299624165587	1	No
1708	Capns1	ENSMUSG00000001794.13	protein_coding	-0.777032814357435	5.86354033109106	0.0947925685697668	0.964044394809337	No
1709	Caprin1	ENSMUSG00000027184.14	protein_coding	0.0908187633428753	8.56781530439314	0.822742721341538	1	No
1710	Caprin2	ENSMUSG00000030309.16	protein_coding	0.0866415211258727	1.9904005021068	0.89435988462785	1	No
1711	Capsl	ENSMUSG00000039676.4	protein_coding	-1.31677625780016	1.42132956671649	0.0518703070085103	0.85025665672494	No
1712	Capza1	ENSMUSG00000070372.11	protein_coding	0.325788636549862	7.41182184971835	0.532355955336676	1	No
1713	Capza2	ENSMUSG00000015733.13	protein_coding	0.138142057729151	9.03268534689369	0.765110566280139	1	No
1714	Capzb	ENSMUSG00000028745.18	protein_coding	-0.0991749666196399	7.11648092714515	0.799910483614097	1	No
1715	Car12	ENSMUSG00000032373.15	protein_coding	0.439603498895974	6.47064333992222	0.486840900725077	1	No
1716	Car13	ENSMUSG00000027555.8	protein_coding	-0.214960801326067	5.14580701664264	0.633332877684078	1	No
1717	Car2	ENSMUSG00000027562.12	protein_coding	-0.73257966429972	1.87438987320221	0.295125038783075	1	No
1718	Car5b	ENSMUSG00000031373.4	protein_coding	0.349100206227193	4.49552916820312	0.530106696820411	1	No
1719	Car6	ENSMUSG00000028972.11	protein_coding	0.497322724902823	2.29788086950806	0.482417413107657	1	No
1720	Car9	ENSMUSG00000028463.14	protein_coding	0.198199107237592	2.22138482356362	0.768786335209604	1	No
1721	Card10	ENSMUSG00000033170.14	protein_coding	-1.45217311642214	4.37218239447454	0.0358509229949399	0.805428834244535	No
1722	Card19	ENSMUSG00000037960.11	protein_coding	-0.36959779626002	5.82094864889202	0.427024497764299	1	No
1723	Card6	ENSMUSG00000041849.7	protein_coding	0.0131151594365039	3.82834190620745	0.979118194301649	1	No
1724	Carf	ENSMUSG00000026017.13	protein_coding	-0.863702859985484	2.45875231244105	0.390063313691964	1	No
1725	Carhsp1	ENSMUSG00000008393.9	protein_coding	0.0573955492861476	6.85526318822296	0.893838388259992	1	No
1726	Carm1	ENSMUSG00000032185.15	protein_coding	-1.43713943358012	4.49192001702048	0.0315582048874918	0.796922811410414	No
1727	Carmil1	ENSMUSG00000021338.17	protein_coding	-0.98364204859934	5.91602716637427	0.190484507066987	1	No
1728	Carnmt1	ENSMUSG00000024726.10	protein_coding	-1.78001950208914	3.87870202733998	0.0425722772068477	0.818488402346809	No
1729	Carns1	ENSMUSG00000075289.5	protein_coding	-0.0404764824538084	2.87835281355183	0.961996549148145	1	No
1730	Cars	ENSMUSG00000010755.17	protein_coding	0.278809848083937	7.07798970761207	0.564641185791156	1	No
1731	Cars2	ENSMUSG00000056228.10	protein_coding	-0.329999222692935	4.21491261483518	0.500893870152891	1	No
1732	Casc3	ENSMUSG00000078676.9	protein_coding	-2.37370341981369	4.12248821431933	0.0100510393320156	0.660350949685299	No
1733	Casd1	ENSMUSG00000015189.12	protein_coding	-0.638217076374539	4.0430303412952	0.279322175231815	1	No
1734	Cask	ENSMUSG00000031012.17	protein_coding	-0.631478350153406	4.41849619463018	0.269395802052778	1	No
1735	Caskin2	ENSMUSG00000034471.12	protein_coding	-1.31949834900223	6.41191024713263	0.0919941403345175	0.964044394809337	No
1736	Casp1	ENSMUSG00000025888.5	protein_coding	0.358532620393061	6.2415725048381	0.432359465716112	1	No
1737	Casp12	ENSMUSG00000025887.10	protein_coding	0.0126144879375593	5.57546905050068	0.979278958749296	1	No
1738	Casp2	ENSMUSG00000029863.13	protein_coding	0.0948036394188305	4.29713758356254	0.844959968620179	1	No
1739	Casp3	ENSMUSG00000031628.9	protein_coding	-0.10967250507039	8.3850969503117	0.778081068656021	1	No
1740	Casp4	ENSMUSG00000033538.13	protein_coding	1.12109655858139	2.93290978616191	0.110734122887613	1	No
1741	Casp6	ENSMUSG00000027997.9	protein_coding	-0.0545106020364896	5.19655384530449	0.911336984942504	1	No
1742	Casp7	ENSMUSG00000025076.10	protein_coding	0.0396190573353877	4.27269908541438	0.936119499026659	1	No
1743	Casp8	ENSMUSG00000026029.14	protein_coding	0.199313491827404	5.52723963242304	0.674432964157114	1	No
1744	Casp8ap2	ENSMUSG00000028282.12	protein_coding	-0.483820014669817	4.88697466509835	0.352041869259224	1	No
1745	Casp9	ENSMUSG00000028914.13	protein_coding	0.0703019936422323	3.79633907902736	0.896139391844177	1	No
1746	Cast	ENSMUSG00000021585.10	protein_coding	0.167853341657264	6.78890055365361	0.702305206577958	1	No
1747	Castor1	ENSMUSG00000020424.3	protein_coding	0.0598145857522122	1.46914290760362	0.969796663868905	1	No
1748	Castor2	ENSMUSG00000015944.9	protein_coding	0.0914140930995244	1.65386947683395	0.907737790691966	1	No
1749	Casz1	ENSMUSG00000028977.16	protein_coding	-0.723587022150902	2.13214031203892	0.475712961118269	1	No
1750	Cat	ENSMUSG00000027187.10	protein_coding	0.437693836136245	7.00667896763153	0.314052378105508	1	No
1751	Catsper2	ENSMUSG00000033486.14	protein_coding	-0.0598583298840905	1.03184591028753	0.964130367006675	1	No
1752	Cav1	ENSMUSG00000007655.16	protein_coding	0.137755134921293	5.71599675953349	0.80114368586018	1	No
1753	Cav2	ENSMUSG00000000058.6	protein_coding	-0.195401783295459	6.88390072376258	0.6626782157159	1	No
1754	Cavin1	ENSMUSG00000004044.9	protein_coding	0.152925230015655	1.95889938537988	0.828721170066127	1	No
1755	Cavin2	ENSMUSG00000045954.7	protein_coding	-0.822411762183248	5.50304730135818	0.0872262654129713	0.96052821121569	No
1756	Cbarp	ENSMUSG00000035640.18	protein_coding	-1.94341703101287	1.80946969524177	0.0352269677370091	0.804499309213553	No
1757	Cbfa2t2	ENSMUSG00000038533.15	protein_coding	-0.895286963483465	5.2738791274395	0.125136513576546	1	No
1758	Cbfb	ENSMUSG00000031885.14	protein_coding	-1.04219776215552	4.80290335576145	0.0741478658149276	0.93474024689542	No
1759	Cbl	ENSMUSG00000034342.9	protein_coding	0.0749488240901543	4.79154157715378	0.880656151404565	1	No
1760	Cblb	ENSMUSG00000022637.11	protein_coding	-0.708348580672104	3.71913264145605	0.24944645884398	1	No
1761	Cblc	ENSMUSG00000040525.13	protein_coding	0.340624743286989	4.73616860194483	0.533512810115027	1	No
1762	Cbll1	ENSMUSG00000020659.16	protein_coding	-0.280427135459193	4.21958322150378	0.608006534493298	1	No
1763	Cbr1	ENSMUSG00000051483.9	protein_coding	0.168633245470721	4.12856823258558	0.751755894597919	1	No
1764	Cbr2	ENSMUSG00000025150.10	protein_coding	1.44917598615967	7.20751247325792	0.00699874906565699	0.591005555104948	No
1765	Cbr3	ENSMUSG00000022947.8	protein_coding	0.000952148754433993	2.03703399184386	1	1	No
1766	Cbr4	ENSMUSG00000031641.14	protein_coding	-0.207646571405411	3.43474065745326	0.698560536803957	1	No
1767	Cbs	ENSMUSG00000024039.15	protein_coding	0.458003507814733	1.35988391958001	0.534466524727059	1	No
1768	Cbwd1	ENSMUSG00000024878.9	protein_coding	-0.292365259140829	3.90298837604657	0.564519083128022	1	No
1769	Cbx1	ENSMUSG00000018666.13	protein_coding	-0.625033187007345	5.81053916994848	0.208683395763502	1	No
1770	Cbx2	ENSMUSG00000025577.7	protein_coding	-0.326533878061771	6.43959075582724	0.517354245955945	1	No
1771	Cbx3	ENSMUSG00000029836.15	protein_coding	-1.42390858161404	7.99292302645815	0.0319317231536528	0.796922811410414	No
1772	Cbx4	ENSMUSG00000039989.7	protein_coding	-1.81120626025588	5.28760867409013	0.0221884432670766	0.750599168669865	No
1773	Cbx5	ENSMUSG00000009575.14	protein_coding	-0.432333768220939	7.54734772515171	0.301149493189053	1	No
1774	Cbx6	ENSMUSG00000089715.12	protein_coding	0.160227762904174	5.071394444206	0.723806415945546	1	No
1775	Cbx7	ENSMUSG00000053411.16	protein_coding	-0.557975019579554	1.72064695879824	0.424240801936852	1	No
1776	Cbx8	ENSMUSG00000025578.9	protein_coding	-0.469139226365281	5.68307064410016	0.314705490136949	1	No
1777	Cby1	ENSMUSG00000022428.8	protein_coding	-0.0803566109682549	5.04171975668079	0.865740677775688	1	No
1778	Cc2d1a	ENSMUSG00000036686.16	protein_coding	-0.512770022086715	3.64704177953538	0.363064725481808	1	No
1779	Cc2d1b	ENSMUSG00000028582.14	protein_coding	0.214124193946248	5.21206943487623	0.623178542730674	1	No
1780	Cc2d2a	ENSMUSG00000039765.15	protein_coding	-0.0804837624362052	3.15281022209456	0.900458932393998	1	No
1781	Ccar1	ENSMUSG00000020074.7	protein_coding	-0.178704658887345	6.79932116850287	0.653168990939089	1	No
1782	Ccar2	ENSMUSG00000033712.6	protein_coding	0.28060837377493	4.43319554172774	0.56813263698625	1	No
1783	Ccbe1	ENSMUSG00000046318.16	protein_coding	-1.32454828365364	-0.00427826547989107	0.166039453999893	1	No
1784	Ccdc102a	ENSMUSG00000063605.5	protein_coding	0.261243224810424	2.76941965106284	0.646501434795507	1	No
1785	Ccdc103	ENSMUSG00000020930.9	protein_coding	0.125200754724709	0.578081313869934	0.902735768606392	1	No
1786	Ccdc107	ENSMUSG00000028461.12	protein_coding	0.124278987363027	4.88810698681826	0.795690310004351	1	No
1787	Ccdc112	ENSMUSG00000071855.5	protein_coding	-0.894904705044067	1.72927785679316	0.245792485056887	1	No
1788	Ccdc115	ENSMUSG00000042111.9	protein_coding	0.0688913120308299	4.83614684163711	0.893882538760946	1	No
1789	Ccdc117	ENSMUSG00000020482.4	protein_coding	0.0449924156412343	3.27496614287384	0.950672060303052	1	No
1790	Ccdc12	ENSMUSG00000019659.8	protein_coding	0.00864677015259183	4.99571645409088	0.989718361051133	1	No
1791	Ccdc120	ENSMUSG00000031150.13	protein_coding	-0.0484701751881892	4.16313848578408	0.930906978123117	1	No
1792	Ccdc122	ENSMUSG00000034795.14	protein_coding	-2.68931909493056	2.1309668928636	0.0069259084471873	0.591005555104948	No
1793	Ccdc124	ENSMUSG00000007721.6	protein_coding	0.03266472164479	6.39545865070335	0.937585821332969	1	No
1794	Ccdc125	ENSMUSG00000048924.14	protein_coding	-0.198156704786204	2.64415465636452	0.727385786426609	1	No
1795	Ccdc126	ENSMUSG00000050786.8	protein_coding	-0.208734725855236	5.33186076399791	0.65026361848837	1	No
1796	Ccdc127	ENSMUSG00000021578.17	protein_coding	0.0120179656112108	6.27053221263285	0.97908929437161	1	No
1797	Ccdc13	ENSMUSG00000079235.10	protein_coding	-0.566901712360478	1.48810484913002	0.400970458049785	1	No
1798	Ccdc130	ENSMUSG00000004994.12	protein_coding	0.0903705833057073	3.19641529060557	0.876359991415834	1	No
1799	Ccdc134	ENSMUSG00000068114.7	protein_coding	-0.0353526552708902	3.13785809308761	0.957675190288244	1	No
1800	Ccdc136	ENSMUSG00000029769.16	protein_coding	-1.99110653024996	2.88388413573188	0.0199217711833045	0.737964953226512	No
1801	Ccdc137	ENSMUSG00000049957.14	protein_coding	0.0784734644698189	3.50637735151342	0.888911629301042	1	No
1802	Ccdc138	ENSMUSG00000038010.9	protein_coding	0.401057633918573	2.88247612035708	0.464629879826181	1	No
1803	Ccdc14	ENSMUSG00000022833.7	protein_coding	-0.160066138006888	2.8781720831165	0.775802362334126	1	No
1804	Ccdc142	ENSMUSG00000107499.1	protein_coding	-0.0222407071699016	-0.114160841580778	1	1	No
1805	Ccdc149	ENSMUSG00000045790.10	protein_coding	-0.190302561357449	1.48866226247404	0.840946879059985	1	No
1806	Ccdc15	ENSMUSG00000034303.7	protein_coding	-0.129690481478475	1.94980957039093	0.868835224247279	1	No
1807	Ccdc157	ENSMUSG00000051427.14	protein_coding	0.0506380376318778	2.82230913140138	0.937114968413769	1	No
1808	Ccdc159	ENSMUSG00000006241.16	protein_coding	0.327147208615132	1.09407179049141	0.67482992650275	1	No
1809	Ccdc163	ENSMUSG00000028689.14	protein_coding	-0.570388546454647	2.09614771436422	0.433467677049585	1	No
1810	Ccdc167	ENSMUSG00000024018.18	protein_coding	-0.0666560537372826	3.55460100698629	0.907553747173787	1	No
1811	Ccdc17	ENSMUSG00000034035.18	protein_coding	0.0736301449768891	0.30218821166594	0.999999999999998	1	No
1812	Ccdc171	ENSMUSG00000052407.17	protein_coding	-0.185072856302412	0.552311814841384	0.896272435138088	1	No
1813	Ccdc173	ENSMUSG00000070883.3	protein_coding	-0.46674735968408	1.32271786713283	0.498747516482952	1	No
1814	Ccdc174	ENSMUSG00000034083.16	protein_coding	-1.04758561948678	3.57871730661526	0.07645844422881	0.938610825309841	No
1815	Ccdc18	ENSMUSG00000056531.11	protein_coding	-0.281218556287756	2.51870963584147	0.681496632678016	1	No
1816	Ccdc181	ENSMUSG00000026578.6	protein_coding	-0.130948000578318	3.76168361979022	0.807438032020677	1	No
1817	Ccdc186	ENSMUSG00000035173.14	protein_coding	-0.532558388639747	4.36426843468447	0.346283654275525	1	No
1818	Ccdc189	ENSMUSG00000057176.4	protein_coding	0.0160215519412156	3.27992966003305	1	1	No
1819	Ccdc191	ENSMUSG00000022701.18	protein_coding	-0.242816918886754	2.5796675372134	0.70435485414436	1	No
1820	Ccdc22	ENSMUSG00000031143.4	protein_coding	0.435877694049664	4.89925619411831	0.376631730291094	1	No
1821	Ccdc25	ENSMUSG00000022035.6	protein_coding	-0.0216303852102751	5.30569562070687	0.964602684932327	1	No
1822	Ccdc28a	ENSMUSG00000059554.12	protein_coding	0.279180339551323	2.19316277390596	0.676509300375767	1	No
1823	Ccdc32	ENSMUSG00000039983.13	protein_coding	-0.0960572952557288	3.86821212878506	0.849966151270229	1	No
1824	Ccdc34	ENSMUSG00000027160.16	protein_coding	-1.2392362622433	6.26479130971406	0.0551444393153487	0.862372273189421	No
1825	Ccdc43	ENSMUSG00000020925.16	protein_coding	0.0176331918967947	5.38268477156852	0.973570579444698	1	No
1826	Ccdc47	ENSMUSG00000078622.8	protein_coding	0.286402523735557	7.61791703624848	0.536990260368828	1	No
1827	Ccdc50	ENSMUSG00000038127.14	protein_coding	-0.050303740904161	5.52567119157321	0.909753554409398	1	No
1828	Ccdc51	ENSMUSG00000025645.8	protein_coding	0.173768114933236	3.04916550146577	0.782555992282516	1	No
1829	Ccdc57	ENSMUSG00000048445.6	protein_coding	-0.00086518688767174	1.89351438059141	1	1	No
1830	Ccdc58	ENSMUSG00000075229.11	protein_coding	-0.493503373301948	5.0781711169621	0.296753090581577	1	No
1831	Ccdc59	ENSMUSG00000019897.8	protein_coding	-0.399782070916419	5.06629928012094	0.387392926551051	1	No
1832	Ccdc6	ENSMUSG00000048701.13	protein_coding	-0.792655494111519	5.62764156967402	0.140821535594585	1	No
1833	Ccdc61	ENSMUSG00000074358.9	protein_coding	0.117187085845831	4.45876466681868	0.808445808084758	1	No
1834	Ccdc62	ENSMUSG00000061882.12	protein_coding	0.299805484289246	0.725188529947701	0.710600879825722	1	No
1835	Ccdc65	ENSMUSG00000003354.6	protein_coding	0.621993903959776	0.921248928482217	0.352521678942075	1	No
1836	Ccdc66	ENSMUSG00000046753.10	protein_coding	0.194556917354219	3.64468155048461	0.743910559014996	1	No
1837	Ccdc68	ENSMUSG00000038903.13	protein_coding	-0.772049976568145	3.60557393653117	0.142999486330396	1	No
1838	Ccdc69	ENSMUSG00000049588.13	protein_coding	0.975557352638819	0.373109045325648	0.173987835484731	1	No
1839	Ccdc71	ENSMUSG00000049305.6	protein_coding	0.334733295746464	5.3367043933652	0.491320088998811	1	No
1840	Ccdc77	ENSMUSG00000030177.14	protein_coding	-0.35510467435614	3.61925664804199	0.509810581658915	1	No
1841	Ccdc80	ENSMUSG00000022665.15	protein_coding	1.25936495888899	2.57935585879723	0.0373373515959741	0.805428834244535	No
1842	Ccdc82	ENSMUSG00000079084.10	protein_coding	-0.229320289117286	3.16816734170491	0.685495829854248	1	No
1843	Ccdc84	ENSMUSG00000043923.8	protein_coding	-0.285944277620737	2.92062579637771	0.638918783237781	1	No
1844	Ccdc85b	ENSMUSG00000095098.2	protein_coding	-0.127451049328267	5.45359439016222	0.8307857330453	1	No
1845	Ccdc85c	ENSMUSG00000084883.2	protein_coding	-1.04994013023608	1.98652502379263	0.224781423491024	1	No
1846	Ccdc86	ENSMUSG00000024732.7	protein_coding	0.0428403270391963	5.81739328060801	0.93223168030617	1	No
1847	Ccdc88a	ENSMUSG00000032740.16	protein_coding	-1.04076834535202	4.94218683484057	0.110023340842105	1	No
1848	Ccdc88c	ENSMUSG00000021182.16	protein_coding	-0.0739999787827304	3.07150962230534	0.900613038072998	1	No
1849	Ccdc9	ENSMUSG00000041375.18	protein_coding	-0.303601558921292	1.68128967798076	0.725629999690872	1	No
1850	Ccdc90b	ENSMUSG00000030613.13	protein_coding	-0.161012058345816	4.95585496434445	0.72327257498655	1	No
1851	Ccdc91	ENSMUSG00000030301.17	protein_coding	-0.112916202688265	4.2870144737319	0.824644983413415	1	No
1852	Ccdc92	ENSMUSG00000037979.13	protein_coding	-0.485508999087765	3.94446619366176	0.438265629787759	1	No
1853	Ccdc93	ENSMUSG00000026339.18	protein_coding	-0.211385390676248	3.93225781187403	0.67445273283055	1	No
1854	Ccdc96	ENSMUSG00000050677.2	protein_coding	-0.104607534337922	1.55523883366622	0.913107356619224	1	No
1855	Ccdc97	ENSMUSG00000002608.8	protein_coding	-0.692005747108317	5.15880161241474	0.281710557436079	1	No
1856	Ccdc9b	ENSMUSG00000045838.8	protein_coding	-0.0547770095886676	2.81878247337407	0.935500987780691	1	No
1857	Cchcr1	ENSMUSG00000040312.14	protein_coding	0.200101607202057	3.81133481563963	0.705000075253068	1	No
1858	Ccl17	ENSMUSG00000031780.2	protein_coding	1.72318328487008	0.200712327509981	0.0402822762084023	0.811857277041304	No
1859	Ccl2	ENSMUSG00000035385.5	protein_coding	1.47100113452257	6.10285336531829	0.00228752287107369	0.37946485165157	No
1860	Ccl20	ENSMUSG00000026166.14	protein_coding	1.51323474803348	2.52181453590762	0.0131723427882309	0.699279857908502	No
1861	Ccl25	ENSMUSG00000023235.14	protein_coding	-0.405859560858897	2.67668457931868	0.500162201598067	1	No
1862	Ccl27a	ENSMUSG00000073888.13	protein_coding	-0.463322721255515	2.07200426156756	0.463893154112344	1	No
1863	Ccl5	ENSMUSG00000035042.2	protein_coding	0.517245691205672	1.64354483142659	0.489826841201394	1	No
1864	Ccl7	ENSMUSG00000035373.2	protein_coding	2.24272164119678	4.22695696639085	2.87040190898111e-05	0.0109235677353843	Up
1865	Ccl9	ENSMUSG00000019122.8	protein_coding	0.527388649582522	3.93104451205272	0.358748348864815	1	No
1866	Ccm2	ENSMUSG00000000378.15	protein_coding	-0.640610301046643	5.34514717512757	0.221596986808928	1	No
1867	Ccn1	ENSMUSG00000028195.4	protein_coding	-0.147681323574999	8.31232560617149	0.7720719671931	1	No
1868	Ccn2	ENSMUSG00000019997.11	protein_coding	0.28487989936984	6.08138125473399	0.61452230255442	1	No
1869	Ccn4	ENSMUSG00000005124.10	protein_coding	-0.488185201523445	3.0886797663116	0.381781912065587	1	No
1870	Ccn5	ENSMUSG00000027656.7	protein_coding	0.670839473725612	6.71023676348373	0.205222674099005	1	No
1871	Ccna2	ENSMUSG00000027715.9	protein_coding	0.103972448156176	8.43428531122309	0.834975164936572	1	No
1872	Ccnb1	ENSMUSG00000041431.16	protein_coding	-0.298264656057523	8.31680455784449	0.476401649527544	1	No
1873	Ccnb1-ps	ENSMUSG00000048574.9	processed_pseudogene	-0.506353749336607	1.48631825964596	0.550828378360458	1	No
1874	Ccnb2	ENSMUSG00000032218.7	protein_coding	-0.378577632695761	7.14985548986409	0.338626312354379	1	No
1875	Ccnc	ENSMUSG00000028252.20	protein_coding	-0.0549752119987139	4.97830977852219	0.905306186151164	1	No
1876	Ccnd1	ENSMUSG00000070348.5	protein_coding	0.0846252180386082	9.86508732279829	0.874435180944974	1	No
1877	Ccnd2	ENSMUSG00000000184.12	protein_coding	0.217842140328678	3.72131639824384	0.703608412037504	1	No
1878	Ccnd3	ENSMUSG00000034165.16	protein_coding	0.18447033134657	6.40442930430267	0.656587691350053	1	No
1879	Ccndbp1	ENSMUSG00000023572.16	protein_coding	0.109098091411634	4.68976649444005	0.826118394461719	1	No
1880	Ccne1	ENSMUSG00000002068.16	protein_coding	-0.259765455947719	5.14331475404639	0.632047146522526	1	No
1881	Ccne2	ENSMUSG00000028212.16	protein_coding	-0.0272563052654681	5.31826434608493	0.96152272241233	1	No
1882	Ccnf	ENSMUSG00000072082.7	protein_coding	0.0812068080691119	6.16900330551175	0.866428664048591	1	No
1883	Ccng1	ENSMUSG00000020326.7	protein_coding	-0.372919736305016	7.84809475746043	0.346830671276195	1	No
1884	Ccng2	ENSMUSG00000029385.14	protein_coding	-1.46883699789935	3.59403001968149	0.0595538244098426	0.884761945774673	No
1885	Ccnh	ENSMUSG00000021548.10	protein_coding	-0.24228946251127	5.78589501670942	0.583645483006111	1	No
1886	Ccni	ENSMUSG00000063015.12	protein_coding	-2.5499442575896	6.38472276297422	0.00766929381374432	0.59778911238577	No
1887	Ccnj	ENSMUSG00000025010.14	protein_coding	-2.0318179329601	2.51168598707524	0.0287101282539316	0.791546810041852	No
1888	Ccnk	ENSMUSG00000021258.10	protein_coding	-2.89211854502983	3.29103993510856	0.0169248694416834	0.714606129102917	No
1889	Ccnl1	ENSMUSG00000027829.15	protein_coding	-0.0318861988913091	5.40385723749751	0.943711112083085	1	No
1890	Ccnl2	ENSMUSG00000029068.16	protein_coding	-0.576138166381876	4.23648697163593	0.402621918894836	1	No
1891	Ccnq	ENSMUSG00000049489.5	protein_coding	-0.235879199375877	4.36955903639117	0.628475460298	1	No
1892	Ccnt1	ENSMUSG00000011960.12	protein_coding	0.304758847660848	5.54060307388261	0.489789182658802	1	No
1893	Ccnt2	ENSMUSG00000026349.14	protein_coding	-0.278958137660627	4.66728881856357	0.599861712469931	1	No
1894	Ccny	ENSMUSG00000024286.8	protein_coding	-0.431427607316291	5.34762503515502	0.520662459202509	1	No
1895	Ccnyl1	ENSMUSG00000070871.10	protein_coding	-0.526871644636786	1.65052905538347	0.474859977726469	1	No
1896	Ccp110	ENSMUSG00000033904.16	protein_coding	-1.07756149383025	3.78296379414713	0.112295859976249	1	No
1897	Ccpg1	ENSMUSG00000034563.16	protein_coding	0.226748218095036	3.94169225807025	0.680123261037878	1	No
1898	Ccpg1os	ENSMUSG00000086158.2	protein_coding	-0.704741325335179	0.978134280567344	0.376940442683314	1	No
1899	Ccrl2	ENSMUSG00000043953.12	protein_coding	1.31349615506763	3.30340774280182	0.022115378276298	0.750599168669865	No
1900	Ccs	ENSMUSG00000034108.6	protein_coding	0.263798329826891	5.42743756940677	0.60174583551425	1	No
1901	Ccser2	ENSMUSG00000058690.14	protein_coding	-0.187772484720634	5.75610474449744	0.691736301258113	1	No
1902	Cct2	ENSMUSG00000034024.8	protein_coding	-0.0557725688180829	8.77203873582882	0.887475224249555	1	No
1903	Cct3	ENSMUSG00000001416.13	protein_coding	0.227784175293093	9.23914310476528	0.648425425418741	1	No
1904	Cct4	ENSMUSG00000007739.10	protein_coding	0.0684943003059419	9.30424873592861	0.873468502536323	1	No
1905	Cct5	ENSMUSG00000022234.15	protein_coding	0.0663280405945818	9.54711416406273	0.893083804001583	1	No
1906	Cct6a	ENSMUSG00000029447.11	processed_transcript	0.190801728339571	9.9078189217088	0.718253105893217	1	No
1907	Cct7	ENSMUSG00000030007.8	protein_coding	0.18897362488887	9.74290794085961	0.74434364161013	1	No
1908	Cct8	ENSMUSG00000025613.13	protein_coding	0.00930794509450959	8.58870871870086	0.985986923279484	1	No
1909	Ccz1	ENSMUSG00000029617.10	protein_coding	-2.02893348625955	4.91371940413168	0.0255077677498487	0.770711910558154	No
1910	Cd109	ENSMUSG00000046186.8	protein_coding	0.280604998908903	4.42690733472998	0.571218472354076	1	No
1911	Cd14	ENSMUSG00000051439.7	protein_coding	1.36114932145231	7.54631822893413	0.0159384401981266	0.706795978135875	No
1912	Cd151	ENSMUSG00000025510.14	protein_coding	-0.666839396374175	6.78738380341447	0.192422351440941	1	No
1913	Cd164	ENSMUSG00000019818.15	protein_coding	0.140204323338166	8.61003751511665	0.726559021919799	1	No
1914	Cd164l2	ENSMUSG00000028865.14	protein_coding	0.222259050627734	0.649663886531155	0.81809477080552	1	No
1915	Cd1d1	ENSMUSG00000028076.12	protein_coding	-0.194532232301659	1.01949219682531	0.822178643525573	1	No
1916	Cd200	ENSMUSG00000022661.14	protein_coding	0.00571789532070162	7.68262595355329	0.990740838892044	1	No
1917	Cd24a	ENSMUSG00000047139.9	protein_coding	0.19042677716834	9.94081698941413	0.689444080226976	1	No
1918	Cd27	ENSMUSG00000030336.14	protein_coding	-0.763856800358459	-0.101652290686257	0.523142551133837	1	No
1919	Cd276	ENSMUSG00000035914.11	protein_coding	-0.242533629629716	4.6544909865362	0.636714294871292	1	No
1920	Cd2ap	ENSMUSG00000061665.7	protein_coding	-0.619277191511925	5.48972178174451	0.232756157464026	1	No
1921	Cd2bp2	ENSMUSG00000042502.10	protein_coding	-0.158425702290879	5.5207862920555	0.711820117114069	1	No
1922	Cd320	ENSMUSG00000002308.16	protein_coding	0.26348645294194	4.76832198363158	0.56336435880669	1	No
1923	Cd38	ENSMUSG00000029084.5	protein_coding	0.0381678714260912	2.9047897187349	0.963713245156909	1	No
1924	Cd3eap	ENSMUSG00000047649.9	protein_coding	-0.294664414698188	4.99402915064199	0.523814574420779	1	No
1925	Cd40	ENSMUSG00000017652.16	protein_coding	1.29085031845783	0.61013552867181	0.0739988176167348	0.93474024689542	No
1926	Cd44	ENSMUSG00000005087.17	protein_coding	0.116124015106083	7.46726962199059	0.772060357800047	1	No
1927	Cd47	ENSMUSG00000055447.19	protein_coding	0.328352172050829	8.77667894543865	0.428986127213402	1	No
1928	Cd59a	ENSMUSG00000032679.12	protein_coding	-0.117460146268026	1.66113411343718	0.893793585627472	1	No
1929	Cd63	ENSMUSG00000025351.14	protein_coding	0.347468886543368	9.59647272397804	0.493878528203479	1	No
1930	Cd63-ps	ENSMUSG00000085939.3	transcribed_processed_pseudogene	0.594467875624816	2.25464918793222	0.392005706233046	1	No
1931	Cd68	ENSMUSG00000018774.13	protein_coding	0.526687844917637	1.65247847730618	0.531446584821301	1	No
1932	Cd72	ENSMUSG00000028459.11	protein_coding	0.624155464559421	0.497447503201193	0.4624079945454	1	No
1933	Cd81	ENSMUSG00000037706.17	protein_coding	0.296022817965891	9.45566472254585	0.52882494558551	1	No
1934	Cd82	ENSMUSG00000027215.13	protein_coding	0.937599432348802	6.63829638116101	0.0668848715101446	0.917093519109704	No
1935	Cd9	ENSMUSG00000030342.8	protein_coding	0.437866709039994	10.5425400664054	0.42742408565402	1	No
1936	Cd99l2	ENSMUSG00000035776.14	protein_coding	-0.0310796516821176	5.97083691687681	0.944994895125778	1	No
1937	Cda	ENSMUSG00000028755.3	protein_coding	-1.01146720047524	0.661527910028312	0.219365686676401	1	No
1938	Cdadc1	ENSMUSG00000021982.14	protein_coding	-0.184414557562808	3.84408169537344	0.716138417387422	1	No
1939	Cdan1	ENSMUSG00000027284.16	protein_coding	-0.352796322217152	1.84220460699902	0.63134152535471	1	No
1940	Cdc123	ENSMUSG00000039128.13	protein_coding	0.0490871461328126	6.90234320541474	0.910404030749764	1	No
1941	Cdc14a	ENSMUSG00000033502.14	protein_coding	-0.0730846260919598	3.39694382705155	0.902073328546385	1	No
1942	Cdc14b	ENSMUSG00000033102.15	protein_coding	-0.262670361856739	2.40599829361951	0.697869683899545	1	No
1943	Cdc16	ENSMUSG00000038416.15	protein_coding	0.44657310114336	6.64170222878502	0.27063118945768	1	No
1944	Cdc20	ENSMUSG00000006398.15	protein_coding	-0.0461370538992198	7.87824723801715	0.9272203549399	1	No
1945	Cdc23	ENSMUSG00000024370.17	protein_coding	-0.0637980122897834	6.10994240176778	0.877311905342995	1	No
1946	Cdc25a	ENSMUSG00000032477.14	protein_coding	-0.720434238543476	3.74025475771815	0.19145643310309	1	No
1947	Cdc25b	ENSMUSG00000027330.16	protein_coding	-0.135512173922493	5.25131333271099	0.773103239851546	1	No
1948	Cdc25c	ENSMUSG00000044201.10	protein_coding	-0.740950867037601	5.14340883544171	0.167711127700547	1	No
1949	Cdc26	ENSMUSG00000066149.11	protein_coding	-0.183374067558881	5.35707630801625	0.676332744145194	1	No
1950	Cdc27	ENSMUSG00000020687.13	protein_coding	-0.0286636349351983	5.38768805422521	0.951148989178635	1	No
1951	Cdc34	ENSMUSG00000020307.15	protein_coding	-0.948594872145808	4.71793453673776	0.12835846130145	1	No
1952	Cdc37	ENSMUSG00000019471.10	protein_coding	0.354450776823596	8.32075728063236	0.398774294830208	1	No
1953	Cdc37l1	ENSMUSG00000024780.7	protein_coding	0.0989863684300672	5.32667253899173	0.837309123085096	1	No
1954	Cdc40	ENSMUSG00000038446.8	protein_coding	-0.210975837474558	4.91677228526803	0.643457200947984	1	No
1955	Cdc42	ENSMUSG00000006699.17	protein_coding	0.16203941425527	9.01149571252649	0.703531495393841	1	No
1956	Cdc42bpa	ENSMUSG00000026490.18	protein_coding	0.143503132983214	3.38239735346213	0.823970942100949	1	No
1957	Cdc42bpb	ENSMUSG00000021279.5	protein_coding	0.287140852771324	4.628316607285	0.534085175755367	1	No
1958	Cdc42bpg	ENSMUSG00000024769.7	protein_coding	0.0144743669703642	2.05818229767635	0.999999999999997	1	No
1959	Cdc42ep1	ENSMUSG00000049521.2	protein_coding	-0.862719223722812	7.26900991354368	0.125431561321786	1	No
1960	Cdc42ep2	ENSMUSG00000045664.5	protein_coding	0.235118153370246	2.34635057043187	0.691396152020601	1	No
1961	Cdc42ep3	ENSMUSG00000036533.9	protein_coding	0.6882866943883	7.0407003370324	0.199586473027356	1	No
1962	Cdc42ep4	ENSMUSG00000041598.7	protein_coding	0.722830797562447	5.04804229177734	0.122278775418432	1	No
1963	Cdc42ep5	ENSMUSG00000063838.6	protein_coding	-0.541856659298969	2.22174410209598	0.38899412577015	1	No
1964	Cdc42se1	ENSMUSG00000046722.14	protein_coding	-0.0722736042536026	8.01407598837308	0.853303849687714	1	No
1965	Cdc42se2	ENSMUSG00000052298.12	protein_coding	0.297446408803436	6.65584625196486	0.5049655507373	1	No
1966	Cdc45	ENSMUSG00000000028.15	protein_coding	-0.27855193090174	5.90976367806117	0.515049444061331	1	No
1967	Cdc5l	ENSMUSG00000023932.9	protein_coding	0.144325169684152	6.80387891922739	0.805918100799233	1	No
1968	Cdc6	ENSMUSG00000017499.15	protein_coding	-0.412203252405803	5.52039153248454	0.374201866358845	1	No
1969	Cdc7	ENSMUSG00000029283.17	protein_coding	-0.140633674484063	4.46786838784101	0.77785135335277	1	No
1970	Cdc73	ENSMUSG00000026361.9	protein_coding	-0.493695005817312	3.13125243510041	0.417464567154401	1	No
1971	Cdca2	ENSMUSG00000048922.18	protein_coding	-0.232782192229542	5.32489805160426	0.609111641366866	1	No
1972	Cdca3	ENSMUSG00000023505.13	protein_coding	-0.0332958015679273	6.18379712916296	0.938098354280305	1	No
1973	Cdca4	ENSMUSG00000047832.9	protein_coding	0.0374024494690656	6.17964037837499	0.928713088619349	1	No
1974	Cdca5	ENSMUSG00000024791.10	protein_coding	-0.135847762206734	5.60132290122563	0.792123471152804	1	No
1975	Cdca7	ENSMUSG00000055612.15	protein_coding	-0.251465096990388	5.3569339771074	0.577552196858795	1	No
1976	Cdca7l	ENSMUSG00000021175.15	protein_coding	0.14469458896704	5.95759625750683	0.766148205944796	1	No
1977	Cdca8	ENSMUSG00000028873.16	protein_coding	-0.231532771851473	6.64587278997864	0.575184155527281	1	No
1978	Cdcp1	ENSMUSG00000035498.10	protein_coding	-0.172154261899303	4.26646028502702	0.761756227568654	1	No
1979	Cdh1	ENSMUSG00000000303.12	protein_coding	0.024315408436166	6.78952758747984	0.951774127681858	1	No
1980	Cdh19	ENSMUSG00000047216.8	protein_coding	-1.02786762312938	2.30660482731456	0.135402627517666	1	No
1981	Cdh2	ENSMUSG00000024304.14	protein_coding	-0.186983541596939	7.56820786224588	0.643019462059619	1	No
1982	Cdh23	ENSMUSG00000012819.15	protein_coding	-1.38996028632473	0.759018521928985	0.0655232372894628	0.912901245788567	No
1983	Cdh24	ENSMUSG00000059674.7	protein_coding	0.613714298186959	2.56785337368877	0.296383370261439	1	No
1984	Cdhr1	ENSMUSG00000021803.10	protein_coding	0.00260122996932482	0.543774293815224	0.999999999999987	1	No
1985	Cdhr4	ENSMUSG00000032595.10	protein_coding	0.664884698938975	-0.0745830073417338	0.583389601179153	1	No
1986	Cdip1	ENSMUSG00000004071.13	protein_coding	0.0868080726896936	4.69427419434326	0.853113888230666	1	No
1987	Cdipt	ENSMUSG00000030682.4	protein_coding	-0.167483501311425	6.67983871933003	0.677732931428288	1	No
1988	Cdk1	ENSMUSG00000019942.13	protein_coding	-0.334028352028802	7.85697791848821	0.417702430069087	1	No
1989	Cdk10	ENSMUSG00000033862.7	protein_coding	0.199225461783262	4.28733345107603	0.702019086606037	1	No
1990	Cdk11b	ENSMUSG00000029062.14	protein_coding	-0.623345274106603	5.00753082141459	0.255230066436295	1	No
1991	Cdk12	ENSMUSG00000003119.14	protein_coding	-1.14229455136604	3.95940041656381	0.177000934367494	1	No
1992	Cdk13	ENSMUSG00000041297.8	protein_coding	-0.489715236723798	3.69957299888693	0.468154525467405	1	No
1993	Cdk14	ENSMUSG00000028926.15	protein_coding	-0.49578577729413	5.02316137207948	0.297754402543265	1	No
1994	Cdk16	ENSMUSG00000031065.14	protein_coding	-1.51469738259583	6.2577287665645	0.0508340443196406	0.836821500574847	No
1995	Cdk17	ENSMUSG00000020015.10	protein_coding	-1.61004047482448	3.38927345051245	0.0539292983793155	0.853725196225188	No
1996	Cdk18	ENSMUSG00000026437.11	protein_coding	-1.58268290948149	3.07629653266399	0.0780980305802428	0.939219405305445	No
1997	Cdk19	ENSMUSG00000038481.13	protein_coding	-1.05167481150128	5.17235486124526	0.0847451170748624	0.957420190133786	No
1998	Cdk2	ENSMUSG00000025358.16	protein_coding	0.0382042498061489	6.14699226612671	0.934688250669241	1	No
1999	Cdk20	ENSMUSG00000021483.8	protein_coding	-0.0362229876957711	2.83460622582297	0.948981128285711	1	No
[truncated: 10,973 more rows]
