# Supplementary material for: Transcriptome analysis of heterogeneity in mouse model of metastatic breast cancer
Source: Breast Cancer Res. 2021 Sep 27;23:93. doi: 10.1186/s13058-021-01468-x (PMC8477508; doi:10.1186/s13058-021-01468-x)
Supplement: Supplementary file 10 — Additional file 10. Differentially expressed gene analysis comparing CD44low and CD44high samples derived from lung tissue. [file 13058_2021_1468_MOESM10_ESM.txt]

gene_name	gene_id	gene_class	logFC	logCPM	PValue	FDR	DE
1	0610009B22Rik	ENSMUSG00000007777.9	protein_coding	-0.585307148843178	6.06964128680052	0.0788434824143454	0.134591500570202	No
2	0610009E02Rik	ENSMUSG00000086714.1	processed_transcript	1.04671188655503	0.0323490901230733	0.246952838532576	0.348439239481256	No
3	0610009L18Rik	ENSMUSG00000043644.4	bidirectional_promoter_lncRNA	-0.538153954870615	0.202492914251797	0.437144757206296	0.547900615097656	No
4	0610010F05Rik	ENSMUSG00000042208.15	protein_coding	0.913725102603697	4.81176925391632	0.00382729076687195	0.00969354017403064	No
5	0610010K14Rik	ENSMUSG00000020831.18	protein_coding	-0.83746762235441	4.099356939105	0.0428722678667292	0.080339110170256	No
6	0610012G03Rik	ENSMUSG00000107002.1	protein_coding	0.378935182608844	5.67987805962622	0.236397892759564	0.335983915993445	No
7	0610030E20Rik	ENSMUSG00000058706.5	protein_coding	0.626691765774873	3.74468338093669	0.0847843737858036	0.143455759024114	No
8	0610037L13Rik	ENSMUSG00000028608.15	protein_coding	-0.643202716039955	4.54616308486143	0.0499189009943909	0.0913127395728118	No
9	0610038B21Rik	ENSMUSG00000097882.2	antisense	-0.842926151666857	0.533782056184219	0.20254196950033	0.295919417881986	No
10	0610040B10Rik	ENSMUSG00000089889.2	antisense	-0.563834697943981	-0.0081166140616439	0.425561499520688	0.536438516489823	No
11	0610040J01Rik	ENSMUSG00000060512.7	protein_coding	-5.98328856902658	3.61215228814012	3.2274178854074e-28	9.3553294686939e-27	Down
12	1110002L01Rik	ENSMUSG00000071456.6	antisense	0.385493570486161	1.95486012394274	0.455723437615409	0.565221722228667	No
13	1110004F10Rik	ENSMUSG00000030663.12	protein_coding	-0.0866064064175774	7.30038618467443	0.783920295139753	0.847956658980825	No
14	1110008L16Rik	ENSMUSG00000021023.14	protein_coding	1.22015600120784	3.3973454212958	0.00164203621252353	0.00457215103906188	No
15	1110008P14Rik	ENSMUSG00000039195.4	protein_coding	-0.869223092003485	5.87740149323783	0.00716293378822873	0.0168655674336522	No
16	1110012L19Rik	ENSMUSG00000045237.5	protein_coding	-0.459191532669263	5.15651315861035	0.184049575170255	0.274306424026651	No
17	1110032A03Rik	ENSMUSG00000037971.10	protein_coding	-0.919553185974384	5.29936213707769	0.0047509295329018	0.0117360988884732	No
18	1110038B12Rik	ENSMUSG00000092203.7	processed_transcript	-0.310175577801829	4.91302383470686	0.318488780640312	0.427059439002261	No
19	1110038F14Rik	ENSMUSG00000063236.6	protein_coding	0.157030198988928	4.9501148344121	0.681397400316679	0.765402955277047	No
20	1110046J04Rik	ENSMUSG00000085457.3	antisense	-1.02152145058511	3.46050000697219	0.0194477526797776	0.0405607286270856	No
21	1110051M20Rik	ENSMUSG00000040591.18	protein_coding	-0.839289976389206	5.8136701001159	0.00570299094182141	0.0138133624670971	No
22	1110059E24Rik	ENSMUSG00000035171.9	protein_coding	-0.8227263894764	4.67344395622208	0.00947987430143397	0.0216339726236261	No
23	1110059G10Rik	ENSMUSG00000032551.7	protein_coding	-0.553027554486761	4.12781397311758	0.142769705361453	0.2222867999601	No
24	1110065P20Rik	ENSMUSG00000078570.10	protein_coding	-2.25659266938707	4.31325587249812	2.28571536376887e-08	1.45455599322627e-07	Down
25	1190002N15Rik	ENSMUSG00000045414.7	protein_coding	-1.6601373461846	6.12865696668812	0.000710465288959654	0.00214852515618015	No
26	1190005I06Rik	ENSMUSG00000043687.15	protein_coding	-0.661344995084416	2.12427775867144	0.207991532353453	0.302760776107992	No
27	1190007I07Rik	ENSMUSG00000063320.11	protein_coding	-1.40700909680487	2.91407800949428	0.0022583228926094	0.00607272120651389	No
28	1200007C13Rik	ENSMUSG00000087684.1	lincRNA	-3.3448404391932	1.63489283151652	1.20946392838009e-08	7.89888826413099e-08	Down
29	1300002E11Rik	ENSMUSG00000097290.9	lincRNA	-0.342053522795207	3.46768964134446	0.357735186170011	0.467630654873646	No
30	1300014J16Rik	ENSMUSG00000112545.1	lincRNA	3.13267195757695	-0.520510830563262	0.000564580275488669	0.00174069190841567	Up
31	1500002C15Rik	ENSMUSG00000096221.3	antisense	1.90559653480626	-0.213700817144877	0.0114290997541868	0.0254927618083664	No
32	1500004A13Rik	ENSMUSG00000098912.7	processed_transcript	0.332450876180508	0.177733414092634	0.631267919333247	0.722162866544004	No
33	1500009L16Rik	ENSMUSG00000087651.3	protein_coding	-8.72398443924529	1.01680860108936	1.26319473726877e-11	1.13324442305375e-10	Down
34	1500011B03Rik	ENSMUSG00000072694.8	protein_coding	-0.4711468950614	4.50185129561457	0.143049466303072	0.2225723629361	No
35	1500015A07Rik	ENSMUSG00000098702.1	antisense	3.68381509143383	0.162944489271275	2.21802931027806e-06	1.06964324014523e-05	Up
36	1500015O10Rik	ENSMUSG00000026051.8	protein_coding	-9.21068061572943	4.02308941986914	3.50256435381494e-33	1.31307028470811e-31	Down
37	1600002K03Rik	ENSMUSG00000035595.6	protein_coding	1.27589283722034	3.38485036216863	0.00147324107060887	0.00415473175218359	No
38	1600012H06Rik	ENSMUSG00000050088.9	protein_coding	-0.343725682857887	5.45875059678188	0.261518135807412	0.364516607249054	No
39	1600014C10Rik	ENSMUSG00000054676.15	protein_coding	0.586726454108483	5.18554952891505	0.051998777073947	0.0945298836326044	No
40	1600020E01Rik	ENSMUSG00000097048.7	antisense	0.112183551206406	2.47759291842667	0.791876204982203	0.854241378356048	No
41	1700001L05Rik	ENSMUSG00000075511.9	lincRNA	-1.88870427388105	0.357341073956654	0.00548737367485155	0.0133416742916997	No
42	1700001L19Rik	ENSMUSG00000021534.8	protein_coding	-7.34163042079849	-0.171363513963253	1.79341046648203e-05	7.43340391311157e-05	Down
43	1700001O22Rik	ENSMUSG00000044320.14	protein_coding	-1.36591065313778	1.10401063848157	0.0175100601004002	0.0369977043006775	No
44	1700003E16Rik	ENSMUSG00000030030.5	protein_coding	-2.96116178825597	2.55000853020302	1.23494768750953e-08	8.04574413304145e-08	Down
45	1700003E24Rik	ENSMUSG00000095110.1	lincRNA	8.15177370286194	3.0608380624637	4.90491011890136e-17	7.04051323056419e-16	Up
46	1700007K13Rik	ENSMUSG00000026831.16	protein_coding	-5.03222946081802	0.187469449244731	7.46576510811269e-07	3.89421039704549e-06	Down
47	1700007L15Rik	ENSMUSG00000097318.2	bidirectional_promoter_lncRNA	0.549081000263443	0.959376102007187	0.412659768181021	0.523716950237115	No
48	1700008J07Rik	ENSMUSG00000101225.1	antisense	-0.0650444672498621	0.312552390207542	0.999999999999999	1	No
49	1700010I14Rik	ENSMUSG00000023873.13	protein_coding	-1.5566836063489	0.540657554032563	0.01357316272658	0.0296252101078925	No
50	1700012D14Rik	ENSMUSG00000110424.1	processed_transcript	2.05035110726062	0.70253959430864	0.00136425190324708	0.00386932053961941	Up
51	1700017B05Rik	ENSMUSG00000032300.7	protein_coding	1.18865802095638	5.61285878461519	0.000221203803612866	0.000743495178634679	No
52	1700018A04Rik	ENSMUSG00000038408.14	lincRNA	-0.683074398061015	0.944847139171242	0.285475738421387	0.391355453049381	No
53	1700018L02Rik	ENSMUSG00000100075.1	antisense	-0.253977424060367	0.181201308575681	0.747043515755913	0.819525177779967	No
54	1700019L13Rik	ENSMUSG00000111639.1	antisense	-3.19508804760709	-0.528290659960998	0.00117875943940805	0.00339428780143564	Down
55	1700020I14Rik	ENSMUSG00000085438.1	lincRNA	0.344555075586596	5.60269963798242	0.244900069918126	0.34612508828677	No
56	1700021F05Rik	ENSMUSG00000019797.11	protein_coding	-1.27245646047454	5.07662443891863	0.000148555107074023	0.000516383862222342	No
57	1700023H06Rik	ENSMUSG00000089827.1	processed_transcript	0.707868571034057	1.09521390746751	0.24215715001432	0.342970779901034	No
58	1700025G04Rik	ENSMUSG00000032666.16	protein_coding	-2.7380209631238	2.51195839065334	9.77404572078725e-09	6.45876256123514e-08	Down
59	1700029J07Rik	ENSMUSG00000071103.9	protein_coding	-0.722038664159241	0.00803326145437613	0.335055855385152	0.444258509694144	No
60	1700030J22Rik	ENSMUSG00000031847.8	protein_coding	-0.117186007816094	-0.239166120711677	0.925537663799395	0.95075705976668	No
61	1700030K09Rik	ENSMUSG00000052794.13	protein_coding	-0.490606839490925	3.19439394581859	0.243301208540815	0.344227864202644	No
62	1700034P13Rik	ENSMUSG00000097893.8	antisense	-0.641552134137851	2.85614000032525	0.13957859557808	0.218001202287142	No
63	1700037C18Rik	ENSMUSG00000005983.15	protein_coding	0.235523776363447	1.0310698895065	0.697257493111884	0.7789805057067	No
64	1700037H04Rik	ENSMUSG00000027327.16	protein_coding	-2.88924806307259	5.11436512078031	2.59458708431958e-15	3.24831653532212e-14	Down
65	1700048O20Rik	ENSMUSG00000043773.5	lincRNA	-4.23692605581056	-0.453151057263708	0.000279419528810461	0.00092185090859518	Down
66	1700052K11Rik	ENSMUSG00000099681.1	antisense	-0.0558967492429087	4.00350693670907	0.875103374731658	0.916457863492018	No
67	1700056E22Rik	ENSMUSG00000044854.7	protein_coding	-0.17994870773716	-0.210901811130208	0.844215546493491	0.892916451216735	No
68	1700066M21Rik	ENSMUSG00000038323.3	protein_coding	-0.85327442871019	3.64913160564195	0.0226889691312252	0.0463254904417976	No
69	1700086O06Rik	ENSMUSG00000097080.8	lincRNA	1.28987043053887	1.67267945594609	0.00727481590598551	0.0170840427426477	No
70	1700088E04Rik	ENSMUSG00000033029.12	protein_coding	-0.357578857891465	1.67135088263508	0.498011502999767	0.604486965882235	No
71	1700096K18Rik	ENSMUSG00000101856.1	lincRNA	-0.814053484021058	0.949113733648892	0.155114658642371	0.237485036919834	No
72	1700109H08Rik	ENSMUSG00000008307.11	protein_coding	0.647924349310474	-0.440249833685215	0.41450189590135	0.525416859878268	No
73	1700120C14Rik	ENSMUSG00000100599.2	processed_transcript	-0.172486977257031	-0.131973724062225	0.927951907371565	0.952508034327631	No
74	1700123O20Rik	ENSMUSG00000040822.7	protein_coding	-0.524562335407306	6.29866631898629	0.104972579274856	0.171788438781593	No
75	1810008I18Rik	ENSMUSG00000100094.1	lincRNA	-7.28213432399755	-0.219152520436927	1.59165183573904e-05	6.65469136680798e-05	Down
76	1810009A15Rik	ENSMUSG00000071653.9	protein_coding	-0.713831822791911	5.86429508010459	0.0611994436881044	0.108573395074428	No
77	1810010H24Rik	ENSMUSG00000078607.5	protein_coding	-3.88051900826054	1.83965876157592	1.59542500039924e-07	9.15051236340097e-07	Down
78	1810013L24Rik	ENSMUSG00000022507.6	protein_coding	-0.547440355535569	5.82270427167829	0.162323901901025	0.246973028841815	No
79	1810014B01Rik	ENSMUSG00000097412.2	transcribed_unprocessed_pseudogene	-2.90756310199666	1.58002674742333	6.18996225862927e-07	3.27326570027831e-06	Down
80	1810021B22Rik	ENSMUSG00000087331.8	antisense	0.402623618250421	1.76129499242695	0.420112618245329	0.530666489361935	No
81	1810022K09Rik	ENSMUSG00000078784.8	protein_coding	-1.20182240178305	5.98265636774515	0.00245552568488982	0.00655247454586259	No
82	1810024B03Rik	ENSMUSG00000044145.2	protein_coding	-0.73945367126309	0.0944754079553648	0.288971786774242	0.394897703930058	No
83	1810026B05Rik	ENSMUSG00000101970.6	processed_transcript	0.910172723009193	3.32748729966638	0.0142094344581361	0.0308683748563686	No
84	1810030O07Rik	ENSMUSG00000044148.6	protein_coding	-1.13142874468072	6.22396082202343	0.000196186516231446	0.000667601225746002	No
85	1810032O08Rik	ENSMUSG00000020812.17	processed_transcript	1.17377973272388	1.89090844331198	0.0242811744752916	0.0490908593030086	No
86	1810037I17Rik	ENSMUSG00000054091.9	protein_coding	-0.236107295201472	6.29339766535529	0.506010786367909	0.612424092690388	No
87	1810043G02Rik	ENSMUSG00000020284.16	protein_coding	0.293253358155165	5.16138852279741	0.354151109111142	0.463984970263632	No
88	1810044D09Rik	ENSMUSG00000100680.1	lincRNA	-0.859413975196486	0.0818079355247386	0.246900825732374	0.348402479461066	No
89	1810049J17Rik	ENSMUSG00000097221.1	protein_coding	-9.51500627890045	1.73231981326527	2.12121388851598e-17	3.14572503842796e-16	Down
90	1810055G02Rik	ENSMUSG00000035372.2	protein_coding	-1.02762861814011	6.26415379809128	0.000527392014822047	0.00164111482284412	No
91	1810058I24Rik	ENSMUSG00000073155.12	lincRNA	-0.770571166470431	6.50211745196748	0.027551975520212	0.0547814908824837	No
92	1810059H22Rik	ENSMUSG00000108207.2	processed_transcript	0.939765002785586	1.83262203869957	0.0526720051237264	0.0955678236624589	No
93	2010001A14Rik	ENSMUSG00000087165.7	processed_transcript	-1.5597749884059	1.06541228585223	0.00840684225847024	0.0194430863261984	No
94	2010111I01Rik	ENSMUSG00000021458.17	protein_coding	0.125743704136955	7.71179810946449	0.673979446145404	0.759242159863021	No
95	2010300F17Rik	ENSMUSG00000097289.1	lincRNA	-3.20491297191682	0.518453488397644	3.22235672773663e-05	0.000127874777182003	Down
96	2010315B03Rik	ENSMUSG00000074829.10	protein_coding	0.487694898382982	3.22272280326637	0.201719074609817	0.295070485050502	No
97	2010320M18Rik	ENSMUSG00000100691.1	lincRNA	1.69126946135696	4.41047499714115	3.50511368204494e-06	1.63284035844239e-05	No
98	2200002D01Rik	ENSMUSG00000030587.5	protein_coding	12.2186917714649	4.27516764706693	4.44546785074631e-45	2.84107733451744e-43	Up
99	2210011C24Rik	ENSMUSG00000074217.8	protein_coding	-1.65941701437067	-0.412798956197007	0.0546913178805099	0.0985119013923397	No
100	2210016F16Rik	ENSMUSG00000021550.6	protein_coding	-9.58744147387719	5.26500744858332	3.01126438790072e-60	3.74205364351996e-58	Down
101	2210016L21Rik	ENSMUSG00000029559.15	protein_coding	0.296538904778876	5.2659451271055	0.367277697246357	0.477916809651285	No
102	2210408F21Rik	ENSMUSG00000087380.7	processed_transcript	-6.04135299038186	2.36365194457559	6.91074739491463e-19	1.1366316272935e-17	Down
103	2210408I21Rik	ENSMUSG00000071252.6	protein_coding	-0.442733249214569	2.92718976536795	0.270773662939653	0.375142018901295	No
104	2300009A05Rik	ENSMUSG00000032403.8	protein_coding	-0.596970015613937	3.50086082393652	0.123611301636011	0.19726984264131	No
105	2310001H17Rik	ENSMUSG00000097354.7	lincRNA	1.30896557750716	1.60349872446712	0.00971676831884537	0.0221106727038358	No
106	2310009A05Rik	ENSMUSG00000098332.2	processed_transcript	-0.619264753039632	4.55013661587429	0.078211701932936	0.133717102119992	No
107	2310009B15Rik	ENSMUSG00000079283.2	protein_coding	0.126738197519709	4.70589851573096	0.73464763972736	0.810031709889986	No
108	2310010J17Rik	ENSMUSG00000097162.2	bidirectional_promoter_lncRNA	-1.19506483176018	0.62275664820141	0.0662253972761695	0.116199641370567	No
109	2310011J03Rik	ENSMUSG00000020133.8	protein_coding	-0.842785022599743	6.36259402805115	0.00504815754905448	0.0123791928495999	No
110	2310015A10Rik	ENSMUSG00000097729.2	processed_transcript	2.42983946550793	1.97007623983597	1.54935807508795e-06	7.67587106893888e-06	Up
111	2310022A10Rik	ENSMUSG00000049643.15	protein_coding	-1.19934705193051	3.33073286519917	0.00165524476057115	0.00460415335370474	No
112	2310022B05Rik	ENSMUSG00000031983.7	protein_coding	-2.73530078042157	6.60636354477582	1.72298311731469e-15	2.18978753953414e-14	Down
113	2310030G06Rik	ENSMUSG00000032062.2	protein_coding	4.73257016993471	3.02297465606569	5.57296148940355e-21	1.06242494530234e-19	Up
114	2310033P09Rik	ENSMUSG00000020441.6	protein_coding	-0.21326936262797	4.15304902137411	0.586541795131844	0.683628087925703	No
115	2310039H08Rik	ENSMUSG00000062619.6	protein_coding	1.53609637628413	4.49562805806613	2.95821164448387e-05	0.000118372565535534	No
116	2310057M21Rik	ENSMUSG00000040177.10	protein_coding	0.621999807670931	4.25950920963926	0.0619179865176814	0.10967418464482	No
117	2310058D17Rik	ENSMUSG00000085379.1	processed_transcript	0.152272093327188	0.364115649912832	0.832418467587816	0.884061743570158	No
118	2310061I04Rik	ENSMUSG00000050705.15	protein_coding	-0.67318409354359	4.00496493562622	0.0936620425776522	0.156018154826197	No
119	2310068J16Rik	ENSMUSG00000100084.2	antisense	0.419784317453364	-0.419931669624956	0.646998270714667	0.73600303367194	No
120	2410002F23Rik	ENSMUSG00000045411.16	protein_coding	1.42712820614756	5.21428364423699	5.89090140003009e-06	2.64686266119196e-05	No
121	2410004B18Rik	ENSMUSG00000036873.13	protein_coding	0.404327546240746	4.28039798264038	0.262975290478982	0.366043494453269	No
122	2410006H16Rik	ENSMUSG00000086841.1	processed_transcript	-0.596388859635741	6.4884980127357	0.0904647406031522	0.151303394963994	No
123	2410015M20Rik	ENSMUSG00000049760.6	protein_coding	-0.179863110547286	6.89888143251131	0.604397969778962	0.699764135422637	No
124	2410022M11Rik	ENSMUSG00000100017.2	bidirectional_promoter_lncRNA	-0.123859881452207	2.20518492363146	0.816753759199477	0.872584566165727	No
125	2410131K14Rik	ENSMUSG00000032840.7	protein_coding	-0.535523790975432	4.37767703842569	0.106123252568576	0.173396660910989	No
126	2500002B13Rik	ENSMUSG00000096917.2	processed_transcript	-2.05602334154245	1.23303399219843	0.000622338608867924	0.00190259828465066	Down
127	2500004C02Rik	ENSMUSG00000073236.4	processed_transcript	0.735222191397798	-0.169085126725896	0.40660632296394	0.517551542156586	No
128	2510002D24Rik	ENSMUSG00000071632.10	protein_coding	0.920956742751554	3.7531908097342	0.00988575513393898	0.0224381396334509	No
129	2510009E07Rik	ENSMUSG00000043391.10	protein_coding	-1.52680686581105	3.24262560125959	0.00039049485182302	0.00125019833165953	No
130	2510016D11Rik	ENSMUSG00000106825.1	TEC	2.30107875981051	-0.544347948770565	0.00869991090183618	0.0200448934272177	Up
131	2510039O18Rik	ENSMUSG00000044496.6	protein_coding	-1.60548021441696	4.91060783074932	4.09969762174157e-06	1.8888445513695e-05	No
132	2510046G10Rik	ENSMUSG00000066175.2	antisense	2.71954935833936	-0.246348593920551	0.000266831016042057	0.000882923832914313	Up
133	2610001J05Rik	ENSMUSG00000052419.7	protein_coding	-0.910425632921873	5.45249226678309	0.0068594114986711	0.0162449553068052	No
134	2610002M06Rik	ENSMUSG00000031242.7	protein_coding	0.0801319411878209	3.18812387493162	0.849751741044363	0.896844865641742	No
135	2610005L07Rik	ENSMUSG00000071793.12	transcribed_unprocessed_pseudogene	0.227344871117516	5.40782592347866	0.483707822927358	0.590489602647632	No
136	2610008E11Rik	ENSMUSG00000060301.6	protein_coding	-0.0420913462689421	5.54541641325391	0.902746676221013	0.93514689268001	No
137	2610021A01Rik	ENSMUSG00000091474.2	protein_coding	1.01536571756578	3.21893299186708	0.0176099049041192	0.037172465196317	No
138	2610035D17Rik	ENSMUSG00000087259.7	lincRNA	0.746463156431241	1.30535150376657	0.208209327448755	0.303012078040527	No
139	2610044O15Rik8	ENSMUSG00000071302.10	protein_coding	-0.465732009526995	3.48219479224726	0.210261929389471	0.30563471832948	No
140	2610203C22Rik	ENSMUSG00000079671.8	processed_transcript	-0.274335026079679	1.03438813185397	0.655879597726928	0.743969330054974	No
141	2610301B20Rik	ENSMUSG00000059482.15	protein_coding	0.516909448356968	5.03017667716297	0.0904708847765478	0.151303394963994	No
142	2610306M01Rik	ENSMUSG00000100164.1	bidirectional_promoter_lncRNA	1.32017742416625	2.91426272010149	0.00208616271386693	0.00565509791613979	No
143	2610507B11Rik	ENSMUSG00000010277.7	protein_coding	-0.106573936247339	7.5537524709226	0.743145109924931	0.816449780640348	No
144	2700033N17Rik	ENSMUSG00000086328.1	lincRNA	1.19161870306249	-0.444655395103973	0.203254248998313	0.296669415530871	No
145	2700038G22Rik	ENSMUSG00000097180.5	lincRNA	1.518362782746	-0.119301364248427	0.0255162280339985	0.0512501191925013	No
146	2700049A03Rik	ENSMUSG00000034601.17	protein_coding	0.0443810835315919	2.75795565546983	0.926008143528185	0.951080016741543	No
147	2700054A10Rik	ENSMUSG00000117042.1	lincRNA	2.36947185620608	1.25640601646489	1.15465609659506e-05	4.92269360622693e-05	Up
148	2700062C07Rik	ENSMUSG00000024273.8	protein_coding	0.121490195548072	4.13203187621095	0.725493896927119	0.802047247994965	No
149	2700081O15Rik	ENSMUSG00000053080.10	protein_coding	-0.0984503099249345	1.87622645676705	0.862698146124777	0.906535532347372	No
150	2700097O09Rik	ENSMUSG00000062198.5	protein_coding	0.217572414635529	2.64038578898875	0.655246677578759	0.743432721259999	No
151	2810001G20Rik	ENSMUSG00000087497.7	antisense	2.18597128875376	1.3681381132526	4.07161003846053e-05	0.000158990626494555	Up
152	2810002D19Rik	ENSMUSG00000045464.5	processed_transcript	0.609978852426575	2.11821834299539	0.172420305955802	0.260035164201913	No
153	2810004N23Rik	ENSMUSG00000031984.8	protein_coding	-0.487039877316559	5.18861120172601	0.14445818469989	0.224239335745689	No
154	2810006K23Rik	ENSMUSG00000047635.6	protein_coding	0.141634809828832	3.1242397450543	0.750169136092394	0.822028653572088	No
155	2810013P06Rik	ENSMUSG00000099881.1	bidirectional_promoter_lncRNA	2.05337833642894	3.97184247261979	6.88318192226407e-09	4.62821566025582e-08	Up
156	2810021J22Rik	ENSMUSG00000020491.15	protein_coding	-0.518503307159008	2.23865765455097	0.250473856176599	0.352296124894795	No
157	2810025M15Rik	ENSMUSG00000049881.13	transcribed_processed_pseudogene	-0.455739812468637	3.36400464807796	0.259604516272468	0.362517137955759	No
158	2810029C07Rik	ENSMUSG00000096995.2	bidirectional_promoter_lncRNA	3.81824532226433	-0.243285577813342	5.46380847210164e-05	0.000208705430083371	Up
159	2810032G03Rik	ENSMUSG00000037735.7	lincRNA	-7.18405965178709	-0.296311381261437	6.32093055844566e-06	2.82119085550047e-05	Down
160	2810402E24Rik	ENSMUSG00000099966.1	antisense	1.06116873969979	1.46458732781871	0.0352373035060364	0.0679734278949786	No
161	2810403D21Rik	ENSMUSG00000086629.8	processed_transcript	0.356943236542141	1.32916924866577	0.516825510384002	0.622202652930005	No
162	2810407A14Rik	ENSMUSG00000055972.5	lincRNA	-4.14651355456562	0.212284968293561	1.02840894466139e-05	4.42664414570253e-05	Down
163	2810408A11Rik	ENSMUSG00000018570.17	protein_coding	-0.215533554937596	0.682249419000329	0.770057647456555	0.837108673782151	No
164	2810408I11Rik	ENSMUSG00000087213.2	processed_transcript	-2.18575751310392	-0.516596438288927	0.0267926116944953	0.0533982241686696	No
165	2810410L24Rik	ENSMUSG00000075389.3	processed_transcript	3.25813912528261	-0.686758769504894	0.00176790938001655	0.00488312652586996	Up
166	2810414N06Rik	ENSMUSG00000100594.1	lincRNA	-0.0902194152019512	0.790583535870957	0.910994245136015	0.941075566808071	No
167	2810425M01Rik	ENSMUSG00000097811.1	lincRNA	-0.809020912203689	0.309128723246157	0.29256078775064	0.399070874316632	No
168	2810433D01Rik	ENSMUSG00000086283.7	lincRNA	-6.42079522160888	2.20108096081615	2.36416833452262e-16	3.20500032501294e-15	Down
169	2810457G06Rik	ENSMUSG00000115410.1	antisense	-2.83674447839902	0.243981071546551	0.00145388652970647	0.00410446174067953	Down
170	2900011O08Rik	ENSMUSG00000044117.12	protein_coding	-8.97197652579641	1.23822555614545	1.75147635566759e-13	1.87602267912328e-12	Down
171	2900026A02Rik	ENSMUSG00000051339.10	protein_coding	1.407349871295	5.61465878894963	0.000281893210211763	0.00092887031039825	No
172	2900041M22Rik	ENSMUSG00000054418.6	processed_transcript	-7.33682497238122	-0.173749574468628	5.39103682793793e-06	2.44023963803558e-05	Down
173	2900052L18Rik	ENSMUSG00000043993.6	processed_transcript	0.873931851075785	0.189859446783616	0.198330640203356	0.291288632323182	No
174	2900076A07Rik	ENSMUSG00000097277.7	lincRNA	0.0975891940913357	2.19632877706809	0.846922524900366	0.894838724371632	No
175	2900093K20Rik	ENSMUSG00000099632.1	antisense	2.34763311933791	-0.361642402351065	0.0036588180728	0.00931430147098802	Up
176	2900097C17Rik	ENSMUSG00000102869.2	lincRNA	0.501536781493696	7.31897377728715	0.106556540844323	0.174016502282804	No
177	3010003L21Rik	ENSMUSG00000085355.2	antisense	0.213548403892588	0.0112935195716566	0.79549540052887	0.856711905833571	No
178	3110001I22Rik	ENSMUSG00000079737.4	protein_coding	-0.210847665900101	2.17329381026954	0.654672336008709	0.742906689910618	No
179	3110009E18Rik	ENSMUSG00000026388.15	protein_coding	0.275592704182424	1.66062321492119	0.597772378861898	0.693945428311179	No
180	3110021N24Rik	ENSMUSG00000094958.1	protein_coding	-0.635635616084399	0.0290295672478988	0.406271704021747	0.517174669418179	No
181	3110039I08Rik	ENSMUSG00000074415.14	processed_transcript	-1.81205278745259	2.91194468129001	9.05439209305517e-05	0.000328963173472911	No
182	3110039M20Rik	ENSMUSG00000104861.1	lincRNA	-11.4668205051692	3.58209905639886	6.42517697215143e-35	2.69475937947639e-33	Down
183	3110040N11Rik	ENSMUSG00000025102.14	protein_coding	-0.250861986330173	4.53148243248717	0.444561181394259	0.554986165402338	No
184	3110056K07Rik	ENSMUSG00000085622.9	processed_transcript	0.893762278225954	1.03773644660536	0.105946055419306	0.173157344414236	No
185	3110070M22Rik	ENSMUSG00000074635.2	protein_coding	0.459604145625001	1.73596582003618	0.331037873927275	0.440148534374674	No
186	3110082I17Rik	ENSMUSG00000053553.11	protein_coding	-1.38981043908243	3.38609257514639	0.000303502898872154	0.000993248574923963	No
187	3222401L13Rik	ENSMUSG00000073590.3	lincRNA	-2.26970807821459	-0.189366242167355	0.00565349607372152	0.0137083235420807	Down
188	3300002I08Rik	ENSMUSG00000063364.10	protein_coding	0.587776582623388	1.99962959167335	0.197622959622231	0.290471771009743	No
189	3425401B19Rik	ENSMUSG00000071540.4	protein_coding	-6.83064060350576	-0.575410988122653	5.47386472616229e-05	0.000208825294172325	Down
190	3830406C13Rik	ENSMUSG00000033111.16	protein_coding	-0.444525725818295	5.21394326009901	0.158438575796862	0.241884214056385	No
191	3830408C21Rik	ENSMUSG00000071181.2	processed_transcript	1.14642583330739	0.396360285787142	0.0546239074944829	0.0984168965610759	No
192	3930402G23Rik	ENSMUSG00000038917.4	lincRNA	-8.14772629766041	0.509983227232902	2.53349636050434e-09	1.8251237066199e-08	Down
193	4430402I18Rik	ENSMUSG00000064202.15	protein_coding	-0.700847559464036	-0.0149739282234908	0.376701004994114	0.487343762100058	No
194	4632404H12Rik	ENSMUSG00000042579.2	lincRNA	2.3056552482276	1.34744773834618	8.72235146021448e-05	0.000318018687714041	Up
195	4632415L05Rik	ENSMUSG00000048106.5	lincRNA	0.0845829273732465	3.69288569290743	0.817109796598419	0.872776011153791	No
196	4632427E13Rik	ENSMUSG00000074024.5	bidirectional_promoter_lncRNA	2.30052458103529	2.99913515270786	3.52160963066448e-07	1.92597892637115e-06	Up
197	4732440D04Rik	ENSMUSG00000090031.2	antisense	0.16677993834545	1.58478430492534	0.760057927774838	0.829800492041496	No
198	4732471J01Rik	ENSMUSG00000053714.8	antisense	0.385601467165287	-0.12778027433208	0.636110938418978	0.726079682303207	No
199	4732491K20Rik	ENSMUSG00000097350.2	bidirectional_promoter_lncRNA	2.09795144416074	2.95156797810232	5.41380362456293e-07	2.88442471001425e-06	Up
200	4732496C06Rik	ENSMUSG00000108456.1	lincRNA	1.94932105290847	2.01651887130696	9.96343749915019e-05	0.000358496768568618	No
201	4833417C18Rik	ENSMUSG00000086015.1	processed_transcript	1.08342680850656	-0.672300856698562	0.280497478022022	0.385989608585415	No
202	4833419F23Rik	ENSMUSG00000117401.1	lincRNA	-0.951233527986824	0.381479031473292	0.146847474283112	0.227235779153869	No
203	4833420G17Rik	ENSMUSG00000062822.8	protein_coding	0.480187733411798	4.9865949131178	0.116208882729676	0.187479194027526	No
204	4833422C13Rik	ENSMUSG00000074782.3	antisense	3.26924140463688	-0.408905815557796	0.000234956298063946	0.000785391899456094	Up
205	4833423E24Rik	ENSMUSG00000075217.1	protein_coding	-8.31220571079087	0.656112914883246	4.7365445982508e-08	2.90668335862478e-07	Down
206	4833439L19Rik	ENSMUSG00000025871.18	protein_coding	-0.865834112425792	7.92795772803621	0.00432704919153822	0.0108003212199432	No
207	4833445I07Rik	ENSMUSG00000103103.1	lincRNA	1.00645747468001	0.223123014614093	0.124240896210162	0.198172322727923	No
208	4921504A21Rik	ENSMUSG00000097626.5	antisense	-7.74786979621266	0.167972613500524	1.69813048902369e-07	9.69400650497105e-07	Down
209	4921524J17Rik	ENSMUSG00000036934.9	protein_coding	-0.911488888905637	4.58578013155389	0.00885420603227138	0.0203410303250795	No
210	4921531C22Rik	ENSMUSG00000085704.1	processed_transcript	-0.306736099731554	0.556926037439094	0.666777161679951	0.752887118198437	No
211	4930402H24Rik	ENSMUSG00000027309.18	protein_coding	-0.0376041692372384	5.13552109943067	0.923782852144793	0.950172858670415	No
212	4930430F08Rik	ENSMUSG00000046567.10	protein_coding	-0.89430948694362	4.25830924481277	0.0157277855224051	0.0337138810886758	No
213	4930431P19Rik	ENSMUSG00000109147.1	transcribed_processed_pseudogene	1.63268712369434	0.507733341230289	0.00723883870962191	0.0170114610964517	No
214	4930451G09Rik	ENSMUSG00000022543.9	transcribed_unitary_pseudogene	-0.411325881506184	0.398276363235513	0.583498995996744	0.681502047278069	No
215	4930453N24Rik	ENSMUSG00000059920.9	protein_coding	0.102539851395108	5.11403852152711	0.740519784989018	0.814449549153019	No
216	4930481B07Rik	ENSMUSG00000085956.1	processed_transcript	0.800145515939971	-0.572142147995065	0.333113087614144	0.442294296484905	No
217	4930486L24Rik	ENSMUSG00000050345.9	protein_coding	-0.299189220777151	6.21233275710907	0.532552601335265	0.635775525931382	No
218	4930500M09Rik	ENSMUSG00000044306.4	antisense	-9.87396712653857	2.0643232490703	1.73036258005638e-19	2.97352063853222e-18	Down
219	4930503L19Rik	ENSMUSG00000044906.6	protein_coding	0.41079872580782	3.04889582249247	0.334891018610769	0.44421549325708	No
220	4930515G01Rik	ENSMUSG00000092183.1	antisense	-0.125435944441966	-0.242156822576776	0.924048591860983	0.950172858670415	No
221	4930522L14Rik	ENSMUSG00000072762.9	protein_coding	-0.0291844242279405	3.25875627674441	0.945154232154754	0.965072652902386	No
222	4930523C07Rik	ENSMUSG00000090394.8	protein_coding	-1.47295038982337	4.53055866860297	1.73269593257146e-05	7.20176900310981e-05	No
223	4930526A20Rik	ENSMUSG00000085521.4	transcribed_processed_pseudogene	-0.768852265583967	0.343489046884115	0.23715048604799	0.336768243915996	No
224	4930550C14Rik	ENSMUSG00000005131.4	protein_coding	-7.25210551137094	-0.243379997068787	1.7729834455955e-05	7.35782647598552e-05	Down
225	4930556M19Rik	ENSMUSG00000096971.2	processed_transcript	1.399491277509	1.38681122272702	0.00739011042365528	0.0173123881996644	No
226	4930562D21Rik	ENSMUSG00000086608.1	antisense	-1.93749580961262	1.07761082426041	0.00148688416664922	0.00418792705154231	No
227	4930563E22Rik	ENSMUSG00000053574.4	processed_transcript	-0.276275657936733	-0.166701495899657	0.766313591052722	0.834661151235075	No
228	4930579G24Rik	ENSMUSG00000027811.9	protein_coding	-0.528972335645806	1.75824784782468	0.394673277344274	0.505852681111593	No
229	4930581F22Rik	ENSMUSG00000070315.12	processed_transcript	-0.00245561229267977	0.114379308820781	1	1	No
230	4930594M22Rik	ENSMUSG00000085423.1	antisense	1.20089608763374	-0.167226224881352	0.10336228321383	0.169649651829866	No
231	4930594M22Rik	ENSMUSG00000075463.3	processed_transcript	1.20089608763374	-0.167226224881352	0.10336228321383	0.169649651829866	No
232	4931406C07Rik	ENSMUSG00000031938.15	protein_coding	-0.791885293181191	4.1359132021382	0.0178187083265987	0.0375600572406599	No
233	4931406P16Rik	ENSMUSG00000066571.13	protein_coding	1.77801213289989	6.11493294422942	6.49986147681282e-07	3.43038304680711e-06	No
234	4931414P19Rik	ENSMUSG00000022179.5	protein_coding	-1.56385474028086	1.98886807368442	0.011264358862367	0.0251797069106976	No
235	4931422A03Rik	ENSMUSG00000046085.7	protein_coding	1.87062475981838	0.0131787447555373	0.0352225320943528	0.0679588273775603	No
236	4931428F04Rik	ENSMUSG00000014837.15	protein_coding	-0.562116921533007	0.596126040727178	0.354963933615442	0.464769796520552	No
237	4931440P22Rik	ENSMUSG00000074580.11	transcribed_processed_pseudogene	-2.80949069573487	0.213525726680796	0.000523487009542467	0.00163161150837655	Down
238	4932438A13Rik	ENSMUSG00000037270.18	protein_coding	0.901116103096703	4.82695182406271	0.0138590568121166	0.0301853945919209	No
239	4932441J04Rik	ENSMUSG00000097216.3	processed_transcript	-2.3424953847586	1.13518121136846	0.000126029368713701	0.000444297388365271	Down
240	4933404O12Rik	ENSMUSG00000097908.7	lincRNA	0.362225623637355	2.30336160021382	0.441209728596127	0.551707422667346	No
241	4933407K13Rik	ENSMUSG00000087396.7	processed_transcript	1.11927720592121	0.697415009594542	0.0507685371875704	0.0925389837830208	No
242	4933412E12Rik	ENSMUSG00000112627.1	bidirectional_promoter_lncRNA	-1.60863164691938	3.20506080873364	5.1580671516737e-05	0.00019761933851589	No
243	4933421O10Rik	ENSMUSG00000085037.1	processed_transcript	-3.10481242756265	1.02993845314781	6.07960812144841e-06	2.72162843889123e-05	Down
244	4933427D14Rik	ENSMUSG00000020807.14	protein_coding	0.0446930494977808	2.3672149388448	0.925284977582716	0.950643013407153	No
245	4933431E20Rik	ENSMUSG00000086968.8	antisense	0.184410849632836	3.60556611275089	0.635060185700579	0.725250404381167	No
246	4933433N18Rik	ENSMUSG00000113227.1	lincRNA	7.56710081721111	-0.360394705476248	2.65525045917833e-07	1.47929084319769e-06	Up
247	4933434E20Rik	ENSMUSG00000027942.16	protein_coding	0.168449653128009	7.06110229105683	0.656801629715614	0.74475622443505	No
248	4933439C10Rik	ENSMUSG00000072893.12	processed_transcript	-1.04534795752915	0.00997616497083947	0.144719199494029	0.224488716644634	No
249	4933440N22Rik	ENSMUSG00000042087.5	TEC	-1.94107556175786	-0.0418540329074767	0.0120965324291404	0.026785606621266	No
250	5031425E22Rik	ENSMUSG00000073147.3	lincRNA	0.162275879105131	3.40784867022272	0.705790934574054	0.785701736307098	No
251	5031434C07Rik	ENSMUSG00000044574.5	antisense	-3.60904446665902	1.08855294575068	1.18659289694824e-06	5.99821592088221e-06	Down
252	5031434O11Rik	ENSMUSG00000097885.7	processed_transcript	-0.93997696189308	0.717360882073844	0.126534093273468	0.201114882262342	No
253	5031439G07Rik	ENSMUSG00000036046.14	protein_coding	2.484775930678	3.99679994158903	3.48696714699742e-09	2.45790893276536e-08	Up
254	5330406M23Rik	ENSMUSG00000104030.1	TEC	1.94716637873412	-0.187218910531258	0.0071664845317327	0.0168709680583029	No
255	5330438D12Rik	ENSMUSG00000052291.8	processed_transcript	0.306711432524402	-0.162668290774039	0.699953133824743	0.781146766095283	No
256	5430403G16Rik	ENSMUSG00000072763.2	protein_coding	-0.768597492727812	2.24513741912647	0.100454443938777	0.165423201484949	No
257	5430405H02Rik	ENSMUSG00000085741.8	processed_transcript	-0.977969056366298	1.68344885440189	0.0637626443350668	0.112555366252917	No
258	5430416N02Rik	ENSMUSG00000097772.7	lincRNA	-1.32346514453759	2.49124192191475	0.00673067221121054	0.0159682431936816	No
259	5530601H04Rik	ENSMUSG00000087174.7	processed_transcript	0.702649407487597	3.84988705817042	0.0497583051746348	0.0911183263403976	No
260	5730405O15Rik	ENSMUSG00000087424.1	processed_transcript	-2.51170285427032	1.06593413607086	5.72448796991496e-05	0.000217644059615379	Down
261	5730409E04Rik	ENSMUSG00000073755.4	protein_coding	0.147181149706371	4.09269807605012	0.717099776508354	0.795068691980061	No
262	5730455P16Rik	ENSMUSG00000057181.15	protein_coding	0.553356898241743	6.00740453589786	0.06298206880179	0.111367897943191	No
263	5730480H06Rik	ENSMUSG00000029089.8	protein_coding	-2.1542613966524	3.23354052893383	2.29740116354189e-07	1.29172270699186e-06	Down
264	5730507A11Rik	ENSMUSG00000107468.1	TEC	2.96323019536128	-0.235864082092098	0.000394956193628432	0.00126297523819089	Up
265	5830417I10Rik	ENSMUSG00000078684.8	unprocessed_pseudogene	0.189210793024795	4.50120042606156	0.565840436904692	0.666269916099129	No
266	5830462I19Rik	ENSMUSG00000091102.1	TEC	0.492006465065559	-0.450360111368472	0.565398006718826	0.665982679320112	No
267	5930403N24Rik	ENSMUSG00000046463.5	processed_transcript	-2.65831042932815	0.297149212216811	0.00161119961510229	0.00449468094664059	Down
268	5930420M18Rik	ENSMUSG00000107201.1	TEC	0.88640313194973	-0.461063961604101	0.261975681707371	0.36495491220621	No
269	5930430L01Rik	ENSMUSG00000106951.1	lincRNA	0.930438717082036	3.86973307629593	0.00782445320204776	0.0182284571217085	No
270	6030400A10Rik	ENSMUSG00000105326.1	TEC	4.60660117104776	0.0973633798685417	3.30101313068426e-07	1.81272083579842e-06	Up
271	6030443J06Rik	ENSMUSG00000097207.7	lincRNA	-1.53630919690183	0.436459506783468	0.0171341191385045	0.0362765440854818	No
272	6030458C11Rik	ENSMUSG00000022195.7	protein_coding	0.780483508303536	4.53884752039651	0.0199764476370412	0.0415214346812343	No
273	6230400D17Rik	ENSMUSG00000097577.2	antisense	0.717804954321564	0.286569375214674	0.262330306816205	0.365373085074749	No
274	6330403L08Rik	ENSMUSG00000075585.3	antisense	2.14411407232718	0.991991562933683	0.00362558002069002	0.00924177776935347	Up
275	6330418K02Rik	ENSMUSG00000085227.1	antisense	-0.727039073977467	1.18785899430215	0.182223071518966	0.272037357381095	No
276	6330549D23Rik	ENSMUSG00000045327.7	transcribed_processed_pseudogene	0.767694508750458	0.390420305160249	0.203029141892139	0.296469819751322	No
277	6330562C20Rik	ENSMUSG00000093424.3	antisense	-2.55058874622893	0.577040479260837	0.000247287440885714	0.000823943580965036	Down
278	6430511E19Rik	ENSMUSG00000102555.1	TEC	2.268633276268	0.68283568996165	0.000818941853062812	0.00244843363999911	Up
279	6430548M08Rik	ENSMUSG00000031824.15	protein_coding	-0.598392136391769	2.14196064991359	0.220175107146878	0.317217071464585	No
280	6430573P05Rik	ENSMUSG00000102545.1	lincRNA	-0.810270998168296	-0.474780006428562	0.318616063823398	0.427144760021359	No
281	6430590A07Rik	ENSMUSG00000097583.2	processed_transcript	1.12051549534983	0.138077979927832	0.0849004864647099	0.143634114312728	No
282	6530402F18Rik	ENSMUSG00000079499.9	processed_transcript	-1.34481599933181	3.73883993074623	0.00188266265834071	0.00516184178500319	No
283	6720427I07Rik	ENSMUSG00000097375.3	lincRNA	1.31109819543049	0.5371137470281	0.0334337101540719	0.0649933117001446	No
284	6720489N17Rik	ENSMUSG00000072066.7	protein_coding	-2.31370699989588	1.01244598811204	0.000207037580831944	0.000701856876066056	Down
285	6820431F20Rik	ENSMUSG00000071796.13	transcribed_unprocessed_pseudogene	0.757573341781643	6.04617586769132	0.0505966268051447	0.0923008465885343	No
286	8030462N17Rik	ENSMUSG00000047466.10	protein_coding	0.245685920432336	4.10087350899023	0.535972278950348	0.638891904768862	No
287	8430429K09Rik	ENSMUSG00000034587.8	processed_transcript	0.832413996983736	1.42130442663201	0.0978315558788291	0.161798806093625	No
288	9030025P20Rik	ENSMUSG00000116953.1	protein_coding	0.655908560995554	2.69688599471058	0.15169509697532	0.233130600738361	No
289	9030407P20Rik	ENSMUSG00000097343.2	processed_transcript	0.228416881162531	0.97172476067664	0.724105083830461	0.801039756848715	No
290	9130008F23Rik	ENSMUSG00000054951.3	protein_coding	-2.85069215209044	0.964343490140822	1.03893584787493e-05	4.46479603404719e-05	Down
291	9130019O22Rik	ENSMUSG00000030823.6	protein_coding	-5.95371640961026	1.77986951881761	8.49163753989666e-15	1.01664823749289e-13	Down
292	9130023H24Rik	ENSMUSG00000062944.4	protein_coding	0.676086143754161	3.33929550472176	0.072135553678055	0.125000809026879	No
293	9130024F11Rik	ENSMUSG00000087022.4	processed_transcript	1.18532047851289	0.279565151591705	0.0628635585937178	0.111172989838752	No
294	9130221H12Rik	ENSMUSG00000090330.2	antisense	0.404318343257158	0.545405535456388	0.54714691855322	0.649751263631189	No
295	9130401M01Rik	ENSMUSG00000101892.1	protein_coding	0.314790135987707	5.42664697646021	0.323185503441543	0.431809791595925	No
296	9230114K14Rik	ENSMUSG00000097145.5	processed_transcript	-1.84125808054958	2.28785679290191	0.000564719811483917	0.00174072223011613	No
297	9330020H09Rik	ENSMUSG00000091050.1	antisense	2.31927173130043	0.63898956759544	0.000940155039193687	0.00277069808376334	Up
298	9330151L19Rik	ENSMUSG00000097061.2	bidirectional_promoter_lncRNA	1.21236643392428	1.23612251776911	0.0230418931513742	0.0469406873079225	No
299	9330154J02Rik	ENSMUSG00000056031.13	processed_transcript	-0.627736392058862	0.571657340190169	0.387412435471097	0.498319177348821	No
300	9330159M07Rik	ENSMUSG00000097177.8	processed_transcript	-1.00207841852322	0.557938880579165	0.116742612367145	0.188046399493453	No
301	9330162G02Rik	ENSMUSG00000109536.1	TEC	1.79495290298556	2.16490787166137	0.000296715965282163	0.000973173257588443	No
302	9330182L06Rik	ENSMUSG00000056004.16	protein_coding	-4.45309074995805	-0.287957194972725	5.74552902761556e-05	0.000218382172414694	Down
303	9330188P03Rik	ENSMUSG00000115149.1	processed_transcript	0.6764124931687	0.738206112113845	0.258314890014479	0.361129597800451	No
304	9430015G10Rik	ENSMUSG00000059939.13	protein_coding	0.830982579045144	1.52018732651464	0.10394793013147	0.170444125875926	No
305	9430018G01Rik	ENSMUSG00000107709.1	antisense	0.308465163713192	0.937894292907637	0.623001911357211	0.715646430804003	No
306	9430038I01Rik	ENSMUSG00000040139.14	protein_coding	0.598964040939208	1.90641838654853	0.215831249992041	0.31214129376543	No
307	9430060I03Rik	ENSMUSG00000100632.1	antisense	0.338001819895112	0.277327659208753	0.641985196100066	0.731478335755071	No
308	9430064I24Rik	ENSMUSG00000108402.1	TEC	1.31216968476048	-0.475786062320763	0.0787765839884039	0.134542551660012	No
309	9530018F02Rik	ENSMUSG00000112150.1	bidirectional_promoter_lncRNA	2.32861412071635	-0.0186045039122941	0.00123031014642772	0.00352820352034325	Up
310	9530026P05Rik	ENSMUSG00000097462.7	antisense	-6.98944111612378	-0.453259389294614	5.56013056695299e-05	0.000211815249330332	Down
311	9530053A07Rik	ENSMUSG00000078776.9	protein_coding	-1.87268450705358	1.7183655612982	0.000702688131918928	0.00212740298183711	No
312	9530068E07Rik	ENSMUSG00000036275.13	protein_coding	-0.276785970333647	9.26544654230844	0.364696383451758	0.475260225366624	No
313	9530077C05Rik	ENSMUSG00000036411.10	protein_coding	-0.755299939260227	3.16448135343175	0.0576908948205155	0.103057300597117	No
314	9530082P21Rik	ENSMUSG00000097006.7	antisense	0.796667981410914	1.36966555863677	0.158929409497293	0.242523206920201	No
315	9530085L11Rik	ENSMUSG00000107742.1	TEC	1.64431311290549	-0.200035570642369	0.0205897636827602	0.0426313047729495	No
316	9530086O07Rik	ENSMUSG00000108076.1	TEC	2.53609067583519	0.747474473649101	5.58301840712505e-05	0.000212626816237302	Up
317	9630010A21Rik	ENSMUSG00000103867.1	TEC	-0.111981439614714	0.105886279801316	0.933655292212217	0.956460398197097	No
318	9630050E16Rik	ENSMUSG00000115275.1	TEC	-0.00931174606665358	-0.074381400513676	1	1	No
319	9830144P21Rik	ENSMUSG00000087528.1	processed_transcript	0.248669394391973	0.746058860530105	0.762888880268097	0.832281877912383	No
320	9930012K11Rik	ENSMUSG00000044551.13	protein_coding	2.67798385866786	4.41438805725077	7.85382363761497e-15	9.43654136440738e-14	Up
321	9930014A18Rik	ENSMUSG00000097493.3	processed_transcript	-1.53015087329864	0.929945488453394	0.0156230345940974	0.0335321841176044	No
322	9930021J03Rik	ENSMUSG00000046138.15	protein_coding	1.74511535962135	3.45399317921134	1.80517681426566e-05	7.4729420185871e-05	No
323	9930104L06Rik	ENSMUSG00000044730.17	protein_coding	-1.33572427048423	1.25292729354777	0.0226915858851336	0.0463254904417976	No
324	9930111J21Rik1	ENSMUSG00000069893.10	protein_coding	-5.21570719831952	1.61585227109975	4.47490402757473e-12	4.18812321855512e-11	Down
325	9930111J21Rik2	ENSMUSG00000069892.9	protein_coding	-4.14162847217483	3.83406068622982	6.82417591832567e-16	9.00563077677963e-15	Down
326	A030001D20Rik	ENSMUSG00000110357.1	antisense	-4.25118096737499	0.761137684873621	1.61287639461835e-07	9.2387597491135e-07	Down
327	A130010J15Rik	ENSMUSG00000079144.7	protein_coding	0.42076591588411	3.33422119721537	0.254614647187516	0.357221741574708	No
328	A130012E19Rik	ENSMUSG00000112822.1	TEC	0.463581840604181	0.568724016900787	0.526656497125479	0.630981686120429	No
329	A130051J06Rik	ENSMUSG00000097643.1	antisense	0.442537543148466	0.492941907227304	0.482803982403881	0.589812335509372	No
330	A230020J21Rik	ENSMUSG00000097845.2	antisense	-6.66216076507939	-0.704998100770913	0.000135604230036311	0.000474933291053583	Down
331	A230050P20Rik	ENSMUSG00000038884.14	protein_coding	-8.60444876098534	0.910261450859717	1.96661601362628e-11	1.73416251766612e-10	Down
332	A230060F14Rik	ENSMUSG00000097692.2	antisense	-0.0718479733922356	0.475027821691352	0.946972929579773	0.966194593879438	No
333	A230065N10Rik	ENSMUSG00000092071.1	antisense	1.95431805320351	0.625031175746078	0.00181833877370152	0.00501107282994827	No
334	A230072C01Rik	ENSMUSG00000086877.7	processed_transcript	0.330474058691478	0.95351637418107	0.567770297219168	0.667956272701478	No
335	A330023F24Rik	ENSMUSG00000096929.7	processed_transcript	1.3942482353799	1.22411416847257	0.019654356413432	0.0409089822308732	No
336	A330035P11Rik	ENSMUSG00000085615.2	lincRNA	-2.33802238674888	0.568816474177163	0.000840675732139126	0.00250448590478118	Down
337	A330069E16Rik	ENSMUSG00000097868.1	lincRNA	-0.673477883599476	0.591036582787159	0.332844077653196	0.442084712979897	No
338	A330074K22Rik	ENSMUSG00000097960.1	lincRNA	-3.28990209251282	0.593585710041144	3.21861053049755e-05	0.000127763892131936	Down
339	A430005L14Rik	ENSMUSG00000047613.10	protein_coding	-0.255719657430772	4.41092261190367	0.470883581429855	0.579207088843377	No
340	A430018G15Rik	ENSMUSG00000085315.7	processed_transcript	0.205086148221162	0.918844159234381	0.714333830411647	0.792909960958954	No
341	A430033K04Rik	ENSMUSG00000056014.15	protein_coding	0.921865210710326	2.62438872592359	0.029446403862939	0.0581262224216068	No
342	A430046D13Rik	ENSMUSG00000097353.1	lincRNA	0.661521073307284	-0.313919375991327	0.398284931415503	0.509362092184534	No
343	A430103D13Rik	ENSMUSG00000112096.1	TEC	-0.185250451751189	0.264063668461118	0.816881825720935	0.872601956622148	No
344	A530013C23Rik	ENSMUSG00000006462.6	lincRNA	1.24082675046937	1.40654948294054	0.016577405531941	0.0352647582254208	No
345	A530016L24Rik	ENSMUSG00000043122.7	protein_coding	-6.74742298534867	-0.639352839980341	0.000108270727554189	0.000386771741949633	Down
346	A530017D24Rik	ENSMUSG00000072847.4	lincRNA	1.80412769108151	0.0622374665339629	0.00961082170725945	0.0219030120789827	No
347	A530064N14Rik	ENSMUSG00000104273.1	TEC	0.895110445806013	-0.271804906765599	0.287005416211381	0.392810492654798	No
348	A630052C17Rik	ENSMUSG00000086725.1	processed_transcript	1.90541332154572	0.469361492529908	0.00290570028465035	0.00759591030780918	No
349	A630072M18Rik	ENSMUSG00000101013.1	antisense	-0.437928993909118	2.17382171457693	0.397576578159296	0.508566074673647	No
350	A630089N07Rik	ENSMUSG00000116673.1	protein_coding	-0.411027157764965	-0.178291874586999	0.66558372698415	0.751666038358657	No
351	A730017L22Rik	ENSMUSG00000085566.1	processed_transcript	0.908497844962106	2.70193995944797	0.0274023935366651	0.0545244660719915	No
352	A730020M07Rik	ENSMUSG00000044522.8	lincRNA	-4.99410655192512	0.918101243089095	6.46456925056755e-09	4.36423460321263e-08	Down
353	A730063M14Rik	ENSMUSG00000112639.1	lincRNA	2.02132713172472	-0.342041903538931	0.0083429134491701	0.0193318786949779	Up
354	A830035O19Rik	ENSMUSG00000111329.1	antisense	-0.966361873149789	0.242100314871316	0.16238454987533	0.246993402318176	No
355	A830082K12Rik	ENSMUSG00000087143.9	antisense	2.12001250915506	3.61493839689766	1.43047732185757e-08	9.26565450610543e-08	Up
356	A930001C03Rik	ENSMUSG00000087132.8	processed_transcript	-0.799509682513799	-0.351103942966467	0.340049395997487	0.449194510748725	No
357	A930004D18Rik	ENSMUSG00000054057.2	protein_coding	-0.396293958611174	2.09918202613387	0.401130348879164	0.51194741529587	No
358	A930004J17Rik	ENSMUSG00000102602.1	TEC	2.30707884166789	-0.0474947263695051	0.00272395386798924	0.00718376593874702	Up
359	A930005H10Rik	ENSMUSG00000054426.11	processed_transcript	-1.27467070159041	2.38907130993901	0.00715226217745818	0.016843395452477	No
360	A930006L05Rik	ENSMUSG00000102097.1	antisense	1.54276907865202	0.552106642980159	0.0146088197393115	0.0316131844116896	No
361	A930012O16Rik	ENSMUSG00000054181.11	processed_transcript	-1.4654076009865	0.0655711890893362	0.0634044698129422	0.112036496309936	No
362	A930015D03Rik	ENSMUSG00000092368.1	antisense	-0.936210282228747	2.86626197897182	0.0317224225843575	0.0621091979890874	No
363	A930037H05Rik	ENSMUSG00000109408.1	processed_transcript	1.45813103483161	1.93969703371188	0.00310682196275147	0.00806355783447835	No
364	AA467197	ENSMUSG00000033213.16	protein_coding	1.66466411873667	0.434519386102511	0.0161193134848548	0.0344541019716891	No
365	AA474408	ENSMUSG00000073867.2	TEC	3.03682179189472	-0.0131965940882937	0.00139345899626235	0.00394430424861189	Up
366	AA986860	ENSMUSG00000042510.7	protein_coding	-0.307802470727638	1.47256141053983	0.565528329789595	0.666019279932095	No
367	Aaas	ENSMUSG00000036678.8	protein_coding	-0.979968569213078	5.14641179457058	0.00358648486300824	0.00915621330538969	No
368	Aacs	ENSMUSG00000029482.4	protein_coding	0.230374559818048	5.51911856839397	0.440225796576866	0.550990433261039	No
369	Aaed1	ENSMUSG00000021482.10	protein_coding	-0.162376106663123	6.36090292259305	0.585937017042885	0.683160516526155	No
370	Aagab	ENSMUSG00000037257.8	protein_coding	0.376942496402449	5.58472309433852	0.22143896787463	0.318569234413701	No
371	Aak1	ENSMUSG00000057230.13	protein_coding	-0.225856774900024	6.20265281023189	0.460629840195948	0.569412644862284	No
372	Aamdc	ENSMUSG00000035642.16	protein_coding	1.12312256526236	4.6483200497437	0.00196327554239718	0.00535551240945376	No
373	Aamp	ENSMUSG00000006299.13	protein_coding	0.391759746757616	8.32806929977118	0.213841725134515	0.31006588083733	No
374	Aar2	ENSMUSG00000027628.10	protein_coding	0.224225805079261	6.24315627323871	0.450815918457625	0.560358651064554	No
375	Aars	ENSMUSG00000031960.14	protein_coding	-0.120466063643948	7.36022724463517	0.699848073153937	0.781094469006153	No
376	Aars2	ENSMUSG00000023938.8	protein_coding	0.798898696997199	3.37402581555381	0.0305661716403861	0.0600627510374262	No
377	Aarsd1	ENSMUSG00000075528.13	protein_coding	0.393872739538613	5.24510536189035	0.200639760592547	0.293940205972336	No
378	Aasdh	ENSMUSG00000055923.16	protein_coding	1.20992549881874	2.7938607902313	0.00477994518741153	0.011805602569056	No
379	Aasdhppt	ENSMUSG00000025894.11	protein_coding	-0.0542557183329387	5.57273763748697	0.857460293790577	0.902515457843568	No
380	Aass	ENSMUSG00000029695.13	protein_coding	-1.23408281944105	1.35338392407383	0.0308174272703119	0.0605033193965558	No
381	Aatf	ENSMUSG00000018697.14	protein_coding	1.00177247728789	4.56939230267703	0.00203972113281425	0.00553815442514667	No
382	Abat	ENSMUSG00000057880.12	protein_coding	-7.11010103495616	4.71060189798915	2.4223323183007e-40	1.32154967658186e-38	Down
383	Abca1	ENSMUSG00000015243.4	protein_coding	1.23148090276605	5.19402417022741	0.0130349767050322	0.0285760245603132	No
384	Abca2	ENSMUSG00000026944.18	protein_coding	-0.0515473699138567	6.62340440478374	0.883919955550531	0.922982161631034	No
385	Abca3	ENSMUSG00000024130.16	protein_coding	0.62973755995592	5.92089715167462	0.0502739988863964	0.091874637670796	No
386	Abca5	ENSMUSG00000018800.14	protein_coding	0.368497114078935	3.93776439188643	0.357499064323631	0.467367518243469	No
387	Abca7	ENSMUSG00000035722.15	protein_coding	1.26712124294417	4.62700208514374	0.000212209404323387	0.00071631348476463	No
388	Abca8a	ENSMUSG00000041828.15	protein_coding	2.71430665865448	0.645443489315173	0.000141930624512699	0.000494381238407717	Up
389	Abca8b	ENSMUSG00000020620.14	protein_coding	1.47469553516046	2.57473774493987	0.00104263565099883	0.00304332602698026	No
390	Abcb10	ENSMUSG00000031974.8	protein_coding	0.0828291795171766	5.21343417655081	0.79996535393438	0.860283254419336	No
391	Abcb1a	ENSMUSG00000040584.8	protein_coding	5.78475486056877	2.36345273428845	1.98937348886706e-20	3.66749747171495e-19	Up
392	Abcb1b	ENSMUSG00000028970.9	protein_coding	1.61436368877296	2.0973921126771	0.000897761018380918	0.00265451655159513	No
393	Abcb6	ENSMUSG00000026198.15	protein_coding	1.67288828803825	4.34902720427693	1.9225553378556e-06	9.3691413178504e-06	No
394	Abcb7	ENSMUSG00000031333.7	protein_coding	1.84993631877091	4.33881873054902	1.33650742418022e-06	6.69550807761205e-06	No
395	Abcb8	ENSMUSG00000028973.18	protein_coding	2.19142933269062	4.83493329849575	2.73755145984264e-11	2.3703663317773e-10	Up
396	Abcb9	ENSMUSG00000029408.13	protein_coding	-0.0730970043177975	0.736570126900972	0.953800557082372	0.970872755146189	No
397	Abcc1	ENSMUSG00000023088.17	protein_coding	-0.229437143055504	6.83046009006749	0.486190881924414	0.592981445502323	No
398	Abcc10	ENSMUSG00000032842.13	protein_coding	-0.270655231706214	3.39845938781183	0.494452450945897	0.601086846402212	No
399	Abcc3	ENSMUSG00000020865.16	protein_coding	-4.47424605558177	0.47449016264772	9.61967802347566e-07	4.94162012051283e-06	Down
400	Abcc4	ENSMUSG00000032849.14	protein_coding	-2.38654914436563	4.98315261778579	1.79864563808401e-09	1.32489698730656e-08	Down
401	Abcc5	ENSMUSG00000022822.16	protein_coding	1.03456936005828	5.76145773254319	0.00226247333780099	0.00608266319443653	No
402	Abcd1	ENSMUSG00000031378.14	protein_coding	-0.653699728025323	5.06280491092884	0.0460934626208381	0.0853858332414448	No
403	Abcd2	ENSMUSG00000055782.9	protein_coding	-5.26586686745216	1.66107370240392	1.43059763377419e-11	1.27829899087106e-10	Down
404	Abcd3	ENSMUSG00000028127.10	protein_coding	0.612843862743221	5.51421699542758	0.0855951261899765	0.144572387187978	No
405	Abcd4	ENSMUSG00000021240.6	protein_coding	-1.60239242647152	3.5340334655692	2.2895703561764e-05	9.30879241146424e-05	No
406	Abce1	ENSMUSG00000058355.8	protein_coding	0.515772736137466	6.25328291745523	0.172452528629415	0.260054537835436	No
407	Abcf1	ENSMUSG00000038762.15	protein_coding	-0.206099813568437	6.66518314608953	0.564605714603227	0.665121680945854	No
408	Abcf2	ENSMUSG00000028953.10	protein_coding	0.788260926559044	7.33502149812083	0.0123928168604822	0.0273514216550783	No
409	Abcf3	ENSMUSG00000003234.16	protein_coding	0.844677771236789	6.14184435436139	0.00496797661718875	0.0122112279194146	No
410	Abcg2	ENSMUSG00000029802.13	protein_coding	-1.46281308486592	4.50167108761407	0.000127299620295809	0.000448186832106521	No
411	Abcg4	ENSMUSG00000032131.16	protein_coding	-9.15592274265381	1.40362565504637	3.11631102209772e-14	3.58082279345663e-13	Down
412	Abhd1	ENSMUSG00000006638.14	processed_transcript	-0.30509187294529	3.21937008788585	0.437947888968456	0.548599833661158	No
413	Abhd10	ENSMUSG00000033157.17	protein_coding	0.588574203431594	3.72526033145314	0.0986888133302839	0.162895408154685	No
414	Abhd11	ENSMUSG00000040532.14	protein_coding	0.0759034581278329	4.32100481496077	0.835505091744784	0.886233224997351	No
415	Abhd12	ENSMUSG00000032046.15	protein_coding	-0.57966403519512	6.26555601855672	0.0543510203569971	0.0980436887380724	No
416	Abhd13	ENSMUSG00000040396.12	protein_coding	-2.06944795527909	5.26143928276292	6.15598912992443e-10	4.74824885705263e-09	Down
417	Abhd14a	ENSMUSG00000042210.17	protein_coding	0.0832397558323761	4.0193016084971	0.810978852588377	0.868924411670813	No
418	Abhd14b	ENSMUSG00000042073.15	protein_coding	1.56858615081843	4.86551301158621	1.35044688537303e-06	6.74770947453141e-06	No
419	Abhd15	ENSMUSG00000000686.11	protein_coding	1.67998783388935	0.267303275678455	0.0148994539550932	0.0321488057124287	No
420	Abhd16a	ENSMUSG00000007036.15	protein_coding	0.555059695599513	6.31546531060287	0.0687326364730141	0.119987085601499	No
421	Abhd17a	ENSMUSG00000003346.14	protein_coding	-3.25329524603483	6.20031680310836	6.78784937837338e-22	1.37405319015308e-20	Down
422	Abhd17b	ENSMUSG00000047368.4	protein_coding	-3.00036720145625	4.62777322817593	5.2504836147433e-15	6.41773593747449e-14	Down
423	Abhd17c	ENSMUSG00000038459.10	protein_coding	-5.4363267243734	5.91028499958538	3.537584372562e-20	6.34731548986024e-19	Down
424	Abhd18	ENSMUSG00000037818.16	protein_coding	-0.383178687776998	1.71626598656486	0.431857705671143	0.542439145326384	No
425	Abhd2	ENSMUSG00000039202.12	protein_coding	1.58826352954553	7.24997574220146	9.56224171552499e-07	4.91704391050042e-06	No
426	Abhd3	ENSMUSG00000002475.16	protein_coding	1.14507623739103	3.33393847825463	0.00451132488884991	0.0112019410422303	No
427	Abhd4	ENSMUSG00000040997.13	protein_coding	-0.232586221865561	8.54870126850593	0.442843917742862	0.553286931672589	No
428	Abhd5	ENSMUSG00000032540.16	protein_coding	0.311298785459125	6.51842674019369	0.302192969791581	0.409256493196046	No
429	Abhd6	ENSMUSG00000025277.14	protein_coding	0.472096694874117	4.70974495124564	0.163669589830553	0.248614316545436	No
430	Abhd8	ENSMUSG00000007950.9	protein_coding	0.842772889338736	6.84139422233501	0.00511898705182417	0.0125345603398161	No
431	Abi1	ENSMUSG00000058835.14	protein_coding	0.0790076661245498	6.52643021765297	0.791362075495183	0.853973660466419	No
432	Abi2	ENSMUSG00000026782.15	protein_coding	0.236171066703956	4.37704456463018	0.583964724164125	0.681747091264594	No
433	Abi3	ENSMUSG00000018381.15	protein_coding	-5.50777943143605	2.98766739195244	5.28804076458513e-21	1.01242218404418e-19	Down
434	Abi3bp	ENSMUSG00000035258.15	protein_coding	-11.1210990044302	7.32989549954124	2.04770317250868e-58	2.2343271770926e-56	Down
435	Abl1	ENSMUSG00000026842.16	protein_coding	0.307163053825139	5.30699428588642	0.3989748233099	0.509917255846316	No
436	Abl2	ENSMUSG00000026596.13	protein_coding	1.15017060632127	3.10261652368509	0.00699688235406854	0.0165209637709278	No
437	Ablim1	ENSMUSG00000025085.16	protein_coding	-0.934241501961412	7.00217347460714	0.00193458178483803	0.00529088535897027	No
438	Abr	ENSMUSG00000017631.18	protein_coding	0.111375234160521	5.34188312360014	0.751239170182916	0.822879031409641	No
439	Abracl	ENSMUSG00000078453.3	protein_coding	-2.56803049515272	5.18344795619121	3.95108841888345e-15	4.86938086958997e-14	Down
440	Abraxas1	ENSMUSG00000035234.18	protein_coding	0.508228872835268	3.72234452519079	0.15171467601884	0.233130600738361	No
441	Abraxas2	ENSMUSG00000030965.19	protein_coding	-0.454331002364763	5.29631124531817	0.145753543486112	0.22580610725235	No
442	Abt1	ENSMUSG00000036376.3	protein_coding	1.16853227039723	4.92801821074156	0.000621019810297097	0.00189899905992193	No
443	Abtb1	ENSMUSG00000030083.11	protein_coding	1.22911338132831	4.6407162510629	0.000118399240552619	0.000419602906642908	No
444	Abtb2	ENSMUSG00000032724.5	protein_coding	0.711524414775157	3.35054580208526	0.125180169429831	0.199458987761814	No
445	AC098880.2	ENSMUSG00000117183.1	processed_pseudogene	-0.330268121153736	1.56238563970108	0.623186357998571	0.715709747620985	No
446	AC102106.1	ENSMUSG00000118264.1	transcribed_processed_pseudogene	0.459959657891354	0.596702891095149	0.414962691247603	0.525744763450776	No
447	AC104328.1	ENSMUSG00000117600.1	TEC	-0.0605042549288316	0.426438533949149	0.999999999999998	1	No
448	AC114539.1	ENSMUSG00000118087.1	bidirectional_promoter_lncRNA	0.887610335550294	1.93386653632694	0.0641472939255479	0.113159941085013	No
449	AC114990.1	ENSMUSG00000117327.1	pseudogene	0.0414855336338916	0.955990271422189	0.966231829414467	0.97995899513123	No
450	AC115117.1	ENSMUSG00000117730.1	processed_pseudogene	1.57464801071699	3.45732467668156	2.56257204595432e-05	0.000103560010324459	No
451	AC115631.1	ENSMUSG00000117942.1	protein_coding	2.92094844603288	2.09344893625123	2.31531292574003e-09	1.67875822670756e-08	Up
452	AC115752.1	ENSMUSG00000118106.1	TEC	-0.317460159041003	-0.308235214357419	0.786411700071072	0.84959469435109	No
453	AC117239.2	ENSMUSG00000117621.1	protein_coding	0.130522820685944	-0.0157985116335386	0.929961499961502	0.953914192218229	No
454	AC121821.1	ENSMUSG00000117869.1	processed_transcript	2.86497197136001	2.50640013965539	3.16670934979689e-09	2.24040095854634e-08	Up
455	AC121824.2	ENSMUSG00000118246.1	processed_pseudogene	1.41818516719439	0.528941060275362	0.0512723870836082	0.0933179694940474	No
456	AC121967.1	ENSMUSG00000117804.1	processed_pseudogene	0.470515096656199	-0.445549773876769	0.631806414010914	0.72245431429948	No
457	AC122119.2	ENSMUSG00000118220.1	processed_pseudogene	2.58372051245085	-0.35077079852694	0.000852409290748953	0.0025355020148807	Up
458	AC122253.2	ENSMUSG00000117458.1	processed_pseudogene	0.67433878753409	0.17844933302745	0.319913193055554	0.428498499401056	No
459	AC122442.1	ENSMUSG00000117814.1	lincRNA	0.680676205016937	0.644705495292233	0.249598048068181	0.351370304647502	No
460	AC122453.1	ENSMUSG00000117438.1	processed_pseudogene	-0.867963927042642	0.26330546767836	0.218981912778308	0.316016801225556	No
461	AC122861.4	ENSMUSG00000117959.1	antisense	0.113795381019121	-0.283481518515077	0.91455264685973	0.943849632591943	No
462	AC123927.2	ENSMUSG00000117429.1	TEC	5.69605659256613	-0.184131711748203	1.98507547242787e-06	9.6597889468653e-06	Up
463	AC123927.3	ENSMUSG00000117599.1	TEC	3.48624240377065	-0.511248670889531	0.000142583416452668	0.000496397414321988	Up
464	AC124502.3	ENSMUSG00000117789.1	protein_coding	-1.26486593753979	0.894315328415911	0.23031645548138	0.329136860266622	No
465	AC124512.1	ENSMUSG00000117875.1	processed_pseudogene	2.10297943366859	0.104133173134503	0.00356598367823262	0.0091142766988307	Up
466	AC125110.1	ENSMUSG00000117662.1	processed_transcript	-2.21013730407424	1.11480516603011	0.00022475487854287	0.000754486049255592	Down
467	AC125456.1	ENSMUSG00000118241.1	processed_pseudogene	0.337022753185075	-0.107460273605497	0.71718627093287	0.795068691980061	No
468	AC126937.2	ENSMUSG00000117171.1	bidirectional_promoter_lncRNA	-1.12498681030532	1.53119122746245	0.0402589146659694	0.0761543190601798	No
469	AC127331.2	ENSMUSG00000117813.1	processed_pseudogene	0.0282980321656069	3.10837236321842	0.951200573009975	0.968964108595857	No
470	AC131705.1	ENSMUSG00000117395.1	processed_pseudogene	1.6524267343956	-0.573711395254943	0.0327176825390543	0.0637583878839332	No
471	AC132253.4	ENSMUSG00000118100.1	processed_transcript	0.178225035217308	0.52835648683435	0.806552871720654	0.865314038000258	No
472	AC132253.9	ENSMUSG00000118383.1	lincRNA	-0.064549332015475	0.619398167380115	0.956952266917541	0.972973967750024	No
473	AC132307.1	ENSMUSG00000117775.1	sense_intronic	0.403948222953057	2.72732605788438	0.336470416833732	0.445869812828349	No
474	AC132351.1	ENSMUSG00000118283.1	processed_pseudogene	-0.72513631456435	-0.674645056785044	0.460946555662099	0.569751678351541	No
475	AC133509.1	ENSMUSG00000117822.1	processed_pseudogene	1.86367730489614	0.860928787312078	0.00204797831068498	0.00555832495605726	No
476	AC133601.1	ENSMUSG00000118257.1	lincRNA	-6.87606248594793	-0.541771713395988	6.89283972862278e-05	0.000257828322179059	Down
477	AC138790.1	ENSMUSG00000117698.1	processed_transcript	1.73529371772901	-0.531943230524218	0.04359439306686	0.0815215757768327	No
478	AC144860.1	ENSMUSG00000117499.1	TEC	-1.24858474463207	1.07658745863896	0.0384477601634724	0.0732340887246612	No
479	AC148019.2	ENSMUSG00000118002.1	lincRNA	-7.12161057823483	-0.346793525891522	1.20804658816843e-05	5.13075736069888e-05	Down
480	AC151275.1	ENSMUSG00000117269.1	processed_pseudogene	3.86666863008804	-0.967618346777128	0.00018099332142336	0.000621574044734623	Up
481	AC154366.4	ENSMUSG00000117648.1	bidirectional_promoter_lncRNA	-1.69255547956356	0.335823546911295	0.0144145995307767	0.0312533667693947	No
482	AC154457.3	ENSMUSG00000117300.1	processed_pseudogene	-0.362407531988741	3.16202831254522	0.354795576454118	0.464647875838282	No
483	AC154492.2	ENSMUSG00000117628.1	sense_intronic	1.48892056345745	-0.300194237391498	0.0612236227826107	0.108601935152712	No
484	AC157548.1	ENSMUSG00000118057.1	lincRNA	-0.162267851291698	1.93968339115861	0.745665944754577	0.818454452899598	No
485	AC158975.2	ENSMUSG00000118012.1	lincRNA	2.86990602642649	2.94784551244058	1.18288682620273e-09	8.87892846446694e-09	Up
486	AC160336.1	ENSMUSG00000115801.1	lincRNA	-0.725542523421556	1.06732374169284	0.256108606849679	0.358792652664879	No
487	AC160966.1	ENSMUSG00000111511.1	processed_transcript	-7.43862348233218	-0.0885540439814744	1.33100045994024e-06	6.6753950571218e-06	Down
488	AC161119.1	ENSMUSG00000118365.1	antisense	-5.27526760591966	3.97518598037987	8.42190210237297e-28	2.39979507677171e-26	Down
489	AC165962.1	ENSMUSG00000117725.1	antisense	1.28727307635715	2.09638601020375	0.00695041716509756	0.0164220165766771	No
490	AC165962.3	ENSMUSG00000118053.1	TEC	1.02483090886699	1.50534038782737	0.196677756002157	0.289431158257122	No
491	AC166110.4	ENSMUSG00000117278.1	lincRNA	-1.06477763960385	1.32897480075919	0.042596380547613	0.0799580737304006	No
492	AC174800.1	ENSMUSG00000117063.1	lincRNA	8.43308094092104	0.45286264580569	2.40992462699825e-10	1.93906465341388e-09	Up
493	Acaa1a	ENSMUSG00000036138.16	protein_coding	-0.200113477425531	6.26361362511738	0.525917624740422	0.630434123047624	No
494	Acaa1b	ENSMUSG00000010651.4	protein_coding	-0.367270383175771	2.16509437856743	0.457651443729447	0.566827244951357	No
495	Acaa2	ENSMUSG00000036880.10	protein_coding	-0.391183662194406	5.63021792423492	0.187658791031937	0.278612257065713	No
496	Acaca	ENSMUSG00000020532.18	protein_coding	0.554078955426185	5.93397794837247	0.204159364131637	0.297860944234232	No
497	Acacb	ENSMUSG00000042010.16	protein_coding	-5.00258926362959	0.929731267391282	2.71442465818832e-09	1.94398577041331e-08	Down
498	Acad10	ENSMUSG00000029456.12	protein_coding	0.224855787948004	2.21817613763482	0.632166350631302	0.722683525708919	No
499	Acad11	ENSMUSG00000090150.10	protein_coding	-0.523812929772904	5.37253927634964	0.0910754544940025	0.15210598242459	No
500	Acad12	ENSMUSG00000042647.13	protein_coding	0.763531453684333	2.28961644471736	0.122448810009201	0.195734335294604	No
501	Acad8	ENSMUSG00000031969.16	protein_coding	-0.061164994916928	4.72785131081637	0.849035332125589	0.896530542286194	No
502	Acad9	ENSMUSG00000027710.14	protein_coding	0.579841729385463	4.18005336769548	0.101319672354693	0.166668267602206	No
503	Acadl	ENSMUSG00000026003.5	protein_coding	-0.108015631240125	6.37145045765728	0.724055668729886	0.801039756848715	No
504	Acadm	ENSMUSG00000062908.12	protein_coding	0.85017090387469	6.86883127963695	0.0045208424261509	0.0112168024299367	No
505	Acads	ENSMUSG00000029545.13	protein_coding	0.224134942472868	4.4626991514724	0.504730656729158	0.611205462777409	No
506	Acadsb	ENSMUSG00000030861.15	protein_coding	0.725394769634737	7.74348270116426	0.0290182849976477	0.0573401653347216	No
507	Acadvl	ENSMUSG00000018574.14	protein_coding	0.639862252972838	7.94397524255313	0.0416698375783905	0.0785023708786607	No
508	Acap2	ENSMUSG00000049076.11	protein_coding	0.500850542581532	5.64573129451048	0.146171518543658	0.226324133360048	No
509	Acap3	ENSMUSG00000029033.16	protein_coding	-1.68325350473792	3.44129154377292	1.48050920426759e-05	6.21517486095569e-05	No
510	Acat1	ENSMUSG00000032047.5	protein_coding	-0.067837213885886	5.69612963870397	0.827653690396127	0.880813589628612	No
511	Acat2	ENSMUSG00000023832.14	protein_coding	0.111631822086508	6.29580761152742	0.722754215211385	0.800006954420784	No
512	Acat3	ENSMUSG00000062480.12	protein_coding	0.0353209720769766	5.60302793420648	0.918314684991636	0.946743077836284	No
513	Acbd3	ENSMUSG00000026499.5	protein_coding	-1.03640064468185	4.09213535660885	0.0034156398612762	0.00877345503888764	No
514	Acbd4	ENSMUSG00000056938.16	protein_coding	0.499007871420938	5.65701452015766	0.0979057376596254	0.161901540799634	No
515	Acbd5	ENSMUSG00000026781.17	protein_coding	-1.27475185867987	5.35172581621341	0.000469518893623062	0.00147885779660059	No
516	Acbd6	ENSMUSG00000033701.13	protein_coding	-1.60721249041699	5.61922869898121	3.13749519958478e-07	1.72929458207915e-06	No
517	Accs	ENSMUSG00000040272.14	protein_coding	0.652900456141769	3.21126771524766	0.0866641778061108	0.146023537824654	No
518	Acd	ENSMUSG00000038000.10	protein_coding	-0.0445550628455785	5.06057517669396	0.889058297464193	0.926571858746103	No
519	Ace	ENSMUSG00000020681.14	protein_coding	7.07244882665505	-0.790165998273801	1.3729537257121e-05	5.79082713789505e-05	Up
520	Acer3	ENSMUSG00000030760.14	protein_coding	-1.32441375501559	4.69424290897872	4.6629310017022e-05	0.000180245382989186	No
521	Acin1	ENSMUSG00000022185.19	protein_coding	0.749326038234189	5.04500997286697	0.0184290647995561	0.0387068041744667	No
522	Ackr3	ENSMUSG00000044337.5	protein_coding	-5.35963535433622	2.39558837345154	4.7179546107616e-17	6.8012533653095e-16	Down
523	Ackr4	ENSMUSG00000079355.5	protein_coding	-1.42466044814265	-0.558180185243738	0.120551287194686	0.193184325523941	No
524	Acly	ENSMUSG00000020917.17	protein_coding	0.137032046806843	7.32830474540806	0.668853403523852	0.754494562683602	No
525	Aco1	ENSMUSG00000028405.9	protein_coding	0.399950599271351	4.85521123260524	0.201462134814557	0.294791028275858	No
526	Aco2	ENSMUSG00000022477.13	protein_coding	0.99675991319935	8.2394837955231	0.000904613505464813	0.00267301141718258	No
527	Acot1	ENSMUSG00000072949.6	protein_coding	2.21923608366894	3.93536136983473	3.73715471373028e-09	2.62186897088207e-08	Up
528	Acot11	ENSMUSG00000034853.16	protein_coding	-7.10261875518059	2.84902300426944	1.50621413992646e-24	3.62924595546734e-23	Down
529	Acot13	ENSMUSG00000006717.7	protein_coding	-0.031213623418792	6.56993244573581	0.934987144202216	0.957370063208466	No
530	Acot2	ENSMUSG00000021226.7	protein_coding	-1.10648884230202	3.99272527914348	0.00266201399437212	0.00704394515348349	No
531	Acot6	ENSMUSG00000043487.4	protein_coding	-3.06614290214222	-0.621957506690671	0.00204285896344506	0.00554555221448141	Down
532	Acot7	ENSMUSG00000028937.14	protein_coding	-2.86607664462772	3.05482774737221	5.45796074142579e-08	3.32356130266223e-07	Down
533	Acot8	ENSMUSG00000017307.16	protein_coding	0.857369593653805	4.10001149474678	0.0253796648171632	0.0510292856196475	No
534	Acot9	ENSMUSG00000025287.15	protein_coding	-0.306949727419992	5.91014678872612	0.34764887423892	0.457296436455998	No
535	Acox1	ENSMUSG00000020777.16	protein_coding	2.27846928437719	7.99455507717476	4.49399661775266e-12	4.20013430409878e-11	Up
536	Acox2	ENSMUSG00000021751.13	protein_coding	-0.707278275108106	3.17976896723594	0.0874260235874238	0.146925201924219	No
537	Acox3	ENSMUSG00000029098.17	protein_coding	0.945229782590963	4.71421764471638	0.00756851949858434	0.0177068415010051	No
538	Acp1	ENSMUSG00000044573.16	protein_coding	-0.505107705522476	6.46959799832852	0.112916308118827	0.182782507690601	No
539	Acp2	ENSMUSG00000002103.15	protein_coding	0.130420507622911	6.69463307012491	0.661629639194607	0.748586358761661	No
540	Acp5	ENSMUSG00000001348.15	protein_coding	-5.8846557860014	0.910811694353168	1.137061576776e-09	8.55889143124548e-09	Down
541	Acp6	ENSMUSG00000028093.15	protein_coding	0.400351915963107	5.24284618922755	0.195203709872785	0.287577276641344	No
542	Acpp	ENSMUSG00000032561.15	protein_coding	3.12910101557108	3.6340264196849	9.31021633616883e-13	9.35272555746421e-12	Up
543	Acsf2	ENSMUSG00000076435.3	protein_coding	-2.1747055892134	5.16875681810864	1.51119862282148e-08	9.78379002261796e-08	Down
544	Acsf3	ENSMUSG00000015016.8	protein_coding	-0.0579580045012832	2.11815832612822	0.914516597646126	0.943849632591943	No
545	Acsl1	ENSMUSG00000018796.13	protein_coding	0.562886242938524	4.76710729763534	0.130610903199948	0.206178420588861	No
546	Acsl3	ENSMUSG00000032883.15	protein_coding	-0.469834077910496	4.84155001692061	0.149853823856384	0.230905645232667	No
547	Acsl4	ENSMUSG00000031278.12	protein_coding	2.45765755348347	8.53163884876402	1.88524986709173e-11	1.66789310917852e-10	Up
548	Acsl5	ENSMUSG00000024981.6	protein_coding	0.9791128816498	5.97190856918578	0.00152461629627662	0.00427983169051005	No
549	Acss2	ENSMUSG00000027605.18	protein_coding	2.85384381632791	5.02437709724487	6.29187202447421e-17	8.94525576699877e-16	Up
550	Acss3	ENSMUSG00000035948.13	protein_coding	-1.89772641816266	1.26625692248085	0.00274521480180016	0.00722705528735974	No
551	Acta2	ENSMUSG00000035783.9	protein_coding	-9.48927008972653	8.99604546098721	5.52901060504122e-83	2.47349504434194e-80	Down
552	Actb	ENSMUSG00000029580.14	protein_coding	-0.697885425595861	11.9051418488701	0.0289845046430031	0.0572818490375121	No
553	Actg-ps1	ENSMUSG00000074978.4	processed_pseudogene	0.307052120345352	0.928016361331484	0.630424550298531	0.721614318938728	No
554	Actg1	ENSMUSG00000062825.15	protein_coding	0.400481656033541	12.0231773531889	0.237398214699333	0.337084367274624	No
555	Actl6a	ENSMUSG00000027671.14	protein_coding	0.232880710240276	5.09131105121356	0.470180072677177	0.578500802658635	No
556	Actn1	ENSMUSG00000015143.15	protein_coding	-3.23469656116866	7.9781976643929	3.59347064542372e-13	3.76781011970561e-12	Down
557	Actn4	ENSMUSG00000054808.15	protein_coding	0.722332319170833	9.35957550891875	0.0193404551316418	0.0403745914328457	No
558	Actr10	ENSMUSG00000021076.6	protein_coding	0.234473049526211	6.91160862020571	0.444005151932163	0.554428093048154	No
559	Actr1a	ENSMUSG00000025228.5	protein_coding	-0.327158820624686	7.52805117157835	0.284580290961956	0.390367138695872	No
560	Actr1b	ENSMUSG00000037351.9	protein_coding	-1.47106090953494	7.86864191081835	3.64271928325409e-06	1.69165866783921e-05	No
561	Actr2	ENSMUSG00000020152.7	protein_coding	-1.94774923646468	7.19427646462178	1.79685403185415e-10	1.46155017948573e-09	No
562	Actr3	ENSMUSG00000026341.16	protein_coding	0.214942307427569	7.73350385286321	0.491986160464857	0.598689478610831	No
563	Actr3b	ENSMUSG00000056367.14	protein_coding	-3.30979194193635	2.26368928121213	3.45328643668368e-10	2.72787270551687e-09	Down
564	Actr5	ENSMUSG00000037761.16	protein_coding	-2.52304957108929	2.5026913476602	7.02978062196149e-08	4.21566960354536e-07	Down
565	Actr6	ENSMUSG00000019948.4	protein_coding	0.203325816791914	3.68373269759785	0.58782506581783	0.684885858871525	No
566	Actr8	ENSMUSG00000015971.5	protein_coding	0.253094623432079	5.52614320560771	0.404022943967511	0.514849214867829	No
567	Acvr1	ENSMUSG00000026836.15	protein_coding	1.46141099817598	4.10851318398041	7.04536856737903e-05	0.000262649873787761	No
568	Acvr1b	ENSMUSG00000000532.11	protein_coding	-1.30464511535061	1.80196806943941	0.0320513375162378	0.0626326442640402	No
569	Acvr2a	ENSMUSG00000052155.5	protein_coding	1.27927823162731	4.39716646834183	0.000179915441173555	0.000618505413931937	No
570	Acvr2b	ENSMUSG00000061393.14	protein_coding	-0.24955110856579	1.02481368318612	0.783930932594307	0.847956658980825	No
571	Acvrl1	ENSMUSG00000000530.16	protein_coding	-10.0832399880347	2.26044932004074	7.63615214313344e-21	1.43939322911508e-19	Down
572	Acy1	ENSMUSG00000023262.13	protein_coding	-0.55399223910038	3.37701270996358	0.157313881107939	0.24049545487523	No
573	Acy3	ENSMUSG00000024866.10	protein_coding	-10.2076348528197	2.37704741532791	9.57948510334104e-22	1.91603978497675e-20	Down
574	Acyp1	ENSMUSG00000008822.15	protein_coding	-1.31258927117379	3.0318951863878	0.00395968642538704	0.00999491282962563	No
575	Acyp2	ENSMUSG00000060923.5	protein_coding	-0.0624053176575025	4.13377289107313	0.888257201833605	0.926082004381899	No
576	Ada	ENSMUSG00000017697.3	protein_coding	-1.39921202892865	2.36699366700677	0.00244532799704817	0.0065284955337942	No
577	Adal	ENSMUSG00000027259.15	protein_coding	0.274340625227101	4.20344861501867	0.405212127405213	0.51597267190753	No
578	Adam10	ENSMUSG00000054693.14	protein_coding	-0.241703974657614	7.23170805251068	0.440821818463996	0.55142721541297	No
579	Adam11	ENSMUSG00000020926.16	protein_coding	-1.27868797612823	-0.313470010901356	0.134492191116104	0.211335873664586	No
580	Adam12	ENSMUSG00000054555.11	protein_coding	-4.4391014280362	-0.295486605957101	0.000190240190393849	0.000649507401494747	Down
581	Adam15	ENSMUSG00000028041.17	protein_coding	-0.44820460964758	6.80101162483891	0.12755886152325	0.202384144757482	No
582	Adam17	ENSMUSG00000052593.16	protein_coding	1.0903819348813	5.63727367282484	0.000485328624101097	0.00152329173621628	No
583	Adam19	ENSMUSG00000011256.16	protein_coding	-9.6979554416336	1.90199073539089	6.2767067876344e-17	8.93315819690788e-16	Down
584	Adam1a	ENSMUSG00000072647.6	protein_coding	1.9829072164711	-0.373870337061649	0.0147218256063202	0.031826936446911	No
585	Adam23	ENSMUSG00000025964.15	protein_coding	-7.56676326522489	0.0166782957775244	6.87729223291802e-07	3.61111655156466e-06	Down
586	Adam9	ENSMUSG00000031555.15	protein_coding	-1.44634500331768	8.18367489721202	9.0738004344651e-06	3.9340516909956e-05	No
587	Adamts1	ENSMUSG00000022893.14	protein_coding	0.486517870057946	8.60729976759642	0.245903560124446	0.347323898171983	No
588	Adamts10	ENSMUSG00000024299.17	protein_coding	-0.318993036037693	4.29433887618973	0.426164006654722	0.536996257000566	No
589	Adamts12	ENSMUSG00000047497.10	protein_coding	-4.5447121933644	1.02511670247699	8.19241020251577e-09	5.47834266706349e-08	Down
590	Adamts18	ENSMUSG00000053399.9	protein_coding	-9.06546058847986	1.32284069990958	8.47566873980354e-14	9.35460116421902e-13	Down
591	Adamts2	ENSMUSG00000036545.8	protein_coding	-1.44718682750171	6.20082340831597	1.599351267315e-05	6.68150653260296e-05	No
592	Adamts4	ENSMUSG00000006403.13	protein_coding	-5.50973942793134	2.77600298229831	6.01804468114068e-21	1.14240703911724e-19	Down
593	Adamts5	ENSMUSG00000022894.6	protein_coding	-3.64813998145587	8.76295564078261	2.81524580083794e-23	6.26590611824976e-22	Down
594	Adamts6	ENSMUSG00000046169.10	protein_coding	0.166734299499686	2.20070337022626	0.750652495305556	0.822341616153446	No
595	Adamts7	ENSMUSG00000032363.15	protein_coding	-0.49306343152155	3.33382125171716	0.206706098988372	0.301085582214341	No
596	Adamts9	ENSMUSG00000030022.14	protein_coding	-7.46693187281854	-0.0658241480462936	1.25080500328575e-06	6.30855090157761e-06	Down
597	Adamtsl1	ENSMUSG00000066113.16	protein_coding	-6.69487007157885	1.63216553021452	1.53868145237692e-12	1.51176015903006e-11	Down
598	Adamtsl3	ENSMUSG00000070469.12	protein_coding	-1.35321849642939	6.77141936831593	5.97643643334263e-06	2.67991157273276e-05	No
599	Adamtsl4	ENSMUSG00000015850.11	protein_coding	1.37330097584023	5.2373944209228	2.46943932747872e-05	9.99467587879733e-05	No
600	Adamtsl5	ENSMUSG00000043822.18	protein_coding	-10.9969439001663	3.12844561277412	8.74004756975153e-31	2.9034697632088e-29	Down
601	Adar	ENSMUSG00000027951.16	protein_coding	-0.373319469398946	4.31028675987052	0.352939184744248	0.462758577418185	No
602	Adarb1	ENSMUSG00000020262.15	protein_coding	1.84044651933564	5.16160072615595	0.000485695238071173	0.00152408599255394	No
603	Adat1	ENSMUSG00000031949.17	protein_coding	0.858330270248895	2.11311885367456	0.0622225246629179	0.110160013267326	No
604	Adat2	ENSMUSG00000019808.8	protein_coding	-0.391891462802466	4.31898542925958	0.23630740126525	0.335890874007722	No
605	Adat3	ENSMUSG00000113640.1	protein_coding	0.69766618932196	2.78966574209753	0.0813869294098426	0.138328820369159	No
606	Adck1	ENSMUSG00000021044.15	protein_coding	0.848626489415933	4.37314954928333	0.0120113749396042	0.0266189998455131	No
607	Adck2	ENSMUSG00000046947.12	protein_coding	0.0888395141279652	3.42841287421357	0.808279703376764	0.866793599602042	No
608	Adck5	ENSMUSG00000022550.18	protein_coding	1.09168480203961	5.23213800553146	0.000358914261788531	0.00115904434732047	No
609	Adcy1	ENSMUSG00000020431.5	protein_coding	-3.33138378860773	0.624883416368586	1.25595059865844e-05	5.32578609307895e-05	Down
610	Adcy3	ENSMUSG00000020654.15	protein_coding	-6.52071860341427	3.19047109378011	8.14053101986535e-26	2.11323146649155e-24	Down
611	Adcy6	ENSMUSG00000022994.9	protein_coding	-0.0766209812726332	3.80940785602127	0.860844093414037	0.905225149080138	No
612	Adcy7	ENSMUSG00000031659.13	protein_coding	-1.82111696950546	1.74200790094057	0.000499671118239677	0.00156391932786723	No
613	Adcy9	ENSMUSG00000005580.11	protein_coding	0.614425252035031	2.07398935442342	0.17995467513916	0.26937710269255	No
614	Add1	ENSMUSG00000029106.14	protein_coding	-0.600205836219623	8.02981445114461	0.0543010649751236	0.097979913018437	No
615	Add3	ENSMUSG00000025026.15	protein_coding	1.72498058446912	4.35564149461616	1.1025845950449e-06	5.60310028402029e-06	No
616	Adgra2	ENSMUSG00000031486.15	protein_coding	-8.8561695707946	4.54237785850294	4.03459797377181e-43	2.4501511043435e-41	Down
617	Adgra3	ENSMUSG00000029090.12	protein_coding	-1.50668389858913	4.8678620934398	0.00197842633863206	0.00539355268957563	No
618	Adgre5	ENSMUSG00000002885.14	protein_coding	-6.60279421743189	3.26887956862539	1.39170139962882e-27	3.9239547236173e-26	Down
619	Adgrf5	ENSMUSG00000056492.6	protein_coding	-5.90602551378575	1.73988431432931	2.78238246103771e-11	2.40607957536e-10	Down
620	Adgrg1	ENSMUSG00000031785.16	protein_coding	-4.76307851005929	1.56428316715645	1.27493197577628e-11	1.14301015677311e-10	Down
621	Adgrg2	ENSMUSG00000031298.15	protein_coding	-9.12178821388405	1.37399620906422	7.43171487813937e-14	8.26354974146715e-13	Down
622	Adgrg6	ENSMUSG00000039116.6	protein_coding	-0.780863098918917	3.80136737293179	0.064499996188804	0.113737281415049	No
623	Adgrl1	ENSMUSG00000013033.16	protein_coding	2.0744456201367	4.32780155788978	1.64811440514549e-07	9.42853513702371e-07	Up
624	Adgrl2	ENSMUSG00000028184.12	protein_coding	1.67112156689507	5.38388261303187	5.93826455596211e-06	2.66725062267629e-05	No
625	Adgrl3	ENSMUSG00000037605.16	protein_coding	1.34620567130312	3.26616282014639	0.00649425217381282	0.0154867374599755	No
626	Adh1	ENSMUSG00000074207.10	protein_coding	-6.43145725932499	3.65353971694801	9.95490200037388e-32	3.40828417721984e-30	Down
627	Adh5	ENSMUSG00000028138.8	protein_coding	0.0370040793025339	6.78387632000543	0.907414177523136	0.938817039173314	No
628	Adhfe1	ENSMUSG00000025911.14	protein_coding	-3.12547239564941	2.49655795955749	2.70603209090857e-10	2.15791186524563e-09	Down
629	Adi1	ENSMUSG00000020629.12	protein_coding	0.406866271132858	6.92391475706536	0.192850511004066	0.284955048792862	No
630	Adipor1	ENSMUSG00000026457.14	protein_coding	-1.39712261180214	9.10449154963121	4.48949266112097e-06	2.0578374660145e-05	No
631	Adipor2	ENSMUSG00000030168.13	protein_coding	-1.76203735528653	4.8229307477139	4.02240993603501e-08	2.48777713140672e-07	No
632	Adk	ENSMUSG00000039197.10	protein_coding	-1.51284771108039	6.33966067253821	4.20752912509527e-06	1.93321630906893e-05	No
633	Adm	ENSMUSG00000030790.15	protein_coding	-15.6206480043306	7.69158940795306	2.26206745310264e-95	2.12439700827156e-92	Down
634	Adm2	ENSMUSG00000054136.6	protein_coding	-8.99349120572756	1.25837914456271	1.03982102926015e-12	1.03912420206258e-11	Down
635	Adnp	ENSMUSG00000051149.15	protein_coding	-2.3110501992925	1.22703337553771	0.0209840975346671	0.0433139915430279	Down
636	Adnp2	ENSMUSG00000053950.10	protein_coding	-0.360471455173992	4.89335231255311	0.298722771716317	0.405621035937342	No
637	Ado	ENSMUSG00000057134.5	protein_coding	0.123303838940136	6.55487655438967	0.738927860360177	0.813591413227853	No
638	Adpgk	ENSMUSG00000025236.11	protein_coding	0.437880261167917	5.03271893078265	0.156371420948203	0.239190886772947	No
639	Adprh	ENSMUSG00000002844.9	protein_coding	-0.685728372470995	6.89599464575982	0.0200978698927871	0.04174149053406	No
640	Adprhl2	ENSMUSG00000042558.16	protein_coding	-0.611398774104015	4.05099379486373	0.0943600145346605	0.156908159468428	No
641	Adprm	ENSMUSG00000020910.16	protein_coding	-0.514541876150594	4.93300265417028	0.123588569520113	0.19726984264131	No
642	Adra1a	ENSMUSG00000045875.13	protein_coding	11.5972651599005	3.6479177520306	4.8091842407189e-41	2.71193536532304e-39	Up
643	Adra1b	ENSMUSG00000050541.14	protein_coding	-2.19629208501482	4.44671186695432	1.06936108142133e-10	8.84827069898621e-10	Down
644	Adra1d	ENSMUSG00000027335.9	protein_coding	-6.46719013377274	4.08257981134828	1.06086873270479e-34	4.36745989620584e-33	Down
645	Adrb2	ENSMUSG00000045730.4	protein_coding	0.61329027219529	3.80752020844719	0.0757961534437464	0.13036782972812	No
646	Adrm1	ENSMUSG00000039041.15	protein_coding	-1.21082541916234	7.41635735476562	0.000177672292404419	0.000611263736570034	No
647	Adsl	ENSMUSG00000022407.10	protein_coding	0.378097371970362	5.85896037459217	0.272457084235911	0.377090494743752	No
648	Adss	ENSMUSG00000015961.8	protein_coding	0.787168439921507	6.0927085643873	0.00921470773912107	0.0210790169706398	No
649	Adssl1	ENSMUSG00000011148.14	protein_coding	-5.13345811134078	1.90361756849262	1.31155671426462e-13	1.42645078299396e-12	Down
650	Aebp1	ENSMUSG00000020473.13	protein_coding	1.15487704902146	11.4766934397262	0.000343401566193857	0.00111135578005492	No
651	Aebp2	ENSMUSG00000030232.18	protein_coding	0.397183611477735	2.58990210001497	0.381327138432923	0.492095338933487	No
652	Aen	ENSMUSG00000030609.18	protein_coding	-0.0943112066216561	6.35956654950742	0.766006909007976	0.834507161207524	No
653	Aes	ENSMUSG00000054452.10	protein_coding	-2.49656700876608	8.04372934561733	1.75144487900798e-15	2.22385446747078e-14	Down
654	Afap1	ENSMUSG00000029094.12	protein_coding	0.460914582231392	6.57136222348067	0.121801465766915	0.194838792855514	No
655	Afap1l2	ENSMUSG00000025083.18	protein_coding	-0.575370050544662	4.06860283749311	0.126974127795838	0.201694847810148	No
656	Afdn	ENSMUSG00000068036.15	protein_coding	0.295346879492465	6.02169644826568	0.449622869438497	0.559257509799264	No
657	Aff1	ENSMUSG00000029313.18	protein_coding	0.387363182000287	6.7949569688757	0.215924357055363	0.312242301049458	No
658	Aff2	ENSMUSG00000031189.12	protein_coding	-5.00961950739083	3.89632213403342	6.37752414275775e-24	1.47573709517158e-22	Down
659	Aff3	ENSMUSG00000037138.17	protein_coding	2.91432988938192	4.3850424136724	2.0700359038175e-10	1.67563038993575e-09	Up
660	Aff4	ENSMUSG00000049470.13	protein_coding	-0.490886100166338	7.66843847792899	0.214681652786529	0.310946623060304	No
661	Afg1l	ENSMUSG00000038302.14	protein_coding	-0.489586941525542	3.2565228738646	0.199264874391006	0.292387555158792	No
662	Afg3l1	ENSMUSG00000031967.15	protein_coding	-0.803579060521883	4.58891709256806	0.0178509430413474	0.0376102836040697	No
663	Afg3l2	ENSMUSG00000024527.10	protein_coding	0.225977650466217	6.15604246147674	0.457942551046744	0.566916859427114	No
664	Afmid	ENSMUSG00000017718.15	protein_coding	0.491101373447127	2.08823593264538	0.297116590978523	0.403930486985693	No
665	Afp	ENSMUSG00000054932.6	protein_coding	3.98305729508682	2.11847493390105	6.81813422852628e-07	3.58646417725309e-06	Up
666	Aftph	ENSMUSG00000049659.15	protein_coding	0.186576289624867	4.913409808806	0.594392423935956	0.69097797502334	No
667	Aga	ENSMUSG00000031521.5	protein_coding	-0.638394177192622	6.35969952836104	0.0465469608089887	0.086083334851514	No
668	Agap1	ENSMUSG00000055013.15	protein_coding	0.989853567801361	4.26099893276146	0.00982853264160798	0.0223395130343432	No
669	Agap2	ENSMUSG00000025422.9	protein_coding	6.27067669397976	2.07407964191899	8.95131944752294e-13	9.00567153712184e-12	Up
670	Agap3	ENSMUSG00000023353.14	protein_coding	0.740331664562975	3.28181614450052	0.104051922753701	0.170531304832998	No
671	Agbl2	ENSMUSG00000040812.14	protein_coding	-7.63089020611265	0.0715331592805207	3.50051600898994e-07	1.91600429676403e-06	Down
672	Agbl3	ENSMUSG00000038836.15	protein_coding	-0.0213233917882274	1.54410769222974	1	1	No
673	Agbl5	ENSMUSG00000029165.17	protein_coding	-0.398861872511456	1.33869167479009	0.465514375354249	0.574128692485699	No
674	Agfg1	ENSMUSG00000026159.13	protein_coding	0.736578490253088	3.71430468332092	0.0485182846629323	0.0892494378373375	No
675	Agfg2	ENSMUSG00000029722.15	protein_coding	0.79621044128327	4.71608183976627	0.0221709910129455	0.0454562893957748	No
676	Aggf1	ENSMUSG00000021681.8	protein_coding	-0.959576971986622	4.67861766148432	0.00618632496695284	0.0148420928461698	No
677	Agk	ENSMUSG00000029916.11	protein_coding	-0.307125247652444	3.96331105485151	0.387529170082724	0.498421561253497	No
678	Agl	ENSMUSG00000033400.14	protein_coding	0.554632190597267	4.08823452266787	0.191861210104993	0.283711910623525	No
679	Agmo	ENSMUSG00000050103.18	protein_coding	5.98190241050584	0.888278143972842	7.2128685892879e-12	6.63040474909814e-11	Up
680	Ago1	ENSMUSG00000041530.16	protein_coding	-1.68186388457594	4.32140408208481	4.06511999309554e-05	0.000158783397634852	No
681	Ago2	ENSMUSG00000036698.11	protein_coding	-0.308182474738187	6.04984096322125	0.341784510870486	0.451096437107742	No
682	Ago3	ENSMUSG00000028842.15	protein_coding	-0.410102409451893	4.040587116575	0.274249190371593	0.378906566190771	No
683	Ago4	ENSMUSG00000042500.11	protein_coding	0.450856608145754	1.25553107273629	0.498523082977245	0.604864812740799	No
684	Agpat1	ENSMUSG00000034254.17	protein_coding	-0.79253573564658	5.42729128394221	0.00846590619340826	0.0195729417780762	No
685	Agpat2	ENSMUSG00000026922.13	protein_coding	-1.8379668269157	4.78229026629848	4.40780207376413e-08	2.71362897394442e-07	No
686	Agpat3	ENSMUSG00000001211.15	protein_coding	-1.16489882327569	5.84554949209527	0.000360962702917861	0.00116481857077678	No
687	Agpat4	ENSMUSG00000023827.8	protein_coding	-8.37383695661667	4.99373102096642	1.13895317344979e-55	1.10767322759925e-53	Down
688	Agpat5	ENSMUSG00000031467.10	protein_coding	-1.16070453832426	4.73025432756018	0.00103877389548183	0.00303337346633194	No
689	Agps	ENSMUSG00000042410.16	protein_coding	-0.849132837001985	3.35795352351154	0.0403841339920946	0.0763588986063542	No
690	Agrn	ENSMUSG00000041936.18	protein_coding	0.110481995946638	3.09790766312755	0.812066802272329	0.869519166699202	No
691	Agtpbp1	ENSMUSG00000021557.15	protein_coding	-1.12096974617867	4.03444512803876	0.00285549006281977	0.00748068165783801	No
692	Agtrap	ENSMUSG00000029007.8	protein_coding	-7.80211615776132	4.43678744620984	6.84068655065134e-44	4.29013337365849e-42	Down
693	Ahctf1	ENSMUSG00000026491.13	protein_coding	-0.254646591122461	5.63313731074689	0.437068483435491	0.54785617971306	No
694	Ahcy	ENSMUSG00000027597.15	protein_coding	0.513787054949989	2.70434995975785	0.257594846730475	0.360342356030513	No
695	Ahcyl1	ENSMUSG00000027893.14	protein_coding	-0.828192663605268	6.05382902208489	0.0119267450356287	0.0264620342408948	No
696	Ahcyl2	ENSMUSG00000029772.17	protein_coding	-1.68068380057098	4.24725142943368	8.52894393832994e-06	3.71163931894702e-05	No
697	Ahdc1	ENSMUSG00000037692.14	protein_coding	0.747280876894198	2.81698871963458	0.229493912881587	0.328152333771978	No
698	Ahi1	ENSMUSG00000019986.17	protein_coding	-1.30363937436216	4.17838189016249	0.000116891452090956	0.000414697377349383	No
699	Ahnak	ENSMUSG00000069833.13	protein_coding	-0.616061694160619	9.62425621069432	0.140074362112847	0.218622864742007	No
700	Ahnak2	ENSMUSG00000072812.4	protein_coding	0.0125370550311704	6.23879125879514	0.970865564153094	0.983366608488489	No
701	Ahr	ENSMUSG00000019256.17	protein_coding	-7.97605744223723	7.11433225350928	4.9252417652836e-73	1.10169449553119e-70	Down
702	Ahsa1	ENSMUSG00000021037.7	protein_coding	0.994203208207726	7.13274010097339	0.00117085706649797	0.00337429089316497	No
703	Ahsa2	ENSMUSG00000020288.13	protein_coding	0.653762957514431	5.60007162765055	0.0666668683603332	0.116852036079931	No
704	AI115009	ENSMUSG00000097745.1	antisense	-7.48795244051613	-0.0474012636594871	9.07398323054449e-07	4.67852204906406e-06	Down
705	AI413582	ENSMUSG00000062753.14	protein_coding	-0.148487339430125	5.01998107212137	0.686365338917182	0.769116574568548	No
706	AI429214	ENSMUSG00000074384.4	protein_coding	1.04591951047811	1.85054759421209	0.0252056100579492	0.0507325273826839	No
707	AI464131	ENSMUSG00000046312.4	protein_coding	-4.4111403700164	1.5387612657153	5.96920818029321e-11	5.04806193999466e-10	Down
708	AI480526	ENSMUSG00000090086.7	lincRNA	1.3194711346049	-0.479525831009229	0.0932469880263676	0.155423227310218	No
709	AI597479	ENSMUSG00000010290.7	protein_coding	-0.440388063290186	5.22564407962013	0.175389465369929	0.263594850473664	No
710	AI837181	ENSMUSG00000047423.10	protein_coding	-0.326105503392498	4.54098003119431	0.313712588782139	0.421933393294935	No
711	AI839979	ENSMUSG00000107355.1	lincRNA	-5.77134466869862	0.814573415868087	2.05222225753037e-09	1.50179252553517e-08	Down
712	AI987944	ENSMUSG00000056383.10	protein_coding	0.156924291759824	4.27153536647506	0.643215513617607	0.732693550183492	No
713	Aida	ENSMUSG00000042901.10	protein_coding	-1.24127616213084	4.13247549118282	0.000424646937086379	0.00134891989174824	No
714	Aif1l	ENSMUSG00000001864.13	protein_coding	2.5003555539124	4.77927291139718	9.12257162608986e-10	6.92500191141131e-09	Up
715	Aifm1	ENSMUSG00000036932.14	protein_coding	-0.269291847261201	5.71886881156102	0.44593925990489	0.556067156664827	No
716	Aifm2	ENSMUSG00000020085.15	protein_coding	-0.71506155943195	4.25759375945738	0.0462362975477359	0.0855925221835228	No
717	Aig1	ENSMUSG00000019806.13	protein_coding	-8.32037717538314	4.94509583006113	3.72903263610195e-53	3.42790048007701e-51	Down
718	Aimp1	ENSMUSG00000028029.10	protein_coding	-0.680927161244013	5.55217515287308	0.0370447871749831	0.0708836738915666	No
719	Aimp2	ENSMUSG00000029610.13	protein_coding	-0.034541836784269	4.59638053847622	0.931507586001779	0.955062132294108	No
720	Aip	ENSMUSG00000024847.15	protein_coding	0.163252106741043	6.84211795232174	0.613934214065673	0.707870368296855	No
721	Airn	ENSMUSG00000078247.4	antisense	-5.67989456467338	0.735072776353742	6.21816872224944e-09	4.21059749855246e-08	Down
722	Ajm1	ENSMUSG00000029419.8	protein_coding	-5.39638388147268	0.487457303878699	2.61610098733841e-08	1.65382436886805e-07	Down
723	Ajuba	ENSMUSG00000022178.11	protein_coding	0.637809806624896	6.71215111755669	0.0318155642173805	0.0622534899200268	No
724	Ak1	ENSMUSG00000026817.14	protein_coding	-0.817586223857724	8.10022383444995	0.00619028758907627	0.0148489454393195	No
725	AK157302	ENSMUSG00000078139.3	protein_coding	0.233627763882653	3.00571317596144	0.557952940115539	0.659354266909452	No
726	Ak2	ENSMUSG00000028792.14	protein_coding	-0.520643268958911	5.00329047143595	0.187685970950832	0.278612257065713	No
727	Ak3	ENSMUSG00000024782.7	protein_coding	0.547620230517885	7.39243853317517	0.0635855941579213	0.112272366687733	No
728	Ak4	ENSMUSG00000028527.18	protein_coding	-7.89432258701162	2.75632464603091	1.0675384320985e-18	1.73455608924867e-17	Down
729	Ak5	ENSMUSG00000039058.11	protein_coding	-7.19651278742573	4.79111769965928	8.9270658550662e-49	6.61934535032284e-47	Down
730	Ak6	ENSMUSG00000078941.9	protein_coding	-0.364469918505415	6.82425618069113	0.231493380616302	0.330307533622303	No
731	Akap1	ENSMUSG00000018428.15	protein_coding	-0.964092380027776	3.70270150086548	0.00998719498691049	0.0226377544197476	No
732	Akap10	ENSMUSG00000047804.15	protein_coding	-0.27123016981739	3.59812946646152	0.513698997329895	0.618993916606619	No
733	Akap11	ENSMUSG00000022016.16	protein_coding	-0.125515819429972	5.43622380262165	0.739839990721666	0.814210641339017	No
734	Akap12	ENSMUSG00000038587.9	protein_coding	-2.42482763813503	0.476971878267016	0.000825699613776113	0.00246643991019123	Down
735	Akap13	ENSMUSG00000066406.15	protein_coding	1.35322877447745	5.93879703567229	3.00141863704989e-05	0.000119922713688141	No
736	Akap17b	ENSMUSG00000059708.12	protein_coding	-0.910676010280029	3.88375939464075	0.0107905510823533	0.0242417117636866	No
737	Akap2	ENSMUSG00000038729.23	protein_coding	0.494868148290663	5.83745164156011	0.0983621193172791	0.16251606590634	No
738	Akap7	ENSMUSG00000039166.16	protein_coding	-2.4242231748436	4.09393966441114	2.60072229053626e-11	2.26064079412481e-10	Down
739	Akap8	ENSMUSG00000024045.6	protein_coding	1.14113564359082	4.66893481644176	0.000540919220399506	0.00167698703094982	No
740	Akap8l	ENSMUSG00000002625.10	protein_coding	0.78658748189256	4.90364177441216	0.0105483198412684	0.0237492032527534	No
741	Akap9	ENSMUSG00000040407.17	protein_coding	0.371938508502426	5.38905714432141	0.222706182995931	0.319877962541566	No
742	Akip1	ENSMUSG00000031023.5	protein_coding	-2.6221205924418	3.8157785739581	2.62668557985539e-11	2.28173120823555e-10	Down
743	Akirin1	ENSMUSG00000023075.9	protein_coding	-0.56998316431494	6.82416611659685	0.0728084803650676	0.126004205671125	No
744	Akirin2	ENSMUSG00000028291.7	protein_coding	-2.89870063085861	5.32675571305615	7.0710506137646e-18	1.07841557144699e-16	Down
745	Akna	ENSMUSG00000039158.11	protein_coding	-0.336083405999778	2.77972216630559	0.456753111573829	0.566028024970671	No
746	Akr1a1	ENSMUSG00000028692.14	protein_coding	-0.141156653005136	9.12952370852885	0.640459749568481	0.730174167427674	No
747	Akr1b10	ENSMUSG00000061758.13	protein_coding	-0.905838229228483	4.0969245997403	0.0102807694439094	0.0232091180330881	No
748	Akr1b3	ENSMUSG00000001642.18	protein_coding	-0.638647823584359	6.45078935389161	0.0449168332270721	0.0835822763899536	No
749	Akr1b8	ENSMUSG00000029762.6	protein_coding	-1.72549745874328	5.79188096130219	1.89054107122035e-06	9.2198225715292e-06	No
750	Akr1c12	ENSMUSG00000021211.4	protein_coding	-2.52813455266197	0.554305899861749	0.000444355727246632	0.0014052069310502	Down
751	Akr1c13	ENSMUSG00000021213.12	protein_coding	-2.01344364915666	4.35737081361574	2.32162657895267e-08	1.47600901544878e-07	Down
752	Akr1c14	ENSMUSG00000033715.15	protein_coding	0.332409235211346	6.60779179708554	0.304512314229231	0.411608396542503	No
753	Akr1c18	ENSMUSG00000021214.14	protein_coding	-4.47367252684696	2.03395624928617	7.96708289822923e-13	8.0759984574875e-12	Down
754	Akr1e1	ENSMUSG00000045410.18	protein_coding	-0.613004016808639	4.44246750274023	0.0622831099548352	0.110248169177505	No
755	Akr7a5	ENSMUSG00000028743.7	protein_coding	0.0069581751185468	5.89316188221918	0.98410373268936	0.99320621119145	No
756	Akt1	ENSMUSG00000001729.14	protein_coding	0.3255001125483	4.84145133133981	0.315876732467006	0.42432005068959	No
757	Akt1s1	ENSMUSG00000011096.17	protein_coding	-1.06504380602628	6.48153787992622	0.000562233838922629	0.00173704888401947	No
758	Akt2	ENSMUSG00000004056.15	protein_coding	0.299753360705568	7.57012656116448	0.310084663008398	0.418087830242687	No
759	Akt2-ps	ENSMUSG00000084347.3	processed_pseudogene	-0.271974666513348	0.372550392213217	0.716319643628506	0.794391500341941	No
760	Akt3	ENSMUSG00000019699.16	protein_coding	0.61971028355916	3.94837607861418	0.134894411413435	0.211824079338424	No
761	Aktip	ENSMUSG00000031667.16	protein_coding	-0.673082506125818	5.98912915214893	0.02819504413321	0.0559523417583634	No
762	AL731706.1	ENSMUSG00000115423.2	protein_coding	-0.86573196704989	4.48008706140818	0.0255013893223016	0.0512356506129656	No
763	AL731706.2	ENSMUSG00000116563.1	protein_coding	-1.48674945772693	0.499774731547728	0.0259799199205164	0.0520179778089289	No
764	AL732309.1	ENSMUSG00000115018.2	protein_coding	1.03290772135593	0.842263665403289	0.0825264550005782	0.140059123996302	No
765	Alad	ENSMUSG00000028393.10	protein_coding	-0.742182266413618	4.90231097282961	0.0223625773454423	0.045786140435268	No
766	Alas1	ENSMUSG00000032786.16	protein_coding	-1.04953701050087	5.32150306984622	0.00397114711769713	0.0100181889974837	No
767	Alcam	ENSMUSG00000022636.13	protein_coding	0.60553455178665	2.98671773625487	0.232320152880491	0.331251678770295	No
768	Aldh16a1	ENSMUSG00000007833.15	protein_coding	0.0670295541375075	4.10688070111443	0.850086898382767	0.896935240817226	No
769	Aldh18a1	ENSMUSG00000025007.13	protein_coding	-2.65712169316833	5.92241345304753	1.56486407993451e-13	1.68502314793361e-12	Down
770	Aldh1a1	ENSMUSG00000053279.8	protein_coding	-5.82775597782721	9.02745911019006	1.09188492822964e-11	9.86149907252355e-11	Down
771	Aldh1a7	ENSMUSG00000024747.3	protein_coding	4.35787459067683	1.17097642862229	3.67118615542777e-05	0.000144489704961865	Up
772	Aldh1l1	ENSMUSG00000030088.15	protein_coding	-10.132526724763	2.30700095916569	2.82650247514114e-20	5.15414262484637e-19	Down
773	Aldh1l2	ENSMUSG00000020256.14	protein_coding	-2.90167913120236	3.05085963307319	4.65761892673153e-07	2.50641153230408e-06	Down
774	Aldh2	ENSMUSG00000029455.14	protein_coding	0.245947094270943	8.05494146930531	0.410799541777728	0.521800175108735	No
775	Aldh3a1	ENSMUSG00000019102.10	protein_coding	5.06276248642494	6.97477710188574	3.46078716633001e-38	1.71391972543598e-36	Up
776	Aldh3a2	ENSMUSG00000010025.19	protein_coding	1.66979538588259	6.72787951050772	4.35125743460779e-08	2.68250923426142e-07	No
777	Aldh3b1	ENSMUSG00000024885.9	protein_coding	-1.42232831957977	4.94906641394873	0.00117026975726184	0.00337332268303505	No
778	Aldh3b2	ENSMUSG00000075296.5	protein_coding	-0.484118073769709	0.687902773105574	0.47923930713772	0.586807195817705	No
779	Aldh4a1	ENSMUSG00000028737.15	protein_coding	-0.265966659224789	3.50321732473192	0.46541801740357	0.57408731600595	No
780	Aldh5a1	ENSMUSG00000035936.6	protein_coding	-1.19476157663417	2.10728475649711	0.00889528749845361	0.0204144414358321	No
781	Aldh6a1	ENSMUSG00000021238.11	protein_coding	0.170817062607392	5.55020318507376	0.588194469851228	0.68519729015479	No
782	Aldh7a1	ENSMUSG00000053644.13	protein_coding	-1.49957286814245	5.12664882769969	2.90434589137663e-06	1.37116748310065e-05	No
783	Aldh9a1	ENSMUSG00000026687.14	protein_coding	-0.783519399957095	5.15732750932721	0.0132700752847943	0.0290203161800919	No
784	Aldoa	ENSMUSG00000114515.2	protein_coding	0.383386551908755	10.8246768597864	0.222548782124644	0.319720317372603	No
785	Aldoa	ENSMUSG00000030695.16	protein_coding	0.383386551908755	10.8246768597864	0.222548782124644	0.319720317372603	No
786	Aldoc	ENSMUSG00000017390.15	protein_coding	-6.68488457072684	1.62875238066123	1.76380510301716e-13	1.88772155403455e-12	Down
787	Alg1	ENSMUSG00000039427.14	protein_coding	0.976239401562973	5.02483382367157	0.00278931359540872	0.007325905628959	No
788	Alg10b	ENSMUSG00000075470.2	protein_coding	-1.49711761444188	5.80297162594779	0.000251340931725756	0.000836618711480995	No
789	Alg11	ENSMUSG00000063362.13	protein_coding	-1.7853246429633	5.30126935089329	2.09435520647414e-08	1.33849243933759e-07	No
790	Alg12	ENSMUSG00000035845.17	protein_coding	-0.880772092167351	3.82424547061268	0.0127316422443483	0.0279876540621438	No
791	Alg13	ENSMUSG00000041718.15	protein_coding	-1.18706875935268	1.79895724994333	0.0205341700899244	0.0425554503979116	No
792	Alg14	ENSMUSG00000039887.11	protein_coding	-0.323654974446269	5.38143645278834	0.326507111169254	0.435115871214632	No
793	Alg2	ENSMUSG00000039740.6	protein_coding	-0.627750342592716	5.07952350627425	0.0583523363123028	0.104100319772354	No
794	Alg3	ENSMUSG00000033809.15	protein_coding	-0.138183761567371	5.05097332509571	0.65762985937064	0.74550640616719	No
795	Alg5	ENSMUSG00000036632.9	protein_coding	-0.539230075851886	6.56513747395574	0.07898996725099	0.134824411862589	No
796	Alg6	ENSMUSG00000073792.11	protein_coding	0.390423389263621	2.50162804785007	0.363334097765014	0.47365778786831	No
797	Alg8	ENSMUSG00000035704.17	protein_coding	-0.0594363819366379	4.35459181357087	0.857336585783624	0.902515457843568	No
798	Alg9	ENSMUSG00000032059.13	protein_coding	-2.69497154931743	4.3349977223578	6.6365526597292e-14	7.41008096890396e-13	Down
799	Alkal1	ENSMUSG00000087247.3	protein_coding	-14.6780901740642	6.75168928900248	1.68610976659456e-82	7.2997674766018e-80	Down
800	Alkbh1	ENSMUSG00000079036.10	protein_coding	1.11935716634664	2.93105979101515	0.00446867029075917	0.0111207164791913	No
801	Alkbh2	ENSMUSG00000044339.12	protein_coding	0.788954798736717	3.90716698278531	0.0498465859937497	0.0912124359633134	No
802	Alkbh3	ENSMUSG00000040174.14	protein_coding	0.129959476286331	4.99119951586237	0.692764305769242	0.774734584428714	No
803	Alkbh4	ENSMUSG00000039754.10	protein_coding	0.266572570698443	2.91470038593253	0.509576487358615	0.61524163699532	No
804	Alkbh5	ENSMUSG00000042650.3	protein_coding	0.224460275582651	7.12275081738268	0.479290149085003	0.586807195817705	No
805	Alkbh6	ENSMUSG00000042831.13	protein_coding	-0.310130041388867	5.15855821937141	0.362410761281488	0.472637724920693	No
806	Alkbh7	ENSMUSG00000002661.14	protein_coding	0.230763575254305	3.51033509645247	0.527282584838567	0.631449948346427	No
807	Alkbh8	ENSMUSG00000025899.14	protein_coding	0.263696283059734	3.31837902507121	0.479055126189617	0.586784598757949	No
808	Alms1	ENSMUSG00000063810.7	protein_coding	0.299147024526326	2.51907892639081	0.628124160425867	0.719733127971662	No
809	Alms1-ps2	ENSMUSG00000090098.7	transcribed_unprocessed_pseudogene	-6.66512660042463	-0.703529955734028	0.000144518826622539	0.000502874558491339	Down
810	Aloxe3	ENSMUSG00000020892.10	protein_coding	2.30570549476719	0.161096507531503	0.00059859949384298	0.00183713784744263	Up
811	Alpk1	ENSMUSG00000028028.11	protein_coding	-0.128941188347348	1.03065968712034	0.896965205983848	0.931558595671863	No
812	Alpl	ENSMUSG00000028766.10	protein_coding	-8.52145622384617	0.836862531647354	4.24172960728297e-11	3.61449225773618e-10	Down
813	Als2	ENSMUSG00000026024.14	protein_coding	1.09678962064232	3.72551311036258	0.0046972047188127	0.0116204948444581	No
814	Als2cl	ENSMUSG00000044037.15	protein_coding	-5.70965400715095	1.55634759241943	1.00294056232664e-11	9.11338204941488e-11	Down
815	Alyref	ENSMUSG00000025134.2	protein_coding	-0.337566308953119	3.73552199642572	0.390298349606971	0.501214634970352	No
816	Alyref2	ENSMUSG00000060244.1	protein_coding	1.20084899464965	2.93391675699286	0.00311651086446916	0.00808714081825997	No
817	Amacr	ENSMUSG00000022244.7	protein_coding	-0.0974349889988952	4.17535118327168	0.77259151638712	0.839115541104762	No
818	Ambra1	ENSMUSG00000040506.16	protein_coding	1.23539390081919	5.17399733780387	0.0022283833645906	0.00599944046081288	No
819	Amd-ps3	ENSMUSG00000060096.5	processed_pseudogene	1.51768485991802	3.05106802836306	0.000104294593426979	0.0003734625769433	No
820	Amd1	ENSMUSG00000075232.5	protein_coding	1.19932685352575	5.97850547869714	0.00150601993967804	0.00423382773573921	No
821	Amd2	ENSMUSG00000063953.3	protein_coding	1.74752978133611	4.1848041021658	6.94241892133103e-05	0.00025932147047922	No
822	Amdhd1	ENSMUSG00000015890.2	protein_coding	-4.37886182215514	0.396426662745075	1.04313600528101e-05	4.48141111615764e-05	Down
823	Amdhd2	ENSMUSG00000036820.12	protein_coding	0.511463182653383	5.3933098943535	0.123711384150657	0.197399891414334	No
824	Amer1	ENSMUSG00000050332.7	protein_coding	-0.220904664397945	3.91826691546619	0.544366545851607	0.647116334089851	No
825	Amfr	ENSMUSG00000031751.14	protein_coding	-2.02134175063327	7.57986519124956	5.21339604126164e-09	3.5734927614797e-08	Down
826	Amigo1	ENSMUSG00000050947.9	protein_coding	1.51609617599089	2.99427089644191	0.000672404540543121	0.00204401842324558	No
827	Amigo2	ENSMUSG00000048218.6	protein_coding	2.21539615740777	2.67807293447539	1.64202301062403e-05	6.84397230608235e-05	Up
828	Amigo3	ENSMUSG00000032593.5	protein_coding	0.605058572898942	0.0603888122487279	0.410404619111645	0.52144659595734	No
829	Ammecr1	ENSMUSG00000042225.3	protein_coding	-0.986163867478646	0.911281056016056	0.0895902106453665	0.150040733882038	No
830	Ammecr1l	ENSMUSG00000041915.9	protein_coding	0.53874841742101	5.30540505884461	0.0838317848251713	0.142023022486572	No
831	Amn1	ENSMUSG00000068250.13	protein_coding	-0.206760678358514	4.75466467206412	0.533013713157697	0.636259419025293	No
832	Amot	ENSMUSG00000041688.16	protein_coding	1.7237766427322	5.75142819884925	9.19936161520736e-07	4.7377065325287e-06	No
833	Amotl1	ENSMUSG00000013076.17	protein_coding	-0.146437475434737	5.68680046490775	0.632000163266871	0.722555089122129	No
834	Amotl2	ENSMUSG00000032531.15	protein_coding	-0.613466885344173	7.91342146777345	0.0580132862361327	0.103550513974616	No
835	Ampd2	ENSMUSG00000027889.17	protein_coding	-0.132113174446949	4.88186787902324	0.701165557952121	0.782234514187437	No
836	Ampd3	ENSMUSG00000005686.17	protein_coding	1.7054579501173	5.23286054826922	1.28387586915603e-07	7.44636907516987e-07	No
837	Amz1	ENSMUSG00000050022.16	protein_coding	3.24849061288098	0.70681250740823	8.07651695125165e-07	4.19322762099607e-06	Up
838	Amz2	ENSMUSG00000020610.16	protein_coding	0.724197491021662	5.52890947902183	0.0161013493425489	0.0344211866082109	No
839	Anapc1	ENSMUSG00000014355.10	protein_coding	0.174560102964071	6.05257146712872	0.629794599162725	0.721200794826189	No
840	Anapc10	ENSMUSG00000036977.8	protein_coding	-0.806398913474945	5.01238622224148	0.0095524883883164	0.0217811666088336	No
841	Anapc11	ENSMUSG00000025135.12	protein_coding	-0.696112801380519	6.81997533707945	0.0260283030238671	0.052099307216006	No
842	Anapc13	ENSMUSG00000035048.13	protein_coding	0.313760300865175	6.04739177552569	0.384952041378231	0.49574992067784	No
843	Anapc15	ENSMUSG00000030649.18	protein_coding	0.132915841372276	3.30817526472166	0.74888670834119	0.821144486327378	No
844	Anapc16	ENSMUSG00000020107.10	protein_coding	-0.414259772987086	5.81565841410345	0.218605648149683	0.315541168049379	No
845	Anapc2	ENSMUSG00000026965.12	protein_coding	-0.238593491839901	7.06159965680182	0.418338808709743	0.529073233291883	No
846	Anapc4	ENSMUSG00000029176.13	protein_coding	0.122887349293956	5.9434783509272	0.684825289218797	0.76790376861939	No
847	Anapc5	ENSMUSG00000029472.13	protein_coding	0.575060523569186	7.51344715001588	0.0534971314412578	0.0968026157574654	No
848	Anapc7	ENSMUSG00000029466.11	protein_coding	0.7169267970234	5.64512862658395	0.0156400295271975	0.033557927463552	No
849	Ang	ENSMUSG00000072115.11	protein_coding	-1.15438214031621	1.20711320111741	0.0476722560910301	0.0878617617409661	No
850	Ang2	ENSMUSG00000047894.2	protein_coding	6.78277849261319	4.12139396514568	7.75855381031354e-38	3.77273734377601e-36	Up
851	Angel1	ENSMUSG00000021257.14	protein_coding	1.00097867711015	3.52831905981876	0.00662486965881089	0.0157450638730124	No
852	Angel2	ENSMUSG00000026634.16	protein_coding	0.457226565145843	5.33287979880862	0.128959373463011	0.203960132064982	No
853	Angpt1	ENSMUSG00000022309.9	protein_coding	6.17689294064826	6.29589380177538	1.88962065699461e-52	1.69070658916831e-50	Up
854	Angpt2	ENSMUSG00000031465.6	protein_coding	0.133335077059457	-0.142156866773868	0.924988093842315	0.950556294598599	No
855	Angpt4	ENSMUSG00000027460.7	protein_coding	-0.553771176039367	2.63099959505228	0.261290416682044	0.364302792675017	No
856	Angptl2	ENSMUSG00000004105.8	protein_coding	-2.98227977195651	4.42506295780334	2.60227447954355e-16	3.51713250654118e-15	Down
857	Angptl4	ENSMUSG00000002289.16	protein_coding	0.0763662234806477	3.47839111924325	0.858335865992315	0.90322453014606	No
858	Angptl6	ENSMUSG00000038742.7	protein_coding	-0.855408975741787	1.22262116746541	0.124254533623089	0.198172322727923	No
859	Ank	ENSMUSG00000022265.7	protein_coding	1.61691592454348	6.25553778280894	0.00041156411578895	0.00131204271159598	No
860	Ank2	ENSMUSG00000032826.17	protein_coding	-4.22484217615389	4.04723130355334	2.1371022372994e-23	4.81242435013344e-22	Down
861	Ank3	ENSMUSG00000069601.14	protein_coding	-9.50395452271531	1.72266734032606	1.35162496495985e-16	1.87398333209981e-15	Down
862	Ankef1	ENSMUSG00000074771.10	protein_coding	-6.94054578135411	-0.488210043445758	5.13355545499827e-05	0.00019679362399752	Down
863	Ankfy1	ENSMUSG00000020790.14	protein_coding	1.40380766759253	6.91138325762785	6.10860462184989e-05	0.000231069849576796	No
864	Ankhd1	ENSMUSG00000024483.19	protein_coding	1.18291640059353	4.73185507983985	0.000800323861793023	0.00239757735471521	No
865	Ankib1	ENSMUSG00000040351.11	protein_coding	-0.755386165375274	5.15169212367746	0.0221147195185336	0.045369106317981	No
866	Ankle2	ENSMUSG00000029501.14	protein_coding	-0.863654123053986	5.03557075304025	0.004946813342868	0.0121662418681751	No
867	Ankmy2	ENSMUSG00000036188.4	protein_coding	1.00184877848864	4.72247145572509	0.00153417627616995	0.00430396735001608	No
868	Ankra2	ENSMUSG00000021661.16	protein_coding	-0.441865872162538	4.42091522949556	0.181837439296074	0.27168376101734	No
869	Ankrd1	ENSMUSG00000024803.9	protein_coding	10.240262811797	2.27495321711367	5.40329445882287e-20	9.60498211018037e-19	Up
870	Ankrd10	ENSMUSG00000031508.14	protein_coding	2.16102817862938	5.44175473778656	5.66502800766881e-12	5.26525906446836e-11	Up
871	Ankrd11	ENSMUSG00000035569.17	protein_coding	1.11789812964234	5.05439712032234	0.00149328661602961	0.00420155129428373	No
872	Ankrd12	ENSMUSG00000034647.15	protein_coding	0.198314049661384	5.29939731983058	0.531001062442186	0.634544142020886	No
873	Ankrd13a	ENSMUSG00000041870.16	protein_coding	-1.31630837124133	4.10990957717118	0.0031959223103491	0.00827082015564891	No
874	Ankrd13b	ENSMUSG00000037907.16	protein_coding	0.275956741015845	2.57853517076562	0.579290327017638	0.677884338556432	No
875	Ankrd13c	ENSMUSG00000039988.14	protein_coding	-1.56555671212898	5.58572353080448	2.94169814037284e-06	1.38722876816387e-05	No
876	Ankrd13d	ENSMUSG00000005986.16	protein_coding	-2.86941481415178	2.28231781225243	3.48569391991571e-07	1.90866985308807e-06	Down
877	Ankrd16	ENSMUSG00000047909.11	protein_coding	0.507568605605823	2.96696786585392	0.193316724466659	0.285455359122789	No
878	Ankrd17	ENSMUSG00000055204.15	protein_coding	1.55809134501469	5.83891594687005	3.32735910773559e-07	1.82644116911736e-06	No
879	Ankrd23	ENSMUSG00000067653.12	protein_coding	0.0910568108939784	0.525904805612412	0.915647578402937	0.94457387776678	No
880	Ankrd24	ENSMUSG00000054708.17	protein_coding	-1.68369349223407	2.87149857279681	7.1659587653921e-05	0.000266605529371184	No
881	Ankrd26	ENSMUSG00000007827.10	protein_coding	-0.788003399548429	3.38758995201193	0.0405499151441469	0.0766399677720878	No
882	Ankrd27	ENSMUSG00000034867.16	protein_coding	1.07982007788013	4.68881534956531	0.00638576638904403	0.0152578548526544	No
883	Ankrd28	ENSMUSG00000014496.8	protein_coding	0.127898900062325	3.12243857260713	0.812348817678908	0.869559218541125	No
884	Ankrd29	ENSMUSG00000057766.14	protein_coding	-3.78697829609512	2.12330745018873	2.6876952663301e-10	2.14711655770335e-09	Down
885	Ankrd34a	ENSMUSG00000049097.9	protein_coding	-9.43326787869157	1.65713317935578	9.68674232780932e-17	1.36417385919757e-15	Down
886	Ankrd37	ENSMUSG00000050914.16	protein_coding	-1.95594999386365	0.839744358776127	0.00193924956831844	0.00529858885513065	No
887	Ankrd39	ENSMUSG00000079610.9	protein_coding	0.554243722281351	4.54841863620965	0.0870912185198794	0.146582799568009	No
888	Ankrd40	ENSMUSG00000020864.13	protein_coding	-0.330642502841376	4.93925475706249	0.328374703745128	0.436953886472671	No
889	Ankrd42	ENSMUSG00000041343.19	protein_coding	0.791629078700541	2.63679641645766	0.061583704520839	0.109197370640003	No
890	Ankrd44	ENSMUSG00000052331.14	protein_coding	-2.30613115159528	4.29838839560681	7.74967389733568e-10	5.91353058401329e-09	Down
891	Ankrd46	ENSMUSG00000048307.8	protein_coding	-0.247899962728714	6.92667136010698	0.39831273060701	0.509362092184534	No
892	Ankrd49	ENSMUSG00000031931.4	protein_coding	-0.42274870267504	3.47029854232844	0.258274449453194	0.361110676748757	No
893	Ankrd50	ENSMUSG00000044864.16	protein_coding	0.180434672334297	4.74780631833602	0.674974412637592	0.76016040882849	No
894	Ankrd52	ENSMUSG00000014498.9	protein_coding	-1.10022367546372	6.0819132535957	0.00105459107299677	0.00307074510768433	No
895	Ankrd54	ENSMUSG00000033055.12	protein_coding	0.343679076363935	5.41043988989318	0.2570813531921	0.35981737837013	No
896	Ankrd55	ENSMUSG00000049985.15	protein_coding	-5.83693279640758	4.1424454089142	3.52668956778102e-30	1.13778126656705e-28	Down
897	Ankrd6	ENSMUSG00000040183.13	protein_coding	-7.83447713448146	0.244875022743706	5.01342849159086e-07	2.68818313166764e-06	Down
898	Ankrd9	ENSMUSG00000037904.14	protein_coding	0.276506428091432	4.28075636558643	0.427505767609917	0.537979831888673	No
899	Anks1	ENSMUSG00000024219.16	protein_coding	0.285121879255421	2.48694692945575	0.537219576519055	0.640094454586492	No
900	Anks3	ENSMUSG00000022515.6	protein_coding	-0.310888018146845	3.91222214190368	0.374596919147481	0.485136085291744	No
901	Anks6	ENSMUSG00000066191.12	protein_coding	-1.28425064070835	0.174693999293418	0.121389168782475	0.19424872233571	No
902	Ankzf1	ENSMUSG00000026199.17	protein_coding	0.318511271503285	4.44123290123965	0.326353163909718	0.43499710128437	No
903	Anln	ENSMUSG00000036777.8	protein_coding	-0.156439830637758	3.03908551515022	0.798062821098406	0.858969223227769	No
904	Ano1	ENSMUSG00000031075.18	protein_coding	3.63173979810513	3.8227532612519	4.20331880774746e-18	6.52411005072382e-17	Up
905	Ano10	ENSMUSG00000037949.8	protein_coding	-0.369832649151088	6.59749847082065	0.241845117811772	0.34260115327758	No
906	Ano3	ENSMUSG00000074968.11	protein_coding	-8.66932202312152	0.97067355451339	1.21824349764729e-08	7.95235699509934e-08	Down
907	Ano4	ENSMUSG00000035189.16	protein_coding	11.6156262357267	3.6659981923977	1.60757121252912e-36	7.26438156341863e-35	Up
908	Ano6	ENSMUSG00000064210.7	protein_coding	1.72581059193051	7.96454820375658	5.80228240065592e-07	3.07553049364941e-06	No
909	Ano8	ENSMUSG00000034863.9	protein_coding	-2.93022225561174	1.53564434373583	0.00110181549143908	0.00319798133879841	Down
910	Anp32a	ENSMUSG00000032249.14	protein_coding	1.24059654656889	4.75600226660766	8.76962456527785e-05	0.000319481898182937	No
911	Anp32b	ENSMUSG00000028333.10	protein_coding	-2.76731042471682	5.93781757480408	5.13130176448319e-18	7.86155262341655e-17	Down
912	Anp32e	ENSMUSG00000015749.12	protein_coding	0.903403568049533	4.99840900142587	0.00482121397010513	0.0118965825873839	No
913	Antxr1	ENSMUSG00000033420.12	protein_coding	-1.07496621225494	5.36299425631002	0.00297737134414111	0.00776059444741072	No
914	Antxr2	ENSMUSG00000029338.13	protein_coding	0.208399228788291	4.80793835810302	0.537309888494484	0.640145229781134	No
915	Anxa1	ENSMUSG00000024659.15	protein_coding	-2.44867506787896	9.26335191305727	1.73399476566826e-10	1.41298990589154e-09	Down
916	Anxa11	ENSMUSG00000021866.15	protein_coding	-1.02018458629224	5.55854988029433	0.00378652778478847	0.0096029836356096	No
917	Anxa2	ENSMUSG00000032231.14	protein_coding	-2.13845169562776	9.61501425582414	5.60897850044649e-10	4.35133528638684e-09	Down
918	Anxa3	ENSMUSG00000029484.12	protein_coding	0.351013049032973	9.3006620074228	0.415420597963469	0.526275235535937	No
919	Anxa4	ENSMUSG00000029994.17	protein_coding	-0.314914427428112	6.74614618592542	0.296669836680372	0.403445726830203	No
920	Anxa5	ENSMUSG00000027712.13	protein_coding	-0.981915970559643	8.16109067980447	0.00129545957476493	0.00369294030435856	No
921	Anxa6	ENSMUSG00000018340.13	protein_coding	-0.144437558156601	7.90232846777991	0.630918693472632	0.721872104441279	No
922	Anxa7	ENSMUSG00000021814.17	protein_coding	-0.248246409941671	7.07072681394051	0.42994748594651	0.54054568701528	No
923	Anxa8	ENSMUSG00000021950.15	protein_coding	-5.60589498111711	3.55603620067351	3.7074646894908e-25	9.26590011129534e-24	Down
924	Anxa9	ENSMUSG00000015702.13	protein_coding	-1.87186379106605	1.09180340204283	0.00221971315162354	0.00598249104549127	No
925	Aoc2	ENSMUSG00000078651.8	protein_coding	4.07749027090413	-0.811195450511143	5.77831208087153e-05	0.000219503895945023	Up
926	Aox1	ENSMUSG00000063558.4	protein_coding	0.645973646880961	2.88182946994024	0.151759829587084	0.233173288252805	No
927	Aox3	ENSMUSG00000064294.12	protein_coding	-5.41893068705119	1.79106082593169	1.56507465051455e-13	1.68502314793361e-12	Down
928	Ap1ar	ENSMUSG00000074238.6	protein_coding	-3.20351913395947	3.65634643612314	3.01526518120371e-15	3.74260098204321e-14	Down
929	Ap1b1	ENSMUSG00000009090.17	protein_coding	-0.03445342641334	6.63859495472797	0.910509719320981	0.940792281392477	No
930	Ap1g1	ENSMUSG00000031731.16	protein_coding	-0.447643426550297	6.38754042916915	0.188331229501248	0.279446482159894	No
931	Ap1g2	ENSMUSG00000040701.16	protein_coding	1.86915656007427	3.79718003666311	1.4844909516204e-07	8.5471270105952e-07	No
932	Ap1m1	ENSMUSG00000003033.15	protein_coding	0.313357459328718	6.40143910478835	0.285726819717079	0.391579663782591	No
933	Ap1s1	ENSMUSG00000004849.14	protein_coding	0.0231372067746045	6.78598557870605	0.944273953074284	0.964320554269514	No
934	Ap1s2	ENSMUSG00000031367.15	protein_coding	0.624557188342584	4.46770985103341	0.0544962961400743	0.0982397300867611	No
935	Ap1s3	ENSMUSG00000054702.14	protein_coding	11.249753981261	3.29602337187994	1.11111455105882e-32	4.03034280804336e-31	Up
936	Ap2a1	ENSMUSG00000060279.14	protein_coding	-1.05617502232665	6.42909374640533	0.022130865275517	0.045380953836931	No
937	Ap2a2	ENSMUSG00000002957.11	protein_coding	-0.243061789985457	7.53675753360501	0.444645831093023	0.555021549395411	No
938	Ap2b1	ENSMUSG00000035152.14	protein_coding	-0.0332864524049049	7.3224942402283	0.923944240918773	0.950172858670415	No
939	Ap2m1	ENSMUSG00000022841.15	protein_coding	-0.204017248071605	8.9713662312701	0.494493694294525	0.601086846402212	No
940	Ap2s1	ENSMUSG00000008036.11	protein_coding	0.505194960788793	6.81525774017402	0.107152886701609	0.174802345013041	No
941	Ap3b1	ENSMUSG00000021686.6	protein_coding	-0.271570501917878	6.68061501504489	0.363664451994366	0.474042405809672	No
942	Ap3d1	ENSMUSG00000020198.8	protein_coding	-0.153268863706767	6.80258400412724	0.608270401276707	0.703132859033979	No
943	Ap3m1	ENSMUSG00000021824.13	protein_coding	-0.268150212997726	6.12201519881308	0.382106971997745	0.49277002701852	No
944	Ap3m1-ps	ENSMUSG00000094683.2	processed_pseudogene	1.03213593799943	-0.384849332939975	0.224625364169069	0.322186278990389	No
945	Ap3m2	ENSMUSG00000031539.6	protein_coding	0.337008987823922	4.20322727380448	0.314883154601546	0.423366741926202	No
946	Ap3s1	ENSMUSG00000024480.9	protein_coding	-1.1785943551141	7.31284009730864	8.79420961432627e-05	0.000320203709261728	No
947	Ap3s1-ps1	ENSMUSG00000085611.3	processed_pseudogene	-1.12151457252827	2.99699969601356	0.0147852259456723	0.0319382773888409	No
948	Ap3s1-ps2	ENSMUSG00000094257.2	processed_pseudogene	-0.886228588589887	1.46838979766262	0.403664650545671	0.514490339503651	No
949	Ap3s2	ENSMUSG00000063801.7	protein_coding	-0.710093693148635	4.8367847422876	0.0285375039370492	0.0565379873465385	No
950	Ap4b1	ENSMUSG00000032952.11	protein_coding	0.958728336556813	4.07177491947133	0.00580155823052781	0.0140274996033234	No
951	Ap4e1	ENSMUSG00000001998.15	protein_coding	1.15925340176292	3.26712770156817	0.00718448533951277	0.0169074132459409	No
952	Ap4m1	ENSMUSG00000019518.11	protein_coding	0.822543425336054	3.16675907603981	0.044073718104616	0.082268897174138	No
953	Ap4s1	ENSMUSG00000020955.9	protein_coding	0.372128331625739	3.26904612663322	0.34887606939021	0.458596055561804	No
954	Ap5b1	ENSMUSG00000049562.6	protein_coding	0.0551615498767367	3.76584463000562	0.893065996807255	0.92935035964852	No
955	Ap5m1	ENSMUSG00000036291.6	protein_coding	0.638762828802456	4.93540998808592	0.0403322045745408	0.0762822037196889	No
956	Ap5s1	ENSMUSG00000068264.11	protein_coding	-0.548636408391631	3.90270525980938	0.109644404860066	0.178303351221004	No
957	Ap5z1	ENSMUSG00000039623.13	protein_coding	0.455405792826757	4.1791958143266	0.174414724764134	0.262423769177067	No
958	Apaf1	ENSMUSG00000019979.12	protein_coding	-2.23740294673803	2.48961105857475	1.04573682564323e-05	4.4911468598265e-05	Down
959	Apba1	ENSMUSG00000024897.9	protein_coding	-0.628935551726459	1.72218551485665	0.260896449082202	0.363980378703975	No
960	Apba3	ENSMUSG00000004931.11	protein_coding	0.544511370354129	6.48968378514325	0.0749489312852057	0.129158912015761	No
961	Apbb1	ENSMUSG00000037032.16	protein_coding	-1.89818253250632	5.67381648949558	7.59909810953414e-10	5.82120409406722e-09	No
962	Apbb1ip	ENSMUSG00000026786.14	protein_coding	-10.4121944820263	5.20364261428215	1.21317732580938e-59	1.46685161168358e-57	Down
963	Apbb2	ENSMUSG00000029207.16	protein_coding	-1.43204543646842	5.4839235182301	3.51479513179493e-06	1.63678228535114e-05	No
964	Apbb3	ENSMUSG00000117679.1	protein_coding	0.310004128987281	4.32057374069881	0.366921880655941	0.477639045614295	No
965	Apc	ENSMUSG00000005871.15	protein_coding	0.872866214315571	5.48259655074234	0.00961438600233725	0.0219074150318112	No
966	Apc2	ENSMUSG00000020135.13	protein_coding	-2.36773926256286	1.48583133323547	4.79051280603492e-05	0.000184592226155023	Down
967	Apcdd1	ENSMUSG00000071847.13	protein_coding	5.10600449256399	6.07759963698033	1.86948412447889e-39	9.540055678567e-38	Up
968	Apeh	ENSMUSG00000032590.14	protein_coding	0.840052511783801	6.25571321494784	0.00431535229973494	0.0107751336213475	No
969	Apex1	ENSMUSG00000035960.14	protein_coding	1.09923897485868	6.34055302125595	0.00021205482466456	0.000716180925325335	No
970	Apex2	ENSMUSG00000025269.16	protein_coding	0.289427040474714	2.89077942681192	0.484088558204518	0.590846572402803	No
971	Aph1a	ENSMUSG00000015750.15	protein_coding	-0.154260332207473	5.8996723062415	0.60183131297426	0.697270204715775	No
972	Aph1b	ENSMUSG00000032375.15	protein_coding	-0.674120507655681	2.09945250079661	0.136647382291332	0.21414578675058	No
973	Aph1c	ENSMUSG00000053040.13	protein_coding	-2.71013248608168	2.34381147573186	4.88873462088554e-08	2.99596837200479e-07	Down
974	Api5	ENSMUSG00000027193.12	protein_coding	0.7537860739856	6.97731102218981	0.0166390193265271	0.0353790048132637	No
975	Apip	ENSMUSG00000010911.12	protein_coding	-0.267162207502172	5.1615509739599	0.431083327337877	0.541669257204536	No
976	Aplf	ENSMUSG00000030051.10	protein_coding	-0.876299362642594	2.71441489372524	0.0356623033161491	0.0686395773420388	No
977	Apln	ENSMUSG00000037010.7	protein_coding	-6.68796297103857	4.60396475666998	2.20698605418995e-28	6.48139164842087e-27	Down
978	Aplp1	ENSMUSG00000006651.8	protein_coding	-6.00367710134212	3.63164892859203	3.09999716465222e-29	9.52060914114358e-28	Down
979	Aplp2	ENSMUSG00000031996.17	protein_coding	-0.867045706903544	9.13332153667143	0.00465298080332685	0.0115174576468922	No
980	Apmap	ENSMUSG00000033096.7	protein_coding	1.97517725408337	6.14288538098096	2.52614512189733e-08	1.60216343124543e-07	No
981	Apobec1	ENSMUSG00000040613.14	protein_coding	-3.78669236497696	2.23780360428308	4.90067247586455e-12	4.57066888801794e-11	Down
982	Apobec3	ENSMUSG00000009585.18	protein_coding	0.813221362628906	3.76706351636732	0.0228139848673307	0.0465329013532592	No
983	Apobr	ENSMUSG00000042759.12	protein_coding	-3.4845093930351	0.129205509703935	8.57910519000056e-05	0.000313391863786057	Down
984	Apod	ENSMUSG00000022548.14	protein_coding	-6.1368435814876	1.94730915856575	8.38012349770655e-14	9.25676028499749e-13	Down
985	Apoe	ENSMUSG00000002985.16	protein_coding	-10.9368380226788	6.60446374171495	3.78270854817831e-67	6.50868351603861e-65	Down
986	Apol10b	ENSMUSG00000050014.8	protein_coding	-1.0194849559249	0.495787955277378	0.118497144033507	0.190438291231433	No
987	Apol6	ENSMUSG00000033576.12	protein_coding	-0.546385958362793	2.60375336654344	0.251242694782736	0.353192438114496	No
988	Apol7a	ENSMUSG00000010601.14	protein_coding	-0.129684109259757	0.0986084698091823	0.900783577631188	0.933958769554257	No
989	Apol9a	ENSMUSG00000057346.12	protein_coding	0.327877889179883	0.614338361585974	0.619680983443883	0.712965150347223	No
990	Apol9b	ENSMUSG00000068246.6	protein_coding	-1.95409566075897	-0.416831265768449	0.0194706352456096	0.0406021435101502	No
991	Apoo	ENSMUSG00000079508.8	protein_coding	-0.362610854127078	4.69443180487879	0.293941228490051	0.40070952032148	No
992	Apoo-ps	ENSMUSG00000049233.7	processed_pseudogene	0.00776162059995956	1.16771504454161	1	1	No
993	Apool	ENSMUSG00000025525.12	protein_coding	-0.199337287172055	4.21529804838897	0.564617488340371	0.665121680945854	No
994	Apopt1	ENSMUSG00000037787.14	protein_coding	1.26500788193658	4.47694341389344	0.00037213074692193	0.00119668334932159	No
995	App	ENSMUSG00000022892.11	protein_coding	-1.61960759902761	8.70561962475743	1.02902031838874e-06	5.25913240407282e-06	No
996	Appbp2	ENSMUSG00000018481.9	protein_coding	-0.699370752476283	5.3931629808327	0.0202447778806215	0.0420140967892101	No
997	Appl1	ENSMUSG00000040760.11	protein_coding	-0.138588320491991	5.46700709847715	0.648508186706498	0.737396109057988	No
998	Appl2	ENSMUSG00000020263.14	protein_coding	-0.0292391916294138	5.60644268872841	0.923999832320832	0.950172858670415	No
999	Aprt	ENSMUSG00000006589.8	protein_coding	-0.110963191216826	5.90499793482019	0.745107993339077	0.818070547987872	No
1000	Aptx	ENSMUSG00000028411.15	protein_coding	-0.937497532327349	4.28460066208876	0.00863285358256367	0.0199109001429089	No
1001	Aqp1	ENSMUSG00000004655.5	protein_coding	-5.51601937482358	0.594789977528065	6.44986313608951e-09	4.35649789378245e-08	Down
1002	Aqp11	ENSMUSG00000042797.9	protein_coding	1.12289483259172	-0.142789667567191	0.128079906695011	0.202936477877624	No
1003	Aqp5	ENSMUSG00000044217.17	protein_coding	7.93898235340631	-0.00502274711284482	1.73698894620963e-06	8.53611448080537e-06	Up
1004	Aqr	ENSMUSG00000040383.16	protein_coding	0.635240784761288	4.60548913858564	0.0742533394800688	0.128108249024554	No
1005	Ar	ENSMUSG00000046532.8	protein_coding	-0.37042017240334	3.13221754530053	0.437833912800321	0.548584226471768	No
1006	Araf	ENSMUSG00000001127.12	protein_coding	0.059797453802647	6.49525522131478	0.845404627442642	0.893821924130117	No
1007	Arap1	ENSMUSG00000032812.18	protein_coding	-1.23709509512797	3.95285737932714	0.000548783685937838	0.00169905357725264	No
1008	Arap2	ENSMUSG00000037999.13	protein_coding	-1.95113641638614	0.137548537300865	0.0148028534007581	0.0319712094450554	No
1009	Arcn1	ENSMUSG00000032096.16	protein_coding	-0.0650964638107645	7.38477814220968	0.845494906475396	0.893846958629878	No
1010	Arel1	ENSMUSG00000042350.13	protein_coding	1.02145961716017	5.08968013939789	0.00550132621529933	0.0133683322715068	No
1011	Arf1	ENSMUSG00000048076.14	protein_coding	-0.293323715481	8.70408123501546	0.347080121730649	0.456637811366243	No
1012	Arf2	ENSMUSG00000062421.13	protein_coding	0.220474470855248	5.7121151357441	0.503746101766165	0.6100682576975	No
1013	Arf3	ENSMUSG00000051853.10	protein_coding	-2.11716452419473	6.8677626638123	1.84151542326531e-11	1.63135171588408e-10	Down
1014	Arf4	ENSMUSG00000021877.12	protein_coding	-0.515330753238376	8.84980001869142	0.0889623036195076	0.149170799210071	No
1015	Arf5	ENSMUSG00000020440.13	protein_coding	-3.27583694144695	6.12992379775849	6.07192428802094e-23	1.31649912551743e-21	Down
1016	Arf6	ENSMUSG00000044147.8	protein_coding	-2.41821370785896	5.66818168619809	2.30061756980494e-14	2.66867661230355e-13	Down
1017	Arfgap1	ENSMUSG00000027575.19	protein_coding	-0.586670770725488	6.45261737712763	0.050290918242216	0.0918930447554501	No
1018	Arfgap2	ENSMUSG00000027255.14	protein_coding	1.27463039601086	6.71822914300869	4.12875145927067e-05	0.000161081317833929	No
1019	Arfgap3	ENSMUSG00000054277.8	protein_coding	-1.2162657466593	6.01637492557339	4.87425906050372e-05	0.00018744249527513	No
1020	Arfgef1	ENSMUSG00000067851.11	protein_coding	0.915629204646925	3.8609683252915	0.0165496880017988	0.0352225440330069	No
1021	Arfgef2	ENSMUSG00000074582.10	protein_coding	0.996523296655441	5.75327159089745	0.00658720126758318	0.0156709349099256	No
1022	Arfip1	ENSMUSG00000074513.9	protein_coding	-1.55082350380801	5.73049318501925	3.35988050100242e-05	0.000132978343273233	No
1023	Arfip2	ENSMUSG00000030881.15	protein_coding	0.561491338819317	5.1627097526086	0.0685341961204026	0.119656230796399	No
1024	Arfrp1	ENSMUSG00000038671.15	protein_coding	0.887189270635806	5.96017873470578	0.00304030236941211	0.00791540215322598	No
1025	Arglu1	ENSMUSG00000040459.11	protein_coding	0.302991965575875	4.60333143549092	0.583924481632167	0.681747091264594	No
1026	Arhgap1	ENSMUSG00000027247.16	protein_coding	-1.2666093710259	7.23925216037344	2.39417174363602e-05	9.70467501399548e-05	No
1027	Arhgap10	ENSMUSG00000037148.8	protein_coding	0.470883573099481	4.8676688935558	0.164001072826078	0.248960343671395	No
1028	Arhgap11a	ENSMUSG00000041219.14	protein_coding	-0.961373912768262	0.391771597762289	0.214586010510047	0.31092479625542	No
1029	Arhgap12	ENSMUSG00000041225.16	protein_coding	1.57753674789775	4.84299714123985	4.04273043053752e-06	1.86644255618314e-05	No
1030	Arhgap17	ENSMUSG00000030766.15	protein_coding	-0.547382178927689	4.42262518781266	0.165875315207599	0.251435803636909	No
1031	Arhgap18	ENSMUSG00000039031.16	protein_coding	-2.75975675935319	3.65442170548853	1.20484718189381e-11	1.08307126779617e-10	Down
1032	Arhgap19	ENSMUSG00000025154.15	protein_coding	-2.35527638867468	1.13201498625098	0.000175362931740174	0.000603835066860332	Down
1033	Arhgap20	ENSMUSG00000053199.13	protein_coding	-0.923856399583833	1.55428234569386	0.232242408172725	0.331235426151556	No
1034	Arhgap21	ENSMUSG00000036591.16	protein_coding	0.584623593336942	5.413299922426	0.086366708503711	0.145673946817683	No
1035	Arhgap22	ENSMUSG00000063506.14	protein_coding	2.27691051232415	4.39410129774137	4.5939052566953e-09	3.17317562790055e-08	Up
1036	Arhgap23	ENSMUSG00000049807.16	protein_coding	-0.0655262036220995	5.11711301092377	0.852174597440118	0.898740339063813	No
1037	Arhgap24	ENSMUSG00000057315.14	protein_coding	-0.902673010009911	4.93686199969151	0.0075411744237487	0.0176539511496828	No
1038	Arhgap26	ENSMUSG00000118193.1	protein_coding	-1.04362634705788	2.38235229836931	0.0185241418334786	0.0388821563257923	No
1039	Arhgap26	ENSMUSG00000036452.18	protein_coding	-1.04362634705788	2.38235229836931	0.0185241418334786	0.0388821563257923	No
1040	Arhgap27	ENSMUSG00000034255.17	protein_coding	3.27927359440985	3.20359674713634	7.6705935642389e-08	4.58765758581329e-07	Up
1041	Arhgap28	ENSMUSG00000024043.13	protein_coding	1.24033376701799	4.69829744577576	0.000814990860586917	0.00243770722976087	No
1042	Arhgap29	ENSMUSG00000039831.16	protein_coding	-1.82558015384404	4.34121973786116	4.59717160536515e-07	2.47785703275525e-06	No
1043	Arhgap31	ENSMUSG00000022799.4	protein_coding	-1.85351072523952	2.63234684772553	0.000751343487059568	0.00226144448078638	No
1044	Arhgap32	ENSMUSG00000041444.14	protein_coding	0.312744107090422	2.32620855769249	0.55314630629686	0.655173998482937	No
1045	Arhgap33	ENSMUSG00000036882.7	protein_coding	-2.44620996915113	0.145420532425705	0.00169678643563123	0.0047089683111263	Down
1046	Arhgap35	ENSMUSG00000058230.12	protein_coding	1.57669503095993	7.45909814577916	7.27912514897375e-05	0.000270243813622066	No
1047	Arhgap36	ENSMUSG00000036198.12	protein_coding	4.32186971321076	5.4700256486726	1.12599936123941e-13	1.23162489219186e-12	Up
1048	Arhgap39	ENSMUSG00000033697.15	protein_coding	-1.49103407696254	3.06360081463024	0.00159236366623988	0.00444860798597115	No
1049	Arhgap42	ENSMUSG00000050730.17	protein_coding	2.32650393258948	6.77038604557629	1.01454935430084e-12	1.01538157226485e-11	Up
1050	Arhgap44	ENSMUSG00000033389.16	protein_coding	-1.25444502413169	3.61030188409151	0.0196589894038773	0.0409122804759555	No
1051	Arhgap5	ENSMUSG00000035133.9	protein_coding	0.819073881155132	5.85846709240857	0.00735344451472471	0.0172385290536455	No
1052	Arhgap6	ENSMUSG00000031355.16	protein_coding	-1.99536223250095	1.51849544010327	0.000244630075614687	0.000815494347944541	No
1053	Arhgdia	ENSMUSG00000025132.13	protein_coding	0.707163742178124	9.97692271498744	0.0217784429652463	0.0447883057058796	No
1054	Arhgdib	ENSMUSG00000030220.13	protein_coding	-11.897894329814	4.00194906129002	2.78215129848188e-42	1.63768651653181e-40	Down
1055	Arhgdig	ENSMUSG00000073433.11	protein_coding	1.94177789364156	-0.645192987441323	0.0304036046035321	0.0597870736093779	No
1056	Arhgef1	ENSMUSG00000040940.18	protein_coding	-0.736290272633754	5.11823021033629	0.0181554847429416	0.0381979559076688	No
1057	Arhgef10	ENSMUSG00000071176.10	protein_coding	-0.470339527495303	4.2061398720344	0.225116713830707	0.322718587515693	No
1058	Arhgef10l	ENSMUSG00000040964.16	protein_coding	1.80815447595159	5.19021674833705	2.62548679891444e-07	1.46331637575709e-06	No
1059	Arhgef11	ENSMUSG00000041977.18	protein_coding	-0.207589823486937	3.96822515418154	0.637084819539393	0.726882203777794	No
1060	Arhgef12	ENSMUSG00000059495.14	protein_coding	0.318011841460176	5.7751425183903	0.410952239423793	0.521944734106816	No
1061	Arhgef17	ENSMUSG00000032875.8	protein_coding	-8.67109179809604	4.89603440248317	1.39941548306752e-53	1.29527966884477e-51	Down
1062	Arhgef18	ENSMUSG00000004568.12	protein_coding	-0.522243283160399	5.77968588164324	0.163544540947743	0.248530366915298	No
1063	Arhgef19	ENSMUSG00000028919.11	protein_coding	0.333432994321109	3.81997169237829	0.436938851194529	0.547744846056582	No
1064	Arhgef2	ENSMUSG00000028059.15	protein_coding	-0.257019310069151	6.23987579765547	0.499218679449419	0.605555774005914	No
1065	Arhgef25	ENSMUSG00000019467.15	protein_coding	-3.6765319852263	5.3192417229855	1.73974566689219e-23	3.9441092221892e-22	Down
1066	Arhgef28	ENSMUSG00000021662.10	protein_coding	-3.54649372791228	3.16162982330562	3.01043007451798e-14	3.46509279846533e-13	Down
1067	Arhgef3	ENSMUSG00000021895.10	protein_coding	1.12732136158463	3.50612557414869	0.0022961846735299	0.00615972306684885	No
1068	Arhgef4	ENSMUSG00000037509.21	protein_coding	-4.93328530178035	1.72331867508265	9.69869911037966e-13	9.73569489606623e-12	Down
1069	Arhgef4	ENSMUSG00000118272.1	protein_coding	-4.93328530178035	1.72331867508265	9.69869911037966e-13	9.73569489606623e-12	Down
1070	Arhgef40	ENSMUSG00000004562.16	protein_coding	-0.218108890858938	4.72511091354774	0.634979428995126	0.72521988907698	No
1071	Arhgef5	ENSMUSG00000033542.13	protein_coding	-1.27657874634085	5.06075563194252	9.25212588821322e-05	0.000335420803743138	No
1072	Arhgef6	ENSMUSG00000031133.12	protein_coding	1.10261237209669	5.21297278991594	0.00602464214231915	0.0145034479268279	No
1073	Arhgef7	ENSMUSG00000031511.15	protein_coding	0.647098809993932	5.08508949922532	0.0584774725610931	0.10430969686901	No
1074	Arhgef9	ENSMUSG00000025656.17	protein_coding	0.0964125491370621	2.25969412781458	0.852739959645549	0.89916899736038	No
1075	Arid1a	ENSMUSG00000007880.16	protein_coding	0.320731107703008	4.7782816051489	0.37053204341498	0.481078703170402	No
1076	Arid1b	ENSMUSG00000069729.14	protein_coding	0.814968876453492	4.57583048998681	0.0385779334352431	0.0734299311635793	No
1077	Arid2	ENSMUSG00000033237.19	protein_coding	1.26562544420501	5.32390662250379	0.000439979001116175	0.00139333604860316	No
1078	Arid3a	ENSMUSG00000019564.12	protein_coding	0.0824778096991072	2.8080565740967	0.846809039759778	0.894813331439728	No
1079	Arid3b	ENSMUSG00000004661.15	protein_coding	-0.231236693735713	2.04947931032429	0.616329963082804	0.709657209551674	No
1080	Arid4a	ENSMUSG00000048118.17	protein_coding	0.582721927964798	4.46691553402527	0.0826412498849441	0.140218484792141	No
1081	Arid4b	ENSMUSG00000039219.18	protein_coding	0.878256292985858	5.70441963947171	0.00343636602316685	0.00881698761902598	No
1082	Arid5a	ENSMUSG00000037447.16	protein_coding	0.212082755131137	6.01735602038139	0.50346604338827	0.609784114097462	No
1083	Arid5b	ENSMUSG00000019947.10	protein_coding	-0.00398845009757619	7.13855779998492	0.990285853894413	0.99734552342165	No
1084	Arih1	ENSMUSG00000025234.11	protein_coding	-0.814898781139016	5.00441519667373	0.0475658271229429	0.0877017400490475	No
1085	Arih2	ENSMUSG00000064145.12	protein_coding	-0.246007671822382	5.36449289749175	0.440862381445583	0.55142721541297	No
1086	Arl1	ENSMUSG00000060904.14	protein_coding	0.273845541383553	9.08364483027803	0.372744574146055	0.483277749755183	No
1087	Arl10	ENSMUSG00000025870.10	protein_coding	-0.226680057072053	3.79494704902382	0.524210813435612	0.629062350421974	No
1088	Arl13b	ENSMUSG00000022911.11	protein_coding	-0.361470634611864	4.42926793614277	0.261420400751662	0.364446161679449	No
1089	Arl14ep	ENSMUSG00000027122.15	protein_coding	-0.277414288046199	6.2591083505532	0.37103052305791	0.481446451702621	No
1090	Arl15	ENSMUSG00000042348.10	protein_coding	0.6131434639169	4.60884238930329	0.0605955066084925	0.107630001878319	No
1091	Arl16	ENSMUSG00000057594.12	protein_coding	0.656704588036294	5.87470140804398	0.0364968157651307	0.0699948220039753	No
1092	Arl2	ENSMUSG00000024944.6	protein_coding	-0.608653867547062	7.54089509890786	0.0592992810026544	0.105621187834987	No
1093	Arl2bp	ENSMUSG00000031776.17	protein_coding	-3.2628066069336	5.79936920058404	1.93710256068327e-22	4.04321204773408e-21	Down
1094	Arl3	ENSMUSG00000025035.9	protein_coding	-0.37339368034112	5.56068493989206	0.231117619943433	0.329958457846377	No
1095	Arl4a	ENSMUSG00000047446.18	protein_coding	0.859538018086989	2.78496143348491	0.0426286177232269	0.0799830390694015	No
1096	Arl4c	ENSMUSG00000049866.12	protein_coding	-2.36449044368662	4.88195395915857	1.7422526681662e-12	1.70552684605825e-11	Down
1097	Arl4d	ENSMUSG00000034936.2	protein_coding	4.95431871130572	3.30234448608451	1.03200280292434e-16	1.45031514325106e-15	Up
1098	Arl5a	ENSMUSG00000036093.7	protein_coding	-3.53303626604887	7.92456181206275	2.90331538990684e-20	5.27271932989712e-19	Down
1099	Arl5b	ENSMUSG00000017418.13	protein_coding	-1.03656015705339	4.65471147466188	0.00126064162926047	0.0036051718104208	No
1100	Arl5c	ENSMUSG00000038352.15	protein_coding	-3.98718923288576	1.39796728516664	1.11628575213372e-08	7.32600052781742e-08	Down
1101	Arl6	ENSMUSG00000022722.18	protein_coding	0.0148917334361255	4.92674902104584	0.968206939836925	0.981443001476689	No
1102	Arl6ip1	ENSMUSG00000030654.9	protein_coding	-0.238373408705043	7.70384372522705	0.450280934085595	0.559816620320775	No
1103	Arl6ip4	ENSMUSG00000029404.15	protein_coding	0.293104507654722	6.05557095183763	0.366105772385965	0.476807915690639	No
1104	Arl6ip5	ENSMUSG00000035199.6	protein_coding	0.0398882664847265	8.05160587350633	0.893930080346347	0.929847748218531	No
1105	Arl6ip6	ENSMUSG00000026960.6	protein_coding	0.420195662001755	4.19960530668531	0.209993933823221	0.305377460812813	No
1106	Arl8a	ENSMUSG00000026426.10	protein_coding	-4.23676844460846	5.50661759871685	8.90758668895178e-32	3.05751204481897e-30	Down
1107	Arl8b	ENSMUSG00000030105.8	protein_coding	-0.0387344751375564	7.26473717365219	0.896994174529207	0.931558595671863	No
1108	Armc1	ENSMUSG00000027599.9	protein_coding	0.159797357657819	5.29995577900623	0.633689051421864	0.724115858589428	No
1109	Armc10	ENSMUSG00000038525.16	protein_coding	0.193425551003797	4.74373724393495	0.54982911476469	0.652108213967559	No
1110	Armc2	ENSMUSG00000071324.11	protein_coding	-3.69002382823491	-0.163080898464075	8.44490152796587e-05	0.000309162638862056	Down
1111	Armc5	ENSMUSG00000042178.6	protein_coding	0.040708787244778	5.28260042468362	0.897489585787924	0.931786781995802	No
1112	Armc6	ENSMUSG00000002343.11	protein_coding	0.575961694352811	3.98651329118093	0.0951428733519638	0.158053286700917	No
1113	Armc7	ENSMUSG00000057219.11	protein_coding	1.20598797636026	3.1869457834315	0.00250597579855032	0.00666918524535867	No
1114	Armc8	ENSMUSG00000032468.11	protein_coding	-0.0192027390440861	4.61206966044629	0.959628238882608	0.974928462780402	No
1115	Armc9	ENSMUSG00000062590.13	protein_coding	-0.65768184552203	4.75916348289883	0.0360230165723897	0.0692147323433131	No
1116	Armcx1	ENSMUSG00000033460.14	protein_coding	-4.23836234164538	3.70091479845949	1.42024009456756e-21	2.81136317244707e-20	Down
1117	Armcx2	ENSMUSG00000033436.13	protein_coding	-13.2625726070762	5.34524764332659	5.64554366165052e-56	5.65439115544863e-54	Down
1118	Armcx3	ENSMUSG00000049047.11	protein_coding	-13.6116738586738	5.6912449937051	5.41306987770736e-69	1.00901126150987e-66	Down
1119	Armcx5	ENSMUSG00000072969.2	protein_coding	0.179916457822231	3.61898926986698	0.620793472513533	0.713816757591169	No
1120	Armcx6	ENSMUSG00000050394.14	protein_coding	-9.77059996898522	1.96845644968289	2.690341810655e-18	4.24289981678034e-17	Down
1121	Armh3	ENSMUSG00000039901.10	protein_coding	-0.191092208239253	4.61791520087792	0.574420435015629	0.673301018196048	No
1122	Armh4	ENSMUSG00000036242.15	protein_coding	-8.21487433107391	0.570305766476686	1.12157934064094e-08	7.3571438566677e-08	Down
1123	Armt1	ENSMUSG00000061759.15	protein_coding	-0.450772546610462	4.43431419844631	0.162232068035517	0.246889282810372	No
1124	Arnt	ENSMUSG00000015522.18	protein_coding	0.35968743943799	5.69500737285022	0.288691658695339	0.394635440145666	No
1125	Arnt2	ENSMUSG00000015709.9	protein_coding	-5.14499606046143	4.01215812896645	3.06196000786469e-29	9.42535900586055e-28	Down
1126	Arntl	ENSMUSG00000055116.8	protein_coding	0.911853993904359	3.8703070265636	0.00839839340022618	0.0194302426865085	No
1127	Arpc1a	ENSMUSG00000029621.14	protein_coding	0.319875004853263	7.04365125705598	0.288015984086126	0.393847569296069	No
1128	Arpc1b	ENSMUSG00000029622.16	protein_coding	-0.22157416959801	8.67650395940654	0.480810271061829	0.588071172578225	No
1129	Arpc2	ENSMUSG00000006304.14	protein_coding	-2.49956009791994	7.92489939508266	1.77937897427548e-15	2.25505620526451e-14	Down
1130	Arpc3	ENSMUSG00000029465.14	protein_coding	1.27339821271142	5.80292243133848	9.7596349201563e-05	0.000352107688880155	No
1131	Arpc4	ENSMUSG00000079426.13	protein_coding	-0.717262833531943	6.94710791759386	0.031261317508183	0.0613030599470082	No
1132	Arpc5	ENSMUSG00000008475.13	protein_coding	-0.762532269674772	7.8785184507678	0.0178871946106865	0.0376689218374429	No
1133	Arpc5l	ENSMUSG00000026755.14	protein_coding	0.0947611177889742	6.80318773327758	0.766110031535497	0.834507161207524	No
1134	Arpin	ENSMUSG00000039043.5	protein_coding	0.364371458869138	5.86075587916136	0.219765987923524	0.316773635906091	No
1135	Arpp19	ENSMUSG00000007656.13	protein_coding	-1.16999007684509	6.97047145069922	0.000124304917400897	0.000438563695172827	No
1136	Arrb1	ENSMUSG00000018909.15	protein_coding	-2.90407883510078	1.38265555034299	4.76991078300695e-05	0.000183903971900995	Down
1137	Arrb2	ENSMUSG00000060216.15	protein_coding	-1.81201984078985	1.97693519109461	0.000175378070979925	0.000603835066860332	No
1138	Arrdc1	ENSMUSG00000026972.15	protein_coding	0.0625998549145431	3.85321620522916	0.868900489425674	0.911625505674013	No
1139	Arrdc2	ENSMUSG00000002910.11	protein_coding	0.859484349603551	3.18613387672067	0.0354160625751528	0.068273337520989	No
1140	Arrdc3	ENSMUSG00000074794.10	protein_coding	0.998303696237861	5.55080990142205	0.0456741322314172	0.0847259887598964	No
1141	Arrdc4	ENSMUSG00000042659.15	protein_coding	-1.65704921913859	5.60300914116835	7.46301134930495e-08	4.46948127260249e-07	No
1142	Arsa	ENSMUSG00000022620.14	protein_coding	-1.11842778218012	6.95072318308607	0.000228888692575404	0.000766828542949199	No
1143	Arsb	ENSMUSG00000042082.7	protein_coding	-0.62704034152675	6.80962011874671	0.0391065074915477	0.0742675020580248	No
1144	Arsg	ENSMUSG00000020604.13	protein_coding	-1.86130284135791	0.863718308851115	0.00593778225958689	0.0143172677680302	No
1145	Arsj	ENSMUSG00000046561.9	protein_coding	-9.75762544377304	1.95663501447678	3.4898905491353e-18	5.46532334421761e-17	Down
1146	Arsk	ENSMUSG00000021592.17	protein_coding	0.663815716202671	4.56845186548954	0.038067884595412	0.0726238918486176	No
1147	Artn	ENSMUSG00000028539.14	protein_coding	-7.71874174662916	0.139259689180552	2.6935064344039e-06	1.28053665802815e-05	Down
1148	Arv1	ENSMUSG00000031982.5	protein_coding	0.116095260165643	2.67834194887105	0.78795284741741	0.851047413905445	No
1149	Arvcf	ENSMUSG00000000325.16	protein_coding	-4.00549875794347	5.19562568534116	4.98888578902356e-29	1.51141842380328e-27	Down
1150	Arx	ENSMUSG00000035277.15	protein_coding	9.50219642367036	1.52318701244674	1.03853309779642e-17	1.57138136477178e-16	Up
1151	Arxes1	ENSMUSG00000048355.2	protein_coding	-0.931770377671912	4.39870672990902	0.00615335821121851	0.0147709212221004	No
1152	Arxes2	ENSMUSG00000048040.8	protein_coding	-1.67240255990015	7.25320110027646	1.73303081339767e-06	8.5217050769382e-06	No
1153	As3mt	ENSMUSG00000003559.8	protein_coding	-9.89054596640887	2.08000320839395	3.6157591515194e-19	6.09636979554546e-18	Down
1154	Asah1	ENSMUSG00000031591.14	protein_coding	0.063283247141751	7.87367239259648	0.840908009273988	0.890400504336583	No
1155	Asah2	ENSMUSG00000024887.10	protein_coding	0.375264897224372	3.1681400767301	0.350070319484808	0.459895630168912	No
1156	Asap1	ENSMUSG00000022377.16	protein_coding	-0.934614453803605	6.93450332808563	0.002519706538664	0.00670041241438668	No
1157	Asap2	ENSMUSG00000052632.16	protein_coding	-1.29865295061877	2.0331894945862	0.0121293657795177	0.0268450227781839	No
1158	Asap3	ENSMUSG00000036995.7	protein_coding	-3.1855602990424	2.00362715516748	1.15124568279365e-08	7.53333413397056e-08	Down
1159	Asb1	ENSMUSG00000026311.16	protein_coding	1.70851603870621	4.71339177439558	1.95822622380017e-05	8.05435309519523e-05	No
1160	Asb13	ENSMUSG00000033781.7	protein_coding	1.62238099456603	5.09102461546715	2.40803085419136e-07	1.35109456915143e-06	No
1161	Asb2	ENSMUSG00000021200.14	protein_coding	-7.87145687967517	0.272033937607432	1.23666869198525e-07	7.18810329802255e-07	Down
1162	Asb3	ENSMUSG00000020305.13	protein_coding	-0.437441682421179	5.37750914564203	0.159581321656537	0.243379649767316	No
1163	Asb6	ENSMUSG00000039483.10	protein_coding	-0.0331616257997602	5.49737545282545	0.919544803111296	0.947501789063854	No
1164	Asb7	ENSMUSG00000030509.17	protein_coding	0.197171448695025	2.94953773658141	0.633171106707492	0.72365055113423	No
1165	Asb8	ENSMUSG00000048175.13	protein_coding	0.232998622447589	6.06463955978501	0.430179326102947	0.540786505772541	No
1166	Ascc1	ENSMUSG00000044475.14	protein_coding	0.349282701649965	5.57796850832932	0.262585337328126	0.365538617599915	No
1167	Ascc2	ENSMUSG00000020412.16	protein_coding	0.0519108520533822	6.0590116252396	0.861984179199849	0.905998094529029	No
1168	Ascc3	ENSMUSG00000038774.9	protein_coding	-0.203162960265319	4.35958016142262	0.571562173922028	0.670946902493444	No
1169	Asdurf	ENSMUSG00000117809.1	protein_coding	-1.44864625242126	1.69608614972219	0.0139251122476824	0.0303194243147544	No
1170	Asf1a	ENSMUSG00000019857.7	protein_coding	-1.98864137114948	4.48361003614499	8.88005230454667e-09	5.90288172260133e-08	No
1171	Asf1b	ENSMUSG00000005470.8	protein_coding	1.16948845252035	0.62747035030109	0.164475344929491	0.249567394493917	No
1172	Ash1l	ENSMUSG00000028053.13	protein_coding	1.26206520419421	5.59817650751294	8.96761233164965e-05	0.000326163482664146	No
1173	Ash2l	ENSMUSG00000031575.18	protein_coding	-2.04764698264772	4.2886439145358	4.09652018689227e-09	2.8501502036434e-08	Down
1174	Asl	ENSMUSG00000025533.15	protein_coding	1.76677491728509	5.85277183739085	2.92070577713921e-08	1.84291453855126e-07	No
1175	Asna1	ENSMUSG00000052456.9	protein_coding	-2.48859232040313	4.50573542841132	2.71211598527238e-12	2.60367014580405e-11	Down
1176	Asns	ENSMUSG00000029752.12	protein_coding	-0.485076830554857	7.9164461568722	0.103449192848816	0.169750778484406	No
1177	Asnsd1	ENSMUSG00000026095.15	protein_coding	-1.25562090657087	5.40298519533704	9.97279678855587e-05	0.000358641226418029	No
1178	Aspg	ENSMUSG00000037686.6	protein_coding	-2.33509329068503	1.89099963359514	5.9217649989659e-05	0.000224698920133224	Down
1179	Asph	ENSMUSG00000028207.18	protein_coding	-0.950728881891444	6.32534432337237	0.00432351405078627	0.0107935048503725	No
1180	Aspn	ENSMUSG00000021388.14	protein_coding	-5.22385133213084	0.344985338694396	1.82484052042926e-06	8.92535882823655e-06	Down
1181	Aspscr1	ENSMUSG00000025142.18	protein_coding	1.69362896041288	6.68196956536047	2.19576219607778e-08	1.40063329056844e-07	No
1182	Asrgl1	ENSMUSG00000024654.8	protein_coding	0.213780756121496	5.20767040023158	0.520681193325003	0.625777943549285	No
1183	Ass1	ENSMUSG00000076441.9	protein_coding	2.10432078817489	5.5744708215757	1.33402386951671e-08	8.66598952216062e-08	Up
1184	Aste1	ENSMUSG00000032567.16	protein_coding	-0.434813052199515	1.92637457465039	0.371007223295226	0.481446451702621	No
1185	Astn1	ENSMUSG00000026587.15	protein_coding	4.95420676875689	-0.801194225383867	7.6205874517168e-06	3.35001323909241e-05	Up
1186	Asxl1	ENSMUSG00000042548.14	protein_coding	0.399370230221446	4.32487155417346	0.426387585137918	0.537126692334898	No
1187	Asxl2	ENSMUSG00000037486.18	protein_coding	1.06791132610364	4.97836614796904	0.000708933202176735	0.0021443751423065	No
1188	Atad1	ENSMUSG00000013662.6	protein_coding	0.587012322236158	6.6372605194983	0.0516479533546462	0.0939505532627687	No
1189	Atad2	ENSMUSG00000022360.8	protein_coding	0.160018710646747	3.44298463540087	0.665430990465571	0.75155678894542	No
1190	Atad2b	ENSMUSG00000052812.5	protein_coding	-0.309150318163241	2.91372565234522	0.456264700208677	0.565631677581809	No
1191	Atad3a	ENSMUSG00000029036.18	protein_coding	-0.37654956554747	3.9129141425224	0.273187613915732	0.377865003915979	No
1192	Atad3aos	ENSMUSG00000054514.3	antisense	-0.397779410005669	0.378753836597921	0.524924362964955	0.629653840391433	No
1193	Atad5	ENSMUSG00000017550.14	protein_coding	-0.372020622903329	1.00972789920061	0.541141065070745	0.644080723156657	No
1194	Atat1	ENSMUSG00000024426.17	protein_coding	-1.36478226656731	4.98986809014323	1.59636765453403e-05	6.67232958315204e-05	No
1195	Ate1	ENSMUSG00000030850.17	protein_coding	0.893046861828453	6.20439137805438	0.00246187617565991	0.00656490184226633	No
1196	Atf1	ENSMUSG00000023027.13	protein_coding	-0.399981759124157	4.71665858954466	0.210259321477072	0.30563471832948	No
1197	Atf2	ENSMUSG00000027104.18	protein_coding	-0.0212513287426558	5.72458285064944	0.948172769413506	0.967124695113137	No
1198	Atf3	ENSMUSG00000026628.13	protein_coding	-0.036999026788666	3.12334776902603	0.947927770592078	0.966948286776338	No
1199	Atf4	ENSMUSG00000042406.8	protein_coding	-0.297251184974083	7.99773025504024	0.339973228986784	0.449194510748725	No
1200	Atf5	ENSMUSG00000038539.15	protein_coding	-0.0241569548868374	5.2910325440436	0.950591432462468	0.968718621705408	No
1201	Atf6	ENSMUSG00000026663.6	protein_coding	-0.211364410945353	6.22856634435628	0.472743130454868	0.580961958962988	No
1202	Atf6b	ENSMUSG00000015461.15	protein_coding	-1.03128809326712	6.3426498309906	0.000563447993852158	0.00173799943127782	No
1203	Atf7	ENSMUSG00000099083.7	protein_coding	-0.276593619836075	6.49495508657472	0.383220558833195	0.493968797550933	No
1204	Atf7ip	ENSMUSG00000030213.12	protein_coding	0.443202945333095	5.66597661638091	0.163587575969832	0.248557552031146	No
1205	Atg10	ENSMUSG00000021619.6	protein_coding	-0.527403096439179	4.70966785925688	0.112265537757444	0.181838737900392	No
1206	Atg101	ENSMUSG00000037204.7	protein_coding	0.439591436949761	5.7925634611212	0.161340011273592	0.245671011039582	No
1207	Atg12	ENSMUSG00000032905.5	protein_coding	1.57223904224805	6.8944807522829	4.38893462045062e-07	2.37707391206892e-06	No
1208	Atg13	ENSMUSG00000027244.14	protein_coding	0.504480934043904	6.39428658164388	0.0920552719581452	0.153646785841346	No
1209	Atg14	ENSMUSG00000037526.7	protein_coding	0.68712980760352	4.57178769872934	0.0339678463910329	0.065793399684522	No
1210	Atg16l1	ENSMUSG00000026289.15	protein_coding	0.101977813579396	4.93430220285843	0.750183067502491	0.822028653572088	No
1211	Atg16l2	ENSMUSG00000047767.17	protein_coding	0.471183000364105	3.17103941262284	0.238352041734982	0.338295553312732	No
1212	Atg2a	ENSMUSG00000024773.15	protein_coding	0.914688641776787	5.43065122125817	0.0218581586321625	0.0449315893708459	No
1213	Atg2b	ENSMUSG00000041341.10	protein_coding	0.784170935409631	4.39243712305748	0.0788201407057192	0.134585891655402	No
1214	Atg3	ENSMUSG00000022663.3	protein_coding	1.30842799091125	7.60118909107462	1.33550087833081e-05	5.64883620802954e-05	No
1215	Atg4a	ENSMUSG00000079418.3	protein_coding	-0.308120880079899	4.44030701546606	0.391318677442476	0.502143244248746	No
1216	Atg4a-ps	ENSMUSG00000087119.4	protein_coding	0.248317374047867	0.403271351902699	0.735197732242423	0.810438502211545	No
1217	Atg4b	ENSMUSG00000026280.17	protein_coding	0.374483105637442	6.38462249647453	0.204205666523642	0.297896114175412	No
1218	Atg4c	ENSMUSG00000028550.15	protein_coding	0.024374425186364	3.72550720956547	0.95497475279438	0.971478523251222	No
1219	Atg4d	ENSMUSG00000002820.6	protein_coding	0.688185241891911	4.96576078138835	0.0245347342748274	0.0495606063670166	No
1220	Atg5	ENSMUSG00000038160.7	protein_coding	-1.14858190499755	5.59443916882491	0.000221646681422983	0.000744797223679984	No
1221	Atg7	ENSMUSG00000030314.16	protein_coding	-0.846386287562376	4.58362579481891	0.00866232652327119	0.0199685819767816	No
1222	Atg9a	ENSMUSG00000033124.15	protein_coding	-0.112503159376379	6.54007473176854	0.726582061144023	0.803051786429542	No
1223	Atic	ENSMUSG00000026192.13	protein_coding	0.742400190797462	6.06303182618338	0.024173061199193	0.0489109986965731	No
1224	Atl1	ENSMUSG00000021066.9	protein_coding	-0.641162509440772	3.73737711190788	0.0737786365940436	0.127453093284677	No
1225	Atl2	ENSMUSG00000059811.13	protein_coding	0.379439435673041	4.98253824980723	0.220480958339743	0.317395145540887	No
1226	Atl3	ENSMUSG00000024759.14	protein_coding	0.75702931445284	8.24945604102061	0.0212712060223679	0.0438391977927211	No
1227	Atm	ENSMUSG00000034218.16	protein_coding	0.754528802473385	2.93736953592183	0.103655488270263	0.170047709091211	No
1228	Atmin	ENSMUSG00000047388.10	protein_coding	0.521050799108513	3.24248572486282	0.333389207729273	0.442617128987493	No
1229	Atn1	ENSMUSG00000004263.15	protein_coding	-0.899508289609729	5.65790735184055	0.00502337249947523	0.012329678550742	No
1230	Atoh8	ENSMUSG00000037621.8	protein_coding	-2.45054937547143	6.80308264261232	5.60005184219444e-15	6.82636655532167e-14	Down
1231	Atox1	ENSMUSG00000018585.9	protein_coding	0.0333060856105169	7.59487906749703	0.9297042748921	0.953818872948063	No
1232	Atp10a	ENSMUSG00000025324.8	protein_coding	-3.20390337683524	3.49293844465267	6.10105218772516e-14	6.84633958289795e-13	Down
1233	Atp10d	ENSMUSG00000046808.17	polymorphic_pseudogene	-0.961983070621651	5.64997802735741	0.00329335406976625	0.00849838588162523	No
1234	Atp11a	ENSMUSG00000031441.15	protein_coding	0.548123459053081	5.1608468433793	0.225454866729778	0.323134319348607	No
1235	Atp11b	ENSMUSG00000037400.17	protein_coding	-0.525094881278339	5.2242117111876	0.155582938712229	0.238147652880569	No
1236	Atp11c	ENSMUSG00000062949.13	protein_coding	2.02742243185772	2.14395990155959	0.00018319957671961	0.000628346925416274	Up
1237	Atp12a	ENSMUSG00000022229.3	protein_coding	-4.31064068718273	2.21093279332466	1.70179356501018e-12	1.66957393538023e-11	Down
1238	Atp13a1	ENSMUSG00000031862.10	protein_coding	0.951550496809767	6.0021274803734	0.00129738328841904	0.00369648107139802	No
1239	Atp13a2	ENSMUSG00000036622.15	protein_coding	-1.46348643582722	3.63868086655102	0.000112372346838527	0.000400039593347447	No
1240	Atp13a3	ENSMUSG00000022533.14	protein_coding	1.52848518745979	5.54236111820935	2.99323751451397e-05	0.000119667085738135	No
1241	Atp1a1	ENSMUSG00000033161.10	protein_coding	-2.80093233253871	8.6983604219097	2.71249784031569e-15	3.3896120591133e-14	Down
1242	Atp1b1	ENSMUSG00000026576.12	protein_coding	4.8119260796598	2.28524693072914	3.62568679597087e-12	3.42437315191591e-11	Up
1243	Atp1b2	ENSMUSG00000041329.13	protein_coding	-5.64733893009599	0.700647802576817	3.5623018441308e-08	2.21957535051437e-07	Down
1244	Atp1b3	ENSMUSG00000032412.8	protein_coding	-0.118177693392978	7.52733849377554	0.689780994445782	0.771848484780461	No
1245	Atp23	ENSMUSG00000025436.12	protein_coding	-0.559064057253568	3.49722965531692	0.135755941409153	0.21297060522218	No
1246	Atp2a2	ENSMUSG00000029467.15	protein_coding	0.0435815383922417	5.71389973479243	0.900310795819982	0.933858598265781	No
1247	Atp2b1	ENSMUSG00000019943.10	protein_coding	0.720366062720118	5.87748798134261	0.0145942063298571	0.0315917488956471	No
1248	Atp2c1	ENSMUSG00000032570.17	protein_coding	-0.255574076217898	4.86425122928766	0.501820437507943	0.608343275915277	No
1249	Atp5a1	ENSMUSG00000025428.15	protein_coding	1.4594083213913	10.1985169170941	2.67276916743142e-06	1.2715786953597e-05	No
1250	Atp5b	ENSMUSG00000025393.12	protein_coding	0.149608014225115	10.602670623403	0.628221254263643	0.719767581822806	No
1251	Atp5c1	ENSMUSG00000025781.14	protein_coding	0.0764782700114065	8.38795306385004	0.812117037074324	0.869519166699202	No
1252	Atp5d	ENSMUSG00000003072.15	protein_coding	-0.0945731917664827	8.50362900375591	0.791854673017404	0.854241378356048	No
1253	Atp5e	ENSMUSG00000016252.7	protein_coding	0.539300484429627	7.4650670950333	0.153278256018338	0.235021989491844	No
1254	Atp5f1	ENSMUSG00000000563.17	protein_coding	-0.107330202238165	7.95628014083842	0.738608522349497	0.813416100645894	No
1255	Atp5g1	ENSMUSG00000006057.15	protein_coding	-0.341797882133109	7.87992917017656	0.328316982344835	0.436953886472671	No
1256	Atp5g2	ENSMUSG00000062683.11	protein_coding	0.193607136468865	5.49706310451436	0.610516425376873	0.704656084019866	No
1257	Atp5g3	ENSMUSG00000018770.9	protein_coding	-0.38476360965843	8.15807299420603	0.28441036478862	0.390253706760869	No
1258	Atp5h	ENSMUSG00000034566.10	protein_coding	1.54210751825321	9.15602429933484	1.16036656413925e-05	4.94389830390884e-05	No
1259	Atp5j	ENSMUSG00000022890.13	protein_coding	-0.464717312094379	8.31208567859678	0.169402212691089	0.256030078437737	No
1260	Atp5j2	ENSMUSG00000038690.15	protein_coding	-0.0487210944472168	7.89343418210748	0.893959130859377	0.929847748218531	No
1261	Atp5k	ENSMUSG00000050856.16	protein_coding	-1.06627202729322	6.39789055301544	0.00788331523435342	0.0183556512422376	No
1262	Atp5l	ENSMUSG00000038717.8	protein_coding	-0.0983456006319817	8.64970784299751	0.782278069502828	0.846990126983018	No
1263	Atp5mpl	ENSMUSG00000021290.6	protein_coding	-0.128934326787625	6.44784065168449	0.72857774818176	0.804758538734267	No
1264	Atp5o	ENSMUSG00000022956.11	protein_coding	-1.05404378477129	7.74432117816282	0.00250849765602099	0.00667325015687962	No
1265	Atp5o	ENSMUSG00000116933.1	protein_coding	-1.05404378477129	7.74432117816282	0.00250849765602099	0.00667325015687962	No
1266	Atp5s	ENSMUSG00000054894.6	protein_coding	-0.761902543687878	3.37163132544645	0.0488337400783043	0.0896822147770829	No
1267	Atp6ap1	ENSMUSG00000019087.13	protein_coding	1.44874418180069	8.65393462259282	2.49400808655145e-06	1.19160137164852e-05	No
1268	Atp6ap2	ENSMUSG00000031007.2	protein_coding	0.863122549021636	7.87404482717229	0.00622726156679548	0.0149269650809005	No
1269	Atp6v0a1	ENSMUSG00000019302.16	protein_coding	-1.0562739432114	6.18477646901137	0.00435546693900385	0.010865189923489	No
1270	Atp6v0a2	ENSMUSG00000038023.12	protein_coding	0.26799233543659	6.3409895305713	0.373636692839257	0.484172835241447	No
1271	Atp6v0b	ENSMUSG00000033379.13	protein_coding	-0.740233268135327	7.09870322004707	0.0292624733501998	0.0577886484451194	No
1272	Atp6v0c	ENSMUSG00000024121.13	protein_coding	-0.329514889900493	8.28527214622042	0.35236572816863	0.462187298451054	No
1273	Atp6v0c-ps2	ENSMUSG00000080242.5	processed_pseudogene	-0.300057558082004	6.32332482653605	0.335364936675641	0.444580483516769	No
1274	Atp6v0d1	ENSMUSG00000013160.7	protein_coding	-1.23244781502742	6.33164370219025	7.04718124960678e-05	0.000262649873787761	No
1275	Atp6v0e	ENSMUSG00000015575.15	protein_coding	-0.168994325796162	8.57937816193922	0.621658361221131	0.714457773206325	No
1276	Atp6v0e2	ENSMUSG00000039347.7	protein_coding	4.14071375259768	5.52543001196686	2.63447732013724e-27	7.33554359202529e-26	Up
1277	Atp6v1a	ENSMUSG00000052459.13	protein_coding	-0.17072023650405	9.10395407324451	0.594292154033317	0.690921257733987	No
1278	Atp6v1b2	ENSMUSG00000006273.14	protein_coding	1.89609263673984	8.46365976575618	2.09384570061602e-09	1.53058296012895e-08	No
1279	Atp6v1c1	ENSMUSG00000022295.8	protein_coding	-0.0959931610094208	7.05533066641844	0.765348967793102	0.834084327791411	No
1280	Atp6v1d	ENSMUSG00000021114.9	protein_coding	0.314192053874837	6.95787560104963	0.343687298748279	0.453151315109603	No
1281	Atp6v1e1	ENSMUSG00000019210.10	protein_coding	0.0197883695378467	8.00998817221127	0.951203496814724	0.968964108595857	No
1282	Atp6v1f	ENSMUSG00000004285.12	protein_coding	-0.308761996457441	8.03694976945373	0.36499470795811	0.475545478643412	No
1283	Atp6v1g1	ENSMUSG00000039105.6	protein_coding	-1.08653839584406	8.2669425455974	0.000591543550348715	0.00181797709851846	No
1284	Atp6v1g2	ENSMUSG00000024403.16	protein_coding	-0.612944668835309	0.0317045434734956	0.412477782215863	0.523535494147825	No
1285	Atp6v1h	ENSMUSG00000033793.12	protein_coding	-0.528113225711171	7.99317348322771	0.0959444910474356	0.159207593267511	No
1286	Atp7a	ENSMUSG00000033792.12	protein_coding	0.0972991273013001	5.15542078030591	0.764583229819025	0.833588263801879	No
1287	Atp8a1	ENSMUSG00000037685.15	protein_coding	4.3932826045617	3.07275638136212	7.94548846574347e-16	1.04035512876823e-14	Up
1288	Atp8b2	ENSMUSG00000060671.12	protein_coding	0.649202343931434	3.71771064964892	0.122584767001577	0.195881671380899	No
1289	Atp9a	ENSMUSG00000027546.15	protein_coding	3.06481091932368	0.961475403800158	0.000679000538545762	0.00206173444068386	Up
1290	Atp9b	ENSMUSG00000024566.10	protein_coding	0.332566435861419	5.40317593241105	0.390434125405723	0.501256219321873	No
1291	Atpaf1	ENSMUSG00000028710.17	protein_coding	-0.891089924190055	4.2177901850534	0.00730874367886491	0.0171529210892175	No
1292	Atpaf2	ENSMUSG00000042709.14	protein_coding	0.410782420573644	4.99409055487905	0.231402040544946	0.330212311127456	No
1293	Atpif1	ENSMUSG00000054428.12	protein_coding	-1.54464892407349	6.99178609772572	2.53323677576277e-05	0.000102467060782134	No
1294	Atr	ENSMUSG00000032409.15	protein_coding	0.640102104094213	3.05143670379701	0.209140875190754	0.304268800643372	No
1295	Atraid	ENSMUSG00000013622.15	protein_coding	1.44522915894394	7.60544883493521	1.07799120324661e-05	4.61637521977433e-05	No
1296	Atrip	ENSMUSG00000025646.9	protein_coding	-0.148871832295531	4.56259825004897	0.640998433007376	0.73059461606208	No
1297	Atrn	ENSMUSG00000027312.14	protein_coding	-0.562453379869119	6.32333249907867	0.0962526066203432	0.159605934504162	No
1298	Atrnl1	ENSMUSG00000054843.9	protein_coding	1.44444279009713	4.45673684007255	0.000103365886912611	0.000370730509955681	No
1299	Atrx	ENSMUSG00000031229.16	protein_coding	0.654903275416843	6.58573851855722	0.0271601575215404	0.0540745399935608	No
1300	Atxn1	ENSMUSG00000046876.16	protein_coding	1.0092310486613	6.22043701044894	0.00124968383429727	0.00357917344005627	No
1301	Atxn10	ENSMUSG00000016541.10	protein_coding	-0.296849039049713	7.58469028337225	0.323866538769742	0.432455757320536	No
1302	Atxn1l	ENSMUSG00000069895.4	protein_coding	-0.163450455494691	4.42432959124822	0.692530146956906	0.77453725852572	No
1303	Atxn2	ENSMUSG00000042605.16	protein_coding	-1.49653732771537	6.33614254900365	1.35670832817271e-05	5.72950990321141e-05	No
1304	Atxn2l	ENSMUSG00000032637.15	protein_coding	-1.37166060287141	6.84787436710486	1.94110544676446e-05	7.98883048176199e-05	No
1305	Atxn3	ENSMUSG00000021189.11	protein_coding	1.51165291821503	3.81879462785093	0.000234906703141331	0.000785391899456094	No
1306	Atxn7	ENSMUSG00000021738.5	protein_coding	-0.568999926595515	3.8935000239305	0.0985600670755359	0.162722925356227	No
1307	Atxn7l1	ENSMUSG00000020564.17	protein_coding	-0.0876816780201009	4.63263088939218	0.786474147707878	0.84959469435109	No
1308	Atxn7l2	ENSMUSG00000048997.17	protein_coding	-2.40660036268581	1.65680480050932	3.2134900076883e-05	0.000127598370985753	Down
1309	Atxn7l3	ENSMUSG00000059995.12	protein_coding	-0.494354463916712	3.39788136987971	0.285948198821412	0.391803039957343	No
1310	Atxn7l3b	ENSMUSG00000074748.3	protein_coding	-0.0477483030429236	7.32098303300131	0.881981859157568	0.921747277040471	No
1311	AU022252	ENSMUSG00000078584.9	protein_coding	-0.270242622470608	4.10232827945023	0.424047228625162	0.534739789162257	No
1312	AU040320	ENSMUSG00000028830.14	protein_coding	-1.07933495153661	4.18123458331294	0.00276679977807782	0.00727674305733537	No
1313	AU041133	ENSMUSG00000078435.5	protein_coding	-0.272103425053675	1.91946788494668	0.596202183830358	0.692601879095234	No
1314	Auh	ENSMUSG00000021460.17	protein_coding	-0.765831126914415	6.10846742017303	0.0163978892848024	0.0349493524045313	No
1315	Aup1	ENSMUSG00000068328.9	protein_coding	-1.39001254348985	7.02864611465848	6.48804863766496e-06	2.8885238670276e-05	No
1316	Aurka	ENSMUSG00000027496.15	protein_coding	0.698407077100143	1.18390191818773	0.421180833958518	0.531715546285135	No
1317	Aurkaip1	ENSMUSG00000065990.12	protein_coding	-0.698235135582448	5.98934050269355	0.0383433274733746	0.0730665511621615	No
1318	Aurkb	ENSMUSG00000020897.12	protein_coding	1.05833360699373	0.905625868884943	0.366105144529811	0.476807915690639	No
1319	Auts2	ENSMUSG00000029673.17	protein_coding	-2.85984192073476	3.86913943040136	4.91412350512553e-13	5.08892373165816e-12	Down
1320	AV356131	ENSMUSG00000108461.1	bidirectional_promoter_lncRNA	3.18689703168112	1.63458129449815	5.40542727042213e-09	3.69192057996618e-08	Up
1321	Aven	ENSMUSG00000003604.14	protein_coding	-2.21402354583723	0.610225047295646	0.00298215509701539	0.00777155408874632	Down
1322	Avl9	ENSMUSG00000029787.10	protein_coding	0.722616721366436	4.06083135235284	0.0824537778945398	0.139953478325865	No
1323	Avpi1	ENSMUSG00000018821.3	protein_coding	0.207945421952907	5.15780056234455	0.543565833116184	0.64656536792097	No
1324	Avpr1a	ENSMUSG00000020123.6	protein_coding	-7.83397816944745	4.07556681248665	8.79110734122518e-38	4.24408099376199e-36	Down
1325	AW146154	ENSMUSG00000074166.7	protein_coding	0.147407545221498	3.18275939426569	0.702383839797046	0.782817930071098	No
1326	AW209491	ENSMUSG00000039182.6	protein_coding	0.28627937311703	4.82536722013568	0.397059644949138	0.508001667765718	No
1327	AW549877	ENSMUSG00000041935.10	protein_coding	1.58033106103973	6.03840909465171	3.72063140631711e-05	0.000146367425770119	No
1328	AW554918	ENSMUSG00000033632.16	protein_coding	0.624972199488988	2.44229293928464	0.2364468638737	0.336017933084385	No
1329	Axin1	ENSMUSG00000024182.16	protein_coding	1.41787219859977	3.27859825036629	0.000212064437387803	0.000716180925325335	No
1330	Axin2	ENSMUSG00000000142.15	protein_coding	3.3121514949752	0.875812191619231	3.19053293887011e-07	1.75636351815323e-06	Up
1331	Axl	ENSMUSG00000002602.16	protein_coding	1.63815316279753	9.29974221351742	1.30176470286322e-06	6.54098992030224e-06	No
1332	AY036118	ENSMUSG00000105361.1	lincRNA	-0.332947200618219	11.8458434271769	0.68691951383164	0.769609048763206	No
1333	Azi2	ENSMUSG00000039285.12	protein_coding	0.467697720114618	5.78035716706331	0.125036506719449	0.199301063738922	No
1334	Azin1	ENSMUSG00000037458.15	protein_coding	-0.684332973451612	5.2928374833703	0.0295860097971712	0.0583674610448089	No
1335	Azin2	ENSMUSG00000028789.16	protein_coding	-2.06767121046115	4.27035305658268	3.45520020087137e-09	2.4380779125076e-08	Down
1336	B130055M24Rik	ENSMUSG00000086502.1	processed_transcript	1.41525087125778	1.5884181221603	0.00382654942631337	0.00969349185552127	No
1337	B230118H07Rik	ENSMUSG00000027165.16	protein_coding	-0.278647070005956	5.39635338314234	0.42035994047916	0.530878965010898	No
1338	B230208H11Rik	ENSMUSG00000097378.8	lincRNA	2.80298319672364	0.647809366886815	1.65398770194779e-05	6.8917010083332e-05	Up
1339	B230216N24Rik	ENSMUSG00000089706.7	processed_transcript	1.08885983692001	0.576667339306649	0.0991338609889836	0.163569651872775	No
1340	B230217C12Rik	ENSMUSG00000050538.8	protein_coding	-4.15950368990363	-0.508015696708668	0.000212116770595947	0.000716180925325335	Down
1341	B230219D22Rik	ENSMUSG00000045767.9	protein_coding	-1.03726022268017	6.9034539306828	0.000594514286311257	0.00182606377725876	No
1342	B230307C23Rik	ENSMUSG00000080717.10	protein_coding	-1.03973510842621	2.1750236063722	0.0302029770069167	0.0594448092696627	No
1343	B230354K17Rik	ENSMUSG00000097119.2	bidirectional_promoter_lncRNA	1.29583074475224	3.20662862319727	0.00318742585647134	0.00825042283890104	No
1344	B230377A18Rik	ENSMUSG00000104195.1	TEC	0.749334493735431	-0.217654661964947	0.284733381358159	0.390497313632521	No
1345	B2m	ENSMUSG00000060802.8	protein_coding	-0.468827717063363	9.43475535019993	0.237065815079491	0.336719261740062	No
1346	B3galnt1	ENSMUSG00000043300.2	protein_coding	-6.77994264517319	4.82721328196835	8.91928725004359e-46	5.92602743479381e-44	Down
1347	B3galnt2	ENSMUSG00000039242.10	protein_coding	0.00382238804629175	4.47720701454672	0.995375712020655	1	No
1348	B3galt1	ENSMUSG00000034780.6	protein_coding	-7.76420991991901	0.182823686372525	8.49901706028072e-08	5.06057266930024e-07	Down
1349	B3galt2	ENSMUSG00000033849.3	protein_coding	3.32819201426697	0.0512234101620951	0.000189731080981879	0.000648098966112953	Up
1350	B3galt4	ENSMUSG00000067370.4	protein_coding	0.98093298196577	2.01472644233339	0.0549388567836589	0.0988383910044888	No
1351	B3galt6	ENSMUSG00000050796.4	protein_coding	0.572206716656709	4.42914935129905	0.0742301369595281	0.128084683483392	No
1352	B3gat3	ENSMUSG00000071649.6	protein_coding	-1.00075836978384	4.43268872099076	0.00269890925806851	0.00712877025705245	No
1353	B3glct	ENSMUSG00000051950.10	protein_coding	-1.72608300314141	4.33990304750491	1.24059209702581e-06	6.2617474743074e-06	No
1354	B3gnt2	ENSMUSG00000051650.11	protein_coding	-1.04059814107224	5.34906580864644	0.000662728969621352	0.00201734758477845	No
1355	B3gnt9	ENSMUSG00000069920.10	protein_coding	-7.78356363791872	3.49762377588822	3.16789271703169e-31	1.07636172545019e-29	Down
1356	B3gntl1	ENSMUSG00000046605.14	protein_coding	1.11608649701022	1.99665749893011	0.0163078904981438	0.0347851554951665	No
1357	B430010I23Rik	ENSMUSG00000084960.1	antisense	0.105027951051099	0.284138683022076	0.939470310155384	0.960573841453093	No
1358	B430218F22Rik	ENSMUSG00000097411.1	protein_coding	0.983628903511216	-0.30222047479428	0.418418355343827	0.529123975037172	No
1359	B430305J03Rik	ENSMUSG00000053706.2	protein_coding	8.15935008903615	0.184904965654947	3.93465016991144e-08	2.43716606780684e-07	Up
1360	B4galnt1	ENSMUSG00000006731.10	protein_coding	0.202644889137604	7.36789083790095	0.498543336160733	0.604864812740799	No
1361	B4galt1	ENSMUSG00000028413.13	protein_coding	-1.45063358550412	7.01430882087909	1.74402379910516e-06	8.56754883154847e-06	No
1362	B4galt2	ENSMUSG00000028541.14	protein_coding	-11.1437394931999	3.26976419678906	1.20417945632932e-32	4.33278618857797e-31	Down
1363	B4galt3	ENSMUSG00000052423.14	protein_coding	-0.800035674626019	5.07872514256128	0.0102883207503674	0.0232222591306225	No
1364	B4galt4	ENSMUSG00000022793.17	protein_coding	1.56053759889349	4.06174233945696	4.84278202147468e-06	2.20471429817543e-05	No
1365	B4galt5	ENSMUSG00000017929.13	protein_coding	2.73312195526286	3.22722585358403	1.29185364020638e-09	9.63220428067212e-09	Up
1366	B4galt6	ENSMUSG00000056124.5	protein_coding	-2.31950250781658	4.85291794402285	1.56733155111696e-08	1.0127663335359e-07	Down
1367	B4galt7	ENSMUSG00000021504.14	protein_coding	-0.740254429040408	4.6329060141296	0.0241372603415059	0.048845924463714	No
1368	B4gat1	ENSMUSG00000047379.7	protein_coding	0.792792491062227	7.17470074327246	0.0110496124305122	0.0247739472819754	No
1369	B630019K06Rik	ENSMUSG00000052364.4	protein_coding	-1.98155376650724	2.58821900287664	1.57205676628327e-05	6.57686217590018e-05	No
1370	B930036N10Rik	ENSMUSG00000091993.2	antisense	0.587580861035031	-0.352855857801536	0.561451448593307	0.662671699197148	No
1371	B930059L03Rik	ENSMUSG00000113361.1	lincRNA	1.55111366349333	-0.740427568077142	0.0490136444352611	0.0899633646014277	No
1372	B930094E09Rik	ENSMUSG00000092124.1	protein_coding	-0.109441560812087	0.102946652678353	0.93507071612754	0.957370063208466	No
1373	B930095G15Rik	ENSMUSG00000085133.2	sense_intronic	-2.28835812713394	3.2951911079714	5.35235606726907e-08	3.26369699131387e-07	Down
1374	B9d1	ENSMUSG00000001039.12	protein_coding	0.309703125022008	4.33571967488029	0.388856366890557	0.499793267576916	No
1375	B9d2	ENSMUSG00000063439.7	protein_coding	1.39193799124492	4.33379116669311	8.77661764647281e-05	0.000319649892627711	No
1376	Baalc	ENSMUSG00000022296.9	protein_coding	-1.63342389462306	0.0499715705233321	0.0334154011503903	0.0649671300651003	No
1377	Babam1	ENSMUSG00000031820.9	protein_coding	-0.19521453395985	5.7497907895279	0.532344929902518	0.635640685428977	No
1378	Babam2	ENSMUSG00000052139.18	protein_coding	0.107255126251622	6.8658975839415	0.734460921803903	0.809962099783742	No
1379	Bace1	ENSMUSG00000032086.12	protein_coding	0.534733197315813	6.63062925640026	0.0900128448736105	0.150668794094378	No
1380	Bace2	ENSMUSG00000040605.7	protein_coding	-4.9528867088962	0.116342543502809	1.27136030723505e-06	6.39539980637244e-06	Down
1381	Bach1	ENSMUSG00000025612.5	protein_coding	0.667927257149994	4.74356073827837	0.130479813531752	0.206021149141364	No
1382	Bad	ENSMUSG00000024959.14	protein_coding	0.307583507375989	5.55874400770013	0.356921637057792	0.466749029616352	No
1383	Bag1	ENSMUSG00000028416.12	protein_coding	-5.03604946118349	6.24962905141301	4.97448645251225e-43	3.00732354410662e-41	Down
1384	Bag2	ENSMUSG00000042215.8	protein_coding	-0.191566750240312	5.51122008097523	0.522344153499442	0.627439441879174	No
1385	Bag3	ENSMUSG00000030847.8	protein_coding	-1.04153735716419	7.12634037899755	0.000678094037753349	0.00205944785713684	No
1386	Bag4	ENSMUSG00000037316.9	protein_coding	-1.22003823802718	4.06683295370336	0.0011592951112138	0.0033459999328173	No
1387	Bag5	ENSMUSG00000049792.6	protein_coding	0.964243854964513	6.1332747220505	0.00119501072448799	0.00343652002000285	No
1388	Bag6	ENSMUSG00000024392.17	protein_coding	0.402492478485108	7.4385937641096	0.235108233283765	0.334611622364943	No
1389	Bahcc1	ENSMUSG00000039741.15	protein_coding	1.1041702780567	4.33129803686406	0.0246246631498249	0.0497198140715811	No
1390	Bahd1	ENSMUSG00000040007.8	protein_coding	0.507978613474786	2.66210322492782	0.291077400699238	0.397289717765125	No
1391	Baiap2	ENSMUSG00000025372.16	protein_coding	3.02544822651689	5.12672243846922	3.22748024254748e-18	5.07213259194728e-17	Up
1392	Baiap2l1	ENSMUSG00000038859.7	protein_coding	-3.62564468173585	1.29078742049652	3.36589307404941e-08	2.10207775462155e-07	Down
1393	Bak1	ENSMUSG00000057789.14	protein_coding	-1.3093266711488	3.86433302386401	0.00046302561554818	0.0014594332518253	No
1394	Bambi	ENSMUSG00000024232.2	protein_coding	0.427904439091356	3.95987754683725	0.308637405587029	0.41644542499151	No
1395	Banf1	ENSMUSG00000024844.15	protein_coding	-1.87266088545529	7.68204322055557	3.32420584500488e-08	2.07991452894221e-07	No
1396	Banp	ENSMUSG00000025316.16	protein_coding	0.286175432796325	4.35416837518787	0.43069774027202	0.541238696699237	No
1397	Bap1	ENSMUSG00000021901.10	protein_coding	0.803712396353659	5.6118882192641	0.00792839170892155	0.0184478060203599	No
1398	Bard1	ENSMUSG00000026196.7	protein_coding	-0.539231378725942	-0.206527385716143	0.535577373478731	0.638535255911425	No
1399	Basp1	ENSMUSG00000045763.8	protein_coding	2.4716034116771	2.89621531562849	1.88482058785551e-05	7.78104494297409e-05	Up
1400	Batf	ENSMUSG00000034266.6	protein_coding	-7.56771697882975	0.0172272998286015	8.19659233685839e-07	4.25227931012665e-06	Down
1401	Bax	ENSMUSG00000003873.11	protein_coding	-0.594901254018356	6.99746128474091	0.0798873353558874	0.136131021814546	No
1402	Baz1a	ENSMUSG00000035021.13	protein_coding	0.730697226562294	3.96563035094446	0.0350482042621876	0.0676516538764303	No
1403	Baz1b	ENSMUSG00000002748.7	protein_coding	0.143576215715817	5.9935963847277	0.626479324905207	0.718569269255002	No
1404	Baz2a	ENSMUSG00000040054.16	protein_coding	0.793750007594552	5.26591878189031	0.0278192802358022	0.0552474933478397	No
1405	Baz2b	ENSMUSG00000026987.16	protein_coding	1.41273857981041	5.2268593478713	7.54488402766651e-06	3.31782072527235e-05	No
1406	Bbc3	ENSMUSG00000002083.13	protein_coding	-2.19264706196287	1.83247056538865	1.62038844086804e-05	6.7600973779577e-05	Down
1407	Bbip1	ENSMUSG00000084957.3	protein_coding	-1.05189869503156	4.48743333125975	0.00388245593103168	0.00981658648273855	No
1408	Bbs1	ENSMUSG00000006464.9	protein_coding	-0.722873260171894	1.66897669542056	0.149836858878698	0.230905645232667	No
1409	Bbs10	ENSMUSG00000035759.4	protein_coding	1.10878439440087	1.85473683835636	0.0155688885621884	0.0334266602772565	No
1410	Bbs12	ENSMUSG00000051444.9	protein_coding	0.73884120190235	1.44271855605398	0.131753552769896	0.207651975218364	No
1411	Bbs2	ENSMUSG00000031755.6	protein_coding	1.12950219204049	3.84058492540261	0.00129663847870132	0.00369551603793809	No
1412	Bbs4	ENSMUSG00000025235.8	protein_coding	-1.30037483133978	3.9323753388527	0.000212433038787445	0.000716707846547585	No
1413	Bbs5	ENSMUSG00000063145.10	protein_coding	-1.78430384596801	3.38745971368538	3.35787886362357e-05	0.000132938325158383	No
1414	Bbs7	ENSMUSG00000037325.10	protein_coding	0.989209381919834	3.28682732326979	0.0182125199884399	0.0383059443292355	No
1415	Bbs9	ENSMUSG00000035919.16	protein_coding	0.520259654201667	3.76783414924357	0.161574436464876	0.245972154241731	No
1416	Bbx	ENSMUSG00000022641.15	protein_coding	0.454687874667532	5.92013732315548	0.127192028365777	0.201917163989093	No
1417	BC002059	ENSMUSG00000060149.7	lincRNA	0.652265089605367	2.44395670637148	0.127033645847384	0.20176551016778	No
1418	BC002163	ENSMUSG00000081824.5	processed_pseudogene	-0.998793729458937	5.3240584872496	0.00819976610750761	0.0190297528841189	No
1419	BC003965	ENSMUSG00000067722.4	protein_coding	0.576608783505727	4.46534073304316	0.0830485126397288	0.140856070787034	No
1420	BC004004	ENSMUSG00000052712.17	protein_coding	-0.500421451499802	6.90163601134534	0.105121933840219	0.171990914795755	No
1421	BC005537	ENSMUSG00000019132.11	protein_coding	1.51312030709586	5.3503425759516	1.50618428706344e-06	7.48407971739298e-06	No
1422	BC005561	ENSMUSG00000079065.3	protein_coding	-1.21465398453523	1.94037781191106	0.0219009620066822	0.0449920114942112	No
1423	BC005624	ENSMUSG00000026851.9	protein_coding	-0.475870195753047	6.0720080946067	0.116687246689859	0.18799602770765	No
1424	BC017158	ENSMUSG00000030780.15	protein_coding	-2.33369918412693	4.67646231181189	4.00730334362697e-09	2.79242046598222e-08	Down
1425	BC022960	ENSMUSG00000081137.3	transcribed_processed_pseudogene	-2.55534634701221	0.573256899881593	0.00066612631701063	0.00202631035825015	Down
1426	BC023719	ENSMUSG00000092365.2	antisense	-0.768715189553034	4.83163378902427	0.032204442810506	0.0628860507725594	No
1427	BC024063	ENSMUSG00000112160.1	protein_coding	0.16788971071787	1.92985337229557	0.740441360428338	0.814449549153019	No
1428	BC024978	ENSMUSG00000078786.9	protein_coding	0.324297597737596	3.92283103745784	0.366808509641383	0.477537783286157	No
1429	BC028528	ENSMUSG00000038543.13	protein_coding	-2.48492267617258	0.171128145546516	0.00339347522787419	0.00872153026298342	Down
1430	BC029722	ENSMUSG00000074649.6	protein_coding	1.12467831588257	6.36474701029524	0.00111745094015452	0.00323846017443615	No
1431	BC031181	ENSMUSG00000036299.5	protein_coding	-0.155681161309531	7.67952084190361	0.649740420506367	0.738496458639562	No
1432	BC034090	ENSMUSG00000033722.9	protein_coding	-8.96195091106389	1.22934467614325	2.58671283660813e-13	2.7422016571973e-12	Down
1433	BC037034	ENSMUSG00000036948.17	protein_coding	-2.88041185577859	1.90328545079702	2.15893077329797e-07	1.21794913444439e-06	Down
1434	BC037039	ENSMUSG00000103309.1	antisense	-0.110928705029473	4.02554314586804	0.77410511900275	0.840283468306042	No
1435	BC039966	ENSMUSG00000086272.1	antisense	7.34085643589496	-0.560941848253163	1.70543144940714e-06	8.39640333180235e-06	Up
1436	BC048403	ENSMUSG00000053684.8	protein_coding	-0.12617626820999	3.56573593246591	0.78079145145767	0.84589942444409	No
1437	BC049715	ENSMUSG00000047515.8	protein_coding	0.753628304795723	0.801388256410452	0.194134432711075	0.286379228557412	No
1438	BC051226	ENSMUSG00000092564.2	bidirectional_promoter_lncRNA	2.92622470456121	1.40149228860869	2.90665362489592e-07	1.61199166527802e-06	Up
1439	BC052040	ENSMUSG00000040282.13	protein_coding	-0.459120559035287	1.42876964833544	0.381463253091978	0.492223663085034	No
1440	BC055324	ENSMUSG00000041406.14	protein_coding	0.0570460908669109	0.20416152159883	0.939435749952617	0.960573841453093	No
1441	Bc1	ENSMUSG00000115783.1	lincRNA	-2.03011218547946	2.08473047189781	0.0012522761175907	0.00358506778459574	Down
1442	Bcam	ENSMUSG00000002980.14	protein_coding	-10.8080263186325	2.94736933248223	1.7125898562235e-28	5.07387824732353e-27	Down
1443	Bcap29	ENSMUSG00000020650.15	protein_coding	-0.974501755822073	5.29553864927843	0.00159728937220632	0.00446051199841468	No
1444	Bcap31	ENSMUSG00000002015.5	protein_coding	-0.0381888072824582	8.3905013564617	0.900834235293932	0.933958769554257	No
1445	Bcar1	ENSMUSG00000031955.10	protein_coding	-0.34867179232049	6.46983606369167	0.235911487016401	0.335474312033693	No
1446	Bcar3	ENSMUSG00000028121.8	protein_coding	-7.88785843517606	0.286690724074762	4.38469522358154e-08	2.7018822128415e-07	Down
1447	Bcas2	ENSMUSG00000005687.14	protein_coding	0.0762447573057915	6.19214329799031	0.810830235716039	0.868924411670813	No
1448	Bcas3	ENSMUSG00000059439.15	protein_coding	0.242272510996668	5.42866654858767	0.422103535764127	0.532679976820907	No
1449	Bcat1	ENSMUSG00000030268.17	protein_coding	-9.55694378032514	1.77164505151368	2.02964253646617e-16	2.75986144700227e-15	Down
1450	Bcat2	ENSMUSG00000030826.19	protein_coding	-0.630467827515298	4.35497313458965	0.0571989650101956	0.102314715367431	No
1451	Bccip	ENSMUSG00000030983.4	protein_coding	0.422917110462081	5.78670878108175	0.223887702344406	0.321265567536007	No
1452	Bcdin3d	ENSMUSG00000037525.5	protein_coding	0.9073775846971	2.15447413796519	0.0416840165556792	0.0785180612201784	No
1453	Bckdha	ENSMUSG00000060376.7	protein_coding	1.86149154054315	5.64420709243963	3.65393592893026e-09	2.56751173309807e-08	No
1454	Bckdhb	ENSMUSG00000032263.14	protein_coding	-4.67809569412168	4.42394961150302	2.5230950508388e-29	7.80240983348099e-28	Down
1455	Bckdk	ENSMUSG00000030802.14	protein_coding	0.796623157041347	6.93740074293016	0.00990685270048997	0.022482223553141	No
1456	Bcl10	ENSMUSG00000028191.11	protein_coding	-0.0272550145097546	5.28678200413357	0.935113937754249	0.957370063208466	No
1457	Bcl2	ENSMUSG00000057329.7	protein_coding	0.00687154258241937	3.77346619596443	0.991852008720752	0.998398395637982	No
1458	Bcl2l1	ENSMUSG00000007659.18	protein_coding	-0.37310385174435	8.02833894771641	0.252408150237408	0.35460795397637	No
1459	Bcl2l11	ENSMUSG00000027381.16	protein_coding	3.82635068275049	4.05546741618333	2.11234264006978e-13	2.25176732107835e-12	Up
1460	Bcl2l12	ENSMUSG00000003190.12	protein_coding	-0.30821484867255	2.86040854991742	0.514403517734295	0.61973156297235	No
1461	Bcl2l13	ENSMUSG00000009112.4	protein_coding	0.294437751768495	5.14357336338463	0.339993100905143	0.449194510748725	No
1462	Bcl2l2	ENSMUSG00000089682.10	protein_coding	0.552620980646882	2.88355074229911	0.168167696931573	0.254450807273804	No
1463	Bcl3	ENSMUSG00000053175.17	protein_coding	-4.82295433424984	3.46727874087079	6.96081155258414e-23	1.49953534265219e-21	Down
1464	Bcl6	ENSMUSG00000022508.5	protein_coding	-0.0565482795013499	6.90330060543775	0.857438879731956	0.902515457843568	No
1465	Bcl7a	ENSMUSG00000029438.9	protein_coding	-0.204632602913092	3.00564288724416	0.622674908866355	0.715367227520574	No
1466	Bcl7b	ENSMUSG00000029681.12	protein_coding	-0.238006123501305	6.30564383582562	0.447535949244705	0.557425537113988	No
1467	Bcl7c	ENSMUSG00000030814.17	protein_coding	-2.0103539381747	2.90169155317344	2.5867731305499e-06	1.2324132831065e-05	Down
1468	Bcl9	ENSMUSG00000038256.15	protein_coding	0.251826830637059	5.77017157047779	0.431431278259503	0.542055718547162	No
1469	Bcl9l	ENSMUSG00000063382.6	protein_coding	-0.0601460385079707	6.04986282611602	0.86941839223303	0.91209757227855	No
1470	Bclaf1	ENSMUSG00000037608.16	protein_coding	1.06264502362598	6.77066113639828	0.000334181297511699	0.00108386834072124	No
1471	Bclaf3	ENSMUSG00000044150.12	protein_coding	0.501145488363549	2.94486279639233	0.204367234067755	0.298002243418442	No
1472	Bcor	ENSMUSG00000040363.15	protein_coding	-1.36327538085958	4.12590444334193	0.00055404366855077	0.00171371746384418	No
1473	Bcorl1	ENSMUSG00000036959.15	protein_coding	-0.596017346150021	3.7864490803712	0.166352454854163	0.252016739654331	No
1474	Bcr	ENSMUSG00000009681.10	protein_coding	-1.01674860824783	4.31644808146177	0.0134605407796088	0.0294128814397802	No
1475	Bcs1l	ENSMUSG00000026172.12	protein_coding	-0.20782089415283	4.16281997940954	0.572072274898435	0.67131083338392	No
1476	Bdh1	ENSMUSG00000046598.15	protein_coding	-0.747281024316229	2.58279234278685	0.100115142231119	0.164925165568167	No
1477	Bdh2	ENSMUSG00000028167.15	protein_coding	0.125563480687471	3.56505727846182	0.756180387040096	0.826373827413495	No
1478	Bdkrb1	ENSMUSG00000041347.5	protein_coding	-10.5372786352643	2.68901210412335	2.20002926499045e-25	5.55011142207459e-24	Down
1479	Bdnf	ENSMUSG00000048482.14	protein_coding	-2.740944713138	8.17148812037512	5.71415293196531e-12	5.30357168049145e-11	Down
1480	Bdp1	ENSMUSG00000049658.13	protein_coding	0.503956040546596	3.72674935781571	0.195848905075055	0.288369517829107	No
1481	Becn1	ENSMUSG00000035086.13	protein_coding	-0.1042570142029	7.14514656280691	0.736747774232606	0.811813783085041	No
1482	Bend3	ENSMUSG00000038214.15	protein_coding	-0.802988717244365	3.23952492970617	0.16625453795436	0.251896833809603	No
1483	Bend6	ENSMUSG00000042182.16	protein_coding	-6.00208512622721	1.01337195594373	4.69133817457063e-11	3.98496516714635e-10	Down
1484	Bend7	ENSMUSG00000048186.14	protein_coding	7.2785908653506	-0.609283468349873	1.56530516704463e-06	7.75201499885832e-06	Up
1485	Best1	ENSMUSG00000037418.6	protein_coding	-3.87750264625745	1.31480197347495	3.70733631738923e-08	2.30566083019837e-07	Down
1486	Bet1	ENSMUSG00000032757.6	protein_coding	-1.57617045015723	5.46134697352807	2.09446739391147e-06	1.01699880223176e-05	No
1487	Bet1l	ENSMUSG00000025484.9	protein_coding	-0.545501953649084	5.75533387542669	0.0851835483487753	0.144004081419437	No
1488	Bex1	ENSMUSG00000050071.8	protein_coding	-2.81184211199717	0.422293243576662	0.000387227258497009	0.00124092097332578	Down
1489	Bex2	ENSMUSG00000042750.7	protein_coding	3.93686762494642	-0.912627668262667	0.000219769879054739	0.000739416281472462	Up
1490	Bex3	ENSMUSG00000046432.12	protein_coding	0.581231600748527	8.94272627699514	0.146310702163091	0.226460146895496	No
1491	Bex4	ENSMUSG00000047844.3	protein_coding	0.841417478907621	5.76108165416159	0.0327412263596563	0.0637950056580933	No
1492	Bfar	ENSMUSG00000022684.15	protein_coding	0.26477443719402	5.68621985411207	0.392842893491383	0.503759265578812	No
1493	Bgn	ENSMUSG00000031375.17	protein_coding	-13.8305718201075	12.5596759583372	2.5017406470773e-109	5.59597687073741e-106	Down
1494	Bhlhb9	ENSMUSG00000072964.14	protein_coding	-0.233721467630936	3.78851122431891	0.509998213501919	0.615584676986172	No
1495	Bhlhe40	ENSMUSG00000030103.11	protein_coding	-1.33254420048123	6.74275225214234	1.54571092434669e-05	6.47471483010517e-05	No
1496	Bhlhe41	ENSMUSG00000030256.11	protein_coding	0.976740464343664	5.32986253495226	0.0210858807860867	0.0434772785420294	No
1497	Bicc1	ENSMUSG00000014329.14	protein_coding	-2.41412681467725	3.78743394364866	1.34037208261087e-10	1.10160035031968e-09	Down
1498	Bicd1	ENSMUSG00000003452.15	protein_coding	3.60300228753534	2.84769093058697	1.50177828780999e-14	1.75875797562809e-13	Up
1499	Bicd2	ENSMUSG00000037933.16	protein_coding	-1.11727550023689	6.45361337395056	0.000198895937511946	0.000675844558754127	No
1500	Bicdl1	ENSMUSG00000041609.16	protein_coding	-0.731652078374447	3.82459041718071	0.0363760844501427	0.069803178353641	No
1501	Bicra	ENSMUSG00000070808.4	protein_coding	0.314994258633602	5.11205026771454	0.344168019839317	0.453696001793878	No
1502	Bicral	ENSMUSG00000036568.7	protein_coding	1.46992048622802	4.35771201142436	0.000499225458546739	0.00156288893845481	No
1503	Bid	ENSMUSG00000004446.12	protein_coding	0.752058793433442	4.87562239704104	0.0165559226129368	0.0352246413107522	No
1504	Bik	ENSMUSG00000016758.4	protein_coding	5.67582859295492	-0.189290289512232	6.31463669493214e-08	3.81751076949028e-07	Up
1505	Bin1	ENSMUSG00000024381.16	protein_coding	1.03372662765581	6.17638466961564	0.00182672406327509	0.00503004999040111	No
1506	Bin3	ENSMUSG00000022089.9	protein_coding	0.736653853788202	5.39329802636496	0.0190920277464367	0.0399180720337945	No
1507	Birc2	ENSMUSG00000057367.12	protein_coding	1.04416066561613	4.57831840797623	0.002093668597078	0.00567200771929427	No
1508	Birc3	ENSMUSG00000032000.17	protein_coding	-1.92014162626306	2.95692762153604	3.57461011499361e-06	1.66290614742909e-05	No
1509	Birc5	ENSMUSG00000017716.15	protein_coding	0.825561097260511	1.320693641954	0.402078209749879	0.512809241951261	No
1510	Birc6	ENSMUSG00000024073.16	protein_coding	0.453950031829219	6.41581484231094	0.19691876718775	0.289658787201533	No
1511	Bivm	ENSMUSG00000041684.11	protein_coding	1.44113524322065	3.77168731790146	0.000367543346852437	0.00118292548156033	No
1512	Blcap	ENSMUSG00000067787.10	protein_coding	0.0297837863699169	4.92936189664001	0.931034124586075	0.954649628395577	No
1513	Blm	ENSMUSG00000030528.12	protein_coding	-0.488550757452101	-0.0489926844526706	0.533372159885394	0.63641427434405	No
1514	Blmh	ENSMUSG00000020840.10	protein_coding	-0.0419827627706196	5.92172046497713	0.894776990231227	0.930436460271439	No
1515	Bloc1s1	ENSMUSG00000090247.7	protein_coding	0.534715097372664	6.96791701394409	0.137220941802662	0.21484394072953	No
1516	Bloc1s2	ENSMUSG00000057506.5	protein_coding	-0.135010667690301	4.3768658356049	0.716538945022201	0.79456904743807	No
1517	Bloc1s3	ENSMUSG00000057667.7	protein_coding	-1.41642087168777	3.45427346627768	0.000251079844622405	0.000835956982058373	No
1518	Bloc1s4	ENSMUSG00000060708.4	protein_coding	-3.15114407525746	4.05483665160461	5.92222964769981e-15	7.18645968370516e-14	Down
1519	Bloc1s5	ENSMUSG00000038982.10	protein_coding	-0.0653508009866943	4.75031131868639	0.842607209201438	0.89179550816581	No
1520	Bloc1s6	ENSMUSG00000005804.14	protein_coding	-0.375187117632823	5.40747851760257	0.236267347323896	0.335869512597608	No
1521	Blvra	ENSMUSG00000001999.15	protein_coding	-0.172088889480216	5.19983149902135	0.622493464277479	0.715219996923897	No
1522	Blvrb	ENSMUSG00000040466.16	protein_coding	-2.00362894927832	5.17324594222717	6.51394017697147e-08	3.93091686668769e-07	Down
1523	Blzf1	ENSMUSG00000026577.13	protein_coding	-0.420265689220005	5.25963014101559	0.17564057225316	0.263907811431805	No
1524	Bmf	ENSMUSG00000040093.15	protein_coding	1.40307290523862	2.48655474302115	0.0416161167460126	0.0784231820904571	No
1525	Bmi1	ENSMUSG00000026739.13	protein_coding	0.912901700388015	4.88935624703005	0.0210942423187111	0.0434878381197268	No
1526	Bmp1	ENSMUSG00000022098.10	protein_coding	1.85505811414264	7.5453031008099	3.25675768454324e-07	1.78988308289332e-06	No
1527	Bmp2	ENSMUSG00000027358.6	protein_coding	-2.48963630262785	1.96426925972634	1.6975078987638e-06	8.3610011906228e-06	Down
1528	Bmp2k	ENSMUSG00000034663.13	protein_coding	-0.431998743071577	3.81769508077909	0.249843106200478	0.3515563355333	No
1529	Bmp4	ENSMUSG00000021835.15	protein_coding	-2.51243353808933	8.84988911274929	7.23649103422178e-11	6.06626771831921e-10	Down
1530	Bmp6	ENSMUSG00000039004.6	protein_coding	-2.02161832066702	0.17177921632103	0.0165327624033938	0.0351921021754081	Down
1531	Bmper	ENSMUSG00000031963.8	protein_coding	-5.16988712020156	7.14591538358169	2.90448494379638e-34	1.14650271854974e-32	Down
1532	Bmpr1a	ENSMUSG00000021796.15	protein_coding	-1.34443327141192	6.74685904533864	9.50315506708837e-05	0.000343871243341582	No
1533	Bmpr2	ENSMUSG00000067336.6	protein_coding	1.21396363155575	6.10155579104827	0.000121182719524219	0.000428675086645901	No
1534	Bms1	ENSMUSG00000030138.8	protein_coding	0.126589709915942	4.92961832562684	0.730026825452142	0.806062527716429	No
1535	Bmt2	ENSMUSG00000042742.7	protein_coding	-0.484817649984083	3.19506008531453	0.286047094765557	0.391898277327343	No
1536	Bmyc	ENSMUSG00000049086.8	protein_coding	0.648524244752132	2.29418261006755	0.157630647252713	0.240869966614899	No
1537	Bnc1	ENSMUSG00000025105.9	protein_coding	2.17588289513745	1.05363014646617	0.000100382760350676	0.000360802631672848	Up
1538	Bnc2	ENSMUSG00000028487.18	protein_coding	-0.468465115374515	3.8318559407709	0.232089407851228	0.331122774824208	No
1539	Bnip1	ENSMUSG00000024191.15	protein_coding	-0.434973485974907	3.60975530688486	0.283160342020279	0.389015759059695	No
1540	Bnip2	ENSMUSG00000011958.17	protein_coding	-0.93150565802275	8.03267330291254	0.00320255329947787	0.00828638284794533	No
1541	Bnip3	ENSMUSG00000078566.8	protein_coding	-3.04834242334549	7.13843802574912	1.29643949360635e-19	2.2567463610494e-18	Down
1542	Bnip3l	ENSMUSG00000022051.15	protein_coding	-0.0202769782446604	8.01403329626161	0.949315706638784	0.967702119003427	No
1543	Bnip3l-ps	ENSMUSG00000073198.5	transcribed_processed_pseudogene	-0.281425603953466	4.8286926753669	0.379294047842586	0.489848481148513	No
1544	Boc	ENSMUSG00000022687.12	protein_coding	-1.41088197307769	6.77656694566587	6.09559221710465e-05	0.000230707679486073	No
1545	Bod1	ENSMUSG00000044502.16	protein_coding	-1.36811694145984	3.63874794678519	0.000186106647171597	0.000637340472490432	No
1546	Bod1l	ENSMUSG00000061755.10	protein_coding	-0.657370293287141	6.23737527848574	0.0672630004854481	0.117712443540905	No
1547	Bok	ENSMUSG00000026278.14	protein_coding	3.44486106805494	0.326316540550977	2.4892625292826e-06	1.1897575642985e-05	Up
1548	Bola1	ENSMUSG00000015943.11	protein_coding	0.339359011068868	5.16164666549701	0.350224296610604	0.460007857194257	No
1549	Bola2	ENSMUSG00000047721.8	protein_coding	0.224117094016375	5.73519011901838	0.502495951146823	0.608883907578685	No
1550	Bola3	ENSMUSG00000045160.14	protein_coding	-1.20113304742396	6.09736811173316	0.000274805111239418	0.000907966370739593	No
1551	Bop1	ENSMUSG00000022557.11	protein_coding	1.04648504589732	6.71395679525016	0.000422683793101009	0.00134331972228478	No
1552	Bora	ENSMUSG00000022070.7	protein_coding	-1.44998446808642	0.633495107280206	0.0238955306116959	0.0484297668890925	No
1553	Borcs5	ENSMUSG00000042992.15	protein_coding	0.50787643679806	4.36809263207515	0.143269936004114	0.222832983093199	No
1554	Borcs6	ENSMUSG00000045176.3	protein_coding	-3.16872606256065	3.39051352356957	6.56872691421194e-13	6.70919968916578e-12	Down
1555	Borcs7	ENSMUSG00000062376.7	protein_coding	-0.242788433851578	3.99479146228713	0.490416673076138	0.597050269353669	No
1556	Borcs8	ENSMUSG00000002345.18	protein_coding	0.213379712798751	5.53362636121655	0.502622156991479	0.608981851492519	No
1557	Bpgm	ENSMUSG00000038871.5	protein_coding	-1.1817238676533	4.88690730912383	0.000721678701888181	0.00217997971146551	No
1558	Bphl	ENSMUSG00000038286.11	protein_coding	0.0399460425129913	5.95140289872176	0.90102994859459	0.934076836589758	No
1559	Bpnt1	ENSMUSG00000026617.16	protein_coding	-0.180375535676482	4.47558081972672	0.586320563101523	0.683488949655654	No
1560	Bptf	ENSMUSG00000040481.17	protein_coding	2.46103658859235	6.24360393867853	1.74706360233108e-14	2.03535942768102e-13	Up
1561	Braf	ENSMUSG00000002413.15	protein_coding	-1.06260930522398	5.80451985849028	0.000555371444906672	0.00171703297905838	No
1562	Brap	ENSMUSG00000029458.14	protein_coding	-0.91099921280119	5.07872296285976	0.00315147461084343	0.00816839334726337	No
1563	Brat1	ENSMUSG00000000148.17	protein_coding	0.758894315044916	4.70278059262746	0.0156540448541524	0.0335826304327973	No
1564	Brca2	ENSMUSG00000041147.10	protein_coding	-0.609343005036216	0.916215530367388	0.286076106324117	0.391898277327343	No
1565	Brcc3	ENSMUSG00000031201.17	protein_coding	-0.58865744635841	5.23177203982682	0.0542922330320948	0.097979913018437	No
1566	Brd1	ENSMUSG00000022387.17	protein_coding	2.67037976159241	4.39624795321732	1.29532292153989e-14	1.53032825087912e-13	Up
1567	Brd2	ENSMUSG00000024335.20	protein_coding	0.00601003204413643	7.34927591323547	0.984799981881125	0.993385986984336	No
1568	Brd3	ENSMUSG00000026918.16	protein_coding	-0.939113558149007	5.76652940097421	0.00678796689960007	0.0160956367066312	No
1569	Brd3os	ENSMUSG00000109946.1	protein_coding	0.984806563443858	3.95463759838192	0.00382412402131367	0.00969047892601731	No
1570	Brd4	ENSMUSG00000024002.18	protein_coding	-0.817034022914897	5.90605909569185	0.00590658586312354	0.0142547807987043	No
1571	Brd7	ENSMUSG00000031660.13	protein_coding	-0.368428205686394	4.64849525404963	0.28410643921394	0.389956281518745	No
1572	Brd8	ENSMUSG00000003778.14	protein_coding	0.951948403875084	5.55103343785001	0.00173883890110576	0.00481459830093793	No
1573	Brd9	ENSMUSG00000057649.6	protein_coding	-0.905787912557204	4.37668726667555	0.0156861298159715	0.0336353328423316	No
1574	Brdt	ENSMUSG00000029279.15	protein_coding	-0.460303499424089	-0.341325156417925	0.602649075705799	0.698097121098527	No
1575	Brf1	ENSMUSG00000011158.8	protein_coding	-0.825399358178374	4.8807550954031	0.00984853590105392	0.0223725796086738	No
1576	Brf2	ENSMUSG00000031487.5	protein_coding	-1.61805408929289	2.78978065951801	0.000156960410883008	0.000543910579514808	No
1577	Bri3	ENSMUSG00000047843.16	protein_coding	-4.12740191703157	5.79282593504877	4.4619480381416e-29	1.3599721225057e-27	Down
1578	Bri3bp	ENSMUSG00000037905.13	protein_coding	-0.183234023440034	5.97445144230044	0.548579147321244	0.650925154003765	No
1579	Brinp1	ENSMUSG00000028351.5	protein_coding	-8.60733683857785	0.9100918859139	1.86309562757734e-09	1.36711899495437e-08	Down
1580	Brip1os	ENSMUSG00000085208.3	antisense	-0.358118470957298	4.0045859743851	0.299617351346605	0.406753436417438	No
1581	Brix1	ENSMUSG00000022247.12	protein_coding	-0.335246041990144	5.8098780348489	0.294346503301815	0.401017604386728	No
1582	Brk1	ENSMUSG00000033940.8	protein_coding	-0.636384420784013	7.33587017374349	0.0415156152914911	0.0782777567894216	No
1583	Brms1	ENSMUSG00000080268.4	protein_coding	0.991144988356674	4.90915099318564	0.00231078410542244	0.00619269837836954	No
1584	Brms1l	ENSMUSG00000012076.8	protein_coding	0.668074024235343	4.33323530409345	0.052983037492906	0.0960277307484526	No
1585	Brox	ENSMUSG00000046836.13	protein_coding	0.22877890084236	6.73219777909161	0.435415671471977	0.546243571398898	No
1586	Brpf1	ENSMUSG00000001632.16	protein_coding	-1.02926973505506	3.97741849018454	0.00400574581258759	0.0100902992775409	No
1587	Brpf3	ENSMUSG00000063952.16	protein_coding	0.635213750541634	2.40845413876245	0.243900235208906	0.344929932216936	No
1588	Brwd1	ENSMUSG00000022914.17	protein_coding	0.884487678555007	5.39217918323379	0.00365394832883803	0.00930543463402946	No
1589	Brwd3	ENSMUSG00000063663.11	protein_coding	1.28095402879655	1.63465555263162	0.041381424787289	0.0780686114802088	No
1590	Bscl2	ENSMUSG00000071657.12	protein_coding	0.321695105066058	5.70727525966064	0.298011166667286	0.404859587796503	No
1591	Bsdc1	ENSMUSG00000040859.14	protein_coding	-1.15520397516993	4.27656651063258	0.00091095589623035	0.00269056757995324	No
1592	Bsg	ENSMUSG00000023175.15	protein_coding	-1.60406055682372	11.3445133083964	9.7062920534048e-07	4.9796691761753e-06	No
1593	Bst1	ENSMUSG00000029082.17	protein_coding	-5.3583893014214	1.7407203877923	1.44668039053876e-13	1.5645364642563e-12	Down
1594	Bst2	ENSMUSG00000046718.8	protein_coding	-2.23419961733796	3.51536362002449	5.13376328957085e-07	2.74721838553949e-06	Down
1595	Btaf1	ENSMUSG00000040565.8	protein_coding	0.0409313231776136	3.97130007288679	0.930727461528875	0.95443460834162	No
1596	Btbd1	ENSMUSG00000025103.8	protein_coding	-2.87749499854385	6.05473742320198	7.73743308733568e-17	1.09309567858034e-15	Down
1597	Btbd10	ENSMUSG00000038187.14	protein_coding	0.79928089854783	4.34130580971089	0.0230719099822209	0.0469947038809207	No
1598	Btbd11	ENSMUSG00000020042.15	protein_coding	3.6100390974739	2.07160198681543	1.65818047993826e-08	1.0683840720716e-07	Up
1599	Btbd19	ENSMUSG00000073771.11	protein_coding	-1.32410537640268	3.36789976822583	0.000492026748077482	0.00154287172568876	No
1600	Btbd2	ENSMUSG00000003344.14	protein_coding	-1.21920426550309	5.54363452600949	0.00384064771416751	0.00972003261773376	No
1601	Btbd3	ENSMUSG00000062098.11	protein_coding	3.22645932995715	5.32333466348355	2.30336926582224e-22	4.79279363048067e-21	Up
1602	Btbd6	ENSMUSG00000002803.14	protein_coding	0.816249808355197	3.32227648624774	0.0298208701244639	0.0587444441421445	No
1603	Btbd7	ENSMUSG00000041702.7	protein_coding	0.0366455234444762	5.12600266128686	0.924300201306253	0.950285966120057	No
1604	Btbd8	ENSMUSG00000111375.4	protein_coding	-1.41410409137795	1.57350224323531	0.00646290453267839	0.0154229448316281	No
1605	Btbd9	ENSMUSG00000062202.14	protein_coding	-0.344579372286039	4.75289521538963	0.270682385224812	0.375104052198193	No
1606	Btc	ENSMUSG00000082361.6	protein_coding	-1.03687504757869	3.08231013753337	0.038515211544634	0.0733313454590059	No
1607	Btd	ENSMUSG00000021900.10	protein_coding	-0.0834184094764523	5.76762515371845	0.80657764811737	0.865314038000258	No
1608	Btf3	ENSMUSG00000021660.14	protein_coding	0.372007116792066	8.8205650669467	0.234609384336923	0.334043342582839	No
1609	Btf3l4	ENSMUSG00000028568.16	protein_coding	-0.769386766652135	5.82664551353997	0.0115550174235092	0.025752223321308	No
1610	Btg1	ENSMUSG00000036478.8	protein_coding	-1.03861662019531	6.87452787924826	0.000578571427435763	0.00178096493752646	No
1611	Btg2	ENSMUSG00000020423.6	protein_coding	-1.58147067250556	6.77145700378541	5.45971721234069e-06	2.46923097696814e-05	No
1612	Btg3	ENSMUSG00000022863.15	protein_coding	-3.70289813723401	6.84416048673418	1.17202851847941e-28	3.50329504376663e-27	Down
1613	Btla	ENSMUSG00000052013.15	protein_coding	-0.0284185416384883	-0.291562828059687	1	1	No
1614	Btrc	ENSMUSG00000025217.15	protein_coding	-0.347749257382667	5.35540040965287	0.252733717053714	0.354953873647749	No
1615	Bub1b	ENSMUSG00000040084.9	protein_coding	0.939902855295234	0.0957272754853219	0.345851610935662	0.455395234486986	No
1616	Bub3	ENSMUSG00000066979.6	protein_coding	0.757647244850086	7.57572787287126	0.0118829218961878	0.0263822489278308	No
1617	Bud13	ENSMUSG00000032077.5	protein_coding	-0.223167168126483	4.06653001358244	0.525420925333577	0.630007526034302	No
1618	Bud23	ENSMUSG00000005378.17	protein_coding	-1.00032593591806	5.02763483066889	0.00350007875353853	0.00896461010519859	No
1619	Bud31	ENSMUSG00000038722.17	protein_coding	-0.224390603833838	6.10773448493653	0.510303987266912	0.615842982925027	No
1620	Bves	ENSMUSG00000071317.4	protein_coding	-5.37537144024535	0.47044508649067	3.04653827974622e-08	1.91690530953934e-07	Down
1621	Bvht	ENSMUSG00000098098.7	lincRNA	0.899868480932912	2.50404024445187	0.0377037811783915	0.0720111636822531	No
1622	BX649560.1	ENSMUSG00000070461.3	sense_overlapping	-0.00245561229267977	0.114379308820781	1	1	No
1623	Bysl	ENSMUSG00000023988.8	protein_coding	-0.139647787743322	4.93562040500319	0.659206805434691	0.746789443381361	No
1624	Bzw1	ENSMUSG00000051223.14	protein_coding	-0.325638793884059	7.19933395812011	0.313175570413435	0.421366348924181	No
1625	Bzw2	ENSMUSG00000020547.5	protein_coding	0.573083147136565	4.9137425410586	0.0618335237489508	0.109553494684445	No
1626	C030006K11Rik	ENSMUSG00000116138.1	protein_coding	-1.74674351602879	3.7832707154047	8.23333381805086e-06	3.59465104658623e-05	No
1627	C030014I23Rik	ENSMUSG00000060380.3	lincRNA	-0.451959907889712	1.22276720531065	0.5118730829485	0.617181623057391	No
1628	C030015A19Rik	ENSMUSG00000108181.1	TEC	1.38279530890503	-0.43999757916048	0.0617790988748765	0.109471519144404	No
1629	C030034I22Rik	ENSMUSG00000073374.3	lincRNA	3.12184403383486	-0.782466946672542	0.00247167796153616	0.00658318624529788	Up
1630	C030037D09Rik	ENSMUSG00000087574.1	lincRNA	-1.24644802870101	1.28245559013413	0.0229863875592888	0.0468418322856385	No
1631	C130013H08Rik	ENSMUSG00000105509.1	antisense	1.17739589321328	0.413745819840065	0.0727483056949422	0.1259163026479	No
1632	C130036L24Rik	ENSMUSG00000073627.7	processed_transcript	1.52297061033245	-0.36376008275234	0.0463993661002291	0.0858813808345298	No
1633	C130046K22Rik	ENSMUSG00000085154.7	processed_transcript	0.449251773214346	-0.355899138357502	0.594624926766904	0.691188389237712	No
1634	C130071C03Rik	ENSMUSG00000050334.12	lincRNA	8.88744940721075	0.901881253142743	1.9320291243685e-12	1.88717342635732e-11	Up
1635	C1d	ENSMUSG00000000581.8	protein_coding	-0.19953722810606	5.91917130848395	0.52457549659484	0.629331164726856	No
1636	C1galt1	ENSMUSG00000042460.5	protein_coding	2.54371711674811	5.25730683639122	2.07738336819822e-12	2.02326285809784e-11	Up
1637	C1galt1c1	ENSMUSG00000048970.9	protein_coding	0.311060058386144	5.84629988514529	0.326556607624083	0.435138624992337	No
1638	C1qbp	ENSMUSG00000018446.8	protein_coding	0.184033178153604	7.14130060479194	0.547959171163121	0.650350197752055	No
1639	C1ql3	ENSMUSG00000049630.6	protein_coding	-7.94597118526484	2.80067478003964	2.93259884291174e-24	6.90498404749448e-23	Down
1640	C1qtnf1	ENSMUSG00000017446.14	protein_coding	-5.31783207848938	5.23661297594278	5.8873883321121e-39	2.95934976798789e-37	Down
1641	C1qtnf12	ENSMUSG00000023571.4	protein_coding	-1.02262973711677	2.35398427708538	0.0335691077200275	0.0651877155107991	No
1642	C1qtnf2	ENSMUSG00000046491.10	protein_coding	-6.80314119580243	2.55964628321852	7.29268806433353e-22	1.46959709476607e-20	Down
1643	C1qtnf5	ENSMUSG00000079592.9	protein_coding	-14.3619836923666	6.43692084246883	6.64617666324067e-73	1.46226781962874e-70	Down
1644	C1qtnf6	ENSMUSG00000022440.9	protein_coding	-5.48535159804022	1.35804442036517	1.07685493118416e-11	9.73886120715812e-11	Down
1645	C1qtnf7	ENSMUSG00000061535.11	protein_coding	-9.53927843196313	5.21737514492836	7.57416820859442e-61	9.68122966929007e-59	Down
1646	C1ra	ENSMUSG00000055172.10	protein_coding	-0.295500788629189	8.34032181656382	0.369217489756794	0.479975584078452	No
1647	C1rb	ENSMUSG00000098470.1	protein_coding	-0.0266012858267987	3.20963857118305	0.961961142249331	0.976513160133748	No
1648	C1rl	ENSMUSG00000038527.9	protein_coding	-0.877505564455631	6.32448542004922	0.00873481688082615	0.0201184103925807	No
1649	C1s1	ENSMUSG00000038521.17	protein_coding	-1.5906106293156	7.47715290821745	1.06755312985557e-05	4.57605575081175e-05	No
1650	C1s2	ENSMUSG00000079343.4	protein_coding	-1.88735974373782	4.57784824702799	5.03931710224956e-08	3.08543224586183e-07	No
1651	C2	ENSMUSG00000024371.14	protein_coding	-5.57432291896777	2.30086165327554	1.45518625717392e-17	2.18456988339275e-16	Down
1652	C230034O21Rik	ENSMUSG00000086181.1	antisense	-1.04475311120573	4.19100076877697	0.0400110946463898	0.0757389141395201	No
1653	C230062I16Rik	ENSMUSG00000063623.3	processed_transcript	-1.25358324255211	3.5695875967053	0.00104434618009827	0.00304699349632584	No
1654	C230085N15Rik	ENSMUSG00000102212.1	TEC	8.46251767634583	0.487569525406256	8.27530004928384e-11	6.91549202748682e-10	Up
1655	C2cd2	ENSMUSG00000045975.8	protein_coding	1.19165412954199	3.25433828806354	0.00338597465205078	0.00870391990139314	No
1656	C2cd2l	ENSMUSG00000032120.11	protein_coding	-2.65673426275625	3.91747420088129	4.65681006001642e-12	4.34624810956052e-11	Down
1657	C2cd3	ENSMUSG00000047248.20	protein_coding	2.39659648690199	4.38144789703533	1.57681271617847e-08	1.018402476604e-07	Up
1658	C2cd5	ENSMUSG00000030279.15	protein_coding	0.699435755999855	2.84229910851036	0.0797538610352622	0.135976214383996	No
1659	C3	ENSMUSG00000024164.15	protein_coding	-2.51179611380924	5.45009382556878	2.46052925275907e-08	1.5613599575073e-07	Down
1660	C330007P06Rik	ENSMUSG00000006423.15	protein_coding	0.0192451294667182	5.47934900909097	0.953075879038792	0.970429510096322	No
1661	C330011M18Rik	ENSMUSG00000056753.3	antisense	-0.716010277551718	0.00762207566192594	0.350851389098268	0.460606132552856	No
1662	C330013E15Rik	ENSMUSG00000097093.2	bidirectional_promoter_lncRNA	-0.809767781526992	0.893356905383403	0.183485692673784	0.273587543759011	No
1663	C330018D20Rik	ENSMUSG00000024592.15	protein_coding	-0.510779720259028	4.41505086588289	0.127714457805246	0.202555724207472	No
1664	C4b	ENSMUSG00000073418.4	protein_coding	-6.06847379531784	6.80694401025113	3.53382486370901e-45	2.26925662659515e-43	Down
1665	C4bp	ENSMUSG00000026405.14	protein_coding	-6.24750142300371	4.99301479273717	1.62421035147565e-33	6.21040658893298e-32	Down
1666	C530005A16Rik	ENSMUSG00000085408.1	processed_transcript	1.85690500521526	-0.455188704365982	0.02022136118067	0.0419784823520143	No
1667	C530043K16Rik	ENSMUSG00000106706.1	TEC	0.340229323319679	-0.0531531965535617	0.659347829728084	0.746823126236865	No
1668	C630043F03Rik	ENSMUSG00000084910.1	processed_transcript	4.00631603101687	-0.423137632215838	2.58502361867347e-05	0.000104341660108922	Up
1669	C730034F03Rik	ENSMUSG00000079242.2	protein_coding	0.979941395760171	-0.565421611199893	0.209792311473594	0.305117318193228	No
1670	C77080	ENSMUSG00000050390.12	protein_coding	-0.638006016859083	1.31778853950745	0.235709609166773	0.335254203542524	No
1671	C87436	ENSMUSG00000046679.16	protein_coding	0.411356246987071	4.50601783943234	0.206687931319016	0.301085582214341	No
1672	C8g	ENSMUSG00000015083.11	protein_coding	-2.93002504205024	0.887690759861077	2.12640754818286e-05	8.68223781690363e-05	Down
1673	C920009B18Rik	ENSMUSG00000097352.7	transcribed_unprocessed_pseudogene	-9.64457895124984	5.3194553240594	9.86470727336097e-63	1.40844932250827e-60	Down
1674	C9orf72	ENSMUSG00000028300.14	protein_coding	-0.252056310189311	5.00359784291973	0.481097731073139	0.588266458521557	No
1675	CAAA01066123.1	ENSMUSG00000118181.1	processed_transcript	-0.419878723989983	2.22836875932019	0.381210541427298	0.491992179680331	No
1676	CAAA01141682.1	ENSMUSG00000117013.1	transcribed_processed_pseudogene	-1.77349972135317	-0.53702273815979	0.0356094438241499	0.0685476686121509	No
1677	Caap1	ENSMUSG00000028578.8	protein_coding	-3.95621734183604	2.67127759312651	1.35755959029538e-14	1.5996318930074e-13	Down
1678	Cab39	ENSMUSG00000036707.16	protein_coding	-1.15810594858755	5.04913006760285	0.00537102471877842	0.013087240877038	No
1679	Cab39l	ENSMUSG00000021981.10	protein_coding	0.145617339297343	5.86000745405777	0.63004444963236	0.721302274035307	No
1680	Cabin1	ENSMUSG00000020196.10	protein_coding	-0.127893042637238	5.38518144517082	0.722406493459588	0.799688019525002	No
1681	Cables1	ENSMUSG00000040957.15	protein_coding	0.242792206273089	-0.192716486288857	0.783012790765009	0.847348384523237	No
1682	Cables2	ENSMUSG00000038990.14	protein_coding	-0.66361118649807	2.65509941808825	0.125626368041155	0.200003734932425	No
1683	Cacfd1	ENSMUSG00000015488.14	protein_coding	0.196896775825831	5.61609828480337	0.507188374144731	0.613241006251931	No
1684	Cachd1	ENSMUSG00000028532.14	protein_coding	-2.6800130925615	1.48655960297459	3.84215758885304e-05	0.000150644455156286	Down
1685	Cacna1a	ENSMUSG00000034656.17	protein_coding	-0.578262446984384	0.752711272802345	0.315910512237988	0.424322956840076	No
1686	Cacna1c	ENSMUSG00000051331.15	protein_coding	0.368862279707356	4.95492859487336	0.391357807382201	0.502143244248746	No
1687	Cacna1d	ENSMUSG00000015968.17	protein_coding	-0.893050946700353	0.264964336829801	0.199440066721493	0.292533894586793	No
1688	Cacna2d1	ENSMUSG00000040118.15	protein_coding	2.39844348724424	4.64373239268802	2.81173082209868e-12	2.68968206438962e-11	Up
1689	Cacnb1	ENSMUSG00000020882.17	protein_coding	0.0075667822117068	2.24781978042725	1	1	No
1690	Cacnb2	ENSMUSG00000057914.15	protein_coding	-5.97826272342243	1.79478432592728	4.81043454009433e-15	5.88521804581641e-14	Down
1691	Cacnb3	ENSMUSG00000003352.14	protein_coding	-2.23436309127206	5.24513329322419	3.5118496470641e-12	3.31919254318643e-11	Down
1692	Cacnb4	ENSMUSG00000017412.15	protein_coding	-2.30376082795876	1.34430415416721	0.000114291044467144	0.000406438820295055	Down
1693	Cacng7	ENSMUSG00000069806.5	protein_coding	-5.90227745795125	0.925469888888799	1.24242196257854e-10	1.02360620993043e-09	Down
1694	Cacng8	ENSMUSG00000053395.15	protein_coding	-6.83064060350576	-0.575410988122653	5.47386472616229e-05	0.000208825294172325	Down
1695	Cactin	ENSMUSG00000034889.8	protein_coding	-1.94842797885834	4.85572643835491	2.91750943577018e-09	2.07723576326109e-08	No
1696	Cacul1	ENSMUSG00000033417.16	protein_coding	-0.415996754895838	5.99529354565312	0.178997718067043	0.268176866954429	No
1697	Cacybp	ENSMUSG00000014226.10	protein_coding	-0.488245402480295	7.22540597434584	0.123615183415052	0.19726984264131	No
1698	Cad	ENSMUSG00000013629.16	protein_coding	0.868900945515192	4.54001869761961	0.0625676947340505	0.110693518458435	No
1699	Cadm1	ENSMUSG00000032076.19	protein_coding	4.17013084989169	6.47451720811762	4.02414697937558e-24	9.37640218927078e-23	Up
1700	Cadm2	ENSMUSG00000064115.13	protein_coding	1.621157883627	2.75212737409116	0.000115212517091629	0.000409173641674187	No
1701	Cadps2	ENSMUSG00000017978.18	protein_coding	8.60574127228869	0.623033691687966	1.96910058124341e-11	1.735213322447e-10	Up
1702	Cage1	ENSMUSG00000044566.15	protein_coding	-0.229485129581119	2.98970500128589	0.570277650952664	0.669962506211714	No
1703	Calcoco1	ENSMUSG00000023055.10	protein_coding	-0.30945537316732	8.06201927736196	0.303702728467444	0.410720910798222	No
1704	Calcrl	ENSMUSG00000059588.13	protein_coding	-3.85999672000248	-0.731638230988262	0.00114330632360456	0.00330269353618098	Down
1705	Cald1	ENSMUSG00000029761.16	protein_coding	-2.0533239350076	10.5817450832485	1.51169058178849e-10	1.24088069102039e-09	Down
1706	Calhm2	ENSMUSG00000033033.10	protein_coding	-8.00482598404813	3.71442108185691	4.3486248070474e-33	1.61670065194967e-31	Down
1707	Calhm5	ENSMUSG00000049872.8	protein_coding	-4.63045634028205	8.08187400169514	3.06198859079397e-28	8.89501057944715e-27	Down
1708	Calm1	ENSMUSG00000001175.14	protein_coding	-1.0682819872083	8.91819568876736	0.00225713531881521	0.00607074411098577	No
1709	Calm2	ENSMUSG00000036438.13	protein_coding	-0.24835699252413	8.98671346613688	0.457134724586012	0.566291779459928	No
1710	Calm3	ENSMUSG00000019370.10	protein_coding	-0.891097765205925	6.94697082090652	0.00709092104959895	0.0167194749484658	No
1711	Calml4	ENSMUSG00000032246.14	protein_coding	-7.56485520065861	2.44354161546898	6.82371243820066e-22	1.37715856591114e-20	Down
1712	Calr	ENSMUSG00000003814.8	protein_coding	-1.26124256882007	8.72592676959916	3.83512536690951e-05	0.000150415262085992	No
1713	Calr3	ENSMUSG00000019732.14	protein_coding	-1.05645718557964	1.95471433847676	0.0505921640621949	0.0923008465885343	No
1714	Calu	ENSMUSG00000029767.16	protein_coding	-1.26736603172911	8.93538234828947	0.000140667804191011	0.000490491712145378	No
1715	Camk1	ENSMUSG00000030272.15	protein_coding	-2.9422379258311	6.45167927633405	5.84824723781778e-20	1.03684710936265e-18	Down
1716	Camk2a	ENSMUSG00000024617.16	protein_coding	-3.12279554720219	0.190602633914021	0.000100571278614551	0.000361289932939516	Down
1717	Camk2b	ENSMUSG00000057897.14	protein_coding	3.62389438813881	2.90209015669655	2.14506747853633e-15	2.70318785252921e-14	Up
1718	Camk2d	ENSMUSG00000053819.16	protein_coding	0.0765931760774921	5.40537667215284	0.808718853400765	0.86698743761416	No
1719	Camk2g	ENSMUSG00000021820.18	protein_coding	-0.287206461964477	5.57306071125535	0.368265889657689	0.478970491820511	No
1720	Camk2n1	ENSMUSG00000046447.3	protein_coding	-2.53567662669876	1.93607137315557	5.24878956614628e-06	2.37906128899862e-05	Down
1721	Camk2n2	ENSMUSG00000051146.2	protein_coding	0.47494121314504	0.589833963824779	0.494235478247234	0.600881814798091	No
1722	Camk4	ENSMUSG00000038128.7	protein_coding	-9.48894395844897	1.70779557599856	2.42990392098808e-16	3.29079117291433e-15	Down
1723	Camkk1	ENSMUSG00000020785.17	protein_coding	-4.28199325951811	2.34079392753831	4.78060221697284e-13	4.95447585745115e-12	Down
1724	Camkk2	ENSMUSG00000029471.13	protein_coding	-1.7410347267223	4.67958000487099	2.19957008377064e-07	1.23879270223608e-06	No
1725	Camkmt	ENSMUSG00000071037.6	protein_coding	-0.247345182003378	2.57937428345878	0.563149678336822	0.663858746856257	No
1726	Caml	ENSMUSG00000021501.4	protein_coding	-0.329473997714309	5.72562367016421	0.3025657956515	0.40959608063736	No
1727	Camsap1	ENSMUSG00000026933.17	protein_coding	0.208984161312455	4.19348669651584	0.649280538683327	0.738098772629928	No
1728	Camsap2	ENSMUSG00000041570.14	protein_coding	-1.14202396152201	5.47661166161322	0.00085116240079307	0.00253235437398444	No
1729	Camta1	ENSMUSG00000014592.20	protein_coding	-2.64758632150513	3.68752305604755	1.26200308447863e-10	1.03910082188881e-09	Down
1730	Camta2	ENSMUSG00000040712.16	protein_coding	-0.569230939582085	5.04548257808407	0.06675337555034	0.116973110492377	No
1731	Cand1	ENSMUSG00000020114.12	protein_coding	-1.36348906515194	6.03919309410905	0.000585881572120723	0.00180264020619721	No
1732	Cand2	ENSMUSG00000030319.8	protein_coding	-3.57126654340744	2.7049916983356	8.25921858213187e-13	8.356939053018e-12	Down
1733	Cant1	ENSMUSG00000025575.14	protein_coding	-0.113815067156415	6.4078625604501	0.698715914829813	0.780220175799227	No
1734	Canx	ENSMUSG00000020368.15	protein_coding	1.2062831611784	9.00974803138358	0.000217114931262641	0.000731216936631343	No
1735	Cap1	ENSMUSG00000028656.14	protein_coding	-1.12094179597815	7.4026291955017	0.00055823541814289	0.0017254899923758	No
1736	Cap2	ENSMUSG00000021373.16	protein_coding	-7.98652503716083	0.373516385965844	5.65524995414623e-08	3.43745967547992e-07	Down
1737	Capg	ENSMUSG00000056737.14	protein_coding	0.164074334698643	6.86024449279872	0.595898271681608	0.692381199686523	No
1738	Capn1	ENSMUSG00000024942.17	protein_coding	-4.03008547431318	4.90138742762808	4.45808045056269e-28	1.28119695346899e-26	Down
1739	Capn10	ENSMUSG00000026270.11	protein_coding	0.24983952588535	4.17533207318405	0.455268176543074	0.564761456454811	No
1740	Capn15	ENSMUSG00000037326.10	protein_coding	0.177336518487414	4.01132531166111	0.660176254592929	0.747446053053121	No
1741	Capn2	ENSMUSG00000026509.15	protein_coding	-0.333508068283627	7.67441366227007	0.286238411972515	0.391960588417827	No
1742	Capn5	ENSMUSG00000035547.14	protein_coding	-0.0555867364242008	3.81396861920564	0.887290929544691	0.925449757636686	No
1743	Capn7	ENSMUSG00000021893.14	protein_coding	-0.191990596427001	5.85319795748472	0.559198301427348	0.660593293148177	No
1744	Capns1	ENSMUSG00000001794.13	protein_coding	0.308834437801681	5.97724202116295	0.324837737567186	0.433448404956063	No
1745	Caprin1	ENSMUSG00000027184.14	protein_coding	1.1344114327857	8.41122180625153	0.0017930820166622	0.00494858189299269	No
1746	Caprin2	ENSMUSG00000030309.16	protein_coding	-0.32551307625064	1.10613685206142	0.598224906168464	0.694230563397056	No
1747	Caps2	ENSMUSG00000035694.15	protein_coding	0.576853198482377	1.2380236317946	0.282931260994664	0.388780634156792	No
1748	Capza1	ENSMUSG00000070372.11	protein_coding	-0.705486603190626	5.86323138594743	0.0256922973794717	0.0515420512899686	No
1749	Capza2	ENSMUSG00000015733.13	protein_coding	-0.65299507141592	8.1544239568231	0.0369516133862048	0.0707457351292803	No
1750	Capzb	ENSMUSG00000028745.18	protein_coding	-1.5066521861857	8.19075959087602	2.38498720243277e-06	1.14440161758492e-05	No
1751	Car11	ENSMUSG00000003273.14	protein_coding	-3.54241152560556	2.20704016625511	1.16403226070577e-09	8.7471875537134e-09	Down
1752	Car13	ENSMUSG00000027555.8	protein_coding	1.09420823607878	6.07117978236217	0.000261477070902815	0.000866703820347414	No
1753	Car2	ENSMUSG00000027562.12	protein_coding	-3.17649986410669	0.22774419459057	9.34950106913774e-05	0.000338767963954907	Down
1754	Car5b	ENSMUSG00000031373.4	protein_coding	0.451801439173366	2.36366954898241	0.355478682323039	0.465270079525795	No
1755	Car7	ENSMUSG00000031883.13	protein_coding	-0.371329316051892	-0.19208615876571	0.708371685131785	0.78799648460184	No
1756	Card19	ENSMUSG00000037960.11	protein_coding	-2.39163194962001	5.83621750921143	2.30288637748068e-12	2.23639928163301e-11	Down
1757	Card6	ENSMUSG00000041849.7	protein_coding	0.669065013770232	3.92027308698106	0.107220217173519	0.174879666060609	No
1758	Carf	ENSMUSG00000026017.13	protein_coding	0.0499007391839009	3.68940785628922	0.896454911913671	0.931288905704263	No
1759	Carhsp1	ENSMUSG00000008393.9	protein_coding	-0.394834821001695	6.83111695059946	0.199597719714076	0.292669179097849	No
1760	Carm1	ENSMUSG00000032185.15	protein_coding	-1.35836450350329	4.6876710478417	0.00022799570310026	0.000764027548391658	No
1761	Carmil1	ENSMUSG00000021338.17	protein_coding	-2.60651094236593	5.32102374718459	9.82906315444788e-15	1.17154401950129e-13	Down
1762	Carmn	ENSMUSG00000097324.8	lincRNA	-0.517752771786238	1.5166441486813	0.311774035612868	0.419817330386305	No
1763	Carnmt1	ENSMUSG00000024726.10	protein_coding	-2.38011881619735	3.58227981652341	7.06270642109809e-10	5.4288993629758e-09	Down
1764	Carns1	ENSMUSG00000075289.5	protein_coding	-0.236544570420578	2.54063275725444	0.604893766751844	0.700213838500647	No
1765	Cars	ENSMUSG00000010755.17	protein_coding	0.116631368919194	6.28788702656929	0.704484630647982	0.784507818447275	No
1766	Cars2	ENSMUSG00000056228.10	protein_coding	2.38351443815446	4.90945512373793	2.49015961622448e-13	2.64402153554975e-12	Up
1767	Casc3	ENSMUSG00000078676.9	protein_coding	-2.17063651743495	4.79716875813656	8.43356607057946e-09	5.62559096586714e-08	Down
1768	Casc4	ENSMUSG00000060227.15	protein_coding	-0.85237271830242	5.36435149338552	0.00708748661855117	0.01671431346118	No
1769	Casd1	ENSMUSG00000015189.12	protein_coding	-0.269984784082772	3.15612685073054	0.586415023282662	0.683539693197552	No
1770	Cask	ENSMUSG00000031012.17	protein_coding	-0.147512276915472	5.32965821677945	0.691308209914258	0.773363964762795	No
1771	Caskin2	ENSMUSG00000034471.12	protein_coding	1.12347099667494	5.77847326826871	0.00021747911909652	0.000732259723380431	No
1772	Casp1	ENSMUSG00000025888.5	protein_coding	13.0093172880594	5.07019414026579	3.67536052163742e-57	3.79438565853044e-55	Up
1773	Casp12	ENSMUSG00000025887.10	protein_coding	0.485149489789315	6.42972935595482	0.103748577732122	0.170158824605012	No
1774	Casp14	ENSMUSG00000005355.9	protein_coding	-0.80278843331061	0.441713867613779	0.220338747783814	0.317326573023562	No
1775	Casp2	ENSMUSG00000029863.13	protein_coding	1.89396676221683	4.37438146581142	8.29540691684304e-06	3.61939714664988e-05	No
1776	Casp3	ENSMUSG00000031628.9	protein_coding	0.97051215788293	5.76360358187151	0.00108459580311198	0.00315277458816674	No
1777	Casp4	ENSMUSG00000033538.13	protein_coding	-2.15789398820747	2.19924659419089	0.00010409037245477	0.000372930295973164	Down
1778	Casp6	ENSMUSG00000027997.9	protein_coding	-1.00014100309586	4.80570493817435	0.00177324194013093	0.00489584037821378	No
1779	Casp7	ENSMUSG00000025076.10	protein_coding	0.201278660158612	1.77200625962204	0.705776053293508	0.785701736307098	No
1780	Casp8	ENSMUSG00000026029.14	protein_coding	-0.257570620173623	4.8911999068505	0.426353570420069	0.537126692334898	No
1781	Casp8ap2	ENSMUSG00000028282.12	protein_coding	-0.311092243372937	3.67880000524352	0.410626392892986	0.521629608993541	No
1782	Casp9	ENSMUSG00000028914.13	protein_coding	-0.0520481926915067	4.11949373747374	0.88668434091969	0.925077430381066	No
1783	Cast	ENSMUSG00000021585.10	protein_coding	-0.169901383032539	6.99865122735564	0.579726629917653	0.67833575415212	No
1784	Castor1	ENSMUSG00000020424.3	protein_coding	-5.19297262298116	3.53564163939653	5.52430066671945e-25	1.36039705042278e-23	Down
1785	Castor2	ENSMUSG00000015944.9	protein_coding	-1.16059566838999	4.42904938664105	0.00450925593463303	0.0112009483432741	No
1786	Cat	ENSMUSG00000027187.10	protein_coding	-0.663128590687551	6.67204830853094	0.0245620663298048	0.0496083509725071	No
1787	Catip	ENSMUSG00000073650.8	protein_coding	-1.21324776682328	-0.230437064703819	0.1131882093982	0.183090830661229	No
1788	Catsper2	ENSMUSG00000033486.14	protein_coding	-0.435105995125575	1.60157640388332	0.389032103670801	0.499971259539004	No
1789	Catspere2	ENSMUSG00000091476.6	protein_coding	-2.01308984796982	1.35245826358451	0.00131043761761306	0.00372851033834744	Down
1790	Cav1	ENSMUSG00000007655.16	protein_coding	0.867020822256387	5.95250298740754	0.0362282085613101	0.0695492471894354	No
1791	Cav2	ENSMUSG00000000058.6	protein_coding	0.229125366281404	5.28544371222332	0.562747809014711	0.663676480209704	No
1792	Cavin1	ENSMUSG00000004044.9	protein_coding	-0.603262557749732	7.60040328584046	0.221189643205983	0.318278782188002	No
1793	Cavin2	ENSMUSG00000045954.7	protein_coding	1.70080736294789	10.1693239245863	3.29578606983525e-06	1.54174781607734e-05	No
1794	Cavin3	ENSMUSG00000037060.3	protein_coding	-13.5663641533327	5.64627204131971	1.36976154382214e-67	2.4511426239516e-65	Down
1795	Cavin4	ENSMUSG00000028348.7	protein_coding	-8.43063231280624	0.757373282493935	1.93254820449246e-10	1.56812149047722e-09	Down
1796	Cbarp	ENSMUSG00000035640.18	protein_coding	-2.83024863817547	3.31254085044551	1.25668259540149e-09	9.38560774228349e-09	Down
1797	Cbfa2t2	ENSMUSG00000038533.15	protein_coding	-0.76121037393718	5.99093288654862	0.0118058105594078	0.0262501298074573	No
1798	Cbfa2t2-ps1	ENSMUSG00000087034.4	processed_pseudogene	-3.43082153272817	0.950533279615945	0.000259157258855108	0.000859651401654575	Down
1799	Cbfb	ENSMUSG00000031885.14	protein_coding	-1.2789340044637	4.30985634963521	0.000383807808608592	0.00123025665138188	No
1800	Cbl	ENSMUSG00000034342.9	protein_coding	0.407723314617028	5.14062188980296	0.266980959620247	0.370888257847359	No
1801	Cblb	ENSMUSG00000022637.11	protein_coding	0.259561244565616	4.68089408701368	0.52993574310777	0.633533979651989	No
1802	Cbll1	ENSMUSG00000020659.16	protein_coding	-0.922364242972664	4.32563654900775	0.0122099802939444	0.0269855528856083	No
1803	Cbr1	ENSMUSG00000051483.9	protein_coding	-0.517687800499602	5.82351228865545	0.123354359175265	0.196923855654957	No
1804	Cbr2	ENSMUSG00000025150.10	protein_coding	-3.83341942199554	4.61096825598678	1.37980143635006e-19	2.3925471676039e-18	Down
1805	Cbr3	ENSMUSG00000022947.8	protein_coding	-6.10224404456021	4.28378308012035	2.40234123636088e-32	8.50707697445893e-31	Down
1806	Cbr4	ENSMUSG00000031641.14	protein_coding	0.629249247015069	4.49968159616523	0.0537910935766264	0.0972296655746671	No
1807	Cbs	ENSMUSG00000024039.15	protein_coding	3.55838273392787	0.424720978021474	1.57335983031274e-06	7.78903072026091e-06	Up
1808	Cbwd1	ENSMUSG00000024878.9	protein_coding	-0.613372271444261	3.36419259849146	0.105482879592091	0.172497347021501	No
1809	Cbx1	ENSMUSG00000018666.13	protein_coding	-0.0275956273594586	5.4042326233433	0.932365059088236	0.95540997073183	No
1810	Cbx2	ENSMUSG00000025577.7	protein_coding	-0.766399164996381	2.26534620797738	0.140237546885947	0.21885210659957	No
1811	Cbx3	ENSMUSG00000029836.15	protein_coding	-0.302578136817902	6.49499792027957	0.589770193432481	0.686738923420872	No
1812	Cbx4	ENSMUSG00000039989.7	protein_coding	-3.34414342059164	4.24120521959146	1.05950209978911e-16	1.48429829658347e-15	Down
1813	Cbx5	ENSMUSG00000009575.14	protein_coding	0.823169410792101	6.67903744697578	0.0104594878038309	0.0235610583778474	No
1814	Cbx6	ENSMUSG00000089715.12	protein_coding	-0.210518416661901	5.74053106717209	0.480590115789877	0.58800670489216	No
1815	Cbx7	ENSMUSG00000053411.16	protein_coding	-2.28219984601739	3.9023494282023	6.82232549327705e-07	3.58646417725309e-06	Down
1816	Cbx8	ENSMUSG00000025578.9	protein_coding	-0.785581599705229	3.43978680671685	0.0487823739115322	0.0896344207984904	No
1817	Cby1	ENSMUSG00000022428.8	protein_coding	-0.221194463116848	4.57439875051095	0.529340132671296	0.633139382358123	No
1818	Cc2d1a	ENSMUSG00000036686.16	protein_coding	-0.539247484988096	4.59630969284528	0.0951693224435037	0.158077657984438	No
1819	Cc2d1b	ENSMUSG00000028582.14	protein_coding	-0.408020290131287	4.68762085384879	0.221497908517406	0.318619874620805	No
1820	Cc2d2a	ENSMUSG00000039765.15	protein_coding	1.36968372573655	3.60780535214158	0.000535088603576549	0.00166198198301339	No
1821	Ccar1	ENSMUSG00000020074.7	protein_coding	0.0749314044331102	6.3378721130518	0.805141896740865	0.864326459459219	No
1822	Ccar2	ENSMUSG00000033712.6	protein_coding	1.4290785377012	4.81963115902581	2.21170318590905e-05	9.01405054906935e-05	No
1823	Ccbe1	ENSMUSG00000046318.16	protein_coding	-5.78795605815881	4.28690148930446	1.83208846064969e-28	5.41596018290297e-27	Down
1824	Ccdc102a	ENSMUSG00000063605.5	protein_coding	1.14054009439323	4.56448763169197	0.00041634877293307	0.00132528485349825	No
1825	Ccdc103	ENSMUSG00000020930.9	protein_coding	1.07140453320382	2.087692769943	0.0221149462433673	0.045369106317981	No
1826	Ccdc106	ENSMUSG00000035228.15	protein_coding	-3.64634821162842	0.61215659470289	4.16550103162305e-06	1.91587352109023e-05	Down
1827	Ccdc107	ENSMUSG00000028461.12	protein_coding	-0.379309597849991	5.49272938593254	0.238761284668141	0.338697304886494	No
1828	Ccdc112	ENSMUSG00000071855.5	protein_coding	-2.68108636252704	1.49414009357607	4.22829523715026e-06	1.94076437680553e-05	Down
1829	Ccdc115	ENSMUSG00000042111.9	protein_coding	-0.118001027294077	4.33419099408506	0.723746029715627	0.800774564287999	No
1830	Ccdc117	ENSMUSG00000020482.4	protein_coding	-0.633654933416555	3.59175828778469	0.0837872926825301	0.141983491804575	No
1831	Ccdc12	ENSMUSG00000019659.8	protein_coding	1.07652385005576	3.73966096247945	0.00293304954775658	0.00765696517806673	No
1832	Ccdc120	ENSMUSG00000031150.13	protein_coding	-0.395382686162445	1.75363585262227	0.447568555840871	0.557425537113988	No
1833	Ccdc122	ENSMUSG00000034795.14	protein_coding	-4.4082442301617	3.64342716783636	1.44211564107013e-22	3.0431814494972e-21	Down
1834	Ccdc124	ENSMUSG00000007721.6	protein_coding	0.210748291291864	6.4199345626844	0.506753057436322	0.612935542885082	No
1835	Ccdc125	ENSMUSG00000048924.14	protein_coding	1.98118043254593	1.91326471134488	9.3793236280216e-05	0.000339756821623962	No
1836	Ccdc126	ENSMUSG00000050786.8	protein_coding	0.314189644230545	5.47222423174263	0.301112659530367	0.408164125195137	No
1837	Ccdc127	ENSMUSG00000021578.17	protein_coding	-0.432999358976041	6.55794391965457	0.146942685268838	0.227333461555397	No
1838	Ccdc130	ENSMUSG00000004994.12	protein_coding	-1.0697361388591	3.73325819263225	0.00681405746502762	0.016146092026507	No
1839	Ccdc134	ENSMUSG00000068114.7	protein_coding	0.1713271208618	3.51281244410155	0.66155095155874	0.748576997807196	No
1840	Ccdc136	ENSMUSG00000029769.16	protein_coding	-3.11589931267892	2.75105171018282	1.7015806230472e-10	1.3882622213931e-09	Down
1841	Ccdc137	ENSMUSG00000049957.14	protein_coding	1.24615332733855	4.9385966735977	6.4863759330003e-05	0.00024391608685009	No
1842	Ccdc138	ENSMUSG00000038010.9	protein_coding	-0.11361374098226	0.982260798739247	0.887955775726991	0.92597159798228	No
1843	Ccdc14	ENSMUSG00000022833.7	protein_coding	0.0885715710492273	1.16106845260311	0.896035666914004	0.931126768385081	No
1844	Ccdc142	ENSMUSG00000107499.1	protein_coding	0.598445368186974	-0.0845852408187428	0.518244038259608	0.623742555598798	No
1845	Ccdc149	ENSMUSG00000045790.10	protein_coding	-3.48415853831531	0.467234988311768	8.35362096322671e-05	0.000305904357291857	Down
1846	Ccdc15	ENSMUSG00000034303.7	protein_coding	-0.62503560346546	1.61016649835596	0.201530647520546	0.2948591322766	No
1847	Ccdc157	ENSMUSG00000051427.14	protein_coding	0.356028752974845	4.16061771480525	0.323906731330912	0.432466398845222	No
1848	Ccdc159	ENSMUSG00000006241.16	protein_coding	-2.27124108106076	0.975992932265936	0.00049537381723026	0.00155191690033784	Down
1849	Ccdc162	ENSMUSG00000075225.14	protein_coding	-2.79070210641892	0.198352099916841	0.000698537704463802	0.00211553146739429	Down
1850	Ccdc163	ENSMUSG00000028689.14	protein_coding	0.419976804479664	1.27265887452884	0.478125326768451	0.585859582813784	No
1851	Ccdc166	ENSMUSG00000098176.2	protein_coding	-3.56453552003011	-0.259547245738134	0.000157594498291024	0.000545826002984214	Down
1852	Ccdc167	ENSMUSG00000024018.18	protein_coding	-2.59587928758635	3.10782009095096	1.84178553871483e-09	1.35280898572283e-08	Down
1853	Ccdc17	ENSMUSG00000034035.18	protein_coding	-1.11608529870811	0.493565163469243	0.0896206033186356	0.150068386417892	No
1854	Ccdc171	ENSMUSG00000052407.17	protein_coding	-0.191576581342645	1.02634774296354	0.776552736143609	0.841918916857854	No
1855	Ccdc173	ENSMUSG00000070883.3	protein_coding	-0.736254147522821	1.29181423960685	0.228954565774788	0.327590535955589	No
1856	Ccdc174	ENSMUSG00000034083.16	protein_coding	-1.56678924174104	4.18767919771048	8.61005663476442e-05	0.000314436925429043	No
1857	Ccdc18	ENSMUSG00000056531.11	protein_coding	-1.24644576853743	-0.0821410849947345	0.120283953476214	0.19286503646076	No
1858	Ccdc181	ENSMUSG00000026578.6	protein_coding	0.658250714521522	3.66737340272395	0.102264220129891	0.167991199310069	No
1859	Ccdc186	ENSMUSG00000035173.14	protein_coding	-0.835778868773999	5.70459283340163	0.0052326622929632	0.0127825920338295	No
1860	Ccdc189	ENSMUSG00000057176.4	protein_coding	0.438854985539001	2.34842514772522	0.340282308875249	0.449414349535126	No
1861	Ccdc191	ENSMUSG00000022701.18	protein_coding	-0.27345806083506	2.59613683103347	0.536762380066372	0.63972008728095	No
1862	Ccdc22	ENSMUSG00000031143.4	protein_coding	0.558419927622237	4.8271804752355	0.0762794582548149	0.130980886545275	No
1863	Ccdc25	ENSMUSG00000022035.6	protein_coding	-0.826869835679339	4.72152775206245	0.0175400120428289	0.0370482375868439	No
1864	Ccdc28a	ENSMUSG00000059554.12	protein_coding	-1.02868539719595	3.55143776671175	0.00610806780669491	0.0146753272527126	No
1865	Ccdc28b	ENSMUSG00000028795.15	protein_coding	-0.404912549354036	1.79225110420124	0.423485697137158	0.534223286143228	No
1866	Ccdc30	ENSMUSG00000028637.15	protein_coding	-0.162788294904219	0.366521171728878	0.849573752795488	0.896844865641742	No
1867	Ccdc32	ENSMUSG00000039983.13	protein_coding	0.298410836384935	5.41890780696256	0.352698852918089	0.46253383867634	No
1868	Ccdc34	ENSMUSG00000027160.16	protein_coding	-1.94867904765073	4.71660849853506	2.69254250565346e-07	1.49882260341664e-06	No
1869	Ccdc39	ENSMUSG00000027676.11	protein_coding	-1.29977242452066	0.610223692888204	0.0383658800278755	0.0730988750502722	No
1870	Ccdc43	ENSMUSG00000020925.16	protein_coding	-0.105135819606134	4.70401423734725	0.752886668116897	0.824120493528383	No
1871	Ccdc47	ENSMUSG00000078622.8	protein_coding	1.07825475060738	7.69727795922472	0.000483600507672803	0.00151893339889461	No
1872	Ccdc50	ENSMUSG00000038127.14	protein_coding	0.861357649717344	6.02857588271307	0.00609648383892128	0.0146579916879546	No
1873	Ccdc51	ENSMUSG00000025645.8	protein_coding	-0.111796258521933	2.58431306841249	0.801553938337549	0.861508401251562	No
1874	Ccdc57	ENSMUSG00000048445.6	protein_coding	2.64388824817624	1.56647549310727	9.665776359374e-07	4.96267729606574e-06	Up
1875	Ccdc58	ENSMUSG00000075229.11	protein_coding	-0.356765303605731	3.77199607870887	0.337240863551857	0.446741315754272	No
1876	Ccdc59	ENSMUSG00000019897.8	protein_coding	-1.44769822658465	5.5803832099924	3.77131662215137e-05	0.000148126544881163	No
1877	Ccdc6	ENSMUSG00000048701.13	protein_coding	-0.0199850033816714	5.82483004365644	0.954540311826203	0.97136150474037	No
1878	Ccdc61	ENSMUSG00000074358.9	protein_coding	0.855848141563707	3.451003444792	0.0220362044323403	0.0452283070326409	No
1879	Ccdc62	ENSMUSG00000061882.12	protein_coding	-0.513495627192366	1.20157792350564	0.348207300216567	0.457896352753923	No
1880	Ccdc65	ENSMUSG00000003354.6	protein_coding	0.479064824172806	1.39407140490549	0.379254096221833	0.489844021306247	No
1881	Ccdc66	ENSMUSG00000046753.10	protein_coding	0.65820454990581	3.4890916566236	0.089042771936501	0.149287075847568	No
1882	Ccdc71	ENSMUSG00000049305.6	protein_coding	0.650683046955824	5.65485572065979	0.0305034141223865	0.0599657713397612	No
1883	Ccdc71l	ENSMUSG00000090946.3	protein_coding	-0.312085244743932	1.79337193564892	0.580494158092926	0.678997430899561	No
1884	Ccdc73	ENSMUSG00000045106.12	protein_coding	1.24347243828828	0.366436895076811	0.050445950548458	0.0921010886016671	No
1885	Ccdc74a	ENSMUSG00000041617.10	protein_coding	-4.76027195860289	-0.0408762919465464	5.88125346727294e-06	2.64429825072932e-05	Down
1886	Ccdc77	ENSMUSG00000030177.14	protein_coding	-0.404509916146648	2.22492051504385	0.407849189328481	0.518690795980058	No
1887	Ccdc80	ENSMUSG00000022665.15	protein_coding	-9.20783106066891	9.33758250473158	9.76130252996076e-91	6.89507585550544e-88	Down
1888	Ccdc82	ENSMUSG00000079084.10	protein_coding	-0.168190793660776	3.7096509026353	0.641040060321898	0.73059461606208	No
1889	Ccdc84	ENSMUSG00000043923.8	protein_coding	-0.317006662574262	2.40235008042448	0.52683168902007	0.631078909169793	No
1890	Ccdc85a	ENSMUSG00000032878.16	protein_coding	-2.48739157107855	3.79427748918523	7.50349839557053e-09	5.0276810767325e-08	Down
1891	Ccdc85b	ENSMUSG00000095098.2	protein_coding	-0.739440469704992	5.5385303211676	0.016224735467882	0.0346463285146291	No
1892	Ccdc85c	ENSMUSG00000084883.2	protein_coding	0.839666691551995	1.63596882810503	0.0865172274389828	0.145872827821431	No
1893	Ccdc86	ENSMUSG00000024732.7	protein_coding	0.795110222595182	4.81539573484112	0.0119069710689298	0.0264268990765846	No
1894	Ccdc88a	ENSMUSG00000032740.16	protein_coding	-1.10429039660583	4.34071482402001	0.001099519856783	0.00319269926393004	No
1895	Ccdc89	ENSMUSG00000044362.8	protein_coding	-7.74786979621266	0.167972613500524	1.69813048902369e-07	9.69400650497105e-07	Down
1896	Ccdc9	ENSMUSG00000041375.18	protein_coding	-1.53658445451378	1.17614777131188	0.0118735063984259	0.0263657063820771	No
1897	Ccdc90b	ENSMUSG00000030613.13	protein_coding	0.0499925560456889	4.66304979213097	0.889861404215277	0.927096170778356	No
1898	Ccdc91	ENSMUSG00000030301.17	protein_coding	0.891152161018424	5.15024932850694	0.0061631334008089	0.014791740588744	No
1899	Ccdc92	ENSMUSG00000037979.13	protein_coding	-0.936935893624056	4.03098998204145	0.00575838219339127	0.0139374657200188	No
1900	Ccdc93	ENSMUSG00000026339.18	protein_coding	0.981032691270465	4.6945616934737	0.00658900869508307	0.0156709349099256	No
1901	Ccdc96	ENSMUSG00000050677.2	protein_coding	1.57286587030068	-0.326929449722551	0.0312309321257072	0.0612524243839129	No
1902	Ccdc97	ENSMUSG00000002608.8	protein_coding	0.186859111701383	6.35921384466852	0.540956138425763	0.643917723619704	No
1903	Ccdc9b	ENSMUSG00000045838.8	protein_coding	0.467740341423993	4.70570163323965	0.150869828721874	0.232177957949349	No
1904	Cchcr1	ENSMUSG00000040312.14	protein_coding	-0.424697943080615	2.36343681337198	0.324427874914089	0.433032969589457	No
1905	Ccl2	ENSMUSG00000035385.5	protein_coding	-8.97331997388907	4.65762051714663	4.44927685200615e-46	3.01584568842296e-44	Down
1906	Ccl25	ENSMUSG00000023235.14	protein_coding	1.45311328770423	2.83347616069539	0.000349435762829284	0.00113033920774447	No
1907	Ccl27a	ENSMUSG00000073888.13	protein_coding	-0.963962286640488	3.39351743932578	0.0179803085798506	0.0378471959614453	No
1908	Ccl6	ENSMUSG00000018927.3	protein_coding	-10.378045017567	2.53788508092379	3.26919498804784e-23	7.24024190339769e-22	Down
1909	Ccl7	ENSMUSG00000035373.2	protein_coding	-9.5888856148879	4.39051388755593	5.97917381148107e-48	4.31432751203696e-46	Down
1910	Ccl9	ENSMUSG00000019122.8	protein_coding	-4.42339380398436	3.00772938977551	1.2548781491805e-18	2.02424514905667e-17	Down
1911	Ccm2	ENSMUSG00000000378.15	protein_coding	-1.72553178498938	5.33649789312099	4.89530368359101e-08	2.99862486250456e-07	No
1912	Ccn1	ENSMUSG00000028195.4	protein_coding	-1.97447493627486	10.7725157644751	1.09874363258409e-08	7.22146831190554e-08	No
1913	Ccn2	ENSMUSG00000019997.11	protein_coding	-2.4989082588183	9.74617972754248	2.39571161894257e-14	2.7741885796228e-13	Down
1914	Ccn4	ENSMUSG00000005124.10	protein_coding	-5.62865160853391	4.85355741696563	3.80235301567999e-33	1.42148690315992e-31	Down
1915	Ccn5	ENSMUSG00000027656.7	protein_coding	0.378509826701228	11.2596417890552	0.219389622216877	0.316367048433728	No
1916	Ccna2	ENSMUSG00000027715.9	protein_coding	1.55768353934859	1.23364212557076	0.10986439728574	0.178531308387446	No
1917	Ccnb1	ENSMUSG00000041431.16	protein_coding	1.71643922363901	2.13976541755767	0.109845166151028	0.178521672912684	No
1918	Ccnb2	ENSMUSG00000032218.7	protein_coding	0.892827747732156	1.25326527378166	0.425401063610146	0.536315862485339	No
1919	Ccnc	ENSMUSG00000028252.20	protein_coding	-0.470177112023573	4.68954111229423	0.142968684845845	0.222544968605439	No
1920	Ccnd1	ENSMUSG00000070348.5	protein_coding	-0.595010551976833	6.80453080857866	0.172989409441671	0.260688397048807	No
1921	Ccnd2	ENSMUSG00000000184.12	protein_coding	-3.92734483683468	7.84878737080416	5.3403863077701e-26	1.39714083112246e-24	Down
1922	Ccnd3	ENSMUSG00000034165.16	protein_coding	-1.13344949589038	7.75557155412022	0.000177181725394569	0.000609732291415514	No
1923	Ccndbp1	ENSMUSG00000023572.16	protein_coding	-0.536257599727642	5.79464240597744	0.0772346825138798	0.132312743399868	No
1924	Ccne1	ENSMUSG00000002068.16	protein_coding	-0.132291438077418	2.78332862673693	0.834639130376947	0.885690676192866	No
1925	Ccne2	ENSMUSG00000028212.16	protein_coding	0.975503354997442	-0.000214011916130994	0.316332259554348	0.424719413313216	No
1926	Ccnf	ENSMUSG00000072082.7	protein_coding	1.07788583690515	1.09603618679793	0.106639391077928	0.174070453375927	No
1927	Ccng1	ENSMUSG00000020326.7	protein_coding	-2.97699349177458	8.29199978852291	1.88112607812651e-17	2.80206360649677e-16	Down
1928	Ccng2	ENSMUSG00000029385.14	protein_coding	-2.04855571973789	5.06611804491959	2.42329258373489e-09	1.75105727943245e-08	Down
1929	Ccnh	ENSMUSG00000021548.10	protein_coding	-1.53790558754331	5.92463033759946	2.12524095641759e-06	1.0297060966094e-05	No
1930	Ccni	ENSMUSG00000063015.12	protein_coding	-2.0791073441893	7.64379770461073	1.81990758570226e-10	1.47940519126045e-09	Down
1931	Ccnj	ENSMUSG00000025010.14	protein_coding	-0.599146748429478	2.27121347226332	0.178317884881133	0.267430157720306	No
1932	Ccnk	ENSMUSG00000021258.10	protein_coding	-0.206033257017576	4.48716641331055	0.531636826196221	0.635134221504315	No
1933	Ccnl1	ENSMUSG00000027829.15	protein_coding	-0.0908586673626473	5.4289555566447	0.766067058940014	0.834507161207524	No
1934	Ccnl2	ENSMUSG00000029068.16	protein_coding	-1.56118382103489	4.02619864664209	7.79182090047087e-06	3.41521973563747e-05	No
1935	Ccno	ENSMUSG00000042417.5	protein_coding	-2.61149582642247	-0.521297829145741	0.00661653755573811	0.0157292732179315	Down
1936	Ccnq	ENSMUSG00000049489.5	protein_coding	0.214458783073984	5.0192759369346	0.487133141811094	0.593752964875733	No
1937	Ccnt1	ENSMUSG00000011960.12	protein_coding	0.175565429485843	5.79353776509897	0.597231924857067	0.693489530780367	No
1938	Ccnt2	ENSMUSG00000026349.14	protein_coding	0.613765162331013	5.38260131266453	0.0436756938283677	0.0816394828510477	No
1939	Ccny	ENSMUSG00000024286.8	protein_coding	-0.350330268185007	6.33442731397994	0.307670107704807	0.415332982851158	No
1940	Ccnyl1	ENSMUSG00000070871.10	protein_coding	-0.923679703296625	1.62171652555317	0.0882364943387059	0.148194467591011	No
1941	Ccp110	ENSMUSG00000033904.16	protein_coding	0.658518345741364	3.49844458491858	0.117343000023985	0.188885806685196	No
1942	Ccpg1	ENSMUSG00000034563.16	protein_coding	0.913678819208091	7.38339245380937	0.00434761038976379	0.0108496242173707	No
1943	Ccpg1os	ENSMUSG00000086158.2	protein_coding	-0.736994618895843	2.99121792704181	0.0648771909588918	0.114327308279843	No
1944	Ccs	ENSMUSG00000034108.6	protein_coding	0.597696553310397	5.6926597089472	0.0568771625231749	0.101847684886395	No
1945	Ccser1	ENSMUSG00000039578.17	protein_coding	0.403117402203323	1.47283284177022	0.454029549613194	0.563537462809459	No
1946	Ccser2	ENSMUSG00000058690.14	protein_coding	-0.788424903491127	6.9126736542413	0.00912005820666353	0.0208696165714631	No
1947	Cct2	ENSMUSG00000034024.8	protein_coding	0.212253935260737	8.33260305381769	0.481057129437241	0.588266458521557	No
1948	Cct3	ENSMUSG00000001416.13	protein_coding	0.993425051817116	8.07024116323723	0.00161861460710853	0.0045116150866051	No
1949	Cct4	ENSMUSG00000007739.10	protein_coding	0.114668362906201	8.55382357737733	0.701510170797725	0.782428987141716	No
1950	Cct5	ENSMUSG00000022234.15	protein_coding	0.869162421166335	8.59406450969993	0.00458556815021577	0.0113610688838925	No
1951	Cct6a	ENSMUSG00000029447.11	processed_transcript	0.59849939133922	8.11657299064199	0.0498527893934572	0.0912124359633134	No
1952	Cct6b	ENSMUSG00000020698.11	protein_coding	-1.07355000572137	-0.0802126182786291	0.147800313254571	0.228437025488341	No
1953	Cct7	ENSMUSG00000030007.8	protein_coding	0.266567650926673	8.71215726974674	0.399539636343586	0.51044468913539	No
1954	Cct8	ENSMUSG00000025613.13	protein_coding	0.344251993916736	8.26027079347093	0.26363380826589	0.366655890231763	No
1955	Ccz1	ENSMUSG00000029617.10	protein_coding	-2.33901222929117	5.13873112781651	5.56870139437899e-10	4.3225877046825e-09	Down
1956	Cd109	ENSMUSG00000046186.8	protein_coding	-2.71721167239601	2.73813768434705	4.06384372864993e-08	2.51108870544248e-07	Down
1957	Cd14	ENSMUSG00000051439.7	protein_coding	2.1773430846811	4.85110959535211	3.9981179283468e-09	2.78860606025578e-08	Up
1958	Cd151	ENSMUSG00000025510.14	protein_coding	1.47195719367425	8.97525727156713	1.81198909158166e-06	8.87220196939711e-06	No
1959	Cd164	ENSMUSG00000019818.15	protein_coding	-1.35595910630049	8.85157249481321	1.11371899673592e-05	4.76177848206206e-05	No
1960	Cd1d1	ENSMUSG00000028076.12	protein_coding	-0.83150325434202	2.36234786184752	0.0666092176983094	0.11676623703357	No
1961	Cd200	ENSMUSG00000022661.14	protein_coding	1.80473031576605	10.3054296774102	4.70655212031241e-08	2.8922452384026e-07	No
1962	Cd248	ENSMUSG00000056481.7	protein_coding	-12.844529700146	4.93187564070988	1.86283205125554e-59	2.23223829999112e-57	Down
1963	Cd24a	ENSMUSG00000047139.9	protein_coding	4.94538239114592	7.09577504476859	7.6589573390235e-40	4.01526822058728e-38	Up
1964	Cd274	ENSMUSG00000016496.7	protein_coding	-2.10976057302915	0.856274793526321	0.000808329449689791	0.00241939998757509	Down
1965	Cd276	ENSMUSG00000035914.11	protein_coding	-3.88439119037384	4.92819770885987	1.30356143922811e-26	3.45752926400799e-25	Down
1966	Cd2ap	ENSMUSG00000061665.7	protein_coding	-0.218223477426197	5.64681689226067	0.471923721485005	0.580114331017609	No
1967	Cd2bp2	ENSMUSG00000042502.10	protein_coding	0.860006249246697	5.90078288318429	0.00396418841917128	0.0100043950307818	No
1968	Cd302	ENSMUSG00000060703.12	protein_coding	-10.6646697565444	7.57827610621562	4.76348560142549e-85	2.62027419460834e-82	Down
1969	Cd320	ENSMUSG00000002308.16	protein_coding	0.129118587594733	5.71418478925612	0.679033963131889	0.763578954268377	No
1970	Cd33	ENSMUSG00000004609.11	protein_coding	-1.39605565938364	-0.114757654534887	0.0589004893432221	0.1049944836599	No
1971	Cd34	ENSMUSG00000016494.9	protein_coding	-13.2422360223509	5.32506781728545	7.84425354311737e-66	1.2533062714545e-63	Down
1972	Cd36	ENSMUSG00000002944.15	protein_coding	-7.40442597160862	-0.114554909487717	5.54751864740972e-06	2.50178923947869e-05	Down
1973	Cd38	ENSMUSG00000029084.5	protein_coding	-3.9918995516998	1.40443426557065	7.41873196042344e-07	3.87721190190199e-06	Down
1974	Cd3eap	ENSMUSG00000047649.9	protein_coding	1.16971697061899	4.53628908258768	0.000476897710979382	0.00149963546838198	No
1975	Cd44	ENSMUSG00000005087.17	protein_coding	0.0518992680927668	5.53299231541297	0.875410627486046	0.916552911383822	No
1976	Cd47	ENSMUSG00000055447.19	protein_coding	-0.0616838867900988	8.09714269033717	0.836294659257268	0.886634854403333	No
1977	Cd53	ENSMUSG00000040747.9	protein_coding	-4.59968622639435	1.94074160190357	5.22959038694235e-11	4.43375442723647e-10	Down
1978	Cd55	ENSMUSG00000026399.12	protein_coding	-7.38343539472072	-0.133379613555129	1.85156174665645e-06	9.03629461886408e-06	Down
1979	Cd59a	ENSMUSG00000032679.12	protein_coding	-1.69586880474845	4.5449320564434	0.000207617153639154	0.000703587678278425	No
1980	Cd59b	ENSMUSG00000068686.12	protein_coding	-3.13485678563602	1.04782838806771	2.30846561141665e-06	1.11165830537578e-05	Down
1981	Cd63	ENSMUSG00000025351.14	protein_coding	0.219273288524271	10.7628318998229	0.509940305011481	0.615570141532568	No
1982	Cd63-ps	ENSMUSG00000085939.3	transcribed_processed_pseudogene	0.534953922111912	3.67737791947975	0.141450962067481	0.220607449655718	No
1983	Cd68	ENSMUSG00000018774.13	protein_coding	0.135679464870057	1.90086383807647	0.789374159406508	0.852239610119438	No
1984	Cd72	ENSMUSG00000028459.11	protein_coding	7.28953833635818	-0.604787685443475	1.81581513251969e-06	8.88769325074645e-06	Up
1985	Cd80	ENSMUSG00000075122.5	protein_coding	-3.58415224576493	-0.237872424193523	0.000266275559449031	0.000881303152494562	Down
1986	Cd81	ENSMUSG00000037706.17	protein_coding	0.496483362985155	9.87904619124013	0.141867150665982	0.22113809861651	No
1987	Cd82	ENSMUSG00000027215.13	protein_coding	-5.4209054657261	4.34007778526571	7.42535751629571e-30	2.36151002905698e-28	Down
1988	Cd9	ENSMUSG00000030342.8	protein_coding	1.41417112428643	7.41668812358073	6.89694032715874e-06	3.05793974664015e-05	No
1989	Cd99l2	ENSMUSG00000035776.14	protein_coding	0.493922129436712	6.9991901696572	0.0937829901182901	0.156142105244706	No
1990	Cdadc1	ENSMUSG00000021982.14	protein_coding	0.852870236227048	5.78737984619348	0.00418002277068507	0.010470340725152	No
1991	Cdan1	ENSMUSG00000027284.16	protein_coding	1.44619829712453	1.42565625562026	0.038181155315472	0.0727985914886987	No
1992	Cdc123	ENSMUSG00000039128.13	protein_coding	-0.223327830033319	6.28342577631337	0.513270818483783	0.61858904946757	No
1993	Cdc14a	ENSMUSG00000033502.14	protein_coding	1.80983765729706	1.03154931771231	0.00687349377146995	0.0162651339778532	No
1994	Cdc14b	ENSMUSG00000033102.15	protein_coding	-2.26565702387388	3.26965270472616	6.62765868660572e-08	3.99236118639746e-07	Down
1995	Cdc16	ENSMUSG00000038416.15	protein_coding	-1.47644516051812	6.27185687348477	9.99108926773069e-07	5.11948242215217e-06	No
1996	Cdc20	ENSMUSG00000006398.15	protein_coding	0.129435241486253	1.60926782941554	0.894488806033619	0.930254495604588	No
1997	Cdc23	ENSMUSG00000024370.17	protein_coding	0.433842643658138	6.81804535563158	0.138902561588595	0.217096923149009	No
1998	Cdc25a	ENSMUSG00000032477.14	protein_coding	-1.57257949179949	3.4996183180872	2.7914013233346e-05	0.0001121017376534	No
1999	Cdc25b	ENSMUSG00000027330.16	protein_coding	-2.00164368981552	0.857566983654465	0.00238185458134612	0.00636790245741957	Down
[truncated: 11,456 more rows]
