# Supplementary material for: Transcriptome analysis of heterogeneity in mouse model of metastatic breast cancer
Source: Breast Cancer Res. 2021 Sep 27;23:93. doi: 10.1186/s13058-021-01468-x (PMC8477508; doi:10.1186/s13058-021-01468-x)
Supplement: Supplementary file 11 — Additional file 11. Differentially expressed gene analysis comparing CD44low and CD44high samples derived from lymph node tissue. [file 13058_2021_1468_MOESM11_ESM.txt]

gene_name	gene_id	gene_class	logFC	logCPM	PValue	FDR	DE
1	0610009B22Rik	ENSMUSG00000007777.9	protein_coding	-0.314290876588291	4.46367800480055	0.48365074378846	1	No
2	0610010F05Rik	ENSMUSG00000042208.15	protein_coding	-0.500444856838736	5.15137855508278	0.307220337114403	0.971231627286331	No
3	0610010K14Rik	ENSMUSG00000020831.18	protein_coding	-0.10335234332796	4.75147598551242	0.788197255847909	1	No
4	0610012G03Rik	ENSMUSG00000107002.1	protein_coding	-0.065618136176525	5.62125659242926	0.877434836240846	1	No
5	0610030E20Rik	ENSMUSG00000058706.5	protein_coding	-0.40827179028953	3.11830595096796	0.386026077843286	0.990841596602172	No
6	0610037L13Rik	ENSMUSG00000028608.15	protein_coding	0.0188741238720282	4.77411168537956	0.971153596376335	1	No
7	0610040J01Rik	ENSMUSG00000060512.7	protein_coding	3.284122916837	5.8019061156837	7.55766286237078e-08	3.60047058763344e-05	Up
8	1110002L01Rik	ENSMUSG00000071456.6	antisense	-1.31997563573167	2.42654877742574	0.0491878557309034	0.678826606900417	No
9	1110004F10Rik	ENSMUSG00000030663.12	protein_coding	0.0294178479405066	7.88202434907454	0.932088405379945	1	No
10	1110006O24Rik	ENSMUSG00000107121.1	lincRNA	-0.610867472938804	0.473146835107942	0.592595994626594	1	No
11	1110008L16Rik	ENSMUSG00000021023.14	protein_coding	-0.197402995463384	3.5704753594257	0.653483074648808	1	No
12	1110008P14Rik	ENSMUSG00000039195.4	protein_coding	1.44310501163706	7.19940806284056	0.000648971459249456	0.0528748453589464	No
13	1110012L19Rik	ENSMUSG00000045237.5	protein_coding	0.0282217607267828	4.44876439041065	0.959631867062698	1	No
14	1110032A03Rik	ENSMUSG00000037971.10	protein_coding	-0.884953059446491	2.00151873636495	0.376640850506992	0.990841596602172	No
15	1110038B12Rik	ENSMUSG00000092203.7	processed_transcript	-0.136345598333806	4.31152014372156	0.744219805958659	1	No
16	1110038F14Rik	ENSMUSG00000063236.6	protein_coding	-0.24845997568209	4.61401102854402	0.576118678839098	1	No
17	1110051M20Rik	ENSMUSG00000040591.18	protein_coding	-0.263502960940353	4.01617548882633	0.586801194517532	1	No
18	1110059E24Rik	ENSMUSG00000035171.9	protein_coding	0.149780504483094	5.97786515131657	0.684536612665973	1	No
19	1110059G10Rik	ENSMUSG00000032551.7	protein_coding	-0.439073431674597	4.11803063317891	0.302874271200424	0.970173554257473	No
20	1110065P20Rik	ENSMUSG00000078570.10	protein_coding	-0.44352487257477	2.8784955301655	0.408046940113305	0.992995878418164	No
21	1190002N15Rik	ENSMUSG00000045414.7	protein_coding	-1.01674580088068	4.35341878961673	0.00887527034333533	0.296090951790263	No
22	1190005I06Rik	ENSMUSG00000043687.15	protein_coding	0.842324319947411	5.50257199541105	0.01966150590826	0.441588199900134	No
23	1190007I07Rik	ENSMUSG00000063320.11	protein_coding	-0.0229904713833833	1.76837905958186	1	1	No
24	1300002E11Rik	ENSMUSG00000097290.9	lincRNA	-0.262250547068192	2.82845267644389	0.618019037687727	1	No
25	1500004A13Rik	ENSMUSG00000098912.7	processed_transcript	-0.21817343839628	1.08810663800586	0.857325553789796	1	No
26	1500011B03Rik	ENSMUSG00000072694.8	protein_coding	0.242449587550197	5.29964599001118	0.542775043406762	1	No
27	1500015A07Rik	ENSMUSG00000098702.1	antisense	0.5088153474843	1.10841806760779	0.468346072650832	1	No
28	1500015O10Rik	ENSMUSG00000026051.8	protein_coding	1.9695363789617	6.28234901611239	0.0506248044651283	0.68692591641738	No
29	1600002K03Rik	ENSMUSG00000035595.6	protein_coding	-0.0564610199417771	1.72291597333787	0.963690175974129	1	No
30	1600012H06Rik	ENSMUSG00000050088.9	protein_coding	-0.447737809729227	5.52428939262556	0.254152584581363	0.958719288726109	No
31	1600014C10Rik	ENSMUSG00000054676.15	protein_coding	-1.21346818010535	3.60741311541773	0.0125142283405596	0.361758396932197	No
32	1600020E01Rik	ENSMUSG00000097048.7	antisense	0.0928834070995052	1.97517092229422	0.917102294423299	1	No
33	1700001L19Rik	ENSMUSG00000021534.8	protein_coding	0.139587375091532	0.210139355797473	0.941221370136291	1	No
34	1700003E16Rik	ENSMUSG00000030030.5	protein_coding	0.218576771655794	2.32974091581954	0.75797525239546	1	No
35	1700007L15Rik	ENSMUSG00000097318.2	bidirectional_promoter_lncRNA	-1.45558534858512	2.15232974438669	0.00974709765178579	0.317504954880009	No
36	1700008J07Rik	ENSMUSG00000101225.1	antisense	-0.775023657252439	1.42826221334718	0.234585793220666	0.948383107489599	No
37	1700017B05Rik	ENSMUSG00000032300.7	protein_coding	0.658506083377787	5.1035811841641	0.161480959573004	0.899607330596891	No
38	1700020I14Rik	ENSMUSG00000085438.1	lincRNA	-0.151538323714303	5.6156226247052	0.704294089307407	1	No
39	1700021F05Rik	ENSMUSG00000019797.11	protein_coding	0.153062318479012	4.37960953730571	0.698669057819688	1	No
40	1700024B05Rik	ENSMUSG00000052334.11	protein_coding	-0.951112743310545	1.80658786186155	0.121327054076728	0.862196042769971	No
41	1700025G04Rik	ENSMUSG00000032666.16	protein_coding	0.45926517738898	2.04201292345997	0.607853306053474	1	No
42	1700030K09Rik	ENSMUSG00000052794.13	protein_coding	-0.239046641604667	3.63015039161064	0.579607130105395	1	No
43	1700037C18Rik	ENSMUSG00000005983.15	protein_coding	0.100101313398633	1.50401873799788	0.905572134566552	1	No
44	1700037H04Rik	ENSMUSG00000027327.16	protein_coding	-0.283803293650386	5.35815604404495	0.442864329493416	1	No
45	1700049E17Rik2	ENSMUSG00000090440.2	protein_coding	-2.39071999178639	1.70048462574859	0.00307290146545302	0.145809786667512	No
46	1700052K11Rik	ENSMUSG00000099681.1	antisense	-0.338425021248862	2.89538314070607	0.502962903910549	1	No
47	1700056E22Rik	ENSMUSG00000044854.7	protein_coding	-0.790712430415558	0.962335288662862	0.358157143875807	0.982995366524754	No
48	1700066M21Rik	ENSMUSG00000038323.3	protein_coding	0.109227468385529	4.13680683426316	0.850185353841764	1	No
49	1700086O06Rik	ENSMUSG00000097080.8	lincRNA	-0.00123653010020967	2.79893104764858	1	1	No
50	1700088E04Rik	ENSMUSG00000033029.12	protein_coding	-0.461583126156619	4.0291568583423	0.516511486990349	1	No
51	1700113A16Rik	ENSMUSG00000096935.5	antisense	0.527148468467857	0.640704581351941	0.544733069154243	1	No
52	1700120C14Rik	ENSMUSG00000100599.2	processed_transcript	0.24177435798159	0.793531901229916	0.800646155770818	1	No
53	1700123O20Rik	ENSMUSG00000040822.7	protein_coding	-0.203170332048097	5.43722267645522	0.572341769573875	1	No
54	1810009A15Rik	ENSMUSG00000071653.9	protein_coding	-0.0855320709373198	6.56015949113198	0.806212869579917	1	No
55	1810013L24Rik	ENSMUSG00000022507.6	protein_coding	-0.0149176282564873	4.18710099665918	0.978548238832619	1	No
56	1810014B01Rik	ENSMUSG00000097412.2	transcribed_unprocessed_pseudogene	-0.806770949967422	1.90743545881299	0.226002508045016	0.945631346281385	No
57	1810022K09Rik	ENSMUSG00000078784.8	protein_coding	-0.225684263123852	6.06445281231289	0.516421042337558	1	No
58	1810026B05Rik	ENSMUSG00000101970.6	processed_transcript	0.049876533224643	2.08421314363361	0.968300137897663	1	No
59	1810030O07Rik	ENSMUSG00000044148.6	protein_coding	-0.158974204010501	5.62493090266898	0.655123096484965	1	No
60	1810032O08Rik	ENSMUSG00000020812.17	processed_transcript	-0.0638057779766201	3.47708056281516	0.925313254051947	1	No
61	1810037I17Rik	ENSMUSG00000054091.9	protein_coding	-0.0424745519929051	5.59871911709574	0.921704843685011	1	No
62	1810043G02Rik	ENSMUSG00000020284.16	protein_coding	0.0426340397712201	5.08133655216359	0.926994768836088	1	No
63	1810055G02Rik	ENSMUSG00000035372.2	protein_coding	-0.0722398441412286	5.7585969226965	0.849870333579117	1	No
64	1810058I24Rik	ENSMUSG00000073155.12	lincRNA	-0.250633058890411	6.10498628843263	0.496915601114265	1	No
65	2010111I01Rik	ENSMUSG00000021458.17	protein_coding	0.689245791830148	7.45263951387229	0.0440168994492199	0.644823213333591	No
66	2010204K13Rik	ENSMUSG00000063018.6	processed_transcript	0.125061218784813	2.83136575306199	0.824778526592112	1	No
67	2010300C02Rik	ENSMUSG00000026090.16	protein_coding	1.15344686683299	1.62583623589528	0.123601996071451	0.863585026012356	No
68	2010315B03Rik	ENSMUSG00000074829.10	protein_coding	-0.146810567179865	3.64429070548668	0.802688386980615	1	No
69	2010320M18Rik	ENSMUSG00000100691.1	lincRNA	-0.450889370509778	3.37561301955588	0.370831097788483	0.990250373889721	No
70	2200002D01Rik	ENSMUSG00000030587.5	protein_coding	-0.0879765077546557	5.93527588190398	0.806383142880358	1	No
71	2210016L21Rik	ENSMUSG00000029559.15	protein_coding	-0.142735766308414	5.24439982698431	0.752346730177766	1	No
72	2210408F21Rik	ENSMUSG00000087380.7	processed_transcript	0.618009207260157	2.76098904745541	0.277100844405652	0.962678155097588	No
73	2210408I21Rik	ENSMUSG00000071252.6	protein_coding	-0.953571238501876	1.98354631705706	0.114226594369639	0.854449335217308	No
74	2300009A05Rik	ENSMUSG00000032403.8	protein_coding	-0.540553498848424	2.316636264414	0.348359416051718	0.980331714503637	No
75	2310009A05Rik	ENSMUSG00000098332.2	processed_transcript	-0.149004983997403	2.70240984522851	0.81177183941993	1	No
76	2310009B15Rik	ENSMUSG00000079283.2	protein_coding	0.400495796792216	3.07871063772805	0.393093825457775	0.992903952815084	No
77	2310011J03Rik	ENSMUSG00000020133.8	protein_coding	-0.156843238614296	5.75236732799007	0.653270312837146	1	No
78	2310015A10Rik	ENSMUSG00000097729.2	processed_transcript	-0.456114864791471	1.10940551981205	0.545245063923713	1	No
79	2310022A10Rik	ENSMUSG00000049643.15	protein_coding	-0.120318887604125	4.70853777132354	0.798302204655231	1	No
80	2310022B05Rik	ENSMUSG00000031983.7	protein_coding	-0.301624443752321	4.16206888460241	0.46429044232831	1	No
81	2310030G06Rik	ENSMUSG00000032062.2	protein_coding	-0.263074021768116	3.67617632047646	0.538109317752137	1	No
82	2310033P09Rik	ENSMUSG00000020441.6	protein_coding	-0.359470852080502	3.3463326263984	0.433652810903648	0.997259119108407	No
83	2310039H08Rik	ENSMUSG00000062619.6	protein_coding	-0.209041078133427	4.27719941510338	0.663321980059717	1	No
84	2310040G24Rik	ENSMUSG00000101655.1	lincRNA	0.433066182691637	1.83064541551386	0.546903679696735	1	No
85	2310057M21Rik	ENSMUSG00000040177.10	protein_coding	-0.0436167471215585	4.66093637536271	0.91743841725423	1	No
86	2310058D17Rik	ENSMUSG00000085379.1	processed_transcript	-0.957012972813617	0.72992534068526	0.236290877304122	0.948383107489599	No
87	2310061I04Rik	ENSMUSG00000050705.15	protein_coding	-0.271402312105962	3.61590200401891	0.536206137278841	1	No
88	2410002F23Rik	ENSMUSG00000045411.16	protein_coding	0.110820695894075	5.69763012283714	0.795340341566795	1	No
89	2410004B18Rik	ENSMUSG00000036873.13	protein_coding	0.156664383485103	4.25602710970082	0.684907530525502	1	No
90	2410006H16Rik	ENSMUSG00000086841.1	processed_transcript	-0.405925451893356	5.10003049306846	0.403679420014501	0.992985775735057	No
91	2410015M20Rik	ENSMUSG00000049760.6	protein_coding	-0.391000162081175	6.4559702690961	0.320872113944371	0.972336898320408	No
92	2410131K14Rik	ENSMUSG00000032840.7	protein_coding	0.144931514189966	5.10477046322782	0.700662559250787	1	No
93	2500002B13Rik	ENSMUSG00000096917.2	processed_transcript	-0.650520774670636	1.13822686106592	0.503283666059951	1	No
94	2510002D24Rik	ENSMUSG00000071632.10	protein_coding	-0.0519058059309267	4.36379017096149	0.909507514151428	1	No
95	2510009E07Rik	ENSMUSG00000043391.10	protein_coding	-0.901134764157931	0.780286879006447	0.267649230886013	0.9607094211222	No
96	2510039O18Rik	ENSMUSG00000044496.6	protein_coding	0.12192387699763	3.04812213305024	0.796696667194451	1	No
97	2510046G10Rik	ENSMUSG00000066175.2	antisense	-0.568440523570706	1.96385923665551	0.339834440722877	0.975743000093523	No
98	2610001J05Rik	ENSMUSG00000052419.7	protein_coding	-0.132602127632384	6.99074920623381	0.700561993025087	1	No
99	2610002M06Rik	ENSMUSG00000031242.7	protein_coding	0.00983248722093169	4.61596636937474	0.98394873460222	1	No
100	2610005L07Rik	ENSMUSG00000071793.12	transcribed_unprocessed_pseudogene	-0.102424996036755	5.43441041174365	0.776347695209147	1	No
101	2610008E11Rik	ENSMUSG00000060301.6	protein_coding	-0.715294925604782	3.4993853925216	0.0932058426877785	0.819114178592915	No
102	2610021A01Rik	ENSMUSG00000091474.2	protein_coding	-0.681567557231571	3.50563637376097	0.259196158911684	0.958719288726109	No
103	2610035D17Rik	ENSMUSG00000087259.7	lincRNA	0.179385692610766	2.96804076018051	0.878435651791525	1	No
104	2610044O15Rik8	ENSMUSG00000071302.10	protein_coding	-0.494681906533877	2.73732425125928	0.363612542963513	0.986112461760371	No
105	2610203C22Rik	ENSMUSG00000079671.8	processed_transcript	-0.578204540137063	1.374285028153	0.411579904972546	0.992995878418164	No
106	2610301B20Rik	ENSMUSG00000059482.15	protein_coding	-0.160796761301767	4.38039755975274	0.709357527929739	1	No
107	2610306M01Rik	ENSMUSG00000100164.1	bidirectional_promoter_lncRNA	-0.127416251713023	2.75327399784984	0.818102723727914	1	No
108	2610307P16Rik	ENSMUSG00000085936.7	processed_transcript	0.849210350076826	1.03481991796155	0.282417482334362	0.962678155097588	No
109	2610318N02Rik	ENSMUSG00000049916.12	protein_coding	1.00539073455981	2.05392771105506	0.214977676090741	0.935013228370025	No
110	2610507B11Rik	ENSMUSG00000010277.7	protein_coding	-0.365875788157653	6.94538348188066	0.295501518259163	0.966104336145476	No
111	2700038G22Rik	ENSMUSG00000097180.5	lincRNA	-0.116188970234881	1.93009028102366	0.92212776846596	1	No
112	2700046G09Rik	ENSMUSG00000097787.2	bidirectional_promoter_lncRNA	-0.562757730746421	0.90876317304389	0.515673851104951	1	No
113	2700049A03Rik	ENSMUSG00000034601.17	protein_coding	-0.06537167397817	3.60380136835641	0.910482020109722	1	No
114	2700054A10Rik	ENSMUSG00000117042.1	lincRNA	-0.299319137578579	2.8615043719252	0.598982435321433	1	No
115	2700062C07Rik	ENSMUSG00000024273.8	protein_coding	-0.0804698616557757	3.93997031532112	0.859205053759518	1	No
116	2700081O15Rik	ENSMUSG00000053080.10	protein_coding	-0.463141049224678	2.98265683837725	0.404065937847612	0.992985775735057	No
117	2700097O09Rik	ENSMUSG00000062198.5	protein_coding	-0.571348575138684	3.46212188668128	0.183974802989147	0.914117606842196	No
118	2700099C18Rik	ENSMUSG00000098090.8	transcribed_unprocessed_pseudogene	0.711129092708033	2.45709904068623	0.25695426163766	0.958719288726109	No
119	2810001G20Rik	ENSMUSG00000087497.7	antisense	-0.336205960046545	2.07863408550448	0.573817764576356	1	No
120	2810002D19Rik	ENSMUSG00000045464.5	processed_transcript	-0.0624492538257071	1.75908089222733	0.964326985396925	1	No
121	2810004N23Rik	ENSMUSG00000031984.8	protein_coding	-0.182535835048313	5.35129185662761	0.637955628342628	1	No
122	2810006K23Rik	ENSMUSG00000047635.6	protein_coding	-0.0604245405823755	3.3226341780446	0.911591794637064	1	No
123	2810013P06Rik	ENSMUSG00000099881.1	bidirectional_promoter_lncRNA	0.107050999122552	2.41372139639628	0.861267342384513	1	No
124	2810021J22Rik	ENSMUSG00000020491.15	protein_coding	-0.0545592047457393	1.01194579774702	1	1	No
125	2810025M15Rik	ENSMUSG00000049881.13	transcribed_processed_pseudogene	-0.525973664255578	5.02692586679107	0.214446546918039	0.934183750473245	No
126	2810402E24Rik	ENSMUSG00000099966.1	antisense	-0.134053300933367	3.2512124980543	0.802983580682253	1	No
127	2810403D21Rik	ENSMUSG00000086629.8	processed_transcript	-0.490697877244806	1.59960360381819	0.447405275578885	1	No
128	2810408A11Rik	ENSMUSG00000018570.17	protein_coding	-0.662849267555477	3.22449263924809	0.401289704390663	0.992903952815084	No
129	2810408I11Rik	ENSMUSG00000087213.2	processed_transcript	0.571603743192915	2.95818921198274	0.488028290654449	1	No
130	2810425M01Rik	ENSMUSG00000097811.1	lincRNA	0.0669614932602045	1.34812664768106	0.959823481151404	1	No
131	2900026A02Rik	ENSMUSG00000051339.10	protein_coding	-0.412867757752224	5.79410761070328	0.449132011575212	1	No
132	2900041M22Rik	ENSMUSG00000054418.6	processed_transcript	-0.110495819708296	2.64175788378821	0.912213783704014	1	No
133	2900060B14Rik	ENSMUSG00000107722.1	antisense	0.00319409270596876	2.3666424576838	1	1	No
134	2900076A07Rik	ENSMUSG00000097277.7	lincRNA	0.0211083049823429	1.74798168311375	1	1	No
135	2900097C17Rik	ENSMUSG00000102869.2	lincRNA	-0.705090015434485	7.55083330764915	0.0980146842381521	0.827911268990349	No
136	3000002C10Rik	ENSMUSG00000070282.6	transcribed_processed_pseudogene	-0.0550704254329324	1.15780673959215	1	1	No
137	3110001I22Rik	ENSMUSG00000079737.4	protein_coding	-0.26151511225509	1.9068513983458	0.664717177902314	1	No
138	3110009E18Rik	ENSMUSG00000026388.15	protein_coding	0.17628720469031	1.98937260464044	0.790972737535046	1	No
139	3110039I08Rik	ENSMUSG00000074415.14	processed_transcript	0.566902161847576	3.85532910933536	0.173194713680246	0.90924517375339	No
140	3110040N11Rik	ENSMUSG00000025102.14	protein_coding	-0.118634810449727	3.70916634614422	0.791232459463833	1	No
141	3110056K07Rik	ENSMUSG00000085622.9	processed_transcript	-0.767619065782962	0.854086622322661	0.37384141338403	0.990841596602172	No
142	3110070M22Rik	ENSMUSG00000074635.2	protein_coding	-0.364818723146211	1.04309448624667	0.705159707081474	1	No
143	3110082I17Rik	ENSMUSG00000053553.11	protein_coding	0.338825739145442	5.09580637833466	0.410907818883498	0.992995878418164	No
144	3300002I08Rik	ENSMUSG00000063364.10	protein_coding	-0.629206153889319	1.13228978830381	0.418811247932474	0.99309451720494	No
145	3300005D01Rik	ENSMUSG00000096965.7	lincRNA	-1.8284125910298	0.893872220504713	0.0580699583876829	0.715332406984173	No
146	3830403N18Rik	ENSMUSG00000031125.2	protein_coding	0.444157656673801	5.64446312164847	0.218406210855995	0.939672328460033	No
147	3830406C13Rik	ENSMUSG00000033111.16	protein_coding	-0.168033061148421	4.72191026539962	0.700873013983371	1	No
148	4632404H12Rik	ENSMUSG00000042579.2	lincRNA	-0.369506827345711	2.5817232157235	0.463852062696382	1	No
149	4632415L05Rik	ENSMUSG00000048106.5	lincRNA	0.265396364767277	3.44822430888496	0.547022580933867	1	No
150	4632427E13Rik	ENSMUSG00000074024.5	bidirectional_promoter_lncRNA	-0.260739968529213	4.20487759222564	0.502581290357658	1	No
151	4732440D04Rik	ENSMUSG00000090031.2	antisense	-0.132456108051879	0.60478714104585	0.925116988816341	1	No
152	4732491K20Rik	ENSMUSG00000097350.2	bidirectional_promoter_lncRNA	0.586806551884195	1.38963924223996	0.383826748886126	0.990841596602172	No
153	4732496C06Rik	ENSMUSG00000108456.1	lincRNA	1.73543675317103	0.60253769207864	0.019542866177046	0.441428300300816	No
154	4833420G17Rik	ENSMUSG00000062822.8	protein_coding	-0.339443592013174	4.47247337173643	0.381748633906966	0.990841596602172	No
155	4833439L19Rik	ENSMUSG00000025871.18	protein_coding	-0.269582619474773	7.0719340534891	0.427916620314508	0.995143594934321	No
156	4833445I07Rik	ENSMUSG00000103103.1	lincRNA	0.147178565527108	0.81444938052038	0.937885309578278	1	No
157	4921524J17Rik	ENSMUSG00000036934.9	protein_coding	-0.0486773130509442	4.72126072699855	0.91449640986411	1	No
158	4921531C22Rik	ENSMUSG00000085704.1	processed_transcript	-0.453352554779134	1.65751252222891	0.47458527162339	1	No
159	4930402H24Rik	ENSMUSG00000027309.18	protein_coding	0.103095676961949	4.78845313293277	0.812468716888475	1	No
160	4930430F08Rik	ENSMUSG00000046567.10	protein_coding	-0.351629695663503	3.46273840117403	0.424271731222442	0.994308602687778	No
161	4930431P19Rik	ENSMUSG00000109147.1	transcribed_processed_pseudogene	-0.821145640749122	0.6155892335053	0.537820254856749	1	No
162	4930447F24Rik	ENSMUSG00000102224.5	processed_transcript	-0.241949927457378	1.45169855245243	0.79205944446632	1	No
163	4930452B06Rik	ENSMUSG00000021747.12	protein_coding	1.19645050929092	0.975945168510743	0.0654147886088051	0.756223570472375	No
164	4930452G13Rik	ENSMUSG00000115422.1	lincRNA	0.034829898827926	2.47191795809152	0.999999999999986	1	No
165	4930453N24Rik	ENSMUSG00000059920.9	protein_coding	-0.215636788614794	5.37301084503791	0.62301484979416	1	No
166	4930503L19Rik	ENSMUSG00000044906.6	protein_coding	-0.0328863875632858	3.94409280781647	0.962029959470116	1	No
167	4930519F16Rik	ENSMUSG00000031325.15	transcribed_unitary_pseudogene	-0.101699494895615	1.97825067986163	0.8972272438975	1	No
168	4930522L14Rik	ENSMUSG00000072762.9	protein_coding	0.129308260714591	3.45220594600073	0.784702388015798	1	No
169	4930523C07Rik	ENSMUSG00000090394.8	protein_coding	0.523410708117005	4.96885022282692	0.157073960672926	0.898396734774414	No
170	4930526A20Rik	ENSMUSG00000085521.4	transcribed_processed_pseudogene	0.214204993168473	1.0533039367848	0.819464932923135	1	No
171	4930556M19Rik	ENSMUSG00000096971.2	processed_transcript	0.643050536461817	0.457087438319157	0.506611548513762	1	No
172	4930558J18Rik	ENSMUSG00000097519.2	lincRNA	0.435022443051205	0.754173423771953	0.722756731709952	1	No
173	4930562F07Rik	ENSMUSG00000026729.9	lincRNA	-0.224671884919848	1.06958871118489	0.815260183357674	1	No
174	4930579G24Rik	ENSMUSG00000027811.9	protein_coding	0.193011525836651	4.17011306152942	0.740201023574926	1	No
175	4930594M22Rik	ENSMUSG00000075463.3	processed_transcript	1.41078697731714	0.582042042635153	0.0603124042707043	0.727134110499919	No
176	4930594M22Rik	ENSMUSG00000085423.1	antisense	1.41078697731714	0.582042042635153	0.0603124042707043	0.727134110499919	No
177	4931406C07Rik	ENSMUSG00000031938.15	protein_coding	-0.122834774497919	2.61856884003437	0.87660262318874	1	No
178	4931406P16Rik	ENSMUSG00000066571.13	protein_coding	-0.220728573683636	5.54981824686627	0.641639702990229	1	No
179	4931414P19Rik	ENSMUSG00000022179.5	protein_coding	-0.862567558029371	1.6605590104983	0.174032852427516	0.90924517375339	No
180	4931428F04Rik	ENSMUSG00000014837.15	protein_coding	-0.577397530163077	3.07015283249789	0.239032390995902	0.949591653355969	No
181	4932438A13Rik	ENSMUSG00000037270.18	protein_coding	-0.767065328996918	4.32566169848511	0.137209907813639	0.879694270568289	No
182	4933404O12Rik	ENSMUSG00000097908.7	lincRNA	0.0461829564131173	4.11529899146279	0.941459605892642	1	No
183	4933406J09Rik	ENSMUSG00000107666.1	antisense	0.895626140535366	0.503822725580708	0.299074631058561	0.969596353085341	No
184	4933406P04Rik	ENSMUSG00000069713.2	lincRNA	-1.43904141849907	0.479358920716442	0.0829339190929202	0.803043070241203	No
185	4933407K13Rik	ENSMUSG00000087396.7	processed_transcript	-0.0595099631872912	1.18148811614528	0.999999999999997	1	No
186	4933412E12Rik	ENSMUSG00000112627.1	bidirectional_promoter_lncRNA	0.379757178369951	2.89465844596042	0.600937034356436	1	No
187	4933427D14Rik	ENSMUSG00000020807.14	protein_coding	-0.102103691989703	3.57737872317202	0.823578907906992	1	No
188	4933431E20Rik	ENSMUSG00000086968.8	antisense	0.267007044264323	3.33892113769544	0.614317607418714	1	No
189	4933434E20Rik	ENSMUSG00000027942.16	protein_coding	0.00406792181745967	7.26316328015975	0.992046820172378	1	No
190	5031415H12Rik	ENSMUSG00000097282.1	antisense	-0.190127893404812	0.37616429687725	1	1	No
191	5031425E22Rik	ENSMUSG00000073147.3	lincRNA	-0.967453472996455	3.51535148442527	0.0802860134494824	0.797503269544067	No
192	5031439G07Rik	ENSMUSG00000036046.14	protein_coding	-0.097555355940632	6.04724318860564	0.781097454739535	1	No
193	5033430I15Rik	ENSMUSG00000038152.4	lincRNA	-0.334254224011429	2.24696041043079	0.567718041932999	1	No
194	5330417C22Rik	ENSMUSG00000040412.16	protein_coding	0.0193624044576389	0.363089643135393	1	1	No
195	5430416N02Rik	ENSMUSG00000097772.7	lincRNA	0.14717688001873	2.6315516489418	0.816881884182067	1	No
196	5430434F05Rik	ENSMUSG00000108780.1	TEC	-0.286712454604157	1.62844644054967	0.694454588183262	1	No
197	5530601H04Rik	ENSMUSG00000087174.7	processed_transcript	-0.380347508758992	2.90207792903586	0.500128432954442	1	No
198	5730455P16Rik	ENSMUSG00000057181.15	protein_coding	-0.210004520892833	4.33520365463766	0.593244379145366	1	No
199	5730480H06Rik	ENSMUSG00000029089.8	protein_coding	-0.658006753972692	1.98045529430076	0.286739143327562	0.962678155097588	No
200	5830417I10Rik	ENSMUSG00000078684.8	unprocessed_pseudogene	-0.449043341198774	4.6018361128564	0.324637221749121	0.972336898320408	No
201	5930420M18Rik	ENSMUSG00000107201.1	TEC	0.225213911383647	0.574286318903568	0.839640526755683	1	No
202	5930430L01Rik	ENSMUSG00000106951.1	lincRNA	-0.521536956160916	3.38564959824916	0.283463248093422	0.962678155097588	No
203	6030458C11Rik	ENSMUSG00000022195.7	protein_coding	-0.23721702480946	3.94449125108188	0.575112927824952	1	No
204	6230400D17Rik	ENSMUSG00000097577.2	antisense	-0.163681123161035	0.940057231776115	0.886103635509967	1	No
205	6330403L08Rik	ENSMUSG00000075585.3	antisense	-0.295408289312475	1.2009400687745	0.720987415965443	1	No
206	6330418K02Rik	ENSMUSG00000085227.1	antisense	-0.430537069652086	1.60926467007308	0.52364971577321	1	No
207	6330549D23Rik	ENSMUSG00000045327.7	transcribed_processed_pseudogene	0.258433637379268	1.4371964581021	0.710686735718701	1	No
208	6430511E19Rik	ENSMUSG00000102555.1	TEC	-0.0309582712098684	1.4970560552803	1	1	No
209	6430548M08Rik	ENSMUSG00000031824.15	protein_coding	-0.910014105986176	1.92919556760235	0.154552393702759	0.89531003679761	No
210	6720427I07Rik	ENSMUSG00000097375.3	lincRNA	-0.26461665867228	0.869857416588477	0.730687645567834	1	No
211	6720489N17Rik	ENSMUSG00000072066.7	protein_coding	0.201615923034837	1.54385169429512	0.783505167908547	1	No
212	6820431F20Rik	ENSMUSG00000071796.13	transcribed_unprocessed_pseudogene	-0.307136863044683	7.11187618940998	0.365231897276384	0.987494187641711	No
213	8030462N17Rik	ENSMUSG00000047466.10	protein_coding	-0.256019177854229	3.03452232194178	0.65318691249467	1	No
214	8430429K09Rik	ENSMUSG00000034587.8	processed_transcript	-0.480916266813631	1.69715256891317	0.472905618383744	1	No
215	9030025P20Rik	ENSMUSG00000116953.1	protein_coding	0.105983274492813	2.77312836520902	0.851365052976473	1	No
216	9030407P20Rik	ENSMUSG00000097343.2	processed_transcript	-1.22915807493315	1.32812577311179	0.114814041051146	0.855683847541161	No
217	9130008F23Rik	ENSMUSG00000054951.3	protein_coding	-0.640868575298201	1.89553748660907	0.405565049282335	0.992985775735057	No
218	9130023H24Rik	ENSMUSG00000062944.4	protein_coding	0.0062355730076355	3.33870475598142	1	1	No
219	9130401M01Rik	ENSMUSG00000101892.1	protein_coding	0.0304280219147676	5.52454127479443	0.942226834337046	1	No
220	9230114K14Rik	ENSMUSG00000097145.5	processed_transcript	-0.192615536461672	2.124973662344	0.798533589195744	1	No
221	9330154J02Rik	ENSMUSG00000056031.13	processed_transcript	0.0473155582307607	0.889584612921647	1	1	No
222	9330159M07Rik	ENSMUSG00000097177.8	processed_transcript	0.479286516662026	1.38383566871176	0.45280856843855	1	No
223	9330162G02Rik	ENSMUSG00000109536.1	TEC	-0.0115098988568927	2.57692504249134	1	1	No
224	9330188P03Rik	ENSMUSG00000115149.1	processed_transcript	-0.947785622967748	4.03200670822475	0.0211782031383011	0.457577880803926	No
225	9430015G10Rik	ENSMUSG00000059939.13	protein_coding	0.159351259165034	3.98153518400125	0.760758290698708	1	No
226	9430018G01Rik	ENSMUSG00000107709.1	antisense	-0.0937070032413513	0.63872715114657	1	1	No
227	9430038I01Rik	ENSMUSG00000040139.14	protein_coding	0.89671810451921	2.57848253544782	0.0871509395523585	0.810912257866086	No
228	9430081H08Rik	ENSMUSG00000111088.1	TEC	-0.204602152399334	0.803410787890529	0.866585185026615	1	No
229	9430085M18Rik	ENSMUSG00000106164.1	lincRNA	-0.446395411143914	1.6778368533226	0.481722702711673	1	No
230	9530018F02Rik	ENSMUSG00000112150.1	bidirectional_promoter_lncRNA	-0.955441421959759	0.718830462816051	0.238057988748193	0.948383107489599	No
231	9530053A07Rik	ENSMUSG00000078776.9	protein_coding	-0.00576094551513398	2.83990090607455	1	1	No
232	9530068E07Rik	ENSMUSG00000036275.13	protein_coding	-0.117791324420168	8.27246930396701	0.72916459152566	1	No
233	9530077C05Rik	ENSMUSG00000036411.10	protein_coding	0.137168292596949	2.59864592638307	0.803826003538737	1	No
234	9530082P21Rik	ENSMUSG00000097006.7	antisense	0.119224711333902	1.59691752177146	0.882707506818193	1	No
235	9630050E16Rik	ENSMUSG00000115275.1	TEC	0.311195043078183	0.949471085013056	0.701057470412145	1	No
236	9830144P21Rik	ENSMUSG00000087528.1	processed_transcript	-0.0781922147495246	1.17850361500658	1	1	No
237	9930012K11Rik	ENSMUSG00000044551.13	protein_coding	0.301881407767163	1.88493660446895	0.690239831096971	1	No
238	9930014A18Rik	ENSMUSG00000097493.3	processed_transcript	1.5914482349137	1.97931019016418	0.00712059331334034	0.257047839339421	No
239	9930021J03Rik	ENSMUSG00000046138.15	protein_coding	-0.499039707375749	3.06458204515582	0.321579639234607	0.972336898320408	No
240	9930104L06Rik	ENSMUSG00000044730.17	protein_coding	-0.380651626255763	1.8417247358496	0.532810293658991	1	No
241	A130010J15Rik	ENSMUSG00000079144.7	protein_coding	0.318732511557362	3.67395135265777	0.479238777704236	1	No
242	A230060F14Rik	ENSMUSG00000097692.2	antisense	-0.0660701105558743	1.41336682008139	0.957715436379283	1	No
243	A230065N10Rik	ENSMUSG00000092071.1	antisense	-0.446362102823056	0.884699715638276	0.546002361301947	1	No
244	A430005L14Rik	ENSMUSG00000047613.10	protein_coding	0.134931232072544	5.02675274608661	0.727888135083972	1	No
245	A430033K04Rik	ENSMUSG00000056014.15	protein_coding	-0.454794172805736	4.03202470243507	0.252245142998781	0.958719288726109	No
246	A530016L24Rik	ENSMUSG00000043122.7	protein_coding	2.19226966313325	2.94155303499575	0.00400386584364435	0.175963255342451	No
247	A530020G20Rik	ENSMUSG00000097124.2	antisense	2.60347546006755	0.101255111630207	0.016126564254541	0.412161760239449	No
248	A630072M18Rik	ENSMUSG00000101013.1	antisense	0.107115440629214	1.38321838546048	0.910553379867018	1	No
249	A630089N07Rik	ENSMUSG00000116673.1	protein_coding	0.499760199913045	0.605580811134477	0.606033967935441	1	No
250	A630095E13Rik	ENSMUSG00000070313.8	protein_coding	-1.07596689267377	3.58319797714758	0.0215863316731348	0.46156770238247	No
251	A730017L22Rik	ENSMUSG00000085566.1	processed_transcript	-0.579612197438863	2.25422775711376	0.423403315685958	0.993902187105244	No
252	A830082K12Rik	ENSMUSG00000087143.9	antisense	0.273539958284665	1.27218472781765	0.74183069459043	1	No
253	A930004D18Rik	ENSMUSG00000054057.2	protein_coding	0.363834682292301	1.98695024605312	0.521574045671012	1	No
254	A930005H10Rik	ENSMUSG00000054426.11	processed_transcript	-0.159621261451894	1.21923921432142	0.86008546914066	1	No
255	A930015D03Rik	ENSMUSG00000092368.1	antisense	-0.632616143879761	2.02955664471265	0.258753348546131	0.958719288726109	No
256	A930037H05Rik	ENSMUSG00000109408.1	processed_transcript	-0.347984957412138	1.59915486850728	0.565211765209122	1	No
257	AA467197	ENSMUSG00000033213.16	protein_coding	-0.0833986047297831	1.52115896190933	0.971279010560758	1	No
258	AA474408	ENSMUSG00000073867.2	TEC	-0.825489563509056	0.70593041564246	0.406243304594216	0.992985775735057	No
259	AA986860	ENSMUSG00000042510.7	protein_coding	-0.0585567381351055	0.754821955269964	0.999999999999999	1	No
260	Aaas	ENSMUSG00000036678.8	protein_coding	0.212052126489847	6.19887405180442	0.552488504935671	1	No
261	Aacs	ENSMUSG00000029482.4	protein_coding	0.514049195791361	7.53957844237775	0.152549693271881	0.891548924494196	No
262	Aaed1	ENSMUSG00000021482.10	protein_coding	-0.159254893471866	4.85049562688633	0.696537115253671	1	No
263	Aagab	ENSMUSG00000037257.8	protein_coding	-0.208335248550431	5.61351857751857	0.560722392917696	1	No
264	Aak1	ENSMUSG00000057230.13	protein_coding	0.0609651995118012	5.02148846488497	0.892952656383511	1	No
265	Aamdc	ENSMUSG00000035642.16	protein_coding	-0.266877239983463	3.82713262830769	0.618210146199487	1	No
266	Aamp	ENSMUSG00000006299.13	protein_coding	-0.127073511176417	7.66680246017254	0.751545461035609	1	No
267	Aar2	ENSMUSG00000027628.10	protein_coding	-0.0583070062291792	5.87073819563269	0.878265220098445	1	No
268	Aars	ENSMUSG00000031960.14	protein_coding	0.248978677660593	8.26940217099526	0.526896038511094	1	No
269	Aars2	ENSMUSG00000023938.8	protein_coding	-0.441303311485681	4.11680857970092	0.361102266581542	0.983909944931567	No
270	Aarsd1	ENSMUSG00000075528.13	protein_coding	0.356871093635036	5.78601429535794	0.345573709254435	0.97968300669637	No
271	Aasdh	ENSMUSG00000055923.16	protein_coding	-0.0625654057706709	2.68821919485611	0.932352698803272	1	No
272	Aasdhppt	ENSMUSG00000025894.11	protein_coding	-0.0635365631866213	5.89391440672794	0.868426919736408	1	No
273	Aatf	ENSMUSG00000018697.14	protein_coding	-0.150405829364968	5.32501280415141	0.719620084165311	1	No
274	Abca1	ENSMUSG00000015243.4	protein_coding	1.34229790103475	5.05920643982385	0.127684549454202	0.866530048191471	No
275	Abca2	ENSMUSG00000026944.18	protein_coding	-0.414359332264506	4.47462435447746	0.30455704360255	0.970173554257473	No
276	Abca3	ENSMUSG00000024130.16	protein_coding	-0.0579750423498361	5.62317585150438	0.873104486090399	1	No
277	Abca5	ENSMUSG00000018800.14	protein_coding	-1.27384128883621	2.44904987077532	0.0435149255436374	0.641414310921685	No
278	Abca7	ENSMUSG00000035722.15	protein_coding	0.104859889882407	3.13880693002877	0.829831915313173	1	No
279	Abcb10	ENSMUSG00000031974.8	protein_coding	-0.064424211069024	5.53144406438698	0.880707228036955	1	No
280	Abcb1b	ENSMUSG00000028970.9	protein_coding	-1.07645142020212	2.24495540855643	0.280531139116531	0.962678155097588	No
281	Abcb6	ENSMUSG00000026198.15	protein_coding	-0.269891080016224	4.39244667052148	0.484281348336912	1	No
282	Abcb7	ENSMUSG00000031333.7	protein_coding	-0.980108286988222	4.39437044707225	0.132921559747359	0.871748775655864	No
283	Abcb8	ENSMUSG00000028973.18	protein_coding	-0.183545514098356	6.00482018499653	0.646791645851337	1	No
284	Abcb9	ENSMUSG00000029408.13	protein_coding	-0.104053670391284	3.59854777063241	0.819330197140259	1	No
285	Abcc1	ENSMUSG00000023088.17	protein_coding	-0.431345524234328	6.92434784782752	0.428550724633944	0.995562091955201	No
286	Abcc10	ENSMUSG00000032842.13	protein_coding	-0.246977610832542	1.76880721925846	0.676096633843257	1	No
287	Abcc4	ENSMUSG00000032849.14	protein_coding	-2.18780673307923	4.69720969181596	0.00248202958435479	0.124741675064335	No
288	Abcc5	ENSMUSG00000022822.16	protein_coding	-0.900158681038008	4.39602771056969	0.0477842149382643	0.670658732982046	No
289	Abcd1	ENSMUSG00000031378.14	protein_coding	-0.253033217045797	3.29260878007532	0.618605520535395	1	No
290	Abcd3	ENSMUSG00000028127.10	protein_coding	0.0571105294761887	6.96223567413844	0.887042001230776	1	No
291	Abcd4	ENSMUSG00000021240.6	protein_coding	-0.41183447507275	3.65158739375564	0.524166116113526	1	No
292	Abce1	ENSMUSG00000058355.8	protein_coding	-0.071720987827727	8.05428315176963	0.876547986239455	1	No
293	Abcf1	ENSMUSG00000038762.15	protein_coding	-0.190158553633123	6.92144648173192	0.635736273705916	1	No
294	Abcf2	ENSMUSG00000028953.10	protein_coding	0.0559282853599951	7.92765299452588	0.880490678076229	1	No
295	Abcf3	ENSMUSG00000003234.16	protein_coding	-0.105964818042476	6.18137868908291	0.761786404624776	1	No
296	Abhd1	ENSMUSG00000006638.14	processed_transcript	-0.279306171943831	3.95341921170781	0.534346457379368	1	No
297	Abhd10	ENSMUSG00000033157.17	protein_coding	0.323757073548996	3.89398512505977	0.411530096885229	0.992995878418164	No
298	Abhd11	ENSMUSG00000040532.14	protein_coding	0.682508310121481	5.98509199266861	0.0489075479837353	0.677266068693597	No
299	Abhd12	ENSMUSG00000032046.15	protein_coding	-0.451451950980751	5.39838550228072	0.211122937899373	0.933117464812292	No
300	Abhd13	ENSMUSG00000040396.12	protein_coding	-0.216173810788319	3.06263165661013	0.666836604153762	1	No
301	Abhd14a	ENSMUSG00000042210.17	protein_coding	-0.930976037147153	3.00342841540746	0.0516314983458554	0.691534216154233	No
302	Abhd14b	ENSMUSG00000042073.15	protein_coding	0.486968757498836	2.64024284697179	0.334367881976546	0.974158006847916	No
303	Abhd15	ENSMUSG00000000686.11	protein_coding	0.145330379948836	1.93381427573544	0.846896792198754	1	No
304	Abhd16a	ENSMUSG00000007036.15	protein_coding	-0.254275103669056	5.47394221671289	0.582757680405784	1	No
305	Abhd17a	ENSMUSG00000003346.14	protein_coding	-0.180548761003812	2.40713135261561	0.756283420728458	1	No
306	Abhd17b	ENSMUSG00000047368.4	protein_coding	0.649166482815978	2.94369168880052	0.181838663748051	0.912201512777581	No
307	Abhd17c	ENSMUSG00000038459.10	protein_coding	0.0127507058913759	2.18874784133345	0.999999999999996	1	No
308	Abhd18	ENSMUSG00000037818.16	protein_coding	-1.20789132076155	1.47601605876824	0.204062747953868	0.931511195985937	No
309	Abhd2	ENSMUSG00000039202.12	protein_coding	0.379148098119715	8.31847196647503	0.335690427671225	0.974158006847916	No
310	Abhd3	ENSMUSG00000002475.16	protein_coding	-2.11861552966171	2.09527867820522	0.00191344063692477	0.108519418979876	No
311	Abhd4	ENSMUSG00000040997.13	protein_coding	-0.465670198508763	6.06152091895269	0.197565895309594	0.927111825507198	No
312	Abhd5	ENSMUSG00000032540.16	protein_coding	0.136730665257253	5.71997584056161	0.702531337465409	1	No
313	Abhd6	ENSMUSG00000025277.14	protein_coding	-0.201507597688586	5.17951269895367	0.581107398822226	1	No
314	Abhd8	ENSMUSG00000007950.9	protein_coding	-0.333596475324264	6.03148756621675	0.375856673595258	0.990841596602172	No
315	Abi1	ENSMUSG00000058835.14	protein_coding	-0.218845878359333	6.57419043822189	0.59214799884343	1	No
316	Abi2	ENSMUSG00000026782.15	protein_coding	-0.548961188384073	4.91571130840435	0.309295625439384	0.971231627286331	No
317	Abi3	ENSMUSG00000018381.15	protein_coding	-0.827168189049529	2.55941517017922	0.117050844463958	0.858053616129441	No
318	Abl1	ENSMUSG00000026842.16	protein_coding	0.0324100024179823	4.92067523235161	0.938816716234657	1	No
319	Abl2	ENSMUSG00000026596.13	protein_coding	-0.275661879190735	3.70083623368498	0.592906005229459	1	No
320	Ablim1	ENSMUSG00000025085.16	protein_coding	0.220769746176604	5.00480110591344	0.606562313893275	1	No
321	Abr	ENSMUSG00000017631.18	protein_coding	-0.576973890228243	4.65522488112874	0.133551701233477	0.874304820610262	No
322	Abracl	ENSMUSG00000078453.3	protein_coding	0.394804185368165	5.68756081467815	0.347342038794273	0.980331714503637	No
323	Abraxas1	ENSMUSG00000035234.18	protein_coding	0.340215785671067	3.82152731469087	0.421182282108824	0.99351970289485	No
324	Abraxas2	ENSMUSG00000030965.19	protein_coding	-0.196256359351812	5.07162929872948	0.590820740468991	1	No
325	Abt1	ENSMUSG00000036376.3	protein_coding	-0.450882634170975	4.49336554611961	0.242860345498542	0.952095692853074	No
326	Abtb1	ENSMUSG00000030083.11	protein_coding	-0.725736319198303	2.73549027706375	0.268461423470207	0.961903173845909	No
327	Abtb2	ENSMUSG00000032724.5	protein_coding	-0.572559295287546	5.6162671000416	0.147093319986015	0.886601916026377	No
328	AC090881.3	ENSMUSG00000118161.1	processed_pseudogene	0.325184610097522	0.422143456583957	0.812897423630323	1	No
329	AC098880.2	ENSMUSG00000117183.1	processed_pseudogene	0.144190594520987	1.29718116820221	0.892021040018404	1	No
330	AC102106.1	ENSMUSG00000118264.1	transcribed_processed_pseudogene	0.649105071538638	0.365097359221422	0.71055447838799	1	No
331	AC114539.1	ENSMUSG00000118087.1	bidirectional_promoter_lncRNA	-0.427206083441831	2.60286112984345	0.423564092547979	0.993902187105244	No
332	AC115117.1	ENSMUSG00000117730.1	processed_pseudogene	-0.113651349255787	1.37985581433811	0.896277287201115	1	No
333	AC115631.1	ENSMUSG00000117942.1	protein_coding	-0.00128311217938513	2.9434724741182	1	1	No
334	AC115752.1	ENSMUSG00000118106.1	TEC	-0.0151737731543089	2.13990614475529	1	1	No
335	AC117239.2	ENSMUSG00000117621.1	protein_coding	-0.142952367625627	0.922671971915015	0.943191107325329	1	No
336	AC121821.1	ENSMUSG00000117869.1	processed_transcript	0.316600559276518	3.50402939991004	0.48086365433704	1	No
337	AC121824.2	ENSMUSG00000118246.1	processed_pseudogene	0.63741546239442	0.857408916822666	0.352475625068405	0.980784644400922	No
338	AC122253.2	ENSMUSG00000117458.1	processed_pseudogene	0.160301483271347	0.663831937711366	0.928816618890829	1	No
339	AC122453.1	ENSMUSG00000117438.1	processed_pseudogene	1.66327794095605	1.38349688124858	0.0321254784760537	0.557747009693585	No
340	AC124502.3	ENSMUSG00000117789.1	protein_coding	-1.91574756560998	1.23951170867363	0.12033092645317	0.860745545980336	No
341	AC124512.1	ENSMUSG00000117875.1	processed_pseudogene	0.603713367840054	0.909598761739878	0.490119727725781	1	No
342	AC125456.1	ENSMUSG00000118241.1	processed_pseudogene	0.526486861934239	1.45746163519731	0.401363240495991	0.992903952815084	No
343	AC127331.2	ENSMUSG00000117813.1	processed_pseudogene	0.0649024152297073	4.34922986056292	0.887293023748947	1	No
344	AC131675.2	ENSMUSG00000118145.1	processed_pseudogene	0.440245088777302	1.60728935012271	0.553896478134847	1	No
345	AC132253.9	ENSMUSG00000118383.1	lincRNA	-1.38637056094746	2.89751632092296	0.0114210400915758	0.340913753109443	No
346	AC132307.1	ENSMUSG00000117775.1	sense_intronic	0.0946782516785705	1.89096599302542	0.923569233389779	1	No
347	AC133509.1	ENSMUSG00000117822.1	processed_pseudogene	0.279575517853849	1.07171732876854	0.787542767864287	1	No
348	AC144860.1	ENSMUSG00000117499.1	TEC	-0.387596590698171	1.66171311152049	0.631622228949602	1	No
349	AC154457.3	ENSMUSG00000117300.1	processed_pseudogene	-0.106648168511176	3.06339800126084	0.842079962697829	1	No
350	AC157548.1	ENSMUSG00000118057.1	lincRNA	0.968096143762457	2.83319949142523	0.182142970594699	0.912246753483123	No
351	AC158975.2	ENSMUSG00000118012.1	lincRNA	0.139472544632005	9.2132336122593	0.672744312199606	1	No
352	AC160336.1	ENSMUSG00000115801.1	lincRNA	-1.08295555224008	1.94439618851291	0.0894321887448224	0.814948253979216	No
353	AC165962.1	ENSMUSG00000117725.1	antisense	0.198368650681221	2.61605489884049	0.694431194131824	1	No
354	Acaa1a	ENSMUSG00000036138.16	protein_coding	-0.256118563092165	6.79048009679239	0.674848741317283	1	No
355	Acaa1b	ENSMUSG00000010651.4	protein_coding	-0.0974477114653089	2.71314638166572	0.894452525523681	1	No
356	Acaa2	ENSMUSG00000036880.10	protein_coding	-0.343786595912249	5.4580492560919	0.427950026366894	0.995143594934321	No
357	Acaca	ENSMUSG00000020532.18	protein_coding	0.59795143153113	6.12007353883216	0.254179388734065	0.958719288726109	No
358	Acacb	ENSMUSG00000042010.16	protein_coding	0.813233701300292	0.523614560714755	0.386324964574029	0.990841596602172	No
359	Acad10	ENSMUSG00000029456.12	protein_coding	-1.7093846492678	0.981004010703223	0.0755631965312213	0.784874993755516	No
360	Acad11	ENSMUSG00000090150.10	protein_coding	-0.902486478538632	2.66537518506518	0.189581499189179	0.917150701543468	No
361	Acad8	ENSMUSG00000031969.16	protein_coding	-0.531875423999759	4.56712061933686	0.194308162763759	0.923099409061174	No
362	Acad9	ENSMUSG00000027710.14	protein_coding	0.0231630010424247	5.17880359657857	0.956167586303181	1	No
363	Acadl	ENSMUSG00000026003.5	protein_coding	-0.040937301181147	7.15263755269182	0.914919668586108	1	No
364	Acadm	ENSMUSG00000062908.12	protein_coding	-0.096470651184403	6.45494109855129	0.863871594362533	1	No
365	Acads	ENSMUSG00000029545.13	protein_coding	0.0339159971203745	5.77749859879315	0.926771477702497	1	No
366	Acadsb	ENSMUSG00000030861.15	protein_coding	0.181817950093347	5.39513490628794	0.63126127591477	1	No
367	Acadvl	ENSMUSG00000018574.14	protein_coding	-0.637976184840591	6.83634166982109	0.120074926864258	0.860090272437073	No
368	Acap2	ENSMUSG00000049076.11	protein_coding	-0.565047602443224	5.46204089799293	0.230150086628886	0.947924546373278	No
369	Acap3	ENSMUSG00000029033.16	protein_coding	-0.353684382914249	3.73116699239575	0.403821026342618	0.992985775735057	No
370	Acat1	ENSMUSG00000032047.5	protein_coding	0.315824498383237	6.75562816787893	0.368783274258984	0.990166398706722	No
371	Acat2	ENSMUSG00000023832.14	protein_coding	0.567410214269364	7.10103814772596	0.108392082412858	0.849179198114663	No
372	Acbd3	ENSMUSG00000026499.5	protein_coding	0.00402318687935657	3.23879986289336	1	1	No
373	Acbd4	ENSMUSG00000056938.16	protein_coding	-0.20979956831343	4.67573795124114	0.676136218137582	1	No
374	Acbd5	ENSMUSG00000026781.17	protein_coding	-0.419124577694981	5.22659515773263	0.255353360459328	0.958719288726109	No
375	Acbd6	ENSMUSG00000033701.13	protein_coding	-0.388212001641953	4.54266806267716	0.303520673329648	0.970173554257473	No
376	Accs	ENSMUSG00000040272.14	protein_coding	0.332448458179522	3.00335436138306	0.48935926910428	1	No
377	Acd	ENSMUSG00000038000.10	protein_coding	0.0870868605376431	5.67747517683841	0.811306468456258	1	No
378	Acer3	ENSMUSG00000030760.14	protein_coding	0.180733642337703	6.50765382797754	0.671805716119493	1	No
379	Acin1	ENSMUSG00000022185.19	protein_coding	0.191547461133208	4.93149500613997	0.634160236321938	1	No
380	Ackr3	ENSMUSG00000044337.5	protein_coding	1.17008607388061	1.73001635225012	0.0524205604726111	0.696577180894089	No
381	Acly	ENSMUSG00000020917.17	protein_coding	-0.161124973839417	8.16537546524671	0.692055767573217	1	No
382	Aco1	ENSMUSG00000028405.9	protein_coding	0.466271167399465	5.97718612951248	0.204542532094417	0.931511195985937	No
383	Aco2	ENSMUSG00000022477.13	protein_coding	-0.0276262557296198	8.93113809452214	0.935545537150305	1	No
384	Acod1	ENSMUSG00000022126.6	protein_coding	4.05263773700276	0.937519725245009	1.80888486442567e-05	0.00345764947992091	Up
385	Acot1	ENSMUSG00000072949.6	protein_coding	0.356222834264832	6.19716248676136	0.489893109862001	1	No
386	Acot13	ENSMUSG00000006717.7	protein_coding	-0.112324324044638	5.32373170899936	0.786172238527448	1	No
387	Acot2	ENSMUSG00000021226.7	protein_coding	0.420415221992444	1.27828134648461	0.640699198120196	1	No
388	Acot7	ENSMUSG00000028937.14	protein_coding	0.298244205098953	8.60910226782073	0.357257691140238	0.982995366524754	No
389	Acot8	ENSMUSG00000017307.16	protein_coding	-0.318249953350137	3.98811402065005	0.430447097749437	0.995562776806719	No
390	Acot9	ENSMUSG00000025287.15	protein_coding	-0.0263715401634133	6.7592278790661	0.940566479941371	1	No
391	Acox1	ENSMUSG00000020777.16	protein_coding	-0.340540847720292	6.17924813529274	0.320510182169537	0.972336898320408	No
392	Acox2	ENSMUSG00000021751.13	protein_coding	1.0608322122819	5.00069392927179	0.228967517524667	0.947192747725478	No
393	Acox3	ENSMUSG00000029098.17	protein_coding	-1.25191918894182	2.89142193993623	0.0632639979147747	0.743071218111407	No
394	Acp1	ENSMUSG00000044573.16	protein_coding	-0.0827426209686357	6.63883121912503	0.810710784220652	1	No
395	Acp2	ENSMUSG00000002103.15	protein_coding	-0.202877661544111	5.24830262087046	0.630400993140809	1	No
396	Acp6	ENSMUSG00000028093.15	protein_coding	-0.596605473416408	5.28980615163761	0.233602574044194	0.948383107489599	No
397	Acpp	ENSMUSG00000032561.15	protein_coding	0.526244366578985	2.34749778048117	0.363725689496245	0.986112461760371	No
398	Acsbg1	ENSMUSG00000032281.11	protein_coding	-3.10659925231257	2.31436500856836	0.000172075045040552	0.0197551108708512	Down
399	Acsf2	ENSMUSG00000076435.3	protein_coding	-0.608747815970586	0.909876810149547	0.400176985044966	0.992903952815084	No
400	Acsf3	ENSMUSG00000015016.8	protein_coding	-0.372043048580847	3.50223770419193	0.430116870874601	0.995562776806719	No
401	Acsl1	ENSMUSG00000018796.13	protein_coding	-0.125752656696883	4.15887429343512	0.753979093574674	1	No
402	Acsl3	ENSMUSG00000032883.15	protein_coding	0.15083232736837	4.74449789041348	0.718711325198382	1	No
403	Acsl4	ENSMUSG00000031278.12	protein_coding	-0.559343500700653	5.64113510108741	0.3856092766188	0.990841596602172	No
404	Acsl5	ENSMUSG00000024981.6	protein_coding	0.23474242586867	8.06209902514673	0.631536475137327	1	No
405	Acss1	ENSMUSG00000027452.11	protein_coding	3.63464133849084	3.37888472386103	2.62840504578329e-10	2.84584582684355e-07	Up
406	Acss2	ENSMUSG00000027605.18	protein_coding	-1.27162336739339	2.41024809697651	0.0812040139474036	0.798258292727893	No
407	Actb	ENSMUSG00000029580.14	protein_coding	0.550355481581601	13.050657930914	0.20950735261486	0.931511195985937	No
408	Actg-ps1	ENSMUSG00000074978.4	processed_pseudogene	0.634907232496531	4.97614371928837	0.126897065301495	0.866530048191471	No
409	Actg1	ENSMUSG00000062825.15	protein_coding	0.352885851120036	12.4257934622311	0.360018957916119	0.982995366524754	No
410	Actl6a	ENSMUSG00000027671.14	protein_coding	0.434658077354859	7.0339406343608	0.233678472674923	0.948383107489599	No
411	Actn1	ENSMUSG00000015143.15	protein_coding	0.263647931353413	5.58443461066241	0.516060813677272	1	No
412	Actn4	ENSMUSG00000054808.15	protein_coding	0.648828511764954	10.5932660486107	0.056720621327589	0.712597679337115	No
413	Actr10	ENSMUSG00000021076.6	protein_coding	-0.437250843637918	6.55738245333132	0.256218294326825	0.958719288726109	No
414	Actr1a	ENSMUSG00000025228.5	protein_coding	-0.160641783066742	8.26266658193956	0.641604999874619	1	No
415	Actr1b	ENSMUSG00000037351.9	protein_coding	0.0722407762758333	7.32885137296841	0.851420128688303	1	No
416	Actr2	ENSMUSG00000020152.7	protein_coding	0.188339518462631	8.18106695755199	0.565019964940901	1	No
417	Actr3	ENSMUSG00000026341.16	protein_coding	0.46296462003348	8.25414447251145	0.187083412152499	0.915780509856763	No
418	Actr3b	ENSMUSG00000056367.14	protein_coding	-1.65087605913507	3.23335638148299	0.00105957844390945	0.0746720666684118	No
419	Actr6	ENSMUSG00000019948.4	protein_coding	-0.422105868083393	3.32540011447642	0.370852169464506	0.990250373889721	No
420	Actr8	ENSMUSG00000015971.5	protein_coding	-0.0951120438091742	5.26559616726159	0.805064323979631	1	No
421	Acvr1	ENSMUSG00000026836.15	protein_coding	-0.86953546999286	3.59637285940992	0.0514511884628399	0.690849666958764	No
422	Acvr1b	ENSMUSG00000000532.11	protein_coding	-0.0682666484329812	3.55023838043452	0.92098419968999	1	No
423	Acvr2a	ENSMUSG00000052155.5	protein_coding	-0.667763636615252	3.9090619142134	0.187461515410177	0.915780509856763	No
424	Acvrl1	ENSMUSG00000000530.16	protein_coding	-0.25736002135184	0.953045776294703	0.742143323619136	1	No
425	Acy1	ENSMUSG00000023262.13	protein_coding	-0.11597326849292	4.49952310954375	0.768206987014084	1	No
426	Acy3	ENSMUSG00000024866.10	protein_coding	-0.493397483815754	1.94457957738288	0.515410751004123	1	No
427	Acyp1	ENSMUSG00000008822.15	protein_coding	-1.00364194384453	2.96539978452429	0.149672708873539	0.886601916026377	No
428	Acyp2	ENSMUSG00000060923.5	protein_coding	0.604375730709955	3.67517121826097	0.197805792478427	0.92787199228754	No
429	Ada	ENSMUSG00000017697.3	protein_coding	1.08700983047687	3.26538224527869	0.0358523548293704	0.585736002767903	No
430	Adal	ENSMUSG00000027259.15	protein_coding	0.117029393180821	3.34079008501608	0.822001831747554	1	No
431	Adam10	ENSMUSG00000054693.14	protein_coding	-0.510860504970751	6.94864142349372	0.238050069904612	0.948383107489599	No
432	Adam11	ENSMUSG00000020926.16	protein_coding	0.122752381057243	0.631274645660145	0.92540009878222	1	No
433	Adam12	ENSMUSG00000054555.11	protein_coding	-1.45713551056884	3.16308002966575	0.168550382403009	0.90469054421991	No
434	Adam15	ENSMUSG00000028041.17	protein_coding	-0.271014205673897	6.60494911654099	0.459198540562294	1	No
435	Adam17	ENSMUSG00000052593.16	protein_coding	-0.544149482584692	6.02468723975048	0.118459063822204	0.859092924318358	No
436	Adam9	ENSMUSG00000031555.15	protein_coding	-0.0301631205205274	5.81685389524703	0.936102268406551	1	No
437	Adamts1	ENSMUSG00000022893.14	protein_coding	1.14158043640725	7.73590935656174	0.00435155671798839	0.18763675312256	No
438	Adamts10	ENSMUSG00000024299.17	protein_coding	1.35304700412938	1.44122300949178	0.0368010667164725	0.590701758211843	No
439	Adamts12	ENSMUSG00000047497.10	protein_coding	-1.12553423953146	1.05209340129409	0.197976718180082	0.927942823110891	No
440	Adamts14	ENSMUSG00000059901.12	protein_coding	-0.0351605457600996	3.23332745870265	0.964316018060164	1	No
441	Adamts4	ENSMUSG00000006403.13	protein_coding	-0.330305803504028	5.12472998990425	0.457793334588644	1	No
442	Adamts5	ENSMUSG00000022894.6	protein_coding	2.23272771292806	2.12883490225446	0.000155649814432723	0.0183543494048884	Up
443	Adamts7	ENSMUSG00000032363.15	protein_coding	0.375714066067358	2.53587261936137	0.549595442539936	1	No
444	Adamts8	ENSMUSG00000031994.13	protein_coding	-0.757296186445933	4.3804293773131	0.451314570103652	1	No
445	Adamtsl4	ENSMUSG00000015850.11	protein_coding	-1.45281476181249	3.73446560704578	0.00345267695248703	0.158769816618226	No
446	Adamtsl5	ENSMUSG00000043822.18	protein_coding	-0.543056683647936	2.19424181390158	0.377991383879591	0.990841596602172	No
447	Adar	ENSMUSG00000027951.16	protein_coding	-0.602575722563735	4.85593478008711	0.166750519755183	0.90469054421991	No
448	Adarb1	ENSMUSG00000020262.15	protein_coding	-0.897660690825585	2.59275759643343	0.0790783416833569	0.793571173960849	No
449	Adat1	ENSMUSG00000031949.17	protein_coding	-0.550746727023101	2.26091338287625	0.359971298473	0.982995366524754	No
450	Adat2	ENSMUSG00000019808.8	protein_coding	0.00154196737704015	4.34876327501273	1	1	No
451	Adat3	ENSMUSG00000113640.1	protein_coding	0.0945442913492185	2.28150235101809	0.892932714513999	1	No
452	Adck1	ENSMUSG00000021044.15	protein_coding	-0.446561084000926	3.63278793040396	0.290537350474204	0.963603409676349	No
453	Adck2	ENSMUSG00000046947.12	protein_coding	-0.809871351161797	3.60834640167009	0.0904005967440779	0.814994296858153	No
454	Adck5	ENSMUSG00000022550.18	protein_coding	-0.0808273797049386	4.45685763401848	0.86422133146909	1	No
455	Adcy6	ENSMUSG00000022994.9	protein_coding	0.0912275608921115	3.15209253773391	0.85530958795463	1	No
456	Adcy7	ENSMUSG00000031659.13	protein_coding	-0.904761581484903	3.62399165452216	0.178610952874736	0.909720527539843	No
457	Adcy9	ENSMUSG00000005580.11	protein_coding	0.264399047467335	0.889646599083937	0.751101999680905	1	No
458	Add1	ENSMUSG00000029106.14	protein_coding	-0.310521658081011	6.76712303010586	0.378092032504185	0.990841596602172	No
459	Add3	ENSMUSG00000025026.15	protein_coding	0.0395111301931901	4.83248927892967	0.934069455320571	1	No
460	Adgra3	ENSMUSG00000029090.12	protein_coding	-0.253279072480165	3.65045351710542	0.596955274923545	1	No
461	Adgrf4	ENSMUSG00000023918.12	protein_coding	-2.39015058763069	1.32919201906302	0.00144165907408979	0.0898961234157563	No
462	Adgrg1	ENSMUSG00000031785.16	protein_coding	-0.878917847499719	3.04858514945078	0.171428914246007	0.909168225152717	No
463	Adgrg6	ENSMUSG00000039116.6	protein_coding	1.25890157615032	1.58662805678462	0.0584730581385829	0.715739077523661	No
464	Adgrl1	ENSMUSG00000013033.16	protein_coding	0.436926153426648	4.02532877750269	0.275807697651344	0.962678155097588	No
465	Adgrl2	ENSMUSG00000028184.12	protein_coding	-0.27679173612497	6.66494775550465	0.543453367106306	1	No
466	Adgrl3	ENSMUSG00000037605.16	protein_coding	-0.189042142550609	5.36559375207964	0.624669504633278	1	No
467	Adh5	ENSMUSG00000028138.8	protein_coding	0.0958852932904056	7.39972904942075	0.779583487076947	1	No
468	Adh7	ENSMUSG00000055301.8	protein_coding	1.12892099746125	3.7610085198041	0.0232942726380175	0.479161981206889	No
469	Adi1	ENSMUSG00000020629.12	protein_coding	0.446577613307023	5.00021748743532	0.275308230791489	0.962678155097588	No
470	Adipor1	ENSMUSG00000026457.14	protein_coding	-0.602900815214878	6.53353664217953	0.088867082809451	0.814159197123508	No
471	Adipor2	ENSMUSG00000030168.13	protein_coding	-0.411429361353306	2.49033488891945	0.424930402798686	0.994482432173778	No
472	Adk	ENSMUSG00000039197.10	protein_coding	0.247611093069757	7.18267718744373	0.487304544522345	1	No
473	Adm	ENSMUSG00000030790.15	protein_coding	-0.152583116247699	1.54276595223417	0.906102836637978	1	No
474	Adnp2	ENSMUSG00000053950.10	protein_coding	-0.116123986945235	4.22087582333205	0.801940376735176	1	No
475	Ado	ENSMUSG00000057134.5	protein_coding	0.227143109804979	5.93205031794328	0.571415168325203	1	No
476	Adora1	ENSMUSG00000042429.8	protein_coding	-0.805930230269336	1.59031685357095	0.338602125372527	0.974329865471563	No
477	Adpgk	ENSMUSG00000025236.11	protein_coding	-0.397827548487412	5.15072411420518	0.293412091149244	0.965608733237773	No
478	Adprh	ENSMUSG00000002844.9	protein_coding	-0.344868092211359	5.84688948405997	0.352873541157276	0.981027982068896	No
479	Adprhl2	ENSMUSG00000042558.16	protein_coding	-0.182113683678608	4.77525408475881	0.630911682732594	1	No
480	Adprm	ENSMUSG00000020910.16	protein_coding	-0.537060591378876	3.28507680130817	0.283491341176671	0.962678155097588	No
481	Adrb1	ENSMUSG00000035283.5	protein_coding	1.26096501101728	1.80829839377853	0.0299149985242924	0.541470565994412	No
482	Adrm1	ENSMUSG00000039041.15	protein_coding	0.14893248238014	7.70318864897579	0.652524229824415	1	No
483	Adsl	ENSMUSG00000022407.10	protein_coding	-0.11744185918386	6.78524498529231	0.756244503048322	1	No
484	Adss	ENSMUSG00000015961.8	protein_coding	0.398186946207254	6.56228819972025	0.305010388743059	0.970173554257473	No
485	Adssl1	ENSMUSG00000011148.14	protein_coding	-1.65186164906753	2.73285693855803	0.130660783679578	0.871748775655864	No
486	Aebp1	ENSMUSG00000020473.13	protein_coding	-1.08585631974489	3.9922987461033	0.0142450566018588	0.387348456913559	No
487	Aebp2	ENSMUSG00000030232.18	protein_coding	-0.0540638218710686	4.26780453126508	0.920331610656965	1	No
488	Aen	ENSMUSG00000030609.18	protein_coding	0.205249164449644	7.47635038651841	0.595450925752421	1	No
489	Aes	ENSMUSG00000054452.10	protein_coding	0.179678001094772	5.49007912759255	0.629921458283142	1	No
490	Afap1	ENSMUSG00000029094.12	protein_coding	-0.412584912529304	6.17836093568953	0.242029636168522	0.951033412694249	No
491	Afap1l2	ENSMUSG00000025083.18	protein_coding	0.761009136042107	5.12560872060738	0.0614314956715739	0.730288582753622	No
492	Afdn	ENSMUSG00000068036.15	protein_coding	0.0483712359348712	5.3492346304588	0.903286116258375	1	No
493	Aff1	ENSMUSG00000029313.18	protein_coding	-0.766465042712897	5.72183691975432	0.0411502105869748	0.625719132752752	No
494	Aff3	ENSMUSG00000037138.17	protein_coding	1.29460901213821	1.09881000078196	0.0550565616387584	0.706598759825013	No
495	Aff4	ENSMUSG00000049470.13	protein_coding	-0.849063478850208	5.66776255471844	0.0258979616944454	0.505957447135693	No
496	Afg1l	ENSMUSG00000038302.14	protein_coding	-0.0808017320147442	3.72354668877803	0.855586343629359	1	No
497	Afg3l1	ENSMUSG00000031967.15	protein_coding	-0.192535611371737	5.88057418904233	0.58883030297791	1	No
498	Afg3l2	ENSMUSG00000024527.10	protein_coding	0.0271542171312068	6.6375826830299	0.938557790046541	1	No
499	Afmid	ENSMUSG00000017718.15	protein_coding	-1.14378282290433	5.15137230820689	0.0286008028403572	0.532243065357271	No
500	Afp	ENSMUSG00000054932.6	protein_coding	-1.07258560816824	0.917486921543067	0.168004636162637	0.90469054421991	No
501	Aftph	ENSMUSG00000049659.15	protein_coding	-0.285636953026837	4.69889566597836	0.452781913758729	1	No
502	Aga	ENSMUSG00000031521.5	protein_coding	-0.257361122313293	4.77299519764539	0.544898684795945	1	No
503	Agap1	ENSMUSG00000055013.15	protein_coding	0.254834710996198	4.34651645402605	0.506940359192945	1	No
504	Agap3	ENSMUSG00000023353.14	protein_coding	-0.195790196787916	4.31825924036146	0.644499230061325	1	No
505	Agbl3	ENSMUSG00000038836.15	protein_coding	-0.783250416597826	1.25796255758678	0.319604830726705	0.972336898320408	No
506	Agbl5	ENSMUSG00000029165.17	protein_coding	-0.169070309693058	3.20191774994356	0.723798526234184	1	No
507	Agfg1	ENSMUSG00000026159.13	protein_coding	0.671034681103281	4.0490983467671	0.120262414225138	0.860745545980336	No
508	Agfg2	ENSMUSG00000029722.15	protein_coding	0.269002451147452	4.76014960240194	0.514527975777331	1	No
509	Aggf1	ENSMUSG00000021681.8	protein_coding	-1.05946071915323	4.12756179216105	0.00939244571456341	0.309872655015098	No
510	Agk	ENSMUSG00000029916.11	protein_coding	-0.338081514820779	5.53046955859628	0.375269997828102	0.990841596602172	No
511	Agl	ENSMUSG00000033400.14	protein_coding	-0.313568329249204	4.68054638163693	0.452851408025239	1	No
512	Agmo	ENSMUSG00000050103.18	protein_coding	1.07770555262553	2.73240494793387	0.221210997162488	0.944647893942358	No
513	Ago1	ENSMUSG00000041530.16	protein_coding	-0.565202998156332	2.66327806707612	0.264493677283832	0.958719288726109	No
514	Ago2	ENSMUSG00000036698.11	protein_coding	-0.248817896937052	5.97345574018782	0.551235994463247	1	No
515	Ago3	ENSMUSG00000028842.15	protein_coding	-0.912475971157062	2.70435918589595	0.0934765427449119	0.819114178592915	No
516	Agpat1	ENSMUSG00000034254.17	protein_coding	-0.217393955149595	5.88556787127401	0.547175930204509	1	No
517	Agpat2	ENSMUSG00000026922.13	protein_coding	-0.351356756792843	3.57097442130986	0.401085202622579	0.992903952815084	No
518	Agpat3	ENSMUSG00000001211.15	protein_coding	-0.421168511216743	4.90631317011327	0.250672952631437	0.958719288726109	No
519	Agpat4	ENSMUSG00000023827.8	protein_coding	-0.526815519996688	2.62422898059754	0.315149488262516	0.972336898320408	No
520	Agpat5	ENSMUSG00000031467.10	protein_coding	-0.23394637768695	5.83865172390001	0.549959646363222	1	No
521	Agps	ENSMUSG00000042410.16	protein_coding	-0.389278567531932	3.90465003915915	0.573869055507488	1	No
522	Agrn	ENSMUSG00000041936.18	protein_coding	0.012865153793011	6.48473603215477	0.971738353425998	1	No
523	Agt	ENSMUSG00000031980.9	protein_coding	1.61673821461018	0.885409693717858	0.17374870600599	0.90924517375339	No
524	Agtpbp1	ENSMUSG00000021557.15	protein_coding	-0.111689567723417	3.63307880269162	0.808226930860299	1	No
525	Agtrap	ENSMUSG00000029007.8	protein_coding	0.0937325604946049	4.1704275308997	0.838079186072939	1	No
526	Ahctf1	ENSMUSG00000026491.13	protein_coding	-0.656778805696591	4.43147951048005	0.274944619164634	0.962678155097588	No
527	Ahcy	ENSMUSG00000027597.15	protein_coding	-0.232234650915343	3.34494322355305	0.654489751047242	1	No
528	Ahcyl1	ENSMUSG00000027893.14	protein_coding	0.27478450548782	4.43364106939953	0.510760084660093	1	No
529	Ahcyl2	ENSMUSG00000029772.17	protein_coding	-0.295814969698237	3.77112285706208	0.473325263795912	1	No
530	Ahdc1	ENSMUSG00000037692.14	protein_coding	0.502040957410661	3.41394485926955	0.307488128852245	0.971231627286331	No
531	Ahi1	ENSMUSG00000019986.17	protein_coding	-0.602557042796657	3.23999372345122	0.178160310567987	0.909720527539843	No
532	Ahnak	ENSMUSG00000069833.13	protein_coding	0.0246826617201599	7.71841595517037	0.941139721442673	1	No
533	Ahnak2	ENSMUSG00000072812.4	protein_coding	-0.828799599618079	4.53783654383613	0.147333348433687	0.886601916026377	No
534	Ahr	ENSMUSG00000019256.17	protein_coding	-1.36832412957785	3.46698753103946	0.00229855199538464	0.120069097653645	No
535	Ahsa1	ENSMUSG00000021037.7	protein_coding	-0.0848353159128529	7.19856247838197	0.825528037241622	1	No
536	Ahsa2	ENSMUSG00000020288.13	protein_coding	-0.19262109836646	6.06173604039396	0.587819094662981	1	No
537	AI413582	ENSMUSG00000062753.14	protein_coding	-0.0389389544603414	5.21593827693295	0.930396203149641	1	No
538	AI429214	ENSMUSG00000074384.4	protein_coding	-0.163521972846499	4.26030484426054	0.697407835514391	1	No
539	AI464131	ENSMUSG00000046312.4	protein_coding	-0.144963186572398	2.3889774397752	0.842386221986235	1	No
540	AI506816	ENSMUSG00000105987.4	processed_transcript	-0.100714046248717	1.42307434543718	0.962041074441198	1	No
541	AI597479	ENSMUSG00000010290.7	protein_coding	-0.548683141642441	4.63517371530233	0.143764463877268	0.885244816621812	No
542	AI661453	ENSMUSG00000034382.14	protein_coding	1.0434815968657	0.742282302102457	0.177558394726611	0.909720527539843	No
543	AI662270	ENSMUSG00000087107.8	processed_transcript	-0.0923617070029911	5.57600792311766	0.814519782218383	1	No
544	AI837181	ENSMUSG00000047423.10	protein_coding	-0.219406118196537	3.42603792763762	0.612344281214079	1	No
545	AI987944	ENSMUSG00000056383.10	protein_coding	-0.755075818470075	3.86466176975584	0.0757894045962229	0.785124509621422	No
546	Aida	ENSMUSG00000042901.10	protein_coding	-0.129636755451805	3.25761054830215	0.837238011609331	1	No
547	Aif1l	ENSMUSG00000001864.13	protein_coding	1.05752896498986	6.26667268350652	0.00267881757518661	0.131837674877985	No
548	Aifm1	ENSMUSG00000036932.14	protein_coding	0.322536389537118	6.52466366908028	0.348354823314237	0.980331714503637	No
549	Aifm2	ENSMUSG00000020085.15	protein_coding	-0.389346015801145	4.3235661150819	0.425279374167187	0.994517444793087	No
550	Aig1	ENSMUSG00000019806.13	protein_coding	-0.102106034124523	5.43195609235416	0.785277903544241	1	No
551	Aimp1	ENSMUSG00000028029.10	protein_coding	0.0838748144472915	5.71309039604493	0.825774480025919	1	No
552	Aimp2	ENSMUSG00000029610.13	protein_coding	0.177917100199635	7.23019197518094	0.61321748119057	1	No
553	Aip	ENSMUSG00000024847.15	protein_coding	-0.0245815981052659	6.77059831569104	0.946279378399825	1	No
554	Airn	ENSMUSG00000078247.4	antisense	0.810154540484624	1.74263438054353	0.310713513275527	0.972336898320408	No
555	Ajuba	ENSMUSG00000022178.11	protein_coding	-0.522236663794557	5.34996834607644	0.363648952040912	0.986112461760371	No
556	Ak1	ENSMUSG00000026817.14	protein_coding	-0.366336203706732	6.76298120875747	0.293541404448121	0.96576743839147	No
557	AK157302	ENSMUSG00000078139.3	protein_coding	0.279474092774396	2.47019617128746	0.602105645185075	1	No
558	Ak2	ENSMUSG00000028792.14	protein_coding	0.74228216548179	6.90337478949484	0.107595668328922	0.849179198114663	No
559	Ak3	ENSMUSG00000024782.7	protein_coding	0.440972455439248	6.72387078197416	0.225751939795827	0.945631346281385	No
560	Ak4	ENSMUSG00000028527.18	protein_coding	-0.540247169800701	4.3765452639162	0.470097446635697	1	No
561	Ak6	ENSMUSG00000078941.9	protein_coding	0.417707015514551	7.79793481556885	0.235113523936949	0.948383107489599	No
562	Akap1	ENSMUSG00000018428.15	protein_coding	0.0774542700325361	3.37682376635368	0.888988525838208	1	No
563	Akap10	ENSMUSG00000047804.15	protein_coding	-0.479974389974104	3.42913133244342	0.337128203809492	0.974158006847916	No
564	Akap11	ENSMUSG00000022016.16	protein_coding	-0.844254573057945	4.75310227056939	0.0536823529227127	0.699035638194703	No
565	Akap12	ENSMUSG00000038587.9	protein_coding	-1.43615361780029	4.77861205531062	0.129614136380134	0.871748775655864	No
566	Akap13	ENSMUSG00000066406.15	protein_coding	-0.22705197053841	5.46242981119508	0.593005862435631	1	No
567	Akap17b	ENSMUSG00000059708.12	protein_coding	-0.442252205745552	1.85852319365545	0.48910780752721	1	No
568	Akap2	ENSMUSG00000038729.23	protein_coding	-0.384936576727473	4.43389869448898	0.375675756424948	0.990841596602172	No
569	Akap6	ENSMUSG00000061603.8	protein_coding	-0.240037502931506	0.414477947678403	0.853396014409503	1	No
570	Akap7	ENSMUSG00000039166.16	protein_coding	-0.0460970939831047	1.66356956066243	0.960839228103931	1	No
571	Akap8	ENSMUSG00000024045.6	protein_coding	0.168169135114723	6.60322072165029	0.665051368451924	1	No
572	Akap8l	ENSMUSG00000002625.10	protein_coding	-0.450932523361421	4.71427890028923	0.28763922902309	0.962678155097588	No
573	Akap9	ENSMUSG00000040407.17	protein_coding	-0.131595107549602	5.57327174520017	0.716576127090698	1	No
574	Akip1	ENSMUSG00000031023.5	protein_coding	0.185213224016456	3.89481610176443	0.642196631429132	1	No
575	Akirin1	ENSMUSG00000023075.9	protein_coding	-0.143341823739669	6.05494676383897	0.693509301026521	1	No
576	Akirin2	ENSMUSG00000028291.7	protein_coding	-0.240314153322767	3.54028702100114	0.610566033393452	1	No
577	Akna	ENSMUSG00000039158.11	protein_coding	-0.223864330238195	1.86716753358474	0.730882274174402	1	No
578	Akr1a1	ENSMUSG00000028692.14	protein_coding	0.0317968994085839	9.6376050941143	0.938517881783614	1	No
579	Akr1b10	ENSMUSG00000061758.13	protein_coding	0.19349646959565	4.04726065619703	0.673110682632172	1	No
580	Akr1b3	ENSMUSG00000001642.18	protein_coding	-0.16492149274183	8.24093037734913	0.674918976914024	1	No
581	Akr1b8	ENSMUSG00000029762.6	protein_coding	-0.38392598904665	6.13224583808173	0.35602187122631	0.982475925159295	No
582	Akr1c12	ENSMUSG00000021211.4	protein_coding	-1.44806743711443	2.41957773688476	0.0130195940974548	0.370964989714562	No
583	Akr1c13	ENSMUSG00000021213.12	protein_coding	0.162955679204346	2.68601966699808	0.793788232828019	1	No
584	Akr1e1	ENSMUSG00000045410.18	protein_coding	-0.744445448371994	3.59192483083489	0.0988448859537286	0.830212419881949	No
585	Akr7a5	ENSMUSG00000028743.7	protein_coding	-0.381120234184555	5.54891844275021	0.316909569273832	0.972336898320408	No
586	Akt1	ENSMUSG00000001729.14	protein_coding	-0.290892001053675	5.36040045645052	0.422905720087312	0.993902187105244	No
587	Akt1s1	ENSMUSG00000011096.17	protein_coding	0.220018953445715	6.15120501673957	0.53793590189092	1	No
588	Akt2	ENSMUSG00000004056.15	protein_coding	0.360997586066707	7.18515471510417	0.322841653628138	0.972336898320408	No
589	Akt3	ENSMUSG00000019699.16	protein_coding	-0.0668401304992828	3.13873355085231	0.904569075483662	1	No
590	Aktip	ENSMUSG00000031667.16	protein_coding	0.23634977717942	5.86440171212765	0.505172297669687	1	No
591	AL731706.1	ENSMUSG00000115423.2	protein_coding	0.32019351136104	3.81126111825566	0.426026179045147	0.995091545877172	No
592	AL805899.1	ENSMUSG00000117123.1	lincRNA	-1.27434597830957	1.55574633120295	0.0971030976971186	0.82681847883387	No
593	Alad	ENSMUSG00000028393.10	protein_coding	0.664487838633614	6.05739499018506	0.0664799415508927	0.756757764754996	No
594	Alas1	ENSMUSG00000032786.16	protein_coding	-0.302157858915042	4.30110219175188	0.472743497738093	1	No
595	Alcam	ENSMUSG00000022636.13	protein_coding	0.567878890099301	5.97471173175397	0.154481900054946	0.89531003679761	No
596	Aldh16a1	ENSMUSG00000007833.15	protein_coding	0.545816325135256	5.00045091471983	0.139630785000071	0.881820743285505	No
597	Aldh18a1	ENSMUSG00000025007.13	protein_coding	0.762650183764139	6.54553818398228	0.108158663021048	0.849179198114663	No
598	Aldh1a3	ENSMUSG00000015134.15	protein_coding	-0.473617221848941	3.07898546815235	0.50057754434684	1	No
599	Aldh1l1	ENSMUSG00000030088.15	protein_coding	0.595259687919502	1.93154510206803	0.648525473858649	1	No
600	Aldh1l2	ENSMUSG00000020256.14	protein_coding	0.0283856689404391	4.84866136958881	0.969378228673032	1	No
601	Aldh2	ENSMUSG00000029455.14	protein_coding	0.698806381704991	8.38579968496886	0.034090991609424	0.572484007484823	No
602	Aldh3a1	ENSMUSG00000019102.10	protein_coding	2.03003869102842	6.42195262455407	6.80320595393464e-05	0.009207520785382	Up
603	Aldh3a2	ENSMUSG00000010025.19	protein_coding	0.234971210306589	6.24921776124045	0.506454249614671	1	No
604	Aldh3b1	ENSMUSG00000024885.9	protein_coding	-0.46820281557244	3.36798989211331	0.522413097645907	1	No
605	Aldh3b2	ENSMUSG00000075296.5	protein_coding	-0.255217385195139	0.706229954798397	0.837044761143682	1	No
606	Aldh4a1	ENSMUSG00000028737.15	protein_coding	-0.420260522309513	3.06993136430125	0.355249168032198	0.982427227385084	No
607	Aldh5a1	ENSMUSG00000035936.6	protein_coding	-0.47219533287867	1.34665651158932	0.532629044327373	1	No
608	Aldh6a1	ENSMUSG00000021238.11	protein_coding	-1.20577115824545	3.29963795424203	0.0851492867048348	0.808057323312392	No
609	Aldh7a1	ENSMUSG00000053644.13	protein_coding	0.0901441237804036	5.79338181750791	0.811703105423101	1	No
610	Aldh9a1	ENSMUSG00000026687.14	protein_coding	0.228162785443588	6.30996616414336	0.540930180417678	1	No
611	Aldoa	ENSMUSG00000030695.16	protein_coding	0.079727624543054	11.9064030910941	0.910121719198635	1	No
612	Aldoa	ENSMUSG00000114515.2	protein_coding	0.079727624543054	11.9064030910941	0.910121719198635	1	No
613	Aldoc	ENSMUSG00000017390.15	protein_coding	-0.447574123315858	2.94447117226668	0.768552841369054	1	No
614	Alg1	ENSMUSG00000039427.14	protein_coding	-0.477549651704403	4.02516489414337	0.227796842904208	0.947192747725478	No
615	Alg10b	ENSMUSG00000075470.2	protein_coding	-1.0241271181713	5.67397195084896	0.0124119571738626	0.359674963359375	No
616	Alg11	ENSMUSG00000063362.13	protein_coding	-0.670637323641624	3.39954038524157	0.143434440911734	0.885244816621812	No
617	Alg12	ENSMUSG00000035845.17	protein_coding	-1.04930011203301	4.06908595034069	0.0129161759470474	0.369787633483977	No
618	Alg13	ENSMUSG00000041718.15	protein_coding	-0.0629715112314022	4.21288426450543	0.914207855548725	1	No
619	Alg14	ENSMUSG00000039887.11	protein_coding	-0.103266104578656	4.82782013869379	0.803036142914313	1	No
620	Alg2	ENSMUSG00000039740.6	protein_coding	-0.205513842921511	5.88205956191401	0.623158885347414	1	No
621	Alg3	ENSMUSG00000033809.15	protein_coding	-0.170756986174378	5.32428392331426	0.656898819366101	1	No
622	Alg5	ENSMUSG00000036632.9	protein_coding	-0.0813883884983525	6.0329468974011	0.818307388164651	1	No
623	Alg6	ENSMUSG00000073792.11	protein_coding	-0.268833697011645	3.66589855438216	0.579961852548097	1	No
624	Alg8	ENSMUSG00000035704.17	protein_coding	-0.0660808582507146	4.96697155071652	0.908798562823963	1	No
625	Alg9	ENSMUSG00000032059.13	protein_coding	-0.1636220607746	2.83496495971681	0.756747631875883	1	No
626	Alkbh1	ENSMUSG00000079036.10	protein_coding	-0.0309835580271606	3.0431588109875	0.982902328661938	1	No
627	Alkbh2	ENSMUSG00000044339.12	protein_coding	0.384274721604981	3.40129214214853	0.457213399996455	1	No
628	Alkbh3	ENSMUSG00000040174.14	protein_coding	-0.255171870936052	5.25573926684907	0.498953043723771	1	No
629	Alkbh4	ENSMUSG00000039754.10	protein_coding	-0.447596613007099	3.83469377381829	0.285032563479308	0.962678155097588	No
630	Alkbh5	ENSMUSG00000042650.3	protein_coding	-0.667954955433586	6.58492951197204	0.065268951195829	0.755929246374008	No
631	Alkbh6	ENSMUSG00000042831.13	protein_coding	-0.625984631575039	4.09639719105603	0.166482769871724	0.90469054421991	No
632	Alkbh7	ENSMUSG00000002661.14	protein_coding	0.00045058767854927	3.77200618267315	1	1	No
633	Alkbh8	ENSMUSG00000025899.14	protein_coding	-0.27940031973379	4.38689005607222	0.490479748581698	1	No
634	Alms1	ENSMUSG00000063810.7	protein_coding	-0.174513157052744	3.56693653669024	0.770009847711542	1	No
635	Alox5ap	ENSMUSG00000060063.9	protein_coding	-0.582693338746366	2.01160582637842	0.659038027476505	1	No
636	Alpk1	ENSMUSG00000028028.11	protein_coding	-0.0882702571993256	1.41917239523024	0.949436973359168	1	No
637	Alpl	ENSMUSG00000028766.10	protein_coding	1.6194983241554	3.76445999531044	0.0506245100681423	0.68692591641738	No
638	Als2	ENSMUSG00000026024.14	protein_coding	-0.330906164953849	4.25743280053312	0.655658843590777	1	No
639	Als2cl	ENSMUSG00000044037.15	protein_coding	-0.111706179165552	4.61016038395802	0.799624982589228	1	No
640	Alyref	ENSMUSG00000025134.2	protein_coding	0.292499513133325	3.49724219039912	0.644253351398007	1	No
641	Alyref2	ENSMUSG00000060244.1	protein_coding	-0.391949259539274	1.53387327982	0.602411236683483	1	No
642	Amacr	ENSMUSG00000022244.7	protein_coding	-0.566834632444562	2.98902397999459	0.271237891321514	0.962678155097588	No
643	Ambra1	ENSMUSG00000040506.16	protein_coding	-0.52697500994384	4.06314480687711	0.260710058329779	0.958719288726109	No
644	Amd-ps3	ENSMUSG00000060096.5	processed_pseudogene	-0.200559787552327	5.59640643574145	0.577953559889072	1	No
645	Amd1	ENSMUSG00000075232.5	protein_coding	0.0423641222022056	7.21502233894516	0.910805356775812	1	No
646	Amd2	ENSMUSG00000063953.3	protein_coding	-0.377879934164669	5.11492431029619	0.303733388523754	0.970173554257473	No
647	Amer1	ENSMUSG00000050332.7	protein_coding	0.246125357109876	3.63361478805177	0.626122305233248	1	No
648	Amfr	ENSMUSG00000031751.14	protein_coding	-0.493175796553433	5.64446261327135	0.191304084950692	0.919835144030172	No
649	Amigo1	ENSMUSG00000050947.9	protein_coding	-0.245096952846853	2.37020182689228	0.705094721985978	1	No
650	Amigo3	ENSMUSG00000032593.5	protein_coding	-0.287799225875901	0.721456507070596	0.794439653591546	1	No
651	Ammecr1	ENSMUSG00000042225.3	protein_coding	-0.140779396430852	1.65125130700234	0.912351542439379	1	No
652	Ammecr1l	ENSMUSG00000041915.9	protein_coding	0.00889343200217154	5.25665901266705	0.985417640412172	1	No
653	Amn1	ENSMUSG00000068250.13	protein_coding	-0.448837033039288	3.85289561412064	0.31197877750266	0.972336898320408	No
654	Amot	ENSMUSG00000041688.16	protein_coding	0.0844550653547626	3.29063336852592	0.888663870358612	1	No
655	Amotl1	ENSMUSG00000013076.17	protein_coding	-0.183326483926151	5.68176424994495	0.611448028358154	1	No
656	Amotl2	ENSMUSG00000032531.15	protein_coding	-0.504235702785583	6.77769169877408	0.320027004023132	0.972336898320408	No
657	Ampd2	ENSMUSG00000027889.17	protein_coding	0.0697430306659591	5.98744333275866	0.868641342311886	1	No
658	Ampd3	ENSMUSG00000005686.17	protein_coding	-0.430600052258426	4.62236128315543	0.356119922158757	0.982485122286495	No
659	Amz1	ENSMUSG00000050022.16	protein_coding	0.810994774775031	1.2012212776713	0.324758541815812	0.972336898320408	No
660	Amz2	ENSMUSG00000020610.16	protein_coding	-0.3933486151847	5.52666276242701	0.27373559081994	0.962678155097588	No
661	Anapc1	ENSMUSG00000014355.10	protein_coding	-0.389702223376372	6.94952138825666	0.519480311700886	1	No
662	Anapc10	ENSMUSG00000036977.8	protein_coding	-0.388299583765486	4.37266099250479	0.315855474958013	0.972336898320408	No
663	Anapc11	ENSMUSG00000025135.12	protein_coding	-0.293505569340245	5.59594972126406	0.416908774216151	0.992995878418164	No
664	Anapc13	ENSMUSG00000035048.13	protein_coding	-0.142840960605806	4.70811649468628	0.719523698052408	1	No
665	Anapc15	ENSMUSG00000030649.18	protein_coding	0.413117282194729	5.19437209031959	0.380172642040494	0.990841596602172	No
666	Anapc16	ENSMUSG00000020107.10	protein_coding	-0.276710353758054	5.90230929055459	0.447782115944565	1	No
667	Anapc2	ENSMUSG00000026965.12	protein_coding	-0.340183890050351	6.60450021601754	0.349696289356282	0.980331714503637	No
668	Anapc4	ENSMUSG00000029176.13	protein_coding	-0.0385727924476759	6.9584587797278	0.912068878079231	1	No
669	Anapc5	ENSMUSG00000029472.13	protein_coding	0.325262133319321	9.04767433124441	0.325559923277249	0.972336898320408	No
670	Anapc7	ENSMUSG00000029466.11	protein_coding	-0.510733841237261	6.23386296802479	0.215636897950285	0.935013228370025	No
671	Ang2	ENSMUSG00000047894.2	protein_coding	-1.21433941895705	1.70547532816677	0.0496267886165047	0.682511607878257	No
672	Angel1	ENSMUSG00000021257.14	protein_coding	-1.0220530416387	2.68138543364874	0.0533329719715484	0.696577180894089	No
673	Angel2	ENSMUSG00000026634.16	protein_coding	0.0795717569694795	4.89759999910268	0.839156485708016	1	No
674	Angptl2	ENSMUSG00000004105.8	protein_coding	-1.20136801414959	7.26319524115161	0.00046719403535825	0.0403208765298316	No
675	Angptl6	ENSMUSG00000038742.7	protein_coding	-0.622734925024149	1.9422831263362	0.360725398396225	0.983346187891745	No
676	Ank	ENSMUSG00000022265.7	protein_coding	0.315386843796781	6.00836220682032	0.390256691107905	0.992889532927875	No
677	Ank1	ENSMUSG00000031543.18	protein_coding	0.896521450988864	0.504014100486387	0.230581189506598	0.947924546373278	No
678	Ank3	ENSMUSG00000069601.14	protein_coding	0.0340800308969404	3.38231593547173	0.971506135812147	1	No
679	Ankfy1	ENSMUSG00000020790.14	protein_coding	-1.14043244530701	6.25647296108776	0.108305942109044	0.849179198114663	No
680	Ankhd1	ENSMUSG00000024483.19	protein_coding	-0.173164713868913	4.91338596926123	0.646042552145721	1	No
681	Ankib1	ENSMUSG00000040351.11	protein_coding	-0.665729754828584	4.14639793704514	0.225656616444929	0.945631346281385	No
682	Ankle1	ENSMUSG00000046295.13	protein_coding	0.965318914091827	3.02431542101253	0.216518225987147	0.936358776872519	No
683	Ankle2	ENSMUSG00000029501.14	protein_coding	-0.695913318542627	4.07981089376063	0.126541972800958	0.866031202994667	No
684	Ankmy2	ENSMUSG00000036188.4	protein_coding	-0.155850651030109	4.19213807665767	0.714792158633572	1	No
685	Ankra2	ENSMUSG00000021661.16	protein_coding	-0.691563398699103	3.41290070321075	0.168550024194931	0.90469054421991	No
686	Ankrd1	ENSMUSG00000024803.9	protein_coding	0.465439742648633	5.89286355937309	0.46161055522535	1	No
687	Ankrd10	ENSMUSG00000031508.14	protein_coding	-0.122122840970012	5.40934889876475	0.739977005066043	1	No
688	Ankrd11	ENSMUSG00000035569.17	protein_coding	0.311760067915835	5.81565126556011	0.382320746758634	0.990841596602172	No
689	Ankrd12	ENSMUSG00000034647.15	protein_coding	-0.107645527234666	4.65364237382719	0.838375844915049	1	No
690	Ankrd13a	ENSMUSG00000041870.16	protein_coding	-0.194315303101747	3.83482281314173	0.674668006362887	1	No
691	Ankrd13b	ENSMUSG00000037907.16	protein_coding	-0.27715551220105	2.94730653132294	0.568465004245607	1	No
692	Ankrd13c	ENSMUSG00000039988.14	protein_coding	-0.871205558209047	4.25732435772219	0.0572675059020325	0.713596968447386	No
693	Ankrd13d	ENSMUSG00000005986.16	protein_coding	0.641082126163897	2.12119706909031	0.289140332274078	0.962678155097588	No
694	Ankrd16	ENSMUSG00000047909.11	protein_coding	-0.0621551949550826	3.0243482285114	0.920403566717566	1	No
695	Ankrd17	ENSMUSG00000055204.15	protein_coding	-0.105049298526584	6.03950873176527	0.781702852897882	1	No
696	Ankrd22	ENSMUSG00000024774.16	protein_coding	2.17826101742544	1.03927696109126	0.0296642642908059	0.540216189149081	No
697	Ankrd26	ENSMUSG00000007827.10	protein_coding	0.04788539057699	3.88428509905476	0.933744492328421	1	No
698	Ankrd27	ENSMUSG00000034867.16	protein_coding	0.000677876972123201	4.88045911796795	1	1	No
699	Ankrd28	ENSMUSG00000014496.8	protein_coding	-1.47930502240305	4.40518936145041	0.0306271325644221	0.547567490346972	No
700	Ankrd29	ENSMUSG00000057766.14	protein_coding	-0.498503342858077	1.27650890231416	0.492575690220474	1	No
701	Ankrd37	ENSMUSG00000050914.16	protein_coding	-1.4088832134166	3.32843908327393	0.237742023724588	0.948383107489599	No
702	Ankrd39	ENSMUSG00000079610.9	protein_coding	-0.409485881287715	3.44038424597384	0.370204855648675	0.990250373889721	No
703	Ankrd40	ENSMUSG00000020864.13	protein_coding	-0.362507407882757	3.93010124648111	0.363810088746857	0.986112461760371	No
704	Ankrd42	ENSMUSG00000041343.19	protein_coding	-0.255857350680916	3.03794456800076	0.623430060734138	1	No
705	Ankrd44	ENSMUSG00000052331.14	protein_coding	-2.32216613575163	1.27868159432931	0.00193841004861872	0.109414519805919	No
706	Ankrd46	ENSMUSG00000048307.8	protein_coding	-0.425933460652224	5.50998593586886	0.243328569466094	0.952363871949124	No
707	Ankrd49	ENSMUSG00000031931.4	protein_coding	-0.246141208450087	4.3477042939786	0.53477810739275	1	No
708	Ankrd50	ENSMUSG00000044864.16	protein_coding	-0.529473515682847	4.18794239690928	0.207974345182221	0.931511195985937	No
709	Ankrd52	ENSMUSG00000014498.9	protein_coding	-0.244925266379505	5.28892290707903	0.613768216131227	1	No
710	Ankrd54	ENSMUSG00000033055.12	protein_coding	0.0154416170242324	4.89749682352793	0.975293278675535	1	No
711	Ankrd6	ENSMUSG00000040183.13	protein_coding	-1.21329284339211	2.21607042346549	0.0955830656003219	0.823729602966594	No
712	Ankrd9	ENSMUSG00000037904.14	protein_coding	0.273207773820248	4.05902082948335	0.493216677735632	1	No
713	Anks1	ENSMUSG00000024219.16	protein_coding	-0.0161413493521355	3.45155325212826	0.983469278374345	1	No
714	Anks3	ENSMUSG00000022515.6	protein_coding	-0.288257309523413	3.22892663635919	0.658917268821391	1	No
715	Ankzf1	ENSMUSG00000026199.17	protein_coding	-0.298893658656113	3.6147893378285	0.670127481016278	1	No
716	Anln	ENSMUSG00000036777.8	protein_coding	0.86185813420202	8.62343697557003	0.271161356670683	0.962678155097588	No
717	Ano1	ENSMUSG00000031075.18	protein_coding	0.0530865433691947	7.05612728517466	0.874833890923535	1	No
718	Ano10	ENSMUSG00000037949.8	protein_coding	0.0279809739713673	6.54158402379836	0.935940653084649	1	No
719	Ano6	ENSMUSG00000064210.7	protein_coding	-0.59926000381056	7.00523392949992	0.0951645829165297	0.822667776817707	No
720	Ano9	ENSMUSG00000054662.8	protein_coding	0.169932401633175	1.90543888508364	0.891060864981924	1	No
721	Anp32a	ENSMUSG00000032249.14	protein_coding	0.30592774391436	4.88217658200273	0.417450166772038	0.992995878418164	No
722	Anp32b	ENSMUSG00000028333.10	protein_coding	0.374809089017178	6.35528646911817	0.394930365645774	0.992903952815084	No
723	Anp32e	ENSMUSG00000015749.12	protein_coding	0.340821520517883	7.55108344230031	0.350069499013994	0.980331714503637	No
724	Antxr2	ENSMUSG00000029338.13	protein_coding	-0.0304172618226591	4.52779077035083	0.949482159651084	1	No
725	Anxa1	ENSMUSG00000024659.15	protein_coding	1.25223064124884	10.599676484815	0.0153600772871878	0.40224092551954	No
726	Anxa11	ENSMUSG00000021866.15	protein_coding	-0.650076311656607	3.44297748981342	0.210199906893845	0.931511195985937	No
727	Anxa2	ENSMUSG00000032231.14	protein_coding	-0.442053517862207	10.2799361330437	0.27276558684529	0.962678155097588	No
728	Anxa3	ENSMUSG00000029484.12	protein_coding	1.01857698300644	9.73499644226492	0.0105083766376101	0.32388453377667	No
729	Anxa4	ENSMUSG00000029994.17	protein_coding	0.0441130707331951	8.17371416744936	0.925422801816055	1	No
730	Anxa5	ENSMUSG00000027712.13	protein_coding	1.06043935754891	8.49434086910575	0.00555892950562427	0.219440040093359	No
731	Anxa6	ENSMUSG00000018340.13	protein_coding	0.307929569727533	9.14014303051275	0.435167169106102	0.997851556421579	No
732	Anxa7	ENSMUSG00000021814.17	protein_coding	-0.18923604331577	6.17617285050092	0.615238113104127	1	No
733	Anxa8	ENSMUSG00000021950.15	protein_coding	0.00257718313005324	3.31663975677779	1	1	No
734	Anxa9	ENSMUSG00000015702.13	protein_coding	1.17856493088448	0.851020298750817	0.143542203131263	0.885244816621812	No
735	Ap1ar	ENSMUSG00000074238.6	protein_coding	-0.524985425408854	2.78035406736675	0.438102784235281	1	No
736	Ap1b1	ENSMUSG00000009090.17	protein_coding	-0.308871708048898	6.54307294850971	0.37558932403655	0.990841596602172	No
737	Ap1g1	ENSMUSG00000031731.16	protein_coding	-0.644569076623487	5.5344989586999	0.0974225454029846	0.82681847883387	No
738	Ap1g2	ENSMUSG00000040701.16	protein_coding	0.0602895007496592	3.95919681055361	0.894671562236317	1	No
739	Ap1m1	ENSMUSG00000003033.15	protein_coding	-0.341908134884164	6.50736002966291	0.355582533847884	0.982475925159295	No
740	Ap1s1	ENSMUSG00000004849.14	protein_coding	-0.0984878507375648	8.21903806246728	0.766169543303684	1	No
741	Ap1s2	ENSMUSG00000031367.15	protein_coding	-0.905362732094582	4.29843576724653	0.0293902232591718	0.538329347561952	No
742	Ap1s3	ENSMUSG00000054702.14	protein_coding	-1.12366562324075	1.4510241399559	0.0857159056189266	0.81012820484038	No
743	Ap2a1	ENSMUSG00000060279.14	protein_coding	-0.089281178993535	6.47726811119337	0.813068064713433	1	No
744	Ap2a2	ENSMUSG00000002957.11	protein_coding	-0.275774207290087	7.76951440245257	0.463688723707583	1	No
745	Ap2b1	ENSMUSG00000035152.14	protein_coding	-0.503941268656276	7.22926280617202	0.141229224964074	0.883553115442664	No
746	Ap2m1	ENSMUSG00000022841.15	protein_coding	0.0574242988823056	9.16213792536274	0.863138639732539	1	No
747	Ap2s1	ENSMUSG00000008036.11	protein_coding	-0.230207727167647	7.51471172474651	0.491135032877637	1	No
748	Ap3b1	ENSMUSG00000021686.6	protein_coding	0.247681660391044	6.50251924710261	0.471213087824185	1	No
749	Ap3d1	ENSMUSG00000020198.8	protein_coding	-0.19992420064799	7.2079695615871	0.568454322865471	1	No
750	Ap3m1	ENSMUSG00000021824.13	protein_coding	-0.0101189018259729	7.30127547105369	0.978660419922716	1	No
751	Ap3m2	ENSMUSG00000031539.6	protein_coding	-0.867248979288123	2.81892903456456	0.130457384386635	0.871748775655864	No
752	Ap3s1	ENSMUSG00000024480.9	protein_coding	1.23140810162135	7.59442537517637	0.0925802902986279	0.819114178592915	No
753	Ap3s1-ps1	ENSMUSG00000085611.3	processed_pseudogene	1.39832166387653	3.39979891360701	0.0541473970175156	0.699924346255173	No
754	Ap3s1-ps2	ENSMUSG00000094257.2	processed_pseudogene	0.115458816337253	1.42480225235476	0.965541527060545	1	No
755	Ap3s2	ENSMUSG00000063801.7	protein_coding	-0.367719952382602	5.4599948591608	0.309760517852549	0.971365920912021	No
756	Ap4b1	ENSMUSG00000032952.11	protein_coding	-0.337312320843061	4.10269669075019	0.383855074918429	0.990841596602172	No
757	Ap4e1	ENSMUSG00000001998.15	protein_coding	-0.698533857316087	3.16914834314515	0.266649028955911	0.960268889526431	No
758	Ap4m1	ENSMUSG00000019518.11	protein_coding	0.256166389688227	4.03647391432751	0.513514851443167	1	No
759	Ap4s1	ENSMUSG00000020955.9	protein_coding	0.302437930674948	3.3459419651579	0.482017400274386	1	No
760	Ap5b1	ENSMUSG00000049562.6	protein_coding	-0.644131384830847	3.88473563772007	0.160883062645193	0.899607330596891	No
761	Ap5m1	ENSMUSG00000036291.6	protein_coding	-0.569938030271268	4.2593011364053	0.148869687090669	0.886601916026377	No
762	Ap5s1	ENSMUSG00000068264.11	protein_coding	0.191675915386814	2.98659369452486	0.726493082920344	1	No
763	Ap5z1	ENSMUSG00000039623.13	protein_coding	-0.11461656346219	3.5884925240834	0.85086448182296	1	No
764	Apaf1	ENSMUSG00000019979.12	protein_coding	-0.514059015018284	3.44193157674126	0.467181548130301	1	No
765	Apba3	ENSMUSG00000004931.11	protein_coding	-0.461768346461729	5.26961943870004	0.24107938720726	0.951033412694249	No
766	Apbb1	ENSMUSG00000037032.16	protein_coding	-0.459365341091209	3.7242263738997	0.317023756543341	0.972336898320408	No
767	Apbb2	ENSMUSG00000029207.16	protein_coding	-0.833798058461418	6.63442137682088	0.0929074009336174	0.819114178592915	No
768	Apbb3	ENSMUSG00000117679.1	protein_coding	-0.0799411732772294	2.59380668590453	0.908997835868044	1	No
769	Apc	ENSMUSG00000005871.15	protein_coding	-0.19403307411908	4.58557270913627	0.661763297040391	1	No
770	Apeh	ENSMUSG00000032590.14	protein_coding	-0.472188825875907	6.44349010445828	0.205919234700857	0.931511195985937	No
771	Apex1	ENSMUSG00000035960.14	protein_coding	0.116025092473197	6.93554096530924	0.748126438837293	1	No
772	Apex2	ENSMUSG00000025269.16	protein_coding	0.25368661788162	4.30615078361022	0.55715990769693	1	No
773	Aph1a	ENSMUSG00000015750.15	protein_coding	-0.215571972848995	4.72911486141289	0.613089014578947	1	No
774	Aph1b	ENSMUSG00000032375.15	protein_coding	-1.44281702863728	2.32656839453063	0.0632155662129322	0.743071218111407	No
775	Aph1c	ENSMUSG00000053040.13	protein_coding	-1.1683365987078	1.80300351378774	0.169911467980006	0.906321409985976	No
776	Api5	ENSMUSG00000027193.12	protein_coding	0.0130629451593705	7.60913232212561	0.974627882103541	1	No
777	Apip	ENSMUSG00000010911.12	protein_coding	0.16007272588369	4.3973459219308	0.68949182443124	1	No
778	Aplf	ENSMUSG00000030051.10	protein_coding	-0.0693409445364972	3.54728288861825	0.880960513662453	1	No
779	Apln	ENSMUSG00000037010.7	protein_coding	-0.371818464152232	3.8192089586199	0.48307925860757	1	No
780	Aplp1	ENSMUSG00000006651.8	protein_coding	-0.287497844871254	1.83617570629402	0.708103262117243	1	No
781	Aplp2	ENSMUSG00000031996.17	protein_coding	0.466656467466057	9.87450031129104	0.181947642707334	0.912201512777581	No
782	Apmap	ENSMUSG00000033096.7	protein_coding	-0.107089977970467	4.9340821372382	0.799110706427359	1	No
783	Apobec1	ENSMUSG00000040613.14	protein_coding	0.483006996614217	0.868752960024001	0.554270458322416	1	No
784	Apobec3	ENSMUSG00000009585.18	protein_coding	0.262374073402001	4.89119664319594	0.476631338646267	1	No
785	Apol10b	ENSMUSG00000050014.8	protein_coding	0.190695269885349	1.54899292999632	0.831708388609922	1	No
786	Apol7a	ENSMUSG00000010601.14	protein_coding	-0.0921138889274135	0.582110149986666	0.933703781608323	1	No
787	Apol9a	ENSMUSG00000057346.12	protein_coding	-1.21273725893257	3.76064933116754	0.285346904726652	0.962678155097588	No
788	Apol9b	ENSMUSG00000068246.6	protein_coding	-1.16353178710419	2.61495971714879	0.332438780542693	0.974158006847916	No
789	Apoo	ENSMUSG00000079508.8	protein_coding	0.0342608734297919	5.43517523489141	0.926093012827926	1	No
790	Apool	ENSMUSG00000025525.12	protein_coding	-0.135676613421083	4.51663415752774	0.745779457847985	1	No
791	Apopt1	ENSMUSG00000037787.14	protein_coding	-0.443890269170309	3.73780223829801	0.332063589325609	0.974158006847916	No
792	App	ENSMUSG00000022892.11	protein_coding	0.313734037801295	6.50282249732544	0.379046139925304	0.990841596602172	No
793	Appbp2	ENSMUSG00000018481.9	protein_coding	-0.338421923789577	4.86159363499826	0.415086595567449	0.992995878418164	No
794	Appl1	ENSMUSG00000040760.11	protein_coding	-0.477187782018403	5.03535340675319	0.229026659965292	0.947192747725478	No
795	Appl2	ENSMUSG00000020263.14	protein_coding	0.0129400733420456	5.05883181923748	0.991561174130554	1	No
796	Aprt	ENSMUSG00000006589.8	protein_coding	-0.134586096019719	7.2401140798767	0.685700529830831	1	No
797	Aptx	ENSMUSG00000028411.15	protein_coding	-0.0993618088023284	4.65344031389199	0.813039391772164	1	No
798	Aqp1	ENSMUSG00000004655.5	protein_coding	1.42961335690438	3.1792519892991	0.161075724015731	0.899607330596891	No
799	Aqp11	ENSMUSG00000042797.9	protein_coding	-0.68175109986552	1.9009072912066	0.354124279569261	0.981609334213816	No
800	Aqp5	ENSMUSG00000044217.17	protein_coding	1.02808169718932	8.66336531076821	0.085216563132816	0.808057323312392	No
801	Aqr	ENSMUSG00000040383.16	protein_coding	-0.456601502788412	5.45713342777949	0.399982313969302	0.992903952815084	No
802	Araf	ENSMUSG00000001127.12	protein_coding	-0.479816267837468	6.08808126589579	0.180281232697287	0.910580780926502	No
803	Arap1	ENSMUSG00000032812.18	protein_coding	-0.164603124736323	4.2400646870341	0.705404218650063	1	No
804	Arap2	ENSMUSG00000037999.13	protein_coding	-0.036352116232349	3.77920312785995	0.939604803626916	1	No
805	Arc	ENSMUSG00000022602.14	protein_coding	0.808983841679977	2.35866622411781	0.145798444084327	0.886601916026377	No
806	Arcn1	ENSMUSG00000032096.16	protein_coding	0.00574152789809854	8.13071012228855	0.987297883802462	1	No
807	Areg	ENSMUSG00000029378.5	protein_coding	-1.37474643174342	6.62975876086944	0.00312743120507118	0.14722413301343	No
808	Arel1	ENSMUSG00000042350.13	protein_coding	-1.03279160103728	5.02975562877797	0.0338285201148326	0.570676592872035	No
809	Arf1	ENSMUSG00000048076.14	protein_coding	0.147854653395646	9.90548369164805	0.6831212505352	1	No
810	Arf2	ENSMUSG00000062421.13	protein_coding	-0.120145858342364	5.57941773768076	0.737367777873784	1	No
811	Arf3	ENSMUSG00000051853.10	protein_coding	-0.324159175956145	5.52189067419102	0.369043321669786	0.990166398706722	No
812	Arf4	ENSMUSG00000021877.12	protein_coding	0.197361101296751	8.80084151961276	0.541897750073862	1	No
813	Arf5	ENSMUSG00000020440.13	protein_coding	0.0702521921009329	6.06283944692659	0.841736045193607	1	No
814	Arf6	ENSMUSG00000044147.8	protein_coding	-0.0124378279048331	2.95435080978572	0.999999999999999	1	No
815	Arfgap1	ENSMUSG00000027575.19	protein_coding	0.213210065799322	5.5356944018927	0.59714147666969	1	No
816	Arfgap2	ENSMUSG00000027255.14	protein_coding	0.0671727554602662	6.55040868734216	0.844309761708661	1	No
817	Arfgap3	ENSMUSG00000054277.8	protein_coding	0.280131521210475	5.09967881131518	0.476218258412164	1	No
818	Arfgef1	ENSMUSG00000067851.11	protein_coding	-0.290949334216265	4.33790215916026	0.512139277347856	1	No
819	Arfgef2	ENSMUSG00000074582.10	protein_coding	-0.513801844981181	4.07489290104528	0.204730467297392	0.931511195985937	No
820	Arfgef3	ENSMUSG00000019852.7	protein_coding	-0.550719646007608	3.83693213757319	0.189435742975462	0.917146219039735	No
821	Arfip1	ENSMUSG00000074513.9	protein_coding	-0.180133950150279	5.87301861321463	0.620263493167321	1	No
822	Arfip2	ENSMUSG00000030881.15	protein_coding	-0.077033582501657	5.9927740250985	0.838115303267745	1	No
823	Arfrp1	ENSMUSG00000038671.15	protein_coding	-0.279375327940437	4.78247657002698	0.468924466893786	1	No
824	Arg2	ENSMUSG00000021125.6	protein_coding	2.68788519531875	1.83941764806849	9.61342899035505e-05	0.011683259109707	Up
825	Arglu1	ENSMUSG00000040459.11	protein_coding	0.0950883703953317	3.42807756855209	0.841041797666834	1	No
826	Arhgap1	ENSMUSG00000027247.16	protein_coding	-0.298545201546722	6.23995266147325	0.383772280175454	0.990841596602172	No
827	Arhgap10	ENSMUSG00000037148.8	protein_coding	-0.576445747989093	4.34706911848801	0.400847530473685	0.992903952815084	No
828	Arhgap11a	ENSMUSG00000041219.14	protein_coding	0.220952157346445	5.55993085848225	0.82753607598856	1	No
829	Arhgap12	ENSMUSG00000041225.16	protein_coding	-0.103354009680762	4.80307330080755	0.799501403805118	1	No
830	Arhgap17	ENSMUSG00000030766.15	protein_coding	-0.235104948825757	4.62078816871614	0.577408580241865	1	No
831	Arhgap18	ENSMUSG00000039031.16	protein_coding	1.88645188368478	4.29054266950285	0.000113915649542352	0.0135673538604942	No
832	Arhgap19	ENSMUSG00000025154.15	protein_coding	0.286217241570175	4.54416735344332	0.763616867068129	1	No
833	Arhgap21	ENSMUSG00000036591.16	protein_coding	-0.0458077439588625	4.32543965769215	0.931111655196101	1	No
834	Arhgap22	ENSMUSG00000063506.14	protein_coding	-0.331787219157183	4.37153421350016	0.386629799127834	0.990910459998386	No
835	Arhgap23	ENSMUSG00000049807.16	protein_coding	-0.330547531428044	3.26132673470793	0.597182315116562	1	No
836	Arhgap26	ENSMUSG00000036452.18	protein_coding	1.32962549293343	2.67497791528349	0.0100003362250469	0.318794808775071	No
837	Arhgap26	ENSMUSG00000118193.1	protein_coding	1.32962549293343	2.67497791528349	0.0100003362250469	0.318794808775071	No
838	Arhgap27	ENSMUSG00000034255.17	protein_coding	-0.435314265399288	4.3581780415941	0.292896985057243	0.965329261729892	No
839	Arhgap28	ENSMUSG00000024043.13	protein_coding	-0.563167713290772	4.46035603715164	0.236560642702677	0.948383107489599	No
840	Arhgap29	ENSMUSG00000039831.16	protein_coding	-2.44135411331353	2.66995644738486	2.41376412034225e-05	0.00429073592138451	Down
841	Arhgap31	ENSMUSG00000022799.4	protein_coding	-0.330413918122454	3.83681190750392	0.64625532276802	1	No
842	Arhgap32	ENSMUSG00000041444.14	protein_coding	-0.2609972968073	3.35416132492383	0.557097202879349	1	No
843	Arhgap33	ENSMUSG00000036882.7	protein_coding	1.42918062135542	0.415348806360767	0.0628574905881406	0.741785761253373	No
844	Arhgap35	ENSMUSG00000058230.12	protein_coding	-0.142972887862201	5.92310159666078	0.738920413884604	1	No
845	Arhgap39	ENSMUSG00000033697.15	protein_coding	0.402110125762809	2.04053409329111	0.492273530023371	1	No
846	Arhgap42	ENSMUSG00000050730.17	protein_coding	-0.367200295783866	4.68823626108567	0.384268717489555	0.990841596602172	No
847	Arhgap44	ENSMUSG00000033389.16	protein_coding	-0.303553662245201	2.18926756493802	0.64775771825931	1	No
848	Arhgap5	ENSMUSG00000035133.9	protein_coding	-0.0240814926439246	5.51593138342167	0.9654115370063	1	No
849	Arhgap8	ENSMUSG00000078954.9	protein_coding	0.884291924737219	2.9163998206812	0.120405079340811	0.860759000569666	No
850	Arhgap9	ENSMUSG00000040345.10	protein_coding	0.778575488884261	2.02560023300135	0.168654738552925	0.90469054421991	No
851	Arhgdia	ENSMUSG00000025132.13	protein_coding	0.0647037823026546	9.83642037330993	0.853551779554068	1	No
852	Arhgdib	ENSMUSG00000030220.13	protein_coding	3.01669180677226	0.831046036378232	0.0185437197069486	0.438171088512346	No
853	Arhgdig	ENSMUSG00000073433.11	protein_coding	0.0734734745073501	0.559020914843402	1	1	No
854	Arhgef1	ENSMUSG00000040940.18	protein_coding	0.0299332282512312	6.23096410275821	0.942241731600853	1	No
855	Arhgef10	ENSMUSG00000071176.10	protein_coding	0.411914632722876	3.26835691854944	0.40167446356633	0.992903952815084	No
856	Arhgef10l	ENSMUSG00000040964.16	protein_coding	-0.124175850243849	5.74659613898646	0.732177620693635	1	No
857	Arhgef11	ENSMUSG00000041977.18	protein_coding	-0.524779515932424	2.56594720326157	0.332410020422766	0.974158006847916	No
858	Arhgef12	ENSMUSG00000059495.14	protein_coding	-0.747487537589943	4.44455611462462	0.0486885879407392	0.675852077359212	No
859	Arhgef16	ENSMUSG00000029032.12	protein_coding	2.14724868511985	1.03379246173968	0.0100316750988831	0.318794808775071	No
860	Arhgef18	ENSMUSG00000004568.12	protein_coding	-0.90461134617483	4.10080034611328	0.092178582511575	0.819114178592915	No
861	Arhgef19	ENSMUSG00000028919.11	protein_coding	0.311588308561959	2.99122965973511	0.622039200123201	1	No
862	Arhgef2	ENSMUSG00000028059.15	protein_coding	-0.280909528132631	7.58947834845053	0.477469393027565	1	No
863	Arhgef25	ENSMUSG00000019467.15	protein_coding	0.849248001526107	1.01482010889316	0.384225722611759	0.990841596602172	No
864	Arhgef26	ENSMUSG00000036885.14	protein_coding	0.959523645481205	2.50136588298773	0.0832379063368407	0.803373958242927	No
865	Arhgef28	ENSMUSG00000021662.10	protein_coding	0.953499750930083	4.12733234954157	0.0359772174194965	0.58659687145784	No
866	Arhgef3	ENSMUSG00000021895.10	protein_coding	0.413513046296226	5.72482023804545	0.243827456208245	0.953475183693422	No
867	Arhgef39	ENSMUSG00000051517.14	protein_coding	1.19245953878891	3.35628869471765	0.042813451855113	0.636589527583516	No
868	Arhgef40	ENSMUSG00000004562.16	protein_coding	-0.208939989549292	4.63560195484711	0.598395208875396	1	No
869	Arhgef5	ENSMUSG00000033542.13	protein_coding	-0.407692803629634	4.055931788923	0.33417529717327	0.974158006847916	No
870	Arhgef7	ENSMUSG00000031511.15	protein_coding	-0.440869183834457	5.62812236620846	0.267202949362321	0.9607094211222	No
871	Arid1a	ENSMUSG00000007880.16	protein_coding	0.138860496844552	4.9547549728227	0.731595355746099	1	No
872	Arid1b	ENSMUSG00000069729.14	protein_coding	-0.390179285551656	4.27281596777324	0.33072169160155	0.97403124897573	No
873	Arid2	ENSMUSG00000033237.19	protein_coding	-0.374747799868256	5.01005244659936	0.317347276692169	0.972336898320408	No
874	Arid4a	ENSMUSG00000048118.17	protein_coding	-0.0952404796468354	4.19253735201257	0.812152319334925	1	No
875	Arid4b	ENSMUSG00000039219.18	protein_coding	0.244992333212465	5.82373097410965	0.496827211492528	1	No
876	Arid5a	ENSMUSG00000037447.16	protein_coding	-0.572866989458998	5.48039913640439	0.154903942701368	0.89531003679761	No
877	Arid5b	ENSMUSG00000019947.10	protein_coding	-0.290524833599088	5.95012188630013	0.402632644699191	0.992985775735057	No
878	Arih1	ENSMUSG00000025234.11	protein_coding	-0.715701794717831	4.3117219109668	0.0822160119167675	0.799362153083912	No
879	Arih2	ENSMUSG00000064145.12	protein_coding	-0.164768048600001	6.51075860655632	0.638066584275635	1	No
880	Arl1	ENSMUSG00000060904.14	protein_coding	0.126734650488161	7.95201758391232	0.69781882211338	1	No
881	Arl10	ENSMUSG00000025870.10	protein_coding	-0.683322268134122	2.86739352025251	0.165203915860327	0.903140270444659	No
882	Arl13b	ENSMUSG00000022911.11	protein_coding	0.244462630022635	3.57538762044634	0.585691465045686	1	No
883	Arl14ep	ENSMUSG00000027122.15	protein_coding	0.08446778445172	5.18719842600564	0.820990100991396	1	No
884	Arl15	ENSMUSG00000042348.10	protein_coding	-0.063005174166516	3.98813813999462	0.897448609587671	1	No
885	Arl16	ENSMUSG00000057594.12	protein_coding	-0.62930500895368	3.59207336250141	0.141820025140388	0.883697159449852	No
886	Arl2	ENSMUSG00000024944.6	protein_coding	-0.130154096782649	6.70477631790152	0.768279574097085	1	No
887	Arl2bp	ENSMUSG00000031776.17	protein_coding	0.0264667832365359	3.63376130877254	0.961866175845984	1	No
888	Arl3	ENSMUSG00000025035.9	protein_coding	-0.307175871518465	5.50694994120706	0.405502573159932	0.992985775735057	No
889	Arl4a	ENSMUSG00000047446.18	protein_coding	-1.35602102661585	1.60465982463417	0.0348614316513669	0.579079011112663	No
890	Arl4c	ENSMUSG00000049866.12	protein_coding	-0.466787144174297	4.38113317095355	0.25580623819568	0.958719288726109	No
891	Arl4d	ENSMUSG00000034936.2	protein_coding	-3.01712443513084	0.203555249865356	0.00291790464533733	0.141845895208031	No
892	Arl5a	ENSMUSG00000036093.7	protein_coding	-0.0983932127642362	4.62527901901807	0.838340251478685	1	No
893	Arl5b	ENSMUSG00000017418.13	protein_coding	-0.214319688002855	3.95477786352858	0.711436277761769	1	No
894	Arl5c	ENSMUSG00000038352.15	protein_coding	-0.137953908673535	1.85465606036906	0.879546014293407	1	No
895	Arl6	ENSMUSG00000022722.18	protein_coding	0.279998087829309	5.41566493947892	0.445135399473234	1	No
896	Arl6ip1	ENSMUSG00000030654.9	protein_coding	0.321789472981028	8.52996018417469	0.50020096388846	1	No
897	Arl6ip4	ENSMUSG00000029404.15	protein_coding	-0.0283156328273247	5.02469630723628	0.94371794502396	1	No
898	Arl6ip5	ENSMUSG00000035199.6	protein_coding	-0.78082011423206	7.26348618841299	0.0262944372311682	0.510043562578523	No
899	Arl6ip6	ENSMUSG00000026960.6	protein_coding	0.0353676857119781	5.70996796272007	0.932746015084402	1	No
900	Arl8a	ENSMUSG00000026426.10	protein_coding	-0.0771160057585538	2.22858165034856	0.93643756727876	1	No
901	Arl8b	ENSMUSG00000030105.8	protein_coding	0.00781472752083221	7.27609430761338	0.982542421074498	1	No
902	Armc1	ENSMUSG00000027599.9	protein_coding	-0.0941755492205667	6.47826046556017	0.78976909281923	1	No
903	Armc10	ENSMUSG00000038525.16	protein_coding	-0.0361727249733801	5.32695161087157	0.925675258799017	1	No
904	Armc2	ENSMUSG00000071324.11	protein_coding	-0.678219578427959	1.24929467194725	0.347187253305572	0.980331714503637	No
905	Armc5	ENSMUSG00000042178.6	protein_coding	-0.187439254725571	4.41654127119744	0.641413829974124	1	No
906	Armc6	ENSMUSG00000002343.11	protein_coding	-0.517409798162187	4.78303096558349	0.186165278269927	0.915780509856763	No
907	Armc7	ENSMUSG00000057219.11	protein_coding	-0.578485462789864	2.46868341391786	0.330849775372832	0.97403124897573	No
908	Armc8	ENSMUSG00000032468.11	protein_coding	-0.0779386741284136	5.19927280658778	0.84264184760864	1	No
909	Armc9	ENSMUSG00000062590.13	protein_coding	-0.0558683128764386	3.94634732983803	0.903893825885161	1	No
910	Armcx1	ENSMUSG00000033460.14	protein_coding	0.365660025907789	2.00360641890367	0.734613528048981	1	No
911	Armcx3	ENSMUSG00000049047.11	protein_coding	-0.00398246895338554	4.37948834130637	1	1	No
912	Armcx5	ENSMUSG00000072969.2	protein_coding	-0.256450275738628	3.30143177984043	0.587358980914724	1	No
913	Armh3	ENSMUSG00000039901.10	protein_coding	-0.182297228956111	4.08203783200083	0.674759163386419	1	No
914	Armt1	ENSMUSG00000061759.15	protein_coding	0.00960105190773562	4.77719897325957	0.985518099046025	1	No
915	Arnt	ENSMUSG00000015522.18	protein_coding	-0.18831296993688	4.94721599039322	0.623332695029803	1	No
916	Arntl	ENSMUSG00000055116.8	protein_coding	0.566240944538797	4.61996768541971	0.174040637323687	0.90924517375339	No
917	Arntl2	ENSMUSG00000040187.15	protein_coding	0.265167021048528	4.35898191285767	0.531825775604975	1	No
918	Arpc1a	ENSMUSG00000029621.14	protein_coding	-0.177464332767355	7.53998919788674	0.628143109571795	1	No
919	Arpc1b	ENSMUSG00000029622.16	protein_coding	1.0699466412881	10.9055562693037	0.0059319624578172	0.227902170556784	No
920	Arpc2	ENSMUSG00000006304.14	protein_coding	0.140372267063892	8.00290775077471	0.672550030714581	1	No
921	Arpc3	ENSMUSG00000029465.14	protein_coding	-0.385739792614313	6.75436844546321	0.269027632408772	0.961956543792201	No
922	Arpc4	ENSMUSG00000079426.13	protein_coding	-0.0184143097078272	8.13113654717338	0.95550028753874	1	No
923	Arpc5	ENSMUSG00000008475.13	protein_coding	0.0190359588771662	8.9172202510943	0.964386102289983	1	No
924	Arpc5l	ENSMUSG00000026755.14	protein_coding	0.0670638268580698	6.56660313279268	0.844624047133393	1	No
925	Arpin	ENSMUSG00000039043.5	protein_coding	-0.0265295346321627	6.07031055123903	0.941962141808296	1	No
926	Arpp19	ENSMUSG00000007656.13	protein_coding	-0.0255571026678586	6.5597953080427	0.942958876853176	1	No
927	Arrb2	ENSMUSG00000060216.15	protein_coding	0.0607024755903799	1.9358203206948	0.965902371247274	1	No
928	Arrdc1	ENSMUSG00000026972.15	protein_coding	0.372096012353603	5.81796881122651	0.305079743650566	0.970173554257473	No
929	Arrdc2	ENSMUSG00000002910.11	protein_coding	0.0695499427849195	1.41323736436204	0.959841451557056	1	No
930	Arrdc3	ENSMUSG00000074794.10	protein_coding	-0.183555529148461	5.09994664389088	0.758806260891932	1	No
931	Arrdc4	ENSMUSG00000042659.15	protein_coding	1.06308937832273	3.98164386356113	0.101449780911983	0.835541706892976	No
932	Arsa	ENSMUSG00000022620.14	protein_coding	-0.731332068606732	4.21557246021868	0.191768194822644	0.921322791584383	No
933	Arsb	ENSMUSG00000042082.7	protein_coding	-0.00713467778400697	5.91580299094906	0.989857806412221	1	No
934	Arsg	ENSMUSG00000020604.13	protein_coding	-1.95899166117294	0.641320687313854	0.0267647546964647	0.516741730688968	No
935	Arsi	ENSMUSG00000036412.5	protein_coding	4.4997521219634	0.960404505439074	1.60020206386172e-06	0.000464839184892513	Up
936	Arsk	ENSMUSG00000021592.17	protein_coding	-0.77050164211358	2.93328913285911	0.206177960029869	0.931511195985937	No
937	Artn	ENSMUSG00000028539.14	protein_coding	-0.156843833528783	5.40824280405808	0.669220311722512	1	No
938	Arv1	ENSMUSG00000031982.5	protein_coding	-0.255610343214717	2.94701261566047	0.602602937556313	1	No
939	Arvcf	ENSMUSG00000000325.16	protein_coding	-0.239757360415497	4.41393019882358	0.552884733206323	1	No
940	As3mt	ENSMUSG00000003559.8	protein_coding	-1.40466730822599	1.83432823655363	0.107329667820558	0.849179198114663	No
941	Asah1	ENSMUSG00000031591.14	protein_coding	0.228144779030487	7.22623333508683	0.549943035783001	1	No
942	Asah2	ENSMUSG00000024887.10	protein_coding	-1.12827411442039	0.965878422798114	0.140307905757874	0.883553115442664	No
943	Asap1	ENSMUSG00000022377.16	protein_coding	-0.506714555737993	6.80513650646381	0.187732491166457	0.91584883019474	No
944	Asap2	ENSMUSG00000052632.16	protein_coding	-0.307254564646708	2.06439437370889	0.610497087690875	1	No
945	Asap3	ENSMUSG00000036995.7	protein_coding	0.023383233704677	3.53215597615045	0.971321930467417	1	No
946	Asb1	ENSMUSG00000026311.16	protein_coding	-1.15666608408276	2.48259119323362	0.0290297553426615	0.535208028066717	No
947	Asb13	ENSMUSG00000033781.7	protein_coding	-0.126286949010709	3.99817214943609	0.786024689489237	1	No
948	Asb3	ENSMUSG00000020305.13	protein_coding	-0.224529964872859	4.16006959072731	0.586200528776396	1	No
949	Asb6	ENSMUSG00000039483.10	protein_coding	-0.513418741603901	4.71301875375914	0.214386427142782	0.934183750473245	No
950	Asb7	ENSMUSG00000030509.17	protein_coding	-0.123319157426292	3.87173578044673	0.776367685686582	1	No
951	Asb8	ENSMUSG00000048175.13	protein_coding	-0.460545719894778	5.57994551923429	0.220393083892913	0.941516222371336	No
952	Ascc1	ENSMUSG00000044475.14	protein_coding	-0.289878085100063	5.053755765607	0.560000168908778	1	No
953	Ascc2	ENSMUSG00000020412.16	protein_coding	-0.287269895515719	5.87365899687381	0.408179387895274	0.992995878418164	No
954	Ascc3	ENSMUSG00000038774.9	protein_coding	-0.283729297614103	4.75660768399713	0.596875796443804	1	No
955	Asdurf	ENSMUSG00000117809.1	protein_coding	0.835507758319194	0.628129791380092	0.373742562428147	0.990841596602172	No
956	Asf1a	ENSMUSG00000019857.7	protein_coding	-0.395577382561078	4.63119390062868	0.298470015977547	0.968983962371239	No
957	Asf1b	ENSMUSG00000005470.8	protein_coding	0.763767769594678	6.50089210152044	0.177332082674579	0.909720527539843	No
958	Ash1l	ENSMUSG00000028053.13	protein_coding	-0.197329663309535	5.2927267028226	0.611293028876307	1	No
959	Ash2l	ENSMUSG00000031575.18	protein_coding	0.20305474196815	3.59620866543168	0.638185099101193	1	No
960	Asic1	ENSMUSG00000023017.10	protein_coding	-0.446286392691912	0.716824148606516	0.56676651395937	1	No
961	Asl	ENSMUSG00000025533.15	protein_coding	-0.0361845201578958	6.10116766437765	0.936952692157442	1	No
962	Asna1	ENSMUSG00000052456.9	protein_coding	-0.219019672841	5.77639884105414	0.539997772146802	1	No
963	Asns	ENSMUSG00000029752.12	protein_coding	0.595099995318127	8.67749814541955	0.161475271559207	0.899607330596891	No
964	Asnsd1	ENSMUSG00000026095.15	protein_coding	-0.425418927217038	5.89403744115128	0.24022854854028	0.950855514991855	No
965	Asph	ENSMUSG00000028207.18	protein_coding	-0.244150995381624	5.22178279432772	0.528963841149503	1	No
966	Aspm	ENSMUSG00000033952.14	protein_coding	0.33851712252923	4.85840576836853	0.756858920595183	1	No
967	Aspscr1	ENSMUSG00000025142.18	protein_coding	0.204063719822934	5.51092832266746	0.605248159986307	1	No
968	Asrgl1	ENSMUSG00000024654.8	protein_coding	-0.323147446085909	3.57084881655025	0.447195438368818	1	No
969	Ass1	ENSMUSG00000076441.9	protein_coding	-1.24681295442103	5.14428178448572	0.171971976113124	0.909168225152717	No
970	Aste1	ENSMUSG00000032567.16	protein_coding	-0.279803083052664	2.36755346261671	0.607335249430063	1	No
971	Asxl1	ENSMUSG00000042548.14	protein_coding	0.315315215923486	4.28027242376908	0.469121969731822	1	No
972	Asxl2	ENSMUSG00000037486.18	protein_coding	-0.283192814309859	4.5433227562143	0.480796669762432	1	No
973	Atad1	ENSMUSG00000013662.6	protein_coding	-0.25140318580111	7.10760341764302	0.462450082238604	1	No
974	Atad2	ENSMUSG00000022360.8	protein_coding	-0.194973160872809	6.38733562903053	0.815973362300206	1	No
975	Atad2b	ENSMUSG00000052812.5	protein_coding	0.378176178623455	1.52790350103322	0.589109874834822	1	No
976	Atad3a	ENSMUSG00000029036.18	protein_coding	-0.323092817827744	5.35060984810307	0.454890854658321	1	No
977	Atad5	ENSMUSG00000017550.14	protein_coding	0.413421984035125	4.12010885424944	0.519605738593926	1	No
978	Atat1	ENSMUSG00000024426.17	protein_coding	-0.674904267224319	2.991847137228	0.240425766131289	0.950855514991855	No
979	Ate1	ENSMUSG00000030850.17	protein_coding	-0.614930345488356	5.27246939691301	0.106043192757446	0.846868285243726	No
980	Atf1	ENSMUSG00000023027.13	protein_coding	0.285858022023556	5.18984024024214	0.520344851266491	1	No
981	Atf2	ENSMUSG00000027104.18	protein_coding	-0.144161446816494	5.81609039331776	0.710499487728539	1	No
982	Atf3	ENSMUSG00000026628.13	protein_coding	0.286027156541671	4.00005990350933	0.503224810675597	1	No
983	Atf4	ENSMUSG00000042406.8	protein_coding	0.488690009314848	7.999125756986	0.260985855279363	0.958719288726109	No
984	Atf5	ENSMUSG00000038539.15	protein_coding	0.31684055265785	2.47555789107225	0.534425340386394	1	No
985	Atf6	ENSMUSG00000026663.6	protein_coding	-0.806452662506108	5.05946718963614	0.118082334356536	0.858865401610121	No
986	Atf6b	ENSMUSG00000015461.15	protein_coding	0.289145590795023	5.68224273814091	0.417638071767036	0.992995878418164	No
987	Atf7	ENSMUSG00000099083.7	protein_coding	-0.168657979040065	6.45251205357637	0.629761536685029	1	No
988	Atf7ip	ENSMUSG00000030213.12	protein_coding	-0.113540514063409	5.72984652492414	0.801469131728632	1	No
989	Atf7ip2	ENSMUSG00000039200.16	protein_coding	-0.268859543820768	1.15194265536078	0.830357308840249	1	No
990	Atg10	ENSMUSG00000021619.6	protein_coding	-0.212322427038464	2.17640354138747	0.778837526787264	1	No
991	Atg101	ENSMUSG00000037204.7	protein_coding	0.190575825988187	5.96418913891554	0.645109798411514	1	No
992	Atg12	ENSMUSG00000032905.5	protein_coding	0.776740461035475	6.90359097319267	0.147578802261731	0.886601916026377	No
993	Atg13	ENSMUSG00000027244.14	protein_coding	-0.392029458198382	5.14733575618442	0.288956248375966	0.962678155097588	No
994	Atg14	ENSMUSG00000037526.7	protein_coding	-0.643896695067687	3.32771866071308	0.224029096603727	0.945631346281385	No
995	Atg16l1	ENSMUSG00000026289.15	protein_coding	-0.171392429670189	4.54654126960428	0.653137906278916	1	No
996	Atg16l2	ENSMUSG00000047767.17	protein_coding	0.0986459453239023	4.18042309231328	0.821239605411982	1	No
997	Atg2a	ENSMUSG00000024773.15	protein_coding	-1.0150879997318	4.40298304334842	0.00998573259536291	0.318794808775071	No
998	Atg2b	ENSMUSG00000041341.10	protein_coding	-1.28864137909524	4.14286169953007	0.0177371298408586	0.428497396358267	No
999	Atg3	ENSMUSG00000022663.3	protein_coding	0.108999052871943	5.143031450563	0.764347445435092	1	No
1000	Atg4a	ENSMUSG00000079418.3	protein_coding	-0.813629193823354	3.96043029335964	0.0489610482909477	0.677266068693597	No
1001	Atg4b	ENSMUSG00000026280.17	protein_coding	-0.10629448275115	6.0286413176944	0.761485753961717	1	No
1002	Atg4c	ENSMUSG00000028550.15	protein_coding	-0.566539652567796	2.74646549538408	0.307186167781787	0.971231627286331	No
1003	Atg4d	ENSMUSG00000002820.6	protein_coding	-0.242378844335558	4.94345745405613	0.511369120201597	1	No
1004	Atg5	ENSMUSG00000038160.7	protein_coding	-0.343997084421723	5.50927915104637	0.342975311719788	0.977545465775054	No
1005	Atg7	ENSMUSG00000030314.16	protein_coding	-0.471653446269547	4.6410002998936	0.235383353999076	0.948383107489599	No
1006	Atg9a	ENSMUSG00000033124.15	protein_coding	-0.407188940145743	4.95050516640815	0.301757212435213	0.969596353085341	No
1007	Atg9b	ENSMUSG00000038295.14	protein_coding	-0.400605032269211	1.83278936608201	0.674527980995131	1	No
1008	Atic	ENSMUSG00000026192.13	protein_coding	0.0320734802849627	5.54949307542823	0.948425309656655	1	No
1009	Atl1	ENSMUSG00000021066.9	protein_coding	-0.749476710445195	2.92184988480691	0.363244884934342	0.986112461760371	No
1010	Atl2	ENSMUSG00000059811.13	protein_coding	0.194007300298862	6.9277759144495	0.746503943459999	1	No
1011	Atl3	ENSMUSG00000024759.14	protein_coding	-0.451192435855194	6.61054350649495	0.200234095284327	0.928655792381752	No
1012	Atm	ENSMUSG00000034218.16	protein_coding	-0.643499754335588	3.11623718806039	0.278827924062301	0.962678155097588	No
1013	Atmin	ENSMUSG00000047388.10	protein_coding	-0.413601710710852	3.21797125943218	0.436662292792425	0.999423614220716	No
1014	Atn1	ENSMUSG00000004263.15	protein_coding	0.0154524549002058	4.86816592381299	0.97716786947892	1	No
1015	Atoh8	ENSMUSG00000037621.8	protein_coding	-3.09497026866177	3.73722482350802	0.000437751136023741	0.0394819929913348	Down
1016	Atox1	ENSMUSG00000018585.9	protein_coding	0.0113963576817262	7.64587721311705	0.973446044538335	1	No
1017	Atp10a	ENSMUSG00000025324.8	protein_coding	-0.400654066148621	3.23946771048025	0.57911465112699	1	No
1018	Atp10d	ENSMUSG00000046808.17	polymorphic_pseudogene	0.48897476956059	4.09285928132777	0.396761210979192	0.992903952815084	No
1019	Atp11a	ENSMUSG00000031441.15	protein_coding	-0.450501081473928	6.05473938852822	0.216945806960923	0.936507633528305	No
1020	Atp11b	ENSMUSG00000037400.17	protein_coding	-1.0969693406549	5.06230497037556	0.128834239264776	0.871200162030305	No
1021	Atp11c	ENSMUSG00000062949.13	protein_coding	-1.17223524161353	3.92053669014139	0.146509936696685	0.886601916026377	No
1022	Atp13a1	ENSMUSG00000031862.10	protein_coding	-0.203847644655897	6.32441114154009	0.590228588171644	1	No
1023	Atp13a2	ENSMUSG00000036622.15	protein_coding	0.327154973757315	3.47210126196037	0.487574663335719	1	No
1024	Atp13a3	ENSMUSG00000022533.14	protein_coding	-0.503561212435651	4.5457402052272	0.359643046743208	0.982995366524754	No
1025	Atp13a4	ENSMUSG00000038094.15	protein_coding	0.975159993121031	1.57572426062165	0.104060674709139	0.842709982606811	No
1026	Atp1a1	ENSMUSG00000033161.10	protein_coding	-0.102718839158742	6.89222661207756	0.761147651631279	1	No
1027	Atp1a3	ENSMUSG00000040907.15	protein_coding	-2.86844333614602	3.06148701677094	3.10305361565031e-07	0.000115491776757485	Down
1028	Atp1b1	ENSMUSG00000026576.12	protein_coding	-0.19646206484954	7.28718340291045	0.666420746987108	1	No
1029	Atp1b3	ENSMUSG00000032412.8	protein_coding	-0.207148023594672	7.99975397429651	0.532327923769555	1	No
1030	Atp23	ENSMUSG00000025436.12	protein_coding	-0.214474224976119	3.20984852765881	0.655358132390692	1	No
1031	Atp2a2	ENSMUSG00000029467.15	protein_coding	-0.32330648827254	5.83919828303898	0.405665670332397	0.992985775735057	No
1032	Atp2b1	ENSMUSG00000019943.10	protein_coding	-0.144531650295891	7.72369706792985	0.675205506364812	1	No
1033	Atp2c1	ENSMUSG00000032570.17	protein_coding	-0.502957461902088	5.33577695466012	0.168796348766284	0.90469054421991	No
1034	Atp2c2	ENSMUSG00000034112.9	protein_coding	1.53950540116316	1.79452627681651	0.0644887662807489	0.75152759922086	No
1035	Atp5a1	ENSMUSG00000025428.15	protein_coding	0.257217027818987	10.5514254854371	0.437443862705905	1	No
1036	Atp5b	ENSMUSG00000025393.12	protein_coding	0.360846891004171	11.98779283486	0.319295695614543	0.972336898320408	No
1037	Atp5c1	ENSMUSG00000025781.14	protein_coding	0.674246163477384	9.17331594132498	0.0478076628297025	0.670658732982046	No
1038	Atp5d	ENSMUSG00000003072.15	protein_coding	0.130414736542382	8.70052033150286	0.68773743520766	1	No
1039	Atp5e	ENSMUSG00000016252.7	protein_coding	0.353251926650444	7.3266217802315	0.299411714223043	0.969596353085341	No
1040	Atp5f1	ENSMUSG00000000563.17	protein_coding	0.287390831408151	9.17667470159017	0.376648482429735	0.990841596602172	No
1041	Atp5g1	ENSMUSG00000006057.15	protein_coding	0.115107744934364	8.04118690159095	0.746984508755311	1	No
1042	Atp5g2	ENSMUSG00000062683.11	protein_coding	-0.0598723007699021	5.36906384321394	0.875406442867982	1	No
1043	Atp5g3	ENSMUSG00000018770.9	protein_coding	0.718908404419339	8.64878560164673	0.0893977225653805	0.814948253979216	No
1044	Atp5h	ENSMUSG00000034566.10	protein_coding	0.137328461551884	8.17761017328754	0.693860851810166	1	No
1045	Atp5j	ENSMUSG00000022890.13	protein_coding	0.370818798224228	7.64715492107557	0.25961353399707	0.958719288726109	No
1046	Atp5j2	ENSMUSG00000038690.15	protein_coding	0.260665817183379	8.64696079178506	0.424452787167786	0.994482432173778	No
1047	Atp5k	ENSMUSG00000050856.16	protein_coding	0.192614760309569	6.5270052802732	0.585665688308185	1	No
1048	Atp5l	ENSMUSG00000038717.8	protein_coding	0.303072287454848	8.52861401353843	0.355274061154287	0.982427227385084	No
1049	Atp5mpl	ENSMUSG00000021290.6	protein_coding	-0.180940899755154	6.67044932331548	0.605054839145286	1	No
1050	Atp5o	ENSMUSG00000116933.1	protein_coding	0.709674757599065	7.51154684794516	0.0355787126224076	0.585191489553648	No
1051	Atp5o	ENSMUSG00000022956.11	protein_coding	0.709674757599065	7.51154684794516	0.0355787126224076	0.585191489553648	No
1052	Atp5s	ENSMUSG00000054894.6	protein_coding	-0.641716415684139	3.06185288740202	0.31413932993148	0.972336898320408	No
1053	Atp6ap1	ENSMUSG00000019087.13	protein_coding	-0.173967103525419	8.6253249816243	0.659447321280218	1	No
1054	Atp6ap2	ENSMUSG00000031007.2	protein_coding	-0.226630153713486	7.72572698814023	0.552482789204897	1	No
1055	Atp6v0a1	ENSMUSG00000019302.16	protein_coding	-0.945535720881715	5.38202334539441	0.0134581039751014	0.375377092139245	No
1056	Atp6v0a2	ENSMUSG00000038023.12	protein_coding	-0.475764954326434	6.43102494598098	0.182404911288619	0.912581804286396	No
1057	Atp6v0a4	ENSMUSG00000038600.12	protein_coding	0.544127746411049	3.32234582724346	0.490831184766284	1	No
1058	Atp6v0b	ENSMUSG00000033379.13	protein_coding	-0.458413282503311	7.64993334680986	0.211335289788855	0.933117464812292	No
1059	Atp6v0c	ENSMUSG00000024121.13	protein_coding	-0.382094008487162	8.49918681370333	0.28028002684819	0.962678155097588	No
1060	Atp6v0c-ps2	ENSMUSG00000080242.5	processed_pseudogene	-0.31572730522167	6.51794369762962	0.417362621957341	0.992995878418164	No
1061	Atp6v0d1	ENSMUSG00000013160.7	protein_coding	-0.561920382799577	5.84785540892021	0.109219223054448	0.849179198114663	No
1062	Atp6v0e	ENSMUSG00000015575.15	protein_coding	-0.468432616271684	7.55085225423947	0.320337019345257	0.972336898320408	No
1063	Atp6v0e2	ENSMUSG00000039347.7	protein_coding	-0.860343058455577	4.95312501314809	0.0212874371725438	0.457577880803926	No
1064	Atp6v1a	ENSMUSG00000052459.13	protein_coding	-0.215534375954038	7.24295779639643	0.52253316245276	1	No
1065	Atp6v1b1	ENSMUSG00000006269.7	protein_coding	7.39444719270332	2.4149835056708	2.41612330923835e-09	1.69270756547228e-06	Up
1066	Atp6v1b2	ENSMUSG00000006273.14	protein_coding	-0.0280051940548991	7.24257155234817	0.934955684936426	1	No
1067	Atp6v1c1	ENSMUSG00000022295.8	protein_coding	-0.277332564780055	7.01977841108088	0.406018760091452	0.992985775735057	No
1068	Atp6v1c2	ENSMUSG00000020566.19	protein_coding	2.31054522314595	2.6758645115813	2.04782844388118e-05	0.00375225181024998	Up
1069	Atp6v1d	ENSMUSG00000021114.9	protein_coding	-0.105560281661606	6.64168810740991	0.78442311668502	1	No
1070	Atp6v1e1	ENSMUSG00000019210.10	protein_coding	-0.323061193891541	7.40660846589818	0.44858415403413	1	No
1071	Atp6v1f	ENSMUSG00000004285.12	protein_coding	-0.411366754127589	8.11683184750309	0.308177411851586	0.971231627286331	No
1072	Atp6v1g1	ENSMUSG00000039105.6	protein_coding	-0.697606815723115	8.4527749568708	0.0816660715386669	0.799362153083912	No
1073	Atp6v1h	ENSMUSG00000033793.12	protein_coding	-0.113570301610128	6.57480628388492	0.751229229652883	1	No
1074	Atp7a	ENSMUSG00000033792.12	protein_coding	-1.21482459814212	3.76451507681525	0.0042483033958735	0.183990157981285	No
1075	Atp8a1	ENSMUSG00000037685.15	protein_coding	-2.3270274136632	1.13921027204001	0.00838440895350113	0.284686966709125	No
1076	Atp8b1	ENSMUSG00000039529.9	protein_coding	0.00200372470765752	1.61552377611132	1	1	No
1077	Atp8b2	ENSMUSG00000060671.12	protein_coding	-0.931437092839592	3.18947774087372	0.0377717655496852	0.599815636929002	No
1078	Atp9a	ENSMUSG00000027546.15	protein_coding	0.108541852450427	6.51022815331749	0.767228072759263	1	No
1079	Atp9b	ENSMUSG00000024566.10	protein_coding	-0.489338918861181	5.39278994821885	0.204006696090132	0.931511195985937	No
1080	Atpaf1	ENSMUSG00000028710.17	protein_coding	-0.190824994985522	4.06088931211141	0.645051197456618	1	No
1081	Atpaf2	ENSMUSG00000042709.14	protein_coding	-0.0996886284673853	5.17973374700439	0.787249702760576	1	No
1082	Atpif1	ENSMUSG00000054428.12	protein_coding	0.0640846789315933	7.46673146641474	0.857833322662927	1	No
1083	Atr	ENSMUSG00000032409.15	protein_coding	-1.01038939589982	3.23740467563972	0.142144940973582	0.883697159449852	No
1084	Atraid	ENSMUSG00000013622.15	protein_coding	-0.419742788196854	6.4558693026879	0.358149950838762	0.982995366524754	No
1085	Atrip	ENSMUSG00000025646.9	protein_coding	-0.409208156338182	4.58393724003124	0.281919727028408	0.962678155097588	No
1086	Atrn	ENSMUSG00000027312.14	protein_coding	-0.291495313568655	4.13448004213145	0.475637556062418	1	No
1087	Atrnl1	ENSMUSG00000054843.9	protein_coding	-0.517138171037833	3.74683746884389	0.232082981295019	0.947924546373278	No
1088	Atrx	ENSMUSG00000031229.16	protein_coding	0.139230651105863	6.45556256115262	0.696235096283473	1	No
1089	Atxn1	ENSMUSG00000046876.16	protein_coding	-0.305313345814677	4.62219058173782	0.499691744150668	1	No
1090	Atxn10	ENSMUSG00000016541.10	protein_coding	0.101886372681224	8.27422207868475	0.77639675595835	1	No
1091	Atxn1l	ENSMUSG00000069895.4	protein_coding	-0.700767164465315	3.26696904431866	0.201803146644683	0.930049362325057	No
1092	Atxn2	ENSMUSG00000042605.16	protein_coding	0.69538825544215	4.566442604537	0.0889560182463327	0.814347561348057	No
1093	Atxn2l	ENSMUSG00000032637.15	protein_coding	-0.064843220385223	5.89375971342599	0.872445142787238	1	No
1094	Atxn3	ENSMUSG00000021189.11	protein_coding	-1.33153550131927	2.79761039080103	0.0558046777771768	0.710838195001258	No
1095	Atxn7	ENSMUSG00000021738.5	protein_coding	0.0965385400490274	2.6981198588323	0.857719375109357	1	No
1096	Atxn7l1	ENSMUSG00000020564.17	protein_coding	0.0262719321320356	2.69231657437179	1	1	No
1097	Atxn7l2	ENSMUSG00000048997.17	protein_coding	-0.544871989666343	1.78816190501285	0.433057274021706	0.997161382434201	No
1098	Atxn7l3	ENSMUSG00000059995.12	protein_coding	0.11448042954901	2.90828600324574	0.821807189334264	1	No
1099	Atxn7l3b	ENSMUSG00000074748.3	protein_coding	0.0532902242387821	6.37241925256275	0.879659174445103	1	No
1100	AU018091	ENSMUSG00000054753.9	protein_coding	-1.46429168321161	2.20792407685712	0.025621030416667	0.505209391163085	No
1101	AU020206	ENSMUSG00000097415.2	lincRNA	0.0412348504076111	3.09733192406932	0.955400785959839	1	No
1102	AU022252	ENSMUSG00000078584.9	protein_coding	-0.548916502625873	3.97957085085698	0.169467304193907	0.906087902407218	No
1103	AU040320	ENSMUSG00000028830.14	protein_coding	-0.787518773326302	4.38946598196958	0.0426760271608147	0.635339354356629	No
1104	AU041133	ENSMUSG00000078435.5	protein_coding	-0.0746302226794398	1.11488645045255	0.940237153823286	1	No
1105	Auh	ENSMUSG00000021460.17	protein_coding	-0.55944240191589	4.46425213014085	0.187459477579135	0.915780509856763	No
1106	Aunip	ENSMUSG00000078521.2	protein_coding	0.962918544488846	3.21923168336251	0.192519071010337	0.921685380269603	No
1107	Aup1	ENSMUSG00000068328.9	protein_coding	0.106042763133765	7.18435354748335	0.751552492771848	1	No
1108	Aurka	ENSMUSG00000027496.15	protein_coding	1.06409510804135	6.55139522014087	0.183061693802189	0.912581804286396	No
1109	Aurkaip1	ENSMUSG00000065990.12	protein_coding	-0.31594278565376	5.73485913213332	0.408254407265797	0.992995878418164	No
1110	Aurkb	ENSMUSG00000020897.12	protein_coding	0.76041508401444	6.36383677826592	0.24264327633208	0.951871350828415	No
1111	Auts2	ENSMUSG00000029673.17	protein_coding	0.388019169968848	4.68594880425396	0.383836181083923	0.990841596602172	No
1112	AV356131	ENSMUSG00000108461.1	bidirectional_promoter_lncRNA	-0.199168168197973	1.86743142042303	0.773110365906948	1	No
1113	Avl9	ENSMUSG00000029787.10	protein_coding	-1.11582287859895	3.91209392299897	0.0546614045762084	0.703042471385142	No
1114	Avpi1	ENSMUSG00000018821.3	protein_coding	-0.0332165135378347	6.31109485330933	0.934498321929036	1	No
1115	AW146154	ENSMUSG00000074166.7	protein_coding	-0.152637958366981	2.87157365052761	0.785715504333963	1	No
1116	AW209491	ENSMUSG00000039182.6	protein_coding	-0.171663066220161	5.12551280501305	0.652954869545959	1	No
1117	AW549877	ENSMUSG00000041935.10	protein_coding	-0.369117300676787	4.73206845305109	0.398696250691174	0.992903952815084	No
1118	AW554918	ENSMUSG00000033632.16	protein_coding	-0.307090448929895	2.74900262154851	0.586348928361662	1	No
1119	Axin1	ENSMUSG00000024182.16	protein_coding	-0.259182316845842	3.67410730283288	0.551498488296378	1	No
1120	Axl	ENSMUSG00000002602.16	protein_coding	-0.419803124461638	8.20410512846082	0.444440581519089	1	No
1121	Azi2	ENSMUSG00000039285.12	protein_coding	0.0556490775249584	5.9267555007877	0.876503648692646	1	No
1122	Azin1	ENSMUSG00000037458.15	protein_coding	-1.32984985417783	7.86267079577569	0.0353716073196087	0.584120137369746	No
1123	Azin2	ENSMUSG00000028789.16	protein_coding	0.131956677577324	0.843030995870602	0.941156806561899	1	No
1124	B130055M24Rik	ENSMUSG00000086502.1	processed_transcript	0.0894481225728481	2.12358173641534	0.909893692669118	1	No
1125	B230118H07Rik	ENSMUSG00000027165.16	protein_coding	-0.263564840204842	4.52829729001546	0.490396141201901	1	No
1126	B230219D22Rik	ENSMUSG00000045767.9	protein_coding	-0.387594530763196	4.6732342834369	0.452365003785619	1	No
1127	B230220B15Rik	ENSMUSG00000114627.1	lincRNA	0.620809635115283	0.767344988141373	0.441573017783382	1	No
1128	B230307C23Rik	ENSMUSG00000080717.10	protein_coding	-0.469788691914669	1.78463356928084	0.502081536466356	1	No
1129	B230312C02Rik	ENSMUSG00000084843.1	lincRNA	-0.0135861560116389	1.26455716978553	1	1	No
1130	B230354K17Rik	ENSMUSG00000097119.2	bidirectional_promoter_lncRNA	-0.559432408293408	3.3946992807355	0.274150511797089	0.962678155097588	No
1131	B230377A18Rik	ENSMUSG00000104195.1	TEC	-0.582203639912662	1.09937308706062	0.457882816213868	1	No
1132	B2m	ENSMUSG00000060802.8	protein_coding	-0.204073573365212	11.0473143368255	0.667058619056767	1	No
1133	B3galnt2	ENSMUSG00000039242.10	protein_coding	0.142799117180055	5.29985744093105	0.714611869997268	1	No
1134	B3galt6	ENSMUSG00000050796.4	protein_coding	-0.0845176283026799	4.39740087615596	0.846667218805708	1	No
1135	B3gat3	ENSMUSG00000071649.6	protein_coding	-0.106725192018541	4.05256547540152	0.802628810129585	1	No
1136	B3glct	ENSMUSG00000051950.10	protein_coding	0.283514522424776	4.51410986660023	0.4593605920633	1	No
1137	B3gnt2	ENSMUSG00000051650.11	protein_coding	-1.25668250369915	3.77713715609426	0.0259138574939356	0.505957447135693	No
1138	B3gnt3	ENSMUSG00000031803.8	protein_coding	-0.677291918354531	4.36930817132016	0.230679274366489	0.947924546373278	No
1139	B3gntl1	ENSMUSG00000046605.14	protein_coding	0.0483048665271276	4.20853378023841	0.91841203549038	1	No
1140	B4galnt1	ENSMUSG00000006731.10	protein_coding	0.0116664765799972	5.62240594356173	0.978689880004067	1	No
1141	B4galnt3	ENSMUSG00000041372.10	protein_coding	0.986233400409767	2.82386555273254	0.129067507849381	0.871200162030305	No
1142	B4galnt4	ENSMUSG00000055629.5	protein_coding	0.258582276213627	1.996225362615	0.708924750685365	1	No
1143	B4galt1	ENSMUSG00000028413.13	protein_coding	0.27701967633319	5.39917592773898	0.447894272365494	1	No
1144	B4galt3	ENSMUSG00000052423.14	protein_coding	0.232369585999987	5.40723412472286	0.518680505097228	1	No
1145	B4galt4	ENSMUSG00000022793.17	protein_coding	-0.724003389222879	3.88952547074035	0.0746419311807381	0.783289166097451	No
1146	B4galt5	ENSMUSG00000017929.13	protein_coding	-0.154140088391248	2.90144869880594	0.815811867652854	1	No
1147	B4galt6	ENSMUSG00000056124.5	protein_coding	0.116641686802009	2.40093046319132	0.85634684905363	1	No
1148	B4galt7	ENSMUSG00000021504.14	protein_coding	-0.530519267549949	4.47048584019362	0.273703188019009	0.962678155097588	No
1149	B4gat1	ENSMUSG00000047379.7	protein_coding	-0.927961090327377	6.44197345708552	0.00862943697279658	0.290329362559343	No
1150	B930036N10Rik	ENSMUSG00000091993.2	antisense	-0.114454960472818	2.12961458154374	0.871106315447546	1	No
1151	B930095G15Rik	ENSMUSG00000085133.2	sense_intronic	-0.00977427988732535	2.14639071351322	1	1	No
1152	B9d1	ENSMUSG00000001039.12	protein_coding	-0.0388679298653828	4.93328446891492	0.9231424827117	1	No
1153	B9d2	ENSMUSG00000063439.7	protein_coding	0.498344465443362	4.58570092977496	0.179624183222095	0.909720527539843	No
1154	Baalc	ENSMUSG00000022296.9	protein_coding	-3.65089260717775	1.50510978464918	0.00226591152134161	0.119942249863016	No
1155	Babam1	ENSMUSG00000031820.9	protein_coding	-0.406484733412397	6.6019759585929	0.264785834619035	0.958719288726109	No
1156	Babam2	ENSMUSG00000052139.18	protein_coding	0.00541019152528517	4.4780313895572	0.991558470243805	1	No
1157	Bace1	ENSMUSG00000032086.12	protein_coding	-1.04743926157608	5.62004960686712	0.00747296667897949	0.262962198154632	No
1158	Bach1	ENSMUSG00000025612.5	protein_coding	-0.0999474597866991	3.51896859247301	0.85330426611229	1	No
1159	Bad	ENSMUSG00000024959.14	protein_coding	-0.475466768410308	5.45716565590882	0.274002786232629	0.962678155097588	No
1160	Bag1	ENSMUSG00000028416.12	protein_coding	0.469864206422623	3.29035727087523	0.390854731255685	0.992889532927875	No
1161	Bag2	ENSMUSG00000042215.8	protein_coding	0.228845560582765	6.2126262246893	0.506426446088458	1	No
1162	Bag3	ENSMUSG00000030847.8	protein_coding	-0.589843255139249	4.44567447815788	0.174984730941917	0.90924517375339	No
1163	Bag4	ENSMUSG00000037316.9	protein_coding	-0.677954469325851	3.29953226547216	0.142459995478062	0.883697159449852	No
1164	Bag5	ENSMUSG00000049792.6	protein_coding	-0.474886808665821	5.48852844096761	0.180779782394698	0.911453544345917	No
1165	Bag6	ENSMUSG00000024392.17	protein_coding	0.142742281613352	5.66784449237799	0.713093908402492	1	No
1166	Bahcc1	ENSMUSG00000039741.15	protein_coding	0.813800097730122	2.80506917159019	0.0953907808383924	0.822667776817707	No
1167	Bahd1	ENSMUSG00000040007.8	protein_coding	-0.526025118705515	2.83564990618842	0.301723497596265	0.969596353085341	No
1168	Baiap2	ENSMUSG00000025372.16	protein_coding	0.18965878376276	6.59015660819168	0.625913194438852	1	No
1169	Baiap2l1	ENSMUSG00000038859.7	protein_coding	-0.133126055773135	4.77316779014028	0.731429229650275	1	No
1170	Bak1	ENSMUSG00000057789.14	protein_coding	0.118039934034129	3.90535257877045	0.833177608206719	1	No
1171	Bambi	ENSMUSG00000024232.2	protein_coding	1.20992605886741	2.50984405970951	0.0299137076134649	0.541470565994412	No
1172	Banf1	ENSMUSG00000024844.15	protein_coding	0.43552720935346	8.41191740870522	0.182679226903166	0.912581804286396	No
1173	Banp	ENSMUSG00000025316.16	protein_coding	-0.0145583425985599	4.59069684751168	0.983737694858786	1	No
1174	Bap1	ENSMUSG00000021901.10	protein_coding	-0.511120853295125	5.96402084799322	0.168564198755139	0.90469054421991	No
1175	Bard1	ENSMUSG00000026196.7	protein_coding	0.863926064722617	3.98001178256991	0.136782108292431	0.87968302016026	No
1176	Basp1	ENSMUSG00000045763.8	protein_coding	-0.289211733084563	3.77370869095371	0.511798488571869	1	No
1177	Batf3	ENSMUSG00000026630.9	protein_coding	0.521738769702104	0.762289893924484	0.529423843876537	1	No
1178	Bax	ENSMUSG00000003873.11	protein_coding	0.58854265667866	8.62680158271858	0.0757848061694145	0.785124509621422	No
1179	Baz1a	ENSMUSG00000035021.13	protein_coding	0.0295282254147768	4.04505902506019	0.967783465408352	1	No
1180	Baz1b	ENSMUSG00000002748.7	protein_coding	-0.0729359795620831	7.0466150392139	0.883947801578155	1	No
1181	Baz2a	ENSMUSG00000040054.16	protein_coding	-0.44115116368054	4.31923977528995	0.258167128340941	0.958719288726109	No
1182	Baz2b	ENSMUSG00000026987.16	protein_coding	0.23485597724377	5.16060315105256	0.528460607069362	1	No
1183	Bbc3	ENSMUSG00000002083.13	protein_coding	1.10073810391205	2.47348796609542	0.0357698912170492	0.585191489553648	No
1184	Bbip1	ENSMUSG00000084957.3	protein_coding	-0.173521628431199	4.64595800898103	0.667588194943516	1	No
1185	Bbox1	ENSMUSG00000041660.8	protein_coding	1.19973521044048	2.72562055880891	0.349939089746797	0.980331714503637	No
1186	Bbs10	ENSMUSG00000035759.4	protein_coding	-0.992864275813945	2.22498040667749	0.0922859630153906	0.819114178592915	No
1187	Bbs12	ENSMUSG00000051444.9	protein_coding	-0.0534819040966612	3.17857710165955	0.942657989898705	1	No
1188	Bbs2	ENSMUSG00000031755.6	protein_coding	-0.429678529221682	3.13393011898509	0.450554619397189	1	No
1189	Bbs4	ENSMUSG00000025235.8	protein_coding	-0.804906188175107	2.04562566528969	0.204644056972596	0.931511195985937	No
1190	Bbs5	ENSMUSG00000063145.10	protein_coding	-0.0702631177077307	3.30661469850796	0.903942835807966	1	No
1191	Bbs7	ENSMUSG00000037325.10	protein_coding	-0.30151349012805	3.79059599480324	0.460836186554326	1	No
1192	Bbs9	ENSMUSG00000035919.16	protein_coding	-0.894304057248452	4.26716884449199	0.0484768364315089	0.675844619325979	No
1193	Bbx	ENSMUSG00000022641.15	protein_coding	-0.315812501528226	6.39771939288921	0.514348531232299	1	No
1194	BC002059	ENSMUSG00000060149.7	lincRNA	-0.192183787451608	2.65182102349547	0.751282321200876	1	No
1195	BC002163	ENSMUSG00000081824.5	processed_pseudogene	-0.258063249652471	4.9697495091841	0.494280495974916	1	No
1196	BC003965	ENSMUSG00000067722.4	protein_coding	-0.362118580389617	4.84776590724027	0.328482729474607	0.973129552686702	No
1197	BC004004	ENSMUSG00000052712.17	protein_coding	-0.206996443001153	6.20768799710602	0.568725764595372	1	No
1198	BC005537	ENSMUSG00000019132.11	protein_coding	-0.5195276066264	5.32034191021631	0.14907858781301	0.886601916026377	No
1199	BC005561	ENSMUSG00000079065.3	protein_coding	0.401270390581018	1.07965620069624	0.627431022023509	1	No
1200	BC005624	ENSMUSG00000026851.9	protein_coding	-0.342480141183713	5.76748259119072	0.361952351731384	0.98456275392298	No
1201	BC006965	ENSMUSG00000041674.16	processed_transcript	0.0595529725624893	5.46537596233426	0.957942111296519	1	No
1202	BC017158	ENSMUSG00000030780.15	protein_coding	-0.858000532322599	3.11673847433957	0.0906395319508304	0.814994296858153	No
1203	BC018473	ENSMUSG00000056032.12	antisense	-0.000309924343148343	2.48128258085141	0.999999999999999	1	No
1204	BC023719	ENSMUSG00000092365.2	antisense	-0.597199637891477	3.86501714041297	0.146285761185464	0.886601916026377	No
1205	BC024063	ENSMUSG00000112160.1	protein_coding	-0.31867533753608	2.488624702527	0.555423544852816	1	No
1206	BC024978	ENSMUSG00000078786.9	protein_coding	-0.0166991308040163	2.30438338165862	1	1	No
1207	BC029722	ENSMUSG00000074649.6	protein_coding	-1.24105614648415	3.75220328283428	0.0326802983339608	0.560916757496201	No
1208	BC030867	ENSMUSG00000034773.16	protein_coding	0.465776577997843	3.94637237249732	0.53290054336134	1	No
1209	BC031181	ENSMUSG00000036299.5	protein_coding	-0.402460968917574	6.47452769665978	0.336150809266288	0.974158006847916	No
1210	BC037034	ENSMUSG00000036948.17	protein_coding	-0.252608190112716	0.959411714914181	0.774159919697006	1	No
1211	BC039966	ENSMUSG00000086272.1	antisense	0.0407912170814692	2.2935190157325	0.970748560034598	1	No
1212	BC048403	ENSMUSG00000053684.8	protein_coding	-0.552604336207428	2.434027867661	0.363560234524978	0.986112461760371	No
1213	BC049715	ENSMUSG00000047515.8	protein_coding	-0.405393892307654	0.635470627083571	0.689175355124173	1	No
1214	BC052040	ENSMUSG00000040282.13	protein_coding	-0.165144222908225	3.20542823790107	0.762919117376752	1	No
1215	BC055324	ENSMUSG00000041406.14	protein_coding	0.377296450739489	4.60142694753257	0.473578789810383	1	No
1216	Bc1	ENSMUSG00000115783.1	lincRNA	0.196758477005725	2.37752079560703	0.854217910315799	1	No
1217	Bcam	ENSMUSG00000002980.14	protein_coding	1.5897735595002	3.23133651489305	0.000350430722790136	0.0333890392674442	No
1218	Bcap29	ENSMUSG00000020650.15	protein_coding	-0.885781316717949	4.57929753062367	0.0258743536428596	0.505957447135693	No
1219	Bcap31	ENSMUSG00000002015.5	protein_coding	-0.245788255234654	8.52916816168172	0.554814553057701	1	No
1220	Bcar1	ENSMUSG00000031955.10	protein_coding	-1.00970911409183	6.4269857556864	0.0149319350501437	0.398043537998758	No
1221	Bcar3	ENSMUSG00000028121.8	protein_coding	-0.238815288885609	5.087762219106	0.516216264921588	1	No
1222	Bcas2	ENSMUSG00000005687.14	protein_coding	0.206080508907119	7.16697734092132	0.534930666288749	1	No
1223	Bcas3	ENSMUSG00000059439.15	protein_coding	-0.861161750970967	4.43662165158855	0.0575192131630884	0.713806627521853	No
1224	Bcat2	ENSMUSG00000030826.19	protein_coding	0.98791527793423	5.16459312304455	0.0327677456627913	0.560916757496201	No
1225	Bccip	ENSMUSG00000030983.4	protein_coding	0.427251950452508	6.91226801382523	0.215657543100962	0.935013228370025	No
1226	Bcdin3d	ENSMUSG00000037525.5	protein_coding	0.0570394010974768	3.34869330493794	0.915111961604973	1	No
1227	Bckdha	ENSMUSG00000060376.7	protein_coding	-0.747927148712577	5.38395276348864	0.20702404410058	0.931511195985937	No
1228	Bckdhb	ENSMUSG00000032263.14	protein_coding	0.296725074776366	4.2794146283212	0.474395503562781	1	No
1229	Bckdk	ENSMUSG00000030802.14	protein_coding	0.381038061283484	7.36114193717627	0.270768959812422	0.962678155097588	No
1230	Bcl10	ENSMUSG00000028191.11	protein_coding	-0.00945777509897353	5.60229833781445	0.983461756568766	1	No
1231	Bcl2	ENSMUSG00000057329.7	protein_coding	0.97544726206692	3.42615172957698	0.0335203660889429	0.568891046606155	No
1232	Bcl2l1	ENSMUSG00000007659.18	protein_coding	0.42149391888962	7.55294269064752	0.23925340681388	0.949836025051104	No
1233	Bcl2l11	ENSMUSG00000027381.16	protein_coding	-0.110854652069262	4.01137812661862	0.819509595102	1	No
1234	Bcl2l12	ENSMUSG00000003190.12	protein_coding	0.390364702947594	3.30675001972883	0.369712004622065	0.990166398706722	No
1235	Bcl2l13	ENSMUSG00000009112.4	protein_coding	-0.442209741398723	5.60671276484097	0.308428028797202	0.971231627286331	No
1236	Bcl2l14	ENSMUSG00000030200.13	protein_coding	0.331420853864603	1.91599167714301	0.769896931768623	1	No
1237	Bcl2l2	ENSMUSG00000089682.10	protein_coding	-0.446326986414169	1.24616332010368	0.538227557490373	1	No
1238	Bcl3	ENSMUSG00000053175.17	protein_coding	1.25314007157667	0.617877733774877	0.100551953287263	0.835541706892976	No
1239	Bcl6	ENSMUSG00000022508.5	protein_coding	-0.567549461203122	3.39055897776932	0.196029812492782	0.923177171525914	No
1240	Bcl7a	ENSMUSG00000029438.9	protein_coding	-0.470017033533698	2.96203557062208	0.321435794559435	0.972336898320408	No
1241	Bcl7b	ENSMUSG00000029681.12	protein_coding	0.141179676611147	5.12580306563445	0.702034425720757	1	No
1242	Bcl7c	ENSMUSG00000030814.17	protein_coding	0.401038539413657	3.02626955764911	0.43456359526201	0.997644956336893	No
1243	Bcl9	ENSMUSG00000038256.15	protein_coding	0.392585913939354	3.1023884412721	0.404316621714769	0.992985775735057	No
1244	Bcl9l	ENSMUSG00000063382.6	protein_coding	-0.0842043268632244	5.0931515698116	0.820689470148964	1	No
1245	Bclaf1	ENSMUSG00000037608.16	protein_coding	0.284175329309026	7.15091724654717	0.470700474678068	1	No
1246	Bclaf3	ENSMUSG00000044150.12	protein_coding	-0.243503568440825	4.23030224095383	0.536231340171984	1	No
1247	Bcor	ENSMUSG00000040363.15	protein_coding	1.17324753974712	2.86814039133036	0.0554673398975494	0.709699599038372	No
1248	Bcorl1	ENSMUSG00000036959.15	protein_coding	-0.238810734986999	2.76792176640464	0.636685691001616	1	No
1249	Bcr	ENSMUSG00000009681.10	protein_coding	-0.0568232417564137	4.23139535367319	0.897750218001134	1	No
1250	Bcs1l	ENSMUSG00000026172.12	protein_coding	-0.374369891114492	4.42436307804316	0.322517761497698	0.972336898320408	No
1251	Bdh1	ENSMUSG00000046598.15	protein_coding	0.804010015896883	2.91043101232807	0.0838598965786101	0.8036211283354	No
1252	Bdh2	ENSMUSG00000028167.15	protein_coding	-0.568995597647277	2.45612653307493	0.513999652653959	1	No
1253	Bdkrb2	ENSMUSG00000021070.6	protein_coding	-2.56670906188551	4.61373453775042	0.00251136901908621	0.125607378426169	No
1254	Bdp1	ENSMUSG00000049658.13	protein_coding	-0.019746428915398	3.98442882119309	0.982171149501906	1	No
1255	Becn1	ENSMUSG00000035086.13	protein_coding	-0.36640890788092	7.02639257374904	0.322745862572452	0.972336898320408	No
1256	Bend3	ENSMUSG00000038214.15	protein_coding	-0.210006570899896	2.63693366183461	0.755360295043575	1	No
1257	Bend4	ENSMUSG00000092060.4	protein_coding	-1.61039008557215	1.98323570940575	0.0659694253047197	0.756223570472375	No
1258	Bet1	ENSMUSG00000032757.6	protein_coding	-0.186154980177945	5.12436784552511	0.660851669006516	1	No
1259	Bet1l	ENSMUSG00000025484.9	protein_coding	-0.157913344582879	3.58383110688524	0.729102842417992	1	No
1260	Bex3	ENSMUSG00000046432.12	protein_coding	0.308690527161885	7.129390678609	0.353171933482176	0.981609334213816	No
1261	Bfar	ENSMUSG00000022684.15	protein_coding	-0.547686695467489	5.59726270667552	0.142386463383579	0.883697159449852	No
1262	Bgn	ENSMUSG00000031375.17	protein_coding	0.72237515253385	2.48308468974418	0.173105751299917	0.90924517375339	No
1263	Bhlhb9	ENSMUSG00000072964.14	protein_coding	0.0447339554861455	5.7078127274139	0.911896059451584	1	No
1264	Bhlhe40	ENSMUSG00000030103.11	protein_coding	-0.649929125412879	6.37748687813225	0.104224332861447	0.842709982606811	No
1265	Bhlhe41	ENSMUSG00000030256.11	protein_coding	-0.624965901879769	4.00339322816275	0.325951059764154	0.972336898320408	No
1266	Bicd2	ENSMUSG00000037933.16	protein_coding	-0.618569827134516	5.33275003497102	0.144766207031518	0.886601916026377	No
1267	Bicdl1	ENSMUSG00000041609.16	protein_coding	0.0945420232494673	2.2595029507461	0.877831986208756	1	No
1268	Bicra	ENSMUSG00000070808.4	protein_coding	-0.193175202886279	3.64433772548374	0.704105127338552	1	No
1269	Bicral	ENSMUSG00000036568.7	protein_coding	-0.775517695917036	3.39216477140617	0.0942594632037863	0.820136637138749	No
1270	Bid	ENSMUSG00000004446.12	protein_coding	0.776053614302176	6.84720777164057	0.0219781419718439	0.465764538940678	No
1271	Bik	ENSMUSG00000016758.4	protein_coding	0.85634698245309	1.64521023297261	0.283221291518886	0.962678155097588	No
1272	Bin1	ENSMUSG00000024381.16	protein_coding	0.148779078106743	7.06153008036855	0.72479629197367	1	No
1273	Bin3	ENSMUSG00000022089.9	protein_coding	-0.507690970105727	4.92552008771389	0.289251769670347	0.962678155097588	No
1274	Birc2	ENSMUSG00000057367.12	protein_coding	-0.333396246534157	4.28485674234409	0.40406947171346	0.992985775735057	No
1275	Birc3	ENSMUSG00000032000.17	protein_coding	1.16311847076754	3.08451694451013	0.0210566889206134	0.457577880803926	No
1276	Birc5	ENSMUSG00000017716.15	protein_coding	1.62980659111485	10.938340177336	0.0377075748743438	0.599595750004585	No
1277	Birc6	ENSMUSG00000024073.16	protein_coding	-0.314327268919496	5.74850705667059	0.513673087026602	1	No
1278	Bivm	ENSMUSG00000041684.11	protein_coding	-0.370681588151023	4.07749025947898	0.384648465852198	0.990841596602172	No
1279	Blcap	ENSMUSG00000067787.10	protein_coding	-0.563005082936201	4.3770095089771	0.163311327693282	0.900203296199655	No
1280	Blm	ENSMUSG00000030528.12	protein_coding	0.361957362264433	4.43498097285259	0.615284321271563	1	No
1281	Blmh	ENSMUSG00000020840.10	protein_coding	0.0914767163492574	6.66472605587089	0.788859920436728	1	No
1282	Blnk	ENSMUSG00000061132.13	protein_coding	0.261539917154219	0.960893076711804	0.785003634417274	1	No
1283	Bloc1s1	ENSMUSG00000090247.7	protein_coding	-0.873039047519727	5.84430196219315	0.0565110584920611	0.710950674212122	No
1284	Bloc1s2	ENSMUSG00000057506.5	protein_coding	-0.0796343353760311	5.86146866076847	0.831237668625017	1	No
1285	Bloc1s3	ENSMUSG00000057667.7	protein_coding	-2.35381967443956	1.79994234912403	0.000843370422683617	0.0620033440380363	No
1286	Bloc1s4	ENSMUSG00000060708.4	protein_coding	-0.720062481849887	2.34367790599743	0.173132036408511	0.90924517375339	No
1287	Bloc1s5	ENSMUSG00000038982.10	protein_coding	-0.597110334043262	4.39996044341725	0.160906796325277	0.899607330596891	No
1288	Bloc1s6	ENSMUSG00000005804.14	protein_coding	-0.43832165997971	5.27993747167379	0.236583419302139	0.948383107489599	No
1289	Blvra	ENSMUSG00000001999.15	protein_coding	0.335025120181941	5.27241061700482	0.367070857696231	0.988707409139146	No
1290	Blvrb	ENSMUSG00000040466.16	protein_coding	-0.0788969869028897	4.76270176040954	0.863583359157345	1	No
1291	Blzf1	ENSMUSG00000026577.13	protein_coding	-0.0339821547431723	4.58918165889736	0.935310187684552	1	No
1292	Bmf	ENSMUSG00000040093.15	protein_coding	0.51981619001563	1.48677654662298	0.455230370008486	1	No
1293	Bmi1	ENSMUSG00000026739.13	protein_coding	0.176145864515455	5.23404220804942	0.651653716655217	1	No
1294	Bmp1	ENSMUSG00000022098.10	protein_coding	-0.730934436361701	5.19625896442147	0.101546139966607	0.835541706892976	No
1295	Bmp2k	ENSMUSG00000034663.13	protein_coding	-1.15030758789667	2.34778984277428	0.102849641701323	0.840382897769035	No
1296	Bmp7	ENSMUSG00000008999.7	protein_coding	-1.62546717450691	4.28812511393523	0.000303928170029574	0.0299155744219192	No
1297	Bmpr1a	ENSMUSG00000021796.15	protein_coding	-0.780092692624435	4.619856319536	0.0409389605103646	0.624971346626234	No
1298	Bmpr2	ENSMUSG00000067336.6	protein_coding	-0.606844966274104	4.85154749986774	0.139449758747339	0.881820743285505	No
1299	Bms1	ENSMUSG00000030138.8	protein_coding	-0.33162505892716	5.70061439763932	0.515571268062247	1	No
1300	Bmt2	ENSMUSG00000042742.7	protein_coding	0.0114435379165358	3.42926496359126	0.985768266661752	1	No
1301	Bmyc	ENSMUSG00000049086.8	protein_coding	0.135381765772181	3.30843723628444	0.804215697575276	1	No
1302	Bnip1	ENSMUSG00000024191.15	protein_coding	-0.138296397538306	4.76634147199185	0.759822505134215	1	No
1303	Bnip2	ENSMUSG00000011958.17	protein_coding	-0.0657106647085313	8.01379850871372	0.840598151442912	1	No
1304	Bnip3	ENSMUSG00000078566.8	protein_coding	-1.31912472431648	8.21321208107081	0.283538696428325	0.962678155097588	No
1305	Bnip3l	ENSMUSG00000022051.15	protein_coding	-0.848668209042106	7.06274717907095	0.192915019756438	0.921685380269603	No
1306	Bnip3l-ps	ENSMUSG00000073198.5	transcribed_processed_pseudogene	-0.973506561883635	2.41086306837521	0.405012169790639	0.992985775735057	No
1307	Boc	ENSMUSG00000022687.12	protein_coding	1.41947223616081	3.36689360657826	0.0228189102004248	0.474885723784654	No
1308	Bod1	ENSMUSG00000044502.16	protein_coding	0.245755536176218	1.62224282515907	0.729536968423191	1	No
1309	Bod1l	ENSMUSG00000061755.10	protein_coding	0.0635241014760753	4.38060399437878	0.883013549624196	1	No
1310	Bok	ENSMUSG00000026278.14	protein_coding	-0.063577618790047	4.93444509559788	0.879713537578799	1	No
1311	Bola1	ENSMUSG00000015943.11	protein_coding	-0.0873353757405028	4.52201558156426	0.838196111854074	1	No
1312	Bola2	ENSMUSG00000047721.8	protein_coding	-0.0736111186741004	6.05526899824806	0.83709416315803	1	No
1313	Bola3	ENSMUSG00000045160.14	protein_coding	0.184920056403824	5.27242750364805	0.608467255040666	1	No
1314	Bop1	ENSMUSG00000022557.11	protein_coding	-0.192947186342676	7.52210832251058	0.662129275905141	1	No
1315	Bora	ENSMUSG00000022070.7	protein_coding	0.815836765533181	3.94208671511769	0.245631037063922	0.956493761706534	No
1316	Borcs5	ENSMUSG00000042992.15	protein_coding	0.115884150990682	3.30801371306861	0.816036416414479	1	No
1317	Borcs6	ENSMUSG00000045176.3	protein_coding	-0.525738293254541	1.49333368491768	0.604965983792013	1	No
1318	Borcs7	ENSMUSG00000062376.7	protein_coding	-0.426244163374728	2.77280013125507	0.413320613193707	0.992995878418164	No
1319	Borcs8	ENSMUSG00000002345.18	protein_coding	-0.351202783340491	4.80483347426747	0.409580668112747	0.992995878418164	No
1320	Bpgm	ENSMUSG00000038871.5	protein_coding	0.527749773716996	5.97920038925734	0.139299822932592	0.881820743285505	No
1321	Bphl	ENSMUSG00000038286.11	protein_coding	-0.32141259717902	3.67510445503031	0.636148454441113	1	No
1322	Bpifb1	ENSMUSG00000027485.15	protein_coding	-3.50180561443043	2.91371273390182	0.224201800859365	0.945631346281385	No
1323	Bpnt1	ENSMUSG00000026617.16	protein_coding	-0.370961891801574	5.31743305952848	0.417693411116581	0.992995878418164	No
1324	Bptf	ENSMUSG00000040481.17	protein_coding	-0.0635866897266028	5.04309191250517	0.876325023134167	1	No
1325	Braf	ENSMUSG00000002413.15	protein_coding	-0.586051540312374	5.64642815079698	0.13963044475168	0.881820743285505	No
1326	Brap	ENSMUSG00000029458.14	protein_coding	-0.723309295112514	4.12284911190133	0.0658360853198053	0.756223570472375	No
1327	Brat1	ENSMUSG00000000148.17	protein_coding	-0.254694748702989	4.73359631964947	0.496034277849198	1	No
1328	Brca1	ENSMUSG00000017146.12	protein_coding	-0.143884587401598	4.48540864690406	0.872948462021203	1	No
1329	Brca2	ENSMUSG00000041147.10	protein_coding	0.432552006482568	3.92980695429282	0.457016066428823	1	No
1330	Brcc3	ENSMUSG00000031201.17	protein_coding	0.10361375476366	5.37544181433417	0.788320473323072	1	No
1331	Brd1	ENSMUSG00000022387.17	protein_coding	-0.163663848521807	4.21909441119498	0.685884826499587	1	No
1332	Brd2	ENSMUSG00000024335.20	protein_coding	-0.776655291868159	6.91621942684594	0.0408772626530222	0.624971346626234	No
1333	Brd3	ENSMUSG00000026918.16	protein_coding	0.0701518134723756	5.83984370734198	0.843372389073981	1	No
1334	Brd4	ENSMUSG00000024002.18	protein_coding	-0.115500649557732	5.34885687266508	0.769087302009004	1	No
1335	Brd7	ENSMUSG00000031660.13	protein_coding	-0.163447859141049	4.35514072549982	0.679216601430042	1	No
1336	Brd8	ENSMUSG00000003778.14	protein_coding	0.505887426609674	6.08128821966057	0.151927019936067	0.889914743846728	No
1337	Brd9	ENSMUSG00000057649.6	protein_coding	0.271208065237748	4.26536099334484	0.484610600862255	1	No
1338	Brf1	ENSMUSG00000011158.8	protein_coding	-0.392705991576194	3.20534928341473	0.396111730756737	0.992903952815084	No
1339	Brf2	ENSMUSG00000031487.5	protein_coding	-0.999122772879447	2.2857310530367	0.0695774424143945	0.767119867741074	No
1340	Bri3	ENSMUSG00000047843.16	protein_coding	0.492140090139388	3.13126339243547	0.295039586619655	0.966104336145476	No
1341	Bri3bp	ENSMUSG00000037905.13	protein_coding	0.468897363651764	7.23802657730484	0.176556522822734	0.909720527539843	No
1342	Brip1	ENSMUSG00000034329.16	protein_coding	0.707160620631606	4.57212223639788	0.284834479714466	0.962678155097588	No
1343	Brip1os	ENSMUSG00000085208.3	antisense	0.18424037656001	6.3634101464479	0.664267338546509	1	No
1344	Brix1	ENSMUSG00000022247.12	protein_coding	0.0253154087593576	6.64884920711836	0.941957178076158	1	No
1345	Brk1	ENSMUSG00000033940.8	protein_coding	0.0900609738511553	7.46262559085882	0.806911672470873	1	No
1346	Brms1	ENSMUSG00000080268.4	protein_coding	-0.442284553199121	5.66670719215821	0.215635552335295	0.935013228370025	No
1347	Brms1l	ENSMUSG00000012076.8	protein_coding	-0.275850797990326	4.08357623817633	0.50722529683196	1	No
1348	Brox	ENSMUSG00000046836.13	protein_coding	-0.220160311681286	5.88764048111303	0.535407446807786	1	No
1349	Brpf1	ENSMUSG00000001632.16	protein_coding	0.108452014025491	3.78846012999912	0.792406011504543	1	No
1350	Brpf3	ENSMUSG00000063952.16	protein_coding	-0.77214113482858	2.24772970005576	0.154781922585781	0.89531003679761	No
1351	Brwd1	ENSMUSG00000022914.17	protein_coding	-0.101427810438136	4.53658330436704	0.802094665086525	1	No
1352	Brwd3	ENSMUSG00000063663.11	protein_coding	-0.369727153922355	1.62696879954677	0.573687010673369	1	No
1353	Bscl2	ENSMUSG00000071657.12	protein_coding	0.771540786077293	1.80282451772421	0.241795910138639	0.951033412694249	No
1354	Bsdc1	ENSMUSG00000040859.14	protein_coding	-0.713763800576755	3.78872017045647	0.116086218110304	0.857736894798358	No
1355	Bsg	ENSMUSG00000023175.15	protein_coding	-0.0380376344663784	10.9184398336123	0.954465019256486	1	No
1356	Bsn	ENSMUSG00000032589.14	protein_coding	0.946368390202648	1.0924586177908	0.20863540049018	0.931511195985937	No
1357	Bst2	ENSMUSG00000046718.8	protein_coding	0.00735601358152372	3.82946076952467	1	1	No
1358	Btaf1	ENSMUSG00000040565.8	protein_coding	-1.13339461915821	4.3888082225045	0.121174797507775	0.862121767214816	No
1359	Btbd1	ENSMUSG00000025103.8	protein_coding	-0.100271182662902	3.49986222329116	0.852174882030824	1	No
1360	Btbd10	ENSMUSG00000038187.14	protein_coding	-0.172926708081042	5.84804715382376	0.660409789943081	1	No
1361	Btbd19	ENSMUSG00000073771.11	protein_coding	-0.110627725567084	2.69077524185919	0.854889958014448	1	No
1362	Btbd2	ENSMUSG00000003344.14	protein_coding	-0.177655945973056	2.22505576670432	0.783312704110042	1	No
1363	Btbd3	ENSMUSG00000062098.11	protein_coding	0.500553672676611	5.09153646986062	0.37024443103734	0.990250373889721	No
1364	Btbd6	ENSMUSG00000002803.14	protein_coding	-0.525192157613789	2.26822841626827	0.350542587963719	0.980331714503637	No
1365	Btbd7	ENSMUSG00000041702.7	protein_coding	-0.265299081270426	3.84225767091803	0.557874937039871	1	No
1366	Btbd9	ENSMUSG00000062202.14	protein_coding	-0.0916233530348917	4.60219573087641	0.812424154814462	1	No
1367	Btc	ENSMUSG00000082361.6	protein_coding	-1.29799157179247	3.14407859358595	0.0341279299172313	0.572484007484823	No
1368	Btd	ENSMUSG00000021900.10	protein_coding	-0.463492381661571	4.19324932433252	0.311984498492047	0.972336898320408	No
1369	Btf3	ENSMUSG00000021660.14	protein_coding	0.39380279085771	9.01969113537455	0.226985901909044	0.946238044010049	No
1370	Btf3l4	ENSMUSG00000028568.16	protein_coding	0.00905737903947345	5.37606210423786	0.986608340964154	1	No
1371	Btg1	ENSMUSG00000036478.8	protein_coding	-0.488351544669869	5.4507169667026	0.216305147152275	0.936126400201674	No
1372	Btg2	ENSMUSG00000020423.6	protein_coding	-0.411170337882222	4.9720053305794	0.332392032040496	0.974158006847916	No
1373	Btg3	ENSMUSG00000022863.15	protein_coding	-0.0992587134730764	2.0683452315897	0.902999560245597	1	No
1374	Btn1a1	ENSMUSG00000000706.16	protein_coding	-2.63744392994204	0.379913008195733	0.0103866747924022	0.322485784314092	No
1375	Btrc	ENSMUSG00000025217.15	protein_coding	-0.365908896758237	4.93809413520719	0.371660438975117	0.990539598899004	No
1376	Bub1	ENSMUSG00000027379.13	protein_coding	0.52553797282219	5.66547742523718	0.514324110843501	1	No
1377	Bub1b	ENSMUSG00000040084.9	protein_coding	1.06158597693407	6.52503387323344	0.267576572568014	0.9607094211222	No
1378	Bub3	ENSMUSG00000066979.6	protein_coding	0.654617039087272	8.30194939222832	0.0746211747678159	0.783289166097451	No
1379	Bud13	ENSMUSG00000032077.5	protein_coding	-0.38577801822805	4.00234341486733	0.373099759031822	0.990841596602172	No
1380	Bud23	ENSMUSG00000005378.17	protein_coding	-0.300466729525827	6.14735323376015	0.386281357597485	0.990841596602172	No
1381	Bud31	ENSMUSG00000038722.17	protein_coding	0.133986113302474	7.63067270921466	0.683122409778734	1	No
1382	Bvht	ENSMUSG00000098098.7	lincRNA	-0.564860191379073	1.52156613952451	0.405889735685051	0.992985775735057	No
1383	Bysl	ENSMUSG00000023988.8	protein_coding	-0.273654174383024	6.14813704537304	0.572183402623948	1	No
1384	Bzw1	ENSMUSG00000051223.14	protein_coding	0.160050961688268	9.23495502574426	0.643049352025378	1	No
1385	Bzw2	ENSMUSG00000020547.5	protein_coding	0.563611320127906	7.24638589136371	0.0900975385162055	0.814994296858153	No
1386	C030006K11Rik	ENSMUSG00000116138.1	protein_coding	-0.909790742196724	1.77851522593742	0.140604932506195	0.883553115442664	No
1387	C130021I20Rik	ENSMUSG00000052951.5	antisense	0.627338914257249	0.656826949733322	0.538359127164927	1	No
1388	C130036L24Rik	ENSMUSG00000073627.7	processed_transcript	-0.221994681861678	0.994894187513651	0.843700361502101	1	No
1389	C130071C03Rik	ENSMUSG00000050334.12	lincRNA	-0.0309112881405554	2.77917048709011	0.983212123702367	1	No
1390	C1d	ENSMUSG00000000581.8	protein_coding	-0.0204628745590525	5.71775631018567	0.955913841713457	1	No
1391	C1galt1	ENSMUSG00000042460.5	protein_coding	-1.27209547510715	3.9482775750758	0.0104246034392045	0.322485784314092	No
1392	C1galt1c1	ENSMUSG00000048970.9	protein_coding	-0.768249185995538	5.17024448570042	0.066619907825321	0.756757764754996	No
1393	C1qbp	ENSMUSG00000018446.8	protein_coding	0.204138698370287	7.83644091535048	0.598234114667124	1	No
1394	C1qtnf1	ENSMUSG00000017446.14	protein_coding	0.990148462109206	7.79270736026821	0.0059050164019805	0.227601117629734	No
1395	C1ra	ENSMUSG00000055172.10	protein_coding	0.988059176115247	1.74721582929135	0.132569253156892	0.871748775655864	No
1396	C1s1	ENSMUSG00000038521.17	protein_coding	2.19555925606068	0.679701651537483	0.0294228468965091	0.538329347561952	No
1397	C230062I16Rik	ENSMUSG00000063623.3	processed_transcript	-0.0156668719194998	4.80655588110757	0.974954513778037	1	No
1398	C2cd2	ENSMUSG00000045975.8	protein_coding	0.426990230996248	2.77298710690491	0.506881952561947	1	No
1399	C2cd2l	ENSMUSG00000032120.11	protein_coding	-0.66080279187118	3.23824028297941	0.210763756765014	0.932118953981179	No
1400	C2cd3	ENSMUSG00000047248.20	protein_coding	0.0384672259555988	4.49528138881614	0.935614884505121	1	No
1401	C2cd5	ENSMUSG00000030279.15	protein_coding	0.374555816247117	4.25181827605416	0.372096907260633	0.990539598899004	No
1402	C3	ENSMUSG00000024164.15	protein_coding	3.02494748627379	6.20402902365278	2.26983210203238e-12	5.40674006704112e-09	Up
1403	C330007P06Rik	ENSMUSG00000006423.15	protein_coding	-0.102503865789255	5.63249266177796	0.773515340503765	1	No
1404	C330018D20Rik	ENSMUSG00000024592.15	protein_coding	-0.184457361057842	3.93903993504478	0.690201901066117	1	No
1405	C430049B03Rik	ENSMUSG00000087365.7	processed_transcript	-1.06644437468528	0.876109511711776	0.282318904253512	0.962678155097588	No
1406	C630043F03Rik	ENSMUSG00000084910.1	processed_transcript	0.633412230215824	0.978991164279659	0.462454221921546	1	No
1407	C730034F03Rik	ENSMUSG00000079242.2	protein_coding	0.101116410246577	0.734080466273262	0.928156211309166	1	No
1408	C77080	ENSMUSG00000050390.12	protein_coding	-0.0796565994810602	4.4410951696565	0.863654962542304	1	No
1409	C87436	ENSMUSG00000046679.16	protein_coding	-0.199431272213686	4.00572689648451	0.63573651609828	1	No
1410	C920009B18Rik	ENSMUSG00000097352.7	transcribed_unprocessed_pseudogene	-0.261101563579644	3.82411773667475	0.609142951066872	1	No
1411	C9orf72	ENSMUSG00000028300.14	protein_coding	-0.403519245003253	4.02607773394616	0.354955510015479	0.982230512147851	No
1412	CAAA01066123.1	ENSMUSG00000118181.1	processed_transcript	0.00625719115300408	3.30929242015849	1	1	No
1413	Caap1	ENSMUSG00000028578.8	protein_coding	0.659118209286494	0.993291607060612	0.42086437188568	0.99351970289485	No
1414	Cab39	ENSMUSG00000036707.16	protein_coding	-0.319156353886666	3.60870440831395	0.449259701098882	1	No
1415	Cab39l	ENSMUSG00000021981.10	protein_coding	-0.226181574011143	5.60072471619208	0.530554804480342	1	No
1416	Cabin1	ENSMUSG00000020196.10	protein_coding	-0.0819368634470622	5.3477758092204	0.86323592390324	1	No
1417	Cables2	ENSMUSG00000038990.14	protein_coding	0.104290863260282	2.33860244675442	0.883613509549864	1	No
1418	Cacfd1	ENSMUSG00000015488.14	protein_coding	-0.567342584296577	4.85775207564497	0.159882947066443	0.899607330596891	No
1419	Cacnb1	ENSMUSG00000020882.17	protein_coding	-0.561618827888197	0.637102773219029	0.630030873416054	1	No
1420	Cacnb3	ENSMUSG00000003352.14	protein_coding	-0.0247729566063845	6.52279302132601	0.952567171510207	1	No
1421	Cactin	ENSMUSG00000034889.8	protein_coding	-0.676543769239703	5.20273439314677	0.191236336494026	0.919835144030172	No
1422	Cacul1	ENSMUSG00000033417.16	protein_coding	-0.706013966683053	5.85153720552738	0.120094888586302	0.860090272437073	No
1423	Cacybp	ENSMUSG00000014226.10	protein_coding	0.333306662154692	8.19337116482878	0.36656491394685	0.988539813078904	No
1424	Cad	ENSMUSG00000013629.16	protein_coding	-0.565823675458419	6.57309377504673	0.369164287395565	0.990166398706722	No
1425	Cadm1	ENSMUSG00000032076.19	protein_coding	-0.059039049974573	6.43414861438568	0.882393739234234	1	No
1426	Cadm4	ENSMUSG00000054793.8	protein_coding	0.413510681697608	0.561362940580219	0.677150711772495	1	No
1427	Calcoco1	ENSMUSG00000023055.10	protein_coding	-0.966543339569162	4.7436059219944	0.0937143927161829	0.819114178592915	No
1428	Cald1	ENSMUSG00000029761.16	protein_coding	0.421509284527652	8.98439431528481	0.237287818184666	0.948383107489599	No
1429	Calhm5	ENSMUSG00000049872.8	protein_coding	0.362045013189881	2.31094805723857	0.540779745018338	1	No
1430	Calm1	ENSMUSG00000001175.14	protein_coding	0.374753098969171	9.17857941834277	0.340283051875876	0.975743000093523	No
1431	Calm2	ENSMUSG00000036438.13	protein_coding	0.465066646336739	10.6597123776595	0.233989394312078	0.948383107489599	No
1432	Calm3	ENSMUSG00000019370.10	protein_coding	0.166713188912217	6.1229933901117	0.634197224877414	1	No
1433	Calr	ENSMUSG00000003814.8	protein_coding	-0.0384203929225794	10.1394858548303	0.907784471050572	1	No
1434	Calr3	ENSMUSG00000019732.14	protein_coding	-0.0407817889328947	0.959708756988884	1	1	No
1435	Calu	ENSMUSG00000029767.16	protein_coding	0.506117437181713	10.5521702657496	0.134898805193033	0.876484792512498	No
1436	Camk1	ENSMUSG00000030272.15	protein_coding	-0.729356654361144	6.00713782969119	0.215153366057018	0.935013228370025	No
1437	Camk1d	ENSMUSG00000039145.16	protein_coding	-0.816647999417079	3.78043691389186	0.087887984256544	0.812690910322545	No
1438	Camk2a	ENSMUSG00000024617.16	protein_coding	3.08807165891176	0.686063140590866	0.00256808397587742	0.127441167302917	No
1439	Camk2b	ENSMUSG00000057897.14	protein_coding	0.431573306419543	1.21558977759626	0.608920066247422	1	No
1440	Camk2d	ENSMUSG00000053819.16	protein_coding	-0.261803399657036	5.00112446434248	0.479434327934764	1	No
1441	Camk2g	ENSMUSG00000021820.18	protein_coding	-0.482823358569564	4.94281443524327	0.195553958404155	0.923177171525914	No
1442	Camk2n1	ENSMUSG00000046447.3	protein_coding	1.55472990855599	0.533455551977069	0.212086668734279	0.933332800431401	No
1443	Camk2n2	ENSMUSG00000051146.2	protein_coding	0.762956829913006	0.346272728322294	0.354349897283382	0.981609334213816	No
1444	Camkk1	ENSMUSG00000020785.17	protein_coding	-0.538379061853109	3.44060023310488	0.316893238073728	0.972336898320408	No
1445	Camkk2	ENSMUSG00000029471.13	protein_coding	0.459115965007514	4.29262191001996	0.225188428775858	0.945631346281385	No
1446	Camkmt	ENSMUSG00000071037.6	protein_coding	-0.661213965659674	2.48568366681511	0.246386917651627	0.958350159774943	No
1447	Caml	ENSMUSG00000021501.4	protein_coding	-0.168753490928197	5.10151300391201	0.673444363782184	1	No
1448	Camsap1	ENSMUSG00000026933.17	protein_coding	-0.164698395828369	4.41411247090816	0.72566946227339	1	No
1449	Camsap2	ENSMUSG00000041570.14	protein_coding	-0.982452762475462	3.53882289533199	0.0415005592152313	0.628844351467436	No
1450	Camsap3	ENSMUSG00000044433.16	protein_coding	0.51564259045422	2.70653747260218	0.288481213725628	0.962678155097588	No
1451	Camta1	ENSMUSG00000014592.20	protein_coding	0.383493582901354	1.9489384542696	0.524722197295853	1	No
1452	Camta2	ENSMUSG00000040712.16	protein_coding	-0.931454486120183	3.11510924402589	0.0573392913545987	0.713596968447386	No
1453	Cand1	ENSMUSG00000020114.12	protein_coding	-0.614552769635226	6.63592587636723	0.246733723894668	0.958719288726109	No
1454	Cand2	ENSMUSG00000030319.8	protein_coding	0.139779475631955	4.55067713431514	0.734591155316319	1	No
1455	Cant1	ENSMUSG00000025575.14	protein_coding	-0.341300199208641	8.77846316809871	0.340892764130731	0.976336179075756	No
1456	Canx	ENSMUSG00000020368.15	protein_coding	0.192162517312574	9.40099911932528	0.615379250322908	1	No
1457	Cap1	ENSMUSG00000028656.14	protein_coding	-0.307604519293483	7.19672599093389	0.367826682302086	0.989415261290794	No
1458	Capg	ENSMUSG00000056737.14	protein_coding	0.611670922324902	9.6112579054321	0.24991591288133	0.958719288726109	No
1459	Capn1	ENSMUSG00000024942.17	protein_coding	-0.579698169925387	2.86639664430465	0.243297215721249	0.952363871949124	No
1460	Capn10	ENSMUSG00000026270.11	protein_coding	-0.236878449280941	4.55827712868859	0.53534488911104	1	No
1461	Capn15	ENSMUSG00000037326.10	protein_coding	-0.159711366256472	3.37501478041379	0.794244045862303	1	No
1462	Capn2	ENSMUSG00000026509.15	protein_coding	-0.0217757755402383	7.64037477505724	0.951830613467299	1	No
1463	Capn5	ENSMUSG00000035547.14	protein_coding	0.42251871297429	5.34138046321364	0.322998057000732	0.972336898320408	No
1464	Capn6	ENSMUSG00000067276.5	protein_coding	1.58098625710759	3.53547539882025	0.109522935355046	0.84929310629627	No
1465	Capn7	ENSMUSG00000021893.14	protein_coding	-0.776851741767516	5.09509392931259	0.0401316245891988	0.622086701533835	No
1466	Capns1	ENSMUSG00000001794.13	protein_coding	0.110958044303715	5.6069394329918	0.838241359305747	1	No
1467	Caprin1	ENSMUSG00000027184.14	protein_coding	-0.0130914775852152	8.8935905581185	0.973002067353977	1	No
1468	Caprin2	ENSMUSG00000030309.16	protein_coding	-0.458367898507122	2.00313292536848	0.438428885428343	1	No
1469	Capsl	ENSMUSG00000039676.4	protein_coding	-0.370036998117284	1.52325639493845	0.614702128003668	1	No
1470	Capza1	ENSMUSG00000070372.11	protein_coding	-0.0958423951636314	7.3995407859103	0.778072169507881	1	No
1471	Capza2	ENSMUSG00000015733.13	protein_coding	0.143942936551116	9.0325285419355	0.661184366531285	1	No
1472	Capzb	ENSMUSG00000028745.18	protein_coding	0.0291325865804161	7.18205170997425	0.931766495166884	1	No
1473	Car12	ENSMUSG00000032373.15	protein_coding	0.872524404598289	5.25841303965536	0.421641012416101	0.993808492365682	No
1474	Car13	ENSMUSG00000027555.8	protein_coding	-0.857151235202687	5.96284294297707	0.0425067577373201	0.634812644366829	No
1475	Car5b	ENSMUSG00000031373.4	protein_coding	0.103865992098389	4.79721646102654	0.820652083992866	1	No
1476	Car6	ENSMUSG00000028972.11	protein_coding	1.74158367299949	1.28353039786336	0.281825113844202	0.962678155097588	No
1477	Car9	ENSMUSG00000028463.14	protein_coding	-0.348044840556947	3.23672586693948	0.745008670426986	1	No
1478	Card10	ENSMUSG00000033170.14	protein_coding	-0.512889255979931	4.7154207596995	0.189094834946357	0.917146219039735	No
1479	Card19	ENSMUSG00000037960.11	protein_coding	-0.160210695073835	5.65521751573556	0.725807621299185	1	No
1480	Card6	ENSMUSG00000041849.7	protein_coding	-0.719746715650779	3.44334495746042	0.10997120673129	0.849300767036583	No
1481	Carf	ENSMUSG00000026017.13	protein_coding	-0.461511988709222	1.91633942349971	0.460696709078618	1	No
1482	Carhsp1	ENSMUSG00000008393.9	protein_coding	-0.0399980758391892	7.39110756257993	0.916682749392513	1	No
1483	Carm1	ENSMUSG00000032185.15	protein_coding	-0.156448188840604	4.07500166673958	0.745626275821539	1	No
1484	Carmil1	ENSMUSG00000021338.17	protein_coding	0.369395147736834	5.01552764102072	0.384273065997942	0.990841596602172	No
1485	Carnmt1	ENSMUSG00000024726.10	protein_coding	0.0658105386687954	2.79179998544766	0.916737538012969	1	No
1486	Carns1	ENSMUSG00000075289.5	protein_coding	0.150706957425128	3.14681424787906	0.748377102542326	1	No
1487	Cars	ENSMUSG00000010755.17	protein_coding	0.527141619564979	7.48476825037333	0.200406873771745	0.928733800241824	No
1488	Cars2	ENSMUSG00000056228.10	protein_coding	-0.184659555775651	4.09063894149889	0.642402933403755	1	No
1489	Casc3	ENSMUSG00000078676.9	protein_coding	-0.315636947995382	2.94012482169448	0.57473705534143	1	No
1490	Casd1	ENSMUSG00000015189.12	protein_coding	-0.118444625023097	3.83612064637523	0.783299781296271	1	No
1491	Cask	ENSMUSG00000031012.17	protein_coding	-0.0447829841077042	4.23068577228453	0.927818844212858	1	No
1492	Caskin2	ENSMUSG00000034471.12	protein_coding	-0.419640118650946	5.95517260113948	0.326234949260147	0.972336898320408	No
1493	Casp1	ENSMUSG00000025888.5	protein_coding	0.574997024520675	5.13318517287455	0.346988971117267	0.980331714503637	No
1494	Casp12	ENSMUSG00000025887.10	protein_coding	0.634613438516996	4.63549997645088	0.286676202916824	0.962678155097588	No
1495	Casp2	ENSMUSG00000029863.13	protein_coding	0.324817482229931	4.07479069911569	0.431472226633737	0.99641430173161	No
1496	Casp3	ENSMUSG00000031628.9	protein_coding	1.38668284685331	7.66125347524706	3.10007261432217e-05	0.00498944119413203	No
1497	Casp4	ENSMUSG00000033538.13	protein_coding	1.753784117697	1.32865521504748	0.0787275730040784	0.79193023182312	No
1498	Casp6	ENSMUSG00000027997.9	protein_coding	-0.510179580683678	5.31672126083809	0.257198084096964	0.958719288726109	No
1499	Casp7	ENSMUSG00000025076.10	protein_coding	0.0788264009343015	4.15982644370044	0.861089302622465	1	No
1500	Casp8	ENSMUSG00000026029.14	protein_coding	0.0611530273209534	5.30881229730884	0.869335068806648	1	No
1501	Casp8ap2	ENSMUSG00000028282.12	protein_coding	0.271630531541186	4.79792634763742	0.596827123922162	1	No
1502	Casp9	ENSMUSG00000028914.13	protein_coding	0.109991245168754	3.87780979084597	0.84252088607621	1	No
1503	Casq2	ENSMUSG00000027861.13	protein_coding	-1.49539849755306	1.183364645822	0.0902705579548011	0.814994296858153	No
1504	Cast	ENSMUSG00000021585.10	protein_coding	-0.0566576514649602	6.85387662843875	0.883239583481243	1	No
1505	Castor1	ENSMUSG00000020424.3	protein_coding	-0.0277200401781889	2.01003621280655	0.999999999999999	1	No
1506	Castor2	ENSMUSG00000015944.9	protein_coding	-2.30324114667929	2.1931730364623	0.000655407476507797	0.0528748453589464	No
1507	Casz1	ENSMUSG00000028977.16	protein_coding	-0.428428426691019	1.55202660580088	0.590887388623646	1	No
1508	Cat	ENSMUSG00000027187.10	protein_coding	0.196536102427891	6.87274863035164	0.560314005695061	1	No
1509	Catsper2	ENSMUSG00000033486.14	protein_coding	-0.110120180280753	0.618840150339749	0.927782767997064	1	No
1510	Cav1	ENSMUSG00000007655.16	protein_coding	-0.717882632717125	5.51569872126406	0.0991027395521294	0.831206780328071	No
1511	Cav2	ENSMUSG00000000058.6	protein_coding	-0.179513279714616	7.02259936954153	0.72829435366797	1	No
1512	Cavin1	ENSMUSG00000004044.9	protein_coding	0.635070084992165	1.43276408356901	0.35996086430045	0.982995366524754	No
1513	Cavin2	ENSMUSG00000045954.7	protein_coding	1.33938254585829	6.5088235775336	0.000382392906930659	0.0358606261538909	No
1514	Cbarp	ENSMUSG00000035640.18	protein_coding	-0.875196428896152	0.887346508479539	0.408903934413367	0.992995878418164	No
1515	Cbfa2t2	ENSMUSG00000038533.15	protein_coding	-0.256702956226584	4.85728040731014	0.523511108036666	1	No
1516	Cbfb	ENSMUSG00000031885.14	protein_coding	-0.0259437951222436	4.48189821104993	0.957629610295222	1	No
1517	Cbl	ENSMUSG00000034342.9	protein_coding	-0.288710312534629	5.43678951766631	0.505378466827035	1	No
1518	Cblb	ENSMUSG00000022637.11	protein_coding	-0.987630950956347	4.46178254153542	0.0103365781916956	0.322273943097108	No
1519	Cblc	ENSMUSG00000040525.13	protein_coding	1.20550389149562	4.63898903537528	0.00270253220728102	0.132457442751922	No
1520	Cbll1	ENSMUSG00000020659.16	protein_coding	-0.502081628987458	4.1744037732743	0.223460552074934	0.945631346281385	No
1521	Cbr1	ENSMUSG00000051483.9	protein_coding	-0.0296645181864774	4.25885829284839	0.95579058836089	1	No
1522	Cbr2	ENSMUSG00000025150.10	protein_coding	3.57630576940296	4.63009364866189	1.14797715267432e-10	1.36724078883511e-07	Up
1523	Cbr3	ENSMUSG00000022947.8	protein_coding	-0.177093158960332	2.45839708814251	0.794848099554039	1	No
1524	Cbr4	ENSMUSG00000031641.14	protein_coding	-0.166296843168791	3.36473197370265	0.722074252926014	1	No
1525	Cbs	ENSMUSG00000024039.15	protein_coding	-2.0322284778145	1.10440730107125	0.0406822587741848	0.624971346626234	No
1526	Cbwd1	ENSMUSG00000024878.9	protein_coding	-0.479764666795115	3.90444980567133	0.239345588308989	0.949885357134309	No
1527	Cbx1	ENSMUSG00000018666.13	protein_coding	0.406579832601176	5.39721681365776	0.273388179071619	0.962678155097588	No
1528	Cbx2	ENSMUSG00000025577.7	protein_coding	0.0290641370542658	6.6643749295142	0.944796718414801	1	No
1529	Cbx3	ENSMUSG00000029836.15	protein_coding	0.458607475240652	7.33670841895454	0.286001758789402	0.962678155097588	No
1530	Cbx4	ENSMUSG00000039989.7	protein_coding	0.13853307540508	4.17258898749541	0.785228067966723	1	No
1531	Cbx5	ENSMUSG00000009575.14	protein_coding	-0.100174550523803	7.62998934303089	0.814388616825753	1	No
1532	Cbx6	ENSMUSG00000089715.12	protein_coding	-0.249995826625143	5.40369881347981	0.537747329596164	1	No
1533	Cbx7	ENSMUSG00000053411.16	protein_coding	-0.242107164576756	1.30385953351273	0.750770924536938	1	No
1534	Cbx8	ENSMUSG00000025578.9	protein_coding	-0.329286502578172	5.57950805260752	0.393872327536256	0.992903952815084	No
1535	Cby1	ENSMUSG00000022428.8	protein_coding	-0.171417819703082	4.84545907549065	0.658867149540394	1	No
1536	Cc2d1a	ENSMUSG00000036686.16	protein_coding	-0.156706295045415	3.63514879544311	0.744695809021236	1	No
1537	Cc2d1b	ENSMUSG00000028582.14	protein_coding	-0.27854183257234	5.52467304957161	0.498318909177816	1	No
1538	Cc2d2a	ENSMUSG00000039765.15	protein_coding	-0.153425252611539	3.24941658601904	0.744375474603024	1	No
1539	Ccar1	ENSMUSG00000020074.7	protein_coding	0.18283593415626	6.74052525030847	0.615670281810329	1	No
1540	Ccar2	ENSMUSG00000033712.6	protein_coding	-0.0884048448884571	4.51441761470927	0.824255894895348	1	No
1541	Ccbe1	ENSMUSG00000046318.16	protein_coding	-3.69954052950912	3.40558743580753	0.00443372859149981	0.18926776890596	No
1542	Ccdc102a	ENSMUSG00000063605.5	protein_coding	0.350689274562991	2.9662374661591	0.462725237452223	1	No
1543	Ccdc103	ENSMUSG00000020930.9	protein_coding	0.598955242013359	0.8941920677578	0.524360884897085	1	No
1544	Ccdc107	ENSMUSG00000028461.12	protein_coding	-0.177437493323889	4.72750463111613	0.695789037456847	1	No
1545	Ccdc112	ENSMUSG00000071855.5	protein_coding	0.164345143105818	0.99024939298409	0.869529420922773	1	No
1546	Ccdc115	ENSMUSG00000042111.9	protein_coding	-0.275500131139331	4.76913282986784	0.518605256377924	1	No
1547	Ccdc117	ENSMUSG00000020482.4	protein_coding	-0.493372855620686	2.64628776308691	0.367204032995442	0.988707409139146	No
1548	Ccdc12	ENSMUSG00000019659.8	protein_coding	0.0755555892425897	4.99896472048699	0.840876433137235	1	No
1549	Ccdc120	ENSMUSG00000031150.13	protein_coding	-0.143796915349575	4.6003173066029	0.704795545185033	1	No
1550	Ccdc122	ENSMUSG00000034795.14	protein_coding	0.630208423707134	0.964528472072851	0.482756089391079	1	No
1551	Ccdc124	ENSMUSG00000007721.6	protein_coding	-0.211981828389267	6.65132952508537	0.529801414464471	1	No
1552	Ccdc125	ENSMUSG00000048924.14	protein_coding	-0.0550760720132682	2.08444179252763	0.966942201408745	1	No
1553	Ccdc126	ENSMUSG00000050786.8	protein_coding	0.436043031638446	5.6142090222056	0.26505955918738	0.958719288726109	No
1554	Ccdc127	ENSMUSG00000021578.17	protein_coding	-0.176886783214118	6.26026060033338	0.61148948269578	1	No
1555	Ccdc13	ENSMUSG00000079235.10	protein_coding	-0.828507138607702	1.39809707545824	0.659441403207171	1	No
1556	Ccdc130	ENSMUSG00000004994.12	protein_coding	-0.684295762130013	3.19836571481681	0.202435883878998	0.930418103929762	No
1557	Ccdc134	ENSMUSG00000068114.7	protein_coding	-0.127782400685672	2.92441100026551	0.82301194281092	1	No
1558	Ccdc136	ENSMUSG00000029769.16	protein_coding	-0.422989973607308	1.96007060377871	0.547410575674301	1	No
1559	Ccdc137	ENSMUSG00000049957.14	protein_coding	-0.47532607598677	3.62271385323862	0.255283409645203	0.958719288726109	No
1560	Ccdc138	ENSMUSG00000038010.9	protein_coding	0.645569653756234	1.92871496105992	0.305870915566639	0.971231627286331	No
1561	Ccdc14	ENSMUSG00000022833.7	protein_coding	0.324252929779307	3.1616189645051	0.510131573837146	1	No
1562	Ccdc149	ENSMUSG00000045790.10	protein_coding	0.199720780221141	0.547916620806733	0.926650383665169	1	No
1563	Ccdc15	ENSMUSG00000034303.7	protein_coding	-0.000977304213846165	1.86431964095566	1	1	No
1564	Ccdc157	ENSMUSG00000051427.14	protein_coding	-0.47444390829453	3.05840362149002	0.313119047407235	0.972336898320408	No
1565	Ccdc159	ENSMUSG00000006241.16	protein_coding	-0.105734993504941	1.05258052085198	0.959789537364885	1	No
1566	Ccdc163	ENSMUSG00000028689.14	protein_coding	0.704383821259688	1.76258233617695	0.262071743678184	0.958719288726109	No
1567	Ccdc167	ENSMUSG00000024018.18	protein_coding	0.275810011449273	3.27331931312785	0.540562210035664	1	No
1568	Ccdc173	ENSMUSG00000070883.3	protein_coding	0.13253234334466	0.955289705567873	0.949092540993356	1	No
1569	Ccdc174	ENSMUSG00000034083.16	protein_coding	-0.251430872679225	3.33493482611595	0.585180270259379	1	No
1570	Ccdc18	ENSMUSG00000056531.11	protein_coding	0.976395093946133	1.96254997790863	0.194047370439894	0.923099409061174	No
1571	Ccdc181	ENSMUSG00000026578.6	protein_coding	0.0153858860884779	3.52274107983903	0.985845977378693	1	No
1572	Ccdc186	ENSMUSG00000035173.14	protein_coding	-0.391551121604529	4.46593427218107	0.41491039077666	0.992995878418164	No
1573	Ccdc189	ENSMUSG00000057176.4	protein_coding	-0.669958123027413	3.07737892311338	0.359568254747146	0.982995366524754	No
1574	Ccdc191	ENSMUSG00000022701.18	protein_coding	-0.110578986532042	2.35301265383433	0.909895760079309	1	No
1575	Ccdc22	ENSMUSG00000031143.4	protein_coding	0.175597883592287	4.93975591950495	0.649780862740988	1	No
1576	Ccdc25	ENSMUSG00000022035.6	protein_coding	-0.275310175588043	5.31378476011676	0.464580942071106	1	No
1577	Ccdc28a	ENSMUSG00000059554.12	protein_coding	-1.0016820381303	1.97235091367922	0.0912524100081424	0.816932635751503	No
1578	Ccdc32	ENSMUSG00000039983.13	protein_coding	-0.179374266980662	3.73205577433784	0.692940966001865	1	No
1579	Ccdc34	ENSMUSG00000027160.16	protein_coding	0.974692657584374	5.38276196340152	0.0143004949498384	0.387970147727962	No
1580	Ccdc43	ENSMUSG00000020925.16	protein_coding	-0.171516255513454	5.47585372341406	0.636182210159294	1	No
1581	Ccdc47	ENSMUSG00000078622.8	protein_coding	-0.415586228180208	7.75639273089054	0.204372552067261	0.931511195985937	No
1582	Ccdc50	ENSMUSG00000038127.14	protein_coding	-0.205887186417942	6.07468050273602	0.654346990551404	1	No
1583	Ccdc51	ENSMUSG00000025645.8	protein_coding	-0.40590506483001	3.25407285102161	0.380584671401378	0.990841596602172	No
1584	Ccdc57	ENSMUSG00000048445.6	protein_coding	-0.190889434531487	1.85532484976802	0.796130561123627	1	No
1585	Ccdc58	ENSMUSG00000075229.11	protein_coding	0.0486637758345079	5.02238707992956	0.910444615686179	1	No
1586	Ccdc59	ENSMUSG00000019897.8	protein_coding	0.0735174429525318	4.8052964957985	0.849668901485268	1	No
1587	Ccdc6	ENSMUSG00000048701.13	protein_coding	-0.376367559144507	5.39749518520889	0.301592958759224	0.969596353085341	No
1588	Ccdc61	ENSMUSG00000074358.9	protein_coding	0.539421525267533	4.61481652270194	0.151172921982641	0.888243463647388	No
1589	Ccdc62	ENSMUSG00000061882.12	protein_coding	-0.199148619490452	0.623105887562273	0.857952584735007	1	No
1590	Ccdc65	ENSMUSG00000003354.6	protein_coding	0.811488008529314	0.935207612475678	0.259425445595052	0.958719288726109	No
1591	Ccdc66	ENSMUSG00000046753.10	protein_coding	-0.779445252262991	3.93452218424419	0.0835108899911885	0.803397242999395	No
1592	Ccdc68	ENSMUSG00000038903.13	protein_coding	0.97705968671015	3.63138995445057	0.122059223636074	0.862358203532342	No
1593	Ccdc71	ENSMUSG00000049305.6	protein_coding	-0.429267888439195	5.55388533355814	0.268873110090891	0.961956543792201	No
1594	Ccdc77	ENSMUSG00000030177.14	protein_coding	0.72265487390541	3.25371059633945	0.121330022475438	0.862196042769971	No
1595	Ccdc82	ENSMUSG00000079084.10	protein_coding	-0.167475499233973	3.20086379735911	0.721875412735036	1	No
1596	Ccdc84	ENSMUSG00000043923.8	protein_coding	0.0363554375168554	2.64774373534193	0.950693399114145	1	No
1597	Ccdc85b	ENSMUSG00000095098.2	protein_coding	-1.00829786662699	5.93378644831391	0.0193762806665561	0.440293633220549	No
1598	Ccdc85c	ENSMUSG00000084883.2	protein_coding	0.763673241615344	1.49885228446749	0.265897884586292	0.958719288726109	No
1599	Ccdc86	ENSMUSG00000024732.7	protein_coding	0.0469638201911825	6.06269730281262	0.915466586784694	1	No
1600	Ccdc88a	ENSMUSG00000032740.16	protein_coding	-0.239300817297515	4.49656427410611	0.594391420688542	1	No
1601	Ccdc88c	ENSMUSG00000021182.16	protein_coding	0.32951250386965	3.03831748794101	0.633998586918916	1	No
1602	Ccdc9	ENSMUSG00000041375.18	protein_coding	0.375901171008351	0.85876263071014	0.639974400078592	1	No
1603	Ccdc90b	ENSMUSG00000030613.13	protein_coding	-0.4232257140062	4.80223144864458	0.348077235817042	0.980331714503637	No
1604	Ccdc91	ENSMUSG00000030301.17	protein_coding	-0.668711481506176	4.78702927557171	0.133798942852543	0.874304820610262	No
1605	Ccdc92	ENSMUSG00000037979.13	protein_coding	-0.690970583171606	4.0848084983118	0.196120016787521	0.923236916972085	No
1606	Ccdc93	ENSMUSG00000026339.18	protein_coding	-0.239331920984135	4.10126259858925	0.613491487582931	1	No
1607	Ccdc96	ENSMUSG00000050677.2	protein_coding	-0.576133019108869	1.17295566371007	0.466463067023214	1	No
1608	Ccdc97	ENSMUSG00000002608.8	protein_coding	-0.317409846152983	5.01311131531002	0.426233691024808	0.995092770338155	No
1609	Ccdc9b	ENSMUSG00000045838.8	protein_coding	-0.73625394093915	3.63178645235854	0.0820314663212544	0.799362153083912	No
1610	Cchcr1	ENSMUSG00000040312.14	protein_coding	0.575233291001091	3.79859315483129	0.156715173096598	0.898208715871263	No
1611	Ccl2	ENSMUSG00000035385.5	protein_coding	0.999831066144335	4.20222221513883	0.0837110416742773	0.8036211283354	No
1612	Ccl20	ENSMUSG00000026166.14	protein_coding	4.3626816792565	2.18922701656449	6.96057958540579e-09	4.36318436116753e-06	Up
1613	Ccl25	ENSMUSG00000023235.14	protein_coding	-0.483860745614859	2.84860107625929	0.335686343178978	0.974158006847916	No
1614	Ccl27a	ENSMUSG00000073888.13	protein_coding	0.00826324808232728	1.13906686799626	1	1	No
1615	Ccl5	ENSMUSG00000035042.2	protein_coding	-1.40261208334407	2.18134531661105	0.092215232757569	0.819114178592915	No
1616	Ccl7	ENSMUSG00000035373.2	protein_coding	0.445360430785723	1.8312793681863	0.485951816186432	1	No
1617	Ccl9	ENSMUSG00000019122.8	protein_coding	3.02815609666436	2.91289391146937	1.12962355867534e-05	0.00236031869891637	Up
1618	Ccm2	ENSMUSG00000000378.15	protein_coding	-0.177217639457157	5.18473630710174	0.746286320762573	1	No
1619	Ccn1	ENSMUSG00000028195.4	protein_coding	-1.29081873380232	9.52117840567251	0.0555365261380153	0.709699599038372	No
1620	Ccn2	ENSMUSG00000019997.11	protein_coding	-1.09825467241753	7.2124940921121	0.125575703818032	0.864623529207875	No
1621	Ccn4	ENSMUSG00000005124.10	protein_coding	-0.553494555697882	3.1029944181227	0.473172109507864	1	No
1622	Ccn5	ENSMUSG00000027656.7	protein_coding	0.584934357113942	5.86329405821315	0.129952616284848	0.871748775655864	No
1623	Ccna2	ENSMUSG00000027715.9	protein_coding	0.944636835028992	8.42126852611237	0.251647892691666	0.958719288726109	No
1624	Ccnb1	ENSMUSG00000041431.16	protein_coding	1.02444750884277	8.03603274856104	0.282694619466215	0.962678155097588	No
1625	Ccnb1-ps	ENSMUSG00000048574.9	processed_pseudogene	1.58253074683652	1.67637442067119	0.275897030625981	0.962678155097588	No
1626	Ccnb2	ENSMUSG00000032218.7	protein_coding	0.965889228720825	5.58849760022108	0.316749888748508	0.972336898320408	No
1627	Ccnc	ENSMUSG00000028252.20	protein_coding	-0.500593249600333	5.20395599403782	0.19114767438089	0.919825778535917	No
1628	Ccnd1	ENSMUSG00000070348.5	protein_coding	1.27138184715955	10.0420749636004	0.000192635427055664	0.0210485131764492	No
1629	Ccnd2	ENSMUSG00000000184.12	protein_coding	-3.43251098103476	3.44910080944875	7.51912632827705e-08	3.60047058763344e-05	Down
1630	Ccnd3	ENSMUSG00000034165.16	protein_coding	-0.0751677467384439	6.60825754748135	0.831782847087455	1	No
1631	Ccndbp1	ENSMUSG00000023572.16	protein_coding	-0.517713210097941	4.79666323320182	0.342677714119203	0.977545465775054	No
1632	Ccne1	ENSMUSG00000002068.16	protein_coding	0.275485253279336	5.73458536523782	0.601395223649989	1	No
1633	Ccne2	ENSMUSG00000028212.16	protein_coding	0.0340531410011139	5.36767485312828	0.953652531606088	1	No
1634	Ccnf	ENSMUSG00000072082.7	protein_coding	0.352428159666354	6.33875809175997	0.671022218760685	1	No
1635	Ccng1	ENSMUSG00000020326.7	protein_coding	-0.548971755612215	8.54253392872775	0.126969342437923	0.866530048191471	No
1636	Ccng2	ENSMUSG00000029385.14	protein_coding	-0.92347062824084	3.5278908018518	0.16047959252798	0.899607330596891	No
1637	Ccnh	ENSMUSG00000021548.10	protein_coding	-0.00648233530681919	5.39418524273603	0.990232231354684	1	No
1638	Ccni	ENSMUSG00000063015.12	protein_coding	0.112623980921173	4.91152103808128	0.846380740894968	1	No
1639	Ccnj	ENSMUSG00000025010.14	protein_coding	-1.03604299773303	1.96430573660579	0.154017099224581	0.89531003679761	No
1640	Ccnk	ENSMUSG00000021258.10	protein_coding	-0.134044956186061	2.04400559406567	0.879853910183156	1	No
1641	Ccnl1	ENSMUSG00000027829.15	protein_coding	0.031986360038157	5.19174717813964	0.936841383135372	1	No
1642	Ccnl2	ENSMUSG00000029068.16	protein_coding	-0.721314388686359	3.60526019971288	0.117017214466213	0.858053616129441	No
1643	Ccnq	ENSMUSG00000049489.5	protein_coding	-0.218959941957556	4.23486431036113	0.570901647384434	1	No
1644	Ccnt1	ENSMUSG00000011960.12	protein_coding	-0.283926119842537	5.73764845521106	0.434338683539781	0.997644956336893	No
1645	Ccnt2	ENSMUSG00000026349.14	protein_coding	-0.0184313089773173	4.44649231196616	0.964340822371419	1	No
1646	Ccny	ENSMUSG00000024286.8	protein_coding	-0.390413690509621	5.11992403170098	0.287570584422377	0.962678155097588	No
1647	Ccnyl1	ENSMUSG00000070871.10	protein_coding	0.196036777658785	1.76360268251919	0.815725151409899	1	No
1648	Ccp110	ENSMUSG00000033904.16	protein_coding	0.120743012582383	3.4119187855932	0.844805520371855	1	No
1649	Ccpg1	ENSMUSG00000034563.16	protein_coding	-1.08996173263144	4.16993817330987	0.0518330973975942	0.692076446194336	No
1650	Ccpg1os	ENSMUSG00000086158.2	protein_coding	-1.05827873982861	0.903415886015476	0.180629656477421	0.91136156618592	No
1651	Ccrl2	ENSMUSG00000043953.12	protein_coding	3.78893256599913	1.63309195257712	6.29577638393732e-06	0.00151089406865075	Up
1652	Ccs	ENSMUSG00000034108.6	protein_coding	-0.451835473866259	5.57078235465611	0.239584462848938	0.95051663975045	No
1653	Ccser2	ENSMUSG00000058690.14	protein_coding	0.136234692278909	5.65638574170505	0.703590064332408	1	No
1654	Cct2	ENSMUSG00000034024.8	protein_coding	0.105395546962844	8.94370940042448	0.765250021211452	1	No
1655	Cct3	ENSMUSG00000001416.13	protein_coding	0.117422394023314	9.42045968611663	0.733347665803268	1	No
1656	Cct4	ENSMUSG00000007739.10	protein_coding	0.377485085240311	9.33597031005172	0.247006187087693	0.958719288726109	No
1657	Cct5	ENSMUSG00000022234.15	protein_coding	0.400632613910648	9.67504859811653	0.221491067156821	0.945166108863398	No
1658	Cct6a	ENSMUSG00000029447.11	processed_transcript	0.181299936601697	10.2738485816328	0.584429725224979	1	No
1659	Cct7	ENSMUSG00000030007.8	protein_coding	0.254650238017078	10.0120047541795	0.440562363867158	1	No
1660	Cct8	ENSMUSG00000025613.13	protein_coding	0.346763021755275	8.98302360205581	0.2989790399814	0.969596353085341	No
1661	Ccz1	ENSMUSG00000029617.10	protein_coding	-0.166147463503076	3.98552409117512	0.69961015066282	1	No
1662	Cd109	ENSMUSG00000046186.8	protein_coding	0.0961042450035196	4.56504357599453	0.82602825279767	1	No
1663	Cd14	ENSMUSG00000051439.7	protein_coding	1.70307313363493	5.57503554019006	0.000303529489810966	0.0299155744219192	No
1664	Cd151	ENSMUSG00000025510.14	protein_coding	-0.198364016524898	6.69753367459141	0.557325157591063	1	No
1665	Cd164	ENSMUSG00000019818.15	protein_coding	-0.0175376522264565	8.49342075188495	0.957331798368999	1	No
1666	Cd1d1	ENSMUSG00000028076.12	protein_coding	-1.51811483970969	0.707042066685191	0.0733288785473614	0.780237249441558	No
1667	Cd200	ENSMUSG00000022661.14	protein_coding	-0.0248234791808772	7.61200017263401	0.969615989181063	1	No
1668	Cd24a	ENSMUSG00000047139.9	protein_coding	-0.923454248259641	10.6930944102683	0.034692635436953	0.577887116159594	No
1669	Cd276	ENSMUSG00000035914.11	protein_coding	-0.355094843764782	5.11893108929267	0.366286702243203	0.988539813078904	No
1670	Cd2ap	ENSMUSG00000061665.7	protein_coding	0.0293176396244848	5.64317568477564	0.945794104073976	1	No
1671	Cd2bp2	ENSMUSG00000042502.10	protein_coding	0.0204887594862697	5.72881330327683	0.961489812909345	1	No
1672	Cd320	ENSMUSG00000002308.16	protein_coding	-0.392194532510707	4.94573906768754	0.284370796807511	0.962678155097588	No
1673	Cd38	ENSMUSG00000029084.5	protein_coding	-0.0505465130610646	2.4891235794673	0.94608198314622	1	No
1674	Cd3eap	ENSMUSG00000047649.9	protein_coding	-0.185674899327461	5.16036269415072	0.63057516777314	1	No
1675	Cd44	ENSMUSG00000005087.17	protein_coding	-0.97270023301671	8.00752413351303	0.00683393518315441	0.251988136320028	No
1676	Cd47	ENSMUSG00000055447.19	protein_coding	0.328480134391632	8.77380245403835	0.353688458871352	0.981609334213816	No
1677	Cd59a	ENSMUSG00000032679.12	protein_coding	-0.297532997388851	1.22962300013925	0.741959510213762	1	No
1678	Cd63	ENSMUSG00000025351.14	protein_coding	-0.205010264026056	10.0913432716634	0.597205123067416	1	No
1679	Cd63-ps	ENSMUSG00000085939.3	transcribed_processed_pseudogene	-0.109991978797405	2.4992126374957	0.848870592738142	1	No
1680	Cd68	ENSMUSG00000018774.13	protein_coding	-0.218542894289979	1.89735527795037	0.809947314786728	1	No
1681	Cd72	ENSMUSG00000028459.11	protein_coding	-0.138692586800798	0.91381650795794	0.970877429409407	1	No
1682	Cd81	ENSMUSG00000037706.17	protein_coding	-0.135069732781262	9.52693498518621	0.832184853918828	1	No
1683	Cd82	ENSMUSG00000027215.13	protein_coding	0.723788018115725	5.55349075952921	0.257576224273249	0.958719288726109	No
1684	Cd9	ENSMUSG00000030342.8	protein_coding	0.356876713358179	10.540061806583	0.510277552141681	1	No
1685	Cd99l2	ENSMUSG00000035776.14	protein_coding	0.249526426655825	5.83454237567059	0.488648351629763	1	No
1686	Cda	ENSMUSG00000028755.3	protein_coding	1.45910691874058	0.751024813922335	0.121486451274414	0.862278685743901	No
1687	Cdadc1	ENSMUSG00000021982.14	protein_coding	-0.776405008225681	3.65088343272365	0.11336245453846	0.854082857563825	No
1688	Cdan1	ENSMUSG00000027284.16	protein_coding	0.278123763247444	1.91418104928826	0.660442039321315	1	No
1689	Cdc123	ENSMUSG00000039128.13	protein_coding	0.184399162998755	6.73337238159471	0.584138087050194	1	No
1690	Cdc14a	ENSMUSG00000033502.14	protein_coding	0.195547785658041	3.51031539568696	0.723957603071395	1	No
1691	Cdc14b	ENSMUSG00000033102.15	protein_coding	-0.544692700754911	1.80723195772319	0.351529464733486	0.980784644400922	No
1692	Cdc16	ENSMUSG00000038416.15	protein_coding	-0.118649359950666	6.37686767686401	0.737742230735934	1	No
1693	Cdc20	ENSMUSG00000006398.15	protein_coding	1.37424136021641	7.6334047880455	0.132061299799591	0.871748775655864	No
1694	Cdc23	ENSMUSG00000024370.17	protein_coding	0.493437772270066	5.77988985498574	0.227881381066869	0.947192747725478	No
1695	Cdc25a	ENSMUSG00000032477.14	protein_coding	-0.0181353310161461	3.67854329310603	0.975020360192271	1	No
1696	Cdc25b	ENSMUSG00000027330.16	protein_coding	0.707220185786823	5.48893249780827	0.321541223457166	0.972336898320408	No
1697	Cdc25c	ENSMUSG00000044201.10	protein_coding	0.79788206795987	4.43841556290634	0.378953139984484	0.990841596602172	No
1698	Cdc26	ENSMUSG00000066149.11	protein_coding	0.112032379049342	4.94469052804607	0.764985403088079	1	No
1699	Cdc27	ENSMUSG00000020687.13	protein_coding	-0.380162976690398	5.95830218126032	0.546874458338755	1	No
1700	Cdc34	ENSMUSG00000020307.15	protein_coding	-0.566691915816364	5.14063742509492	0.253013552645338	0.958719288726109	No
1701	Cdc37	ENSMUSG00000019471.10	protein_coding	0.21729891271073	8.45132023594148	0.511112951304149	1	No
1702	Cdc37l1	ENSMUSG00000024780.7	protein_coding	-0.0355920959649303	5.52399513843475	0.928736585591948	1	No
1703	Cdc40	ENSMUSG00000038446.8	protein_coding	-0.256929495339407	4.85082252674668	0.510975331689185	1	No
1704	Cdc42	ENSMUSG00000006699.17	protein_coding	0.106585512445205	9.03547258677454	0.750294767924597	1	No
1705	Cdc42bpa	ENSMUSG00000026490.18	protein_coding	-0.803717591579557	4.22390197971032	0.126164993414764	0.864623529207875	No
1706	Cdc42bpb	ENSMUSG00000021279.5	protein_coding	-0.320232099834742	4.8046497558225	0.448067777565774	1	No
1707	Cdc42bpg	ENSMUSG00000024769.7	protein_coding	0.0790708404530324	2.4803678643343	0.90512484279982	1	No
1708	Cdc42ep1	ENSMUSG00000049521.2	protein_coding	-0.0446009032744768	7.16499899954731	0.895688230487219	1	No
1709	Cdc42ep2	ENSMUSG00000045664.5	protein_coding	-1.74156377062476	3.40216348960531	0.0122921939966705	0.359267809528953	No
1710	Cdc42ep3	ENSMUSG00000036533.9	protein_coding	-0.0531752080722756	6.8533629943546	0.902520136614855	1	No
1711	Cdc42ep4	ENSMUSG00000041598.7	protein_coding	0.89414782906182	4.76623412071828	0.0167567129233483	0.415553914610549	No
1712	Cdc42ep5	ENSMUSG00000063838.6	protein_coding	1.39957163772979	2.43837588098166	0.00724184497414305	0.259010131057188	No
1713	Cdc42se1	ENSMUSG00000046722.14	protein_coding	0.0168407911691233	8.09683794927292	0.961500774703514	1	No
1714	Cdc42se2	ENSMUSG00000052298.12	protein_coding	-0.0746062681424412	6.7733944977877	0.83496649104106	1	No
1715	Cdc45	ENSMUSG00000000028.15	protein_coding	0.765500204722473	5.95960209373245	0.157290058860404	0.898477026871662	No
1716	Cdc5l	ENSMUSG00000023932.9	protein_coding	-0.0240720450612916	6.93376320739246	0.944333038484793	1	No
1717	Cdc6	ENSMUSG00000017499.15	protein_coding	0.484022550563797	5.48800502556661	0.370082079941639	0.990250373889721	No
1718	Cdc7	ENSMUSG00000029283.17	protein_coding	0.456529502995071	3.98988709068239	0.393860070916049	0.992903952815084	No
1719	Cdc73	ENSMUSG00000026361.9	protein_coding	-0.17825197620525	3.07440848758354	0.75935687773971	1	No
1720	Cdca2	ENSMUSG00000048922.18	protein_coding	0.618246937309247	4.80388971209991	0.460699681878549	1	No
1721	Cdca3	ENSMUSG00000023505.13	protein_coding	0.95604649098087	5.92569053929272	0.222439831060093	0.945631346281385	No
1722	Cdca4	ENSMUSG00000047832.9	protein_coding	0.617158554436088	6.02473454843719	0.114191250721066	0.854449335217308	No
1723	Cdca5	ENSMUSG00000024791.10	protein_coding	0.660836506120576	5.32822341925353	0.344086227064064	0.977770244991367	No
1724	Cdca7	ENSMUSG00000055612.15	protein_coding	0.534609168791835	5.36293314800213	0.335244962207297	0.974158006847916	No
1725	Cdca7l	ENSMUSG00000021175.15	protein_coding	0.460016830979598	5.81008215633331	0.335909522861684	0.974158006847916	No
1726	Cdca8	ENSMUSG00000028873.16	protein_coding	0.798625444051438	6.29694321363042	0.292623576936776	0.965329261729892	No
1727	Cdcp1	ENSMUSG00000035498.10	protein_coding	0.310396262182133	4.61012547060416	0.5429725486359	1	No
1728	Cdh1	ENSMUSG00000000303.12	protein_coding	0.829411891811179	6.9631526655241	0.0250514786523666	0.501450606301993	No
1729	Cdh19	ENSMUSG00000047216.8	protein_coding	-0.0266781940990492	1.37145438723245	1	1	No
1730	Cdh2	ENSMUSG00000024304.14	protein_coding	-0.069707787162056	8.01381194040559	0.901657705867166	1	No
1731	Cdh23	ENSMUSG00000012819.15	protein_coding	-0.751416283701205	1.5744889700657	0.252757169093198	0.958719288726109	No
1732	Cdh24	ENSMUSG00000059674.7	protein_coding	-0.698941835239506	2.46477130222873	0.313063097980664	0.972336898320408	No
1733	Cdhr1	ENSMUSG00000021803.10	protein_coding	0.282277464093057	0.980252434513325	0.689714409412905	1	No
1734	Cdip1	ENSMUSG00000004071.13	protein_coding	0.0987864343853926	4.81589429887502	0.798207647429058	1	No
1735	Cdipt	ENSMUSG00000030682.4	protein_coding	0.0133153777911238	6.83637146551781	0.970504350735698	1	No
1736	Cdk1	ENSMUSG00000019942.13	protein_coding	0.735500004672584	7.75488631679169	0.25978678245007	0.958719288726109	No
1737	Cdk10	ENSMUSG00000033862.7	protein_coding	-0.611800426166384	4.66693976595299	0.113896128639541	0.854449335217308	No
1738	Cdk11b	ENSMUSG00000029062.14	protein_coding	-0.159173626675638	4.8840257617865	0.700382752027997	1	No
1739	Cdk12	ENSMUSG00000003119.14	protein_coding	0.203847054472093	3.22369228601468	0.706139831727038	1	No
1740	Cdk13	ENSMUSG00000041297.8	protein_coding	-0.00633148857853406	3.17037085876456	1	1	No
1741	Cdk14	ENSMUSG00000028926.15	protein_coding	-0.18359946647677	4.83531370143775	0.671855002974204	1	No
1742	Cdk16	ENSMUSG00000031065.14	protein_coding	0.0374020956321847	5.47953230704218	0.91739560231904	1	No
1743	Cdk17	ENSMUSG00000020015.10	protein_coding	-0.439453371880128	2.95734703321281	0.408420036301651	0.992995878418164	No
1744	Cdk18	ENSMUSG00000026437.11	protein_coding	0.235307253331307	2.88868342710474	0.622083588204738	1	No
1745	Cdk19	ENSMUSG00000038481.13	protein_coding	-0.4573027542433	4.66589579926854	0.463458997232652	1	No
1746	Cdk2	ENSMUSG00000025358.16	protein_coding	0.891296590371373	5.70508617407617	0.0461669769478587	0.663115098073097	No
1747	Cdk20	ENSMUSG00000021483.8	protein_coding	0.501517779611168	2.53436315708597	0.353905140481748	0.981609334213816	No
1748	Cdk2ap1	ENSMUSG00000029394.11	protein_coding	0.276736126308408	4.30345222997712	0.490547746844276	1	No
1749	Cdk2ap2	ENSMUSG00000024856.10	protein_coding	0.0902929257657978	6.25522678449932	0.833852365016119	1	No
1750	Cdk4	ENSMUSG00000006728.12	protein_coding	0.733875657524703	9.53126828684818	0.0290034744654925	0.535208028066717	No
1751	Cdk5	ENSMUSG00000028969.10	protein_coding	-0.360490583501807	5.98407340005657	0.3823782067444	0.990841596602172	No
1752	Cdk5rap1	ENSMUSG00000027487.11	protein_coding	-0.408297739397346	3.22113358534852	0.402325550686627	0.992985775735057	No
1753	Cdk5rap2	ENSMUSG00000039298.16	protein_coding	-0.182812860560935	4.81309961720174	0.720058226667303	1	No
1754	Cdk5rap3	ENSMUSG00000018669.14	protein_coding	-0.370458063979937	5.69921274273964	0.433069165556484	0.997161382434201	No
1755	Cdk6	ENSMUSG00000040274.11	protein_coding	0.413912716806224	6.37748356020396	0.374683046103736	0.990841596602172	No
1756	Cdk7	ENSMUSG00000069089.8	protein_coding	0.250095105668253	5.63868279011602	0.480969397376764	1	No
1757	Cdk8	ENSMUSG00000029635.15	protein_coding	0.123348530959996	3.20914340309719	0.81210975400204	1	No
1758	Cdk9	ENSMUSG00000009555.16	protein_coding	-0.392806376093738	3.03429269742073	0.425199405188664	0.994517444793087	No
1759	Cdkal1	ENSMUSG00000006191.17	protein_coding	0.101494183227032	4.01127324780425	0.828709371145513	1	No
1760	Cdkl2	ENSMUSG00000029403.14	protein_coding	-0.272093907643889	3.89599547725405	0.509788008860058	1	No
1761	Cdkl3	ENSMUSG00000020389.19	protein_coding	-0.0242206045436527	1.54918812101228	1	1	No
1762	Cdkl5	ENSMUSG00000031292.14	protein_coding	-0.399914163420268	4.42093484168554	0.512072319877418	1	No
1763	Cdkn1a	ENSMUSG00000023067.14	protein_coding	-0.68073040769447	8.00138472293693	0.20374658542737	0.931511195985937	No
1764	Cdkn1b	ENSMUSG00000003031.14	protein_coding	0.707223097706884	4.94173888919419	0.0755878772323742	0.784874993755516	No
1765	Cdkn2aip	ENSMUSG00000038069.6	protein_coding	0.0668142164495615	4.94991682543022	0.86455085947562	1	No
1766	Cdkn2aipnl	ENSMUSG00000020392.8	protein_coding	0.23744471076954	6.71745073594662	0.496411549992302	1	No
1767	Cdkn2c	ENSMUSG00000028551.14	protein_coding	0.272962532176198	3.89965703445967	0.60264644400525	1	No
1768	Cdkn2d	ENSMUSG00000096472.2	protein_coding	0.78205392079975	5.43049645334959	0.0286613170309461	0.532468603211755	No
1769	Cdkn3	ENSMUSG00000037628.10	protein_coding	1.29969526392834	4.79342220542612	0.156032359904673	0.896088381825031	No
1770	Cdon	ENSMUSG00000038119.15	protein_coding	0.49624443721976	3.30026319736678	0.334592558760404	0.974158006847916	No
1771	Cdpf1	ENSMUSG00000064284.12	protein_coding	-0.379367917726011	3.66924841007254	0.427015870128494	0.995143594934321	No
1772	Cdr2	ENSMUSG00000030878.11	protein_coding	0.0054651382025479	1.69557758886942	1	1	No
1773	Cdr2l	ENSMUSG00000050910.5	protein_coding	-0.317110672510996	2.54660062022479	0.574775023852104	1	No
1774	Cds2	ENSMUSG00000058793.14	protein_coding	-0.169075334688606	5.19725955223358	0.65458232491225	1	No
1775	Cdsn	ENSMUSG00000039518.7	protein_coding	-1.44330734988606	4.14739759415061	0.0210343224264921	0.457577880803926	No
1776	Cdt1	ENSMUSG00000006585.3	protein_coding	0.557063102033624	5.24642569176624	0.296937726918313	0.966444114808342	No
1777	Cdv3	ENSMUSG00000032803.15	protein_coding	-0.286520283143734	5.39603764945788	0.589019564538733	1	No
1778	Cdyl	ENSMUSG00000059288.14	protein_coding	-0.408213645238813	2.24947418448648	0.542757993488766	1	No
1779	Ceacam1	ENSMUSG00000074272.10	protein_coding	1.72252856818913	5.35657622813002	0.104739096176104	0.843231198726331	No
1780	Cebpa	ENSMUSG00000034957.10	protein_coding	0.822581938176981	0.403735348162189	0.286176336689684	0.962678155097588	No
1781	Cebpb	ENSMUSG00000056501.3	protein_coding	0.879872447872342	1.88851970828915	0.177892272045493	0.909720527539843	No
1782	Cebpd	ENSMUSG00000071637.5	protein_coding	2.86310727404926	3.6592123089816	2.31390927374422e-06	0.000640899056983574	Up
1783	Cebpg	ENSMUSG00000056216.9	protein_coding	1.03998551093915	3.95332300812122	0.0408327080066967	0.624971346626234	No
1784	Cebpz	ENSMUSG00000024081.9	protein_coding	-0.417584539896475	5.68791217252864	0.290108187464668	0.962984535313323	No
1785	Cebpzos	ENSMUSG00000062691.10	protein_coding	-0.078458595558491	4.27048488555029	0.854426628002458	1	No
1786	Cela1	ENSMUSG00000023031.8	protein_coding	0.128198413254756	2.19416755601519	0.9130183705165	1	No
1787	Celf1	ENSMUSG00000005506.16	protein_coding	-0.258263199037671	6.04256233551252	0.490201074260169	1	No
1788	Celf2	ENSMUSG00000002107.18	protein_coding	1.21808173017927	3.83325767105263	0.00375181646961015	0.16673184385469	No
1789	Celf4	ENSMUSG00000024268.16	protein_coding	0.257557034302345	4.07798565284076	0.554034225488329	1	No
1790	Celsr1	ENSMUSG00000016028.10	protein_coding	-0.202684280010725	5.44321117072235	0.590819885971129	1	No
1791	Celsr2	ENSMUSG00000068740.13	protein_coding	-0.0978278198844667	4.37487583039991	0.808036119728795	1	No
1792	Cemip2	ENSMUSG00000024754.13	protein_coding	-0.601493593468197	5.35375814609066	0.187090812636761	0.915780509856763	No
1793	Cenpa	ENSMUSG00000029177.9	protein_coding	1.38766346482879	6.98593112567846	0.127292486792373	0.866530048191471	No
1794	Cenpb	ENSMUSG00000068267.5	protein_coding	0.285928304184195	5.12573272466589	0.498958513192184	1	No
1795	Cenpc1	ENSMUSG00000029253.12	protein_coding	0.321378505012594	4.56291655539957	0.463508242725674	1	No
1796	Cenpe	ENSMUSG00000045328.11	protein_coding	1.0409996551769	6.26580438001559	0.287610470712549	0.962678155097588	No
1797	Cenpf	ENSMUSG00000026605.14	protein_coding	0.911978773319528	6.30057129840286	0.32506017824252	0.972336898320408	No
1798	Cenph	ENSMUSG00000045273.8	protein_coding	0.750628343814729	4.35105383040001	0.26299097807908	0.958719288726109	No
1799	Cenpi	ENSMUSG00000031262.12	protein_coding	0.329277268658644	4.8485527402208	0.659705965675083	1	No
1800	Cenpj	ENSMUSG00000064128.8	protein_coding	-0.0295932044299917	3.58799758885795	0.964962752206895	1	No
1801	Cenpk	ENSMUSG00000021714.15	protein_coding	0.764425397461386	3.61899245781677	0.153733819929582	0.895203935968085	No
1802	Cenpl	ENSMUSG00000026708.16	protein_coding	0.555231413917495	4.38408931186251	0.34965460621063	0.980331714503637	No
1803	Cenpm	ENSMUSG00000068101.11	protein_coding	1.32403313598044	4.79677732634581	0.0018592961427134	0.106976894008293	No
1804	Cenpn	ENSMUSG00000031756.5	protein_coding	0.600001143623036	4.68498260234478	0.396185219658421	0.992903952815084	No
1805	Cenpo	ENSMUSG00000020652.17	protein_coding	0.128390131466297	3.55461401339895	0.793149042888949	1	No
1806	Cenpp	ENSMUSG00000021391.10	protein_coding	1.09186860281185	3.50275121623247	0.094386382101098	0.820136637138749	No
1807	Cenpq	ENSMUSG00000023919.7	protein_coding	0.771423961187701	4.05765711198138	0.0886001622627664	0.812964508897957	No
1808	Cenps	ENSMUSG00000073705.10	protein_coding	0.735481154220624	3.67653207421059	0.104426025014725	0.843195903678223	No
1809	Cenpt	ENSMUSG00000036672.5	protein_coding	0.166318806713323	4.1189118895298	0.702922279656874	1	No
1810	Cenpu	ENSMUSG00000031629.14	protein_coding	1.04278557692458	3.85345467599303	0.0586317245007569	0.716209065440015	No
1811	Cenpv	ENSMUSG00000018509.8	protein_coding	0.385072773527429	0.99538336242459	0.625418892583825	1	No
1812	Cenpw	ENSMUSG00000075266.5	protein_coding	0.525749202937308	4.79017099741251	0.285298841174274	0.962678155097588	No
1813	Cenpx	ENSMUSG00000025144.17	protein_coding	-0.736624759640574	4.37805365603431	0.0712113146335019	0.77157496936409	No
1814	Cep104	ENSMUSG00000039523.16	protein_coding	-0.171749704349761	4.94630205869571	0.672099151280258	1	No
1815	Cep112	ENSMUSG00000020728.17	protein_coding	0.516406441077381	1.81319610591634	0.418823704252429	0.99309451720494	No
1816	Cep120	ENSMUSG00000048799.8	protein_coding	-0.592656557059993	4.80237043617206	0.125773278029273	0.864623529207875	No
1817	Cep128	ENSMUSG00000061533.16	protein_coding	-0.0122203828845445	3.4821208088708	0.999999999999996	1	No
1818	Cep131	ENSMUSG00000039781.14	protein_coding	-0.168040677439165	1.72713318012882	0.794224187550334	1	No
1819	Cep135	ENSMUSG00000036403.15	protein_coding	-0.0115411125990006	2.58664669702424	1	1	No
1820	Cep152	ENSMUSG00000068394.4	protein_coding	0.119055151843804	2.72072266633193	0.8733179379615	1	No
1821	Cep162	ENSMUSG00000056919.9	protein_coding	0.16707061041602	3.32464641741388	0.739577556409861	1	No
1822	Cep164	ENSMUSG00000043987.18	protein_coding	-0.47478520313756	4.14001746997716	0.230629777520159	0.947924546373278	No
1823	Cep170	ENSMUSG00000057335.11	protein_coding	-0.922707213986084	4.24896168769263	0.120508134233786	0.860978931448342	No
1824	Cep170b	ENSMUSG00000072825.11	protein_coding	-0.197004460214764	5.74073209634748	0.608369996719827	1	No
1825	Cep19	ENSMUSG00000035790.15	protein_coding	0.0970523502021552	4.79604589387449	0.80707223221278	1	No
1826	Cep192	ENSMUSG00000024542.9	protein_coding	0.079781570302421	4.38894494997702	0.91112953709057	1	No
1827	Cep250	ENSMUSG00000038241.16	protein_coding	-0.0878591746253803	3.18636287903602	0.862152678723695	1	No
1828	Cep290	ENSMUSG00000019971.10	protein_coding	0.247189713685515	4.06615229920424	0.59139226498054	1	No
1829	Cep295	ENSMUSG00000046111.17	protein_coding	0.220205065947481	4.12754454995783	0.709834454026979	1	No
1830	Cep295nl	ENSMUSG00000076433.4	protein_coding	0.758831516538335	0.696956533409523	0.295066153842155	0.966104336145476	No
1831	Cep350	ENSMUSG00000033671.18	protein_coding	-0.391379863796548	3.25837252515608	0.393143177076712	0.992903952815084	No
1832	Cep41	ENSMUSG00000029790.16	protein_coding	-0.499777349512191	3.21852357914526	0.288782015915595	0.962678155097588	No
1833	Cep44	ENSMUSG00000038215.15	protein_coding	0.0802366496502814	3.0492206003277	0.880828680265564	1	No
1834	Cep55	ENSMUSG00000024989.15	protein_coding	0.276723006639012	4.94079107113962	0.746567379862768	1	No
1835	Cep57	ENSMUSG00000031922.12	protein_coding	0.493784199841777	5.62987436981557	0.203614626688681	0.931278880131411	No
1836	Cep57l1	ENSMUSG00000019813.16	protein_coding	0.575860365646978	4.0449697426394	0.171932970973487	0.909168225152717	No
1837	Cep63	ENSMUSG00000032534.18	protein_coding	-0.0555533413731015	3.68843774445516	0.901467693871015	1	No
1838	Cep68	ENSMUSG00000044066.14	protein_coding	-0.393859866021173	4.72037354059203	0.383469395512618	0.990841596602172	No
1839	Cep70	ENSMUSG00000056267.14	protein_coding	0.15315274090002	3.67198962309997	0.7199417010014	1	No
1840	Cep72	ENSMUSG00000021572.9	protein_coding	0.374777422135555	2.40104784129824	0.496026275863454	1	No
1841	Cep76	ENSMUSG00000073542.3	protein_coding	0.0129830715645681	4.49313503144609	0.985653138211919	1	No
1842	Cep78	ENSMUSG00000041491.8	protein_coding	0.201463285552165	2.52987107587925	0.72129406993649	1	No
1843	Cep83	ENSMUSG00000020024.7	protein_coding	0.261616766367043	2.83480125205861	0.624024535194152	1	No
1844	Cep83os	ENSMUSG00000097164.2	bidirectional_promoter_lncRNA	-1.29985176902844	1.59827071568545	0.0947367512861645	0.821189743681382	No
1845	Cep85	ENSMUSG00000037443.13	protein_coding	-0.0296619072674337	4.44447116732031	0.962753304697861	1	No
1846	Cep85l	ENSMUSG00000038594.9	protein_coding	-0.18475668194092	1.20350410403551	0.850028234636373	1	No
1847	Cep89	ENSMUSG00000023072.14	protein_coding	0.834178098696502	5.78828360455359	0.0311295982985574	0.551665081675532	No
1848	Cep95	ENSMUSG00000018372.13	protein_coding	-0.163308222207079	2.4312389440074	0.822131158025516	1	No
1849	Cep97	ENSMUSG00000022604.18	protein_coding	-0.617210949247671	2.99873433073083	0.225684711607516	0.945631346281385	No
1850	Cept1	ENSMUSG00000040774.15	protein_coding	-0.232939985630091	5.5749697303629	0.518096704967553	1	No
1851	Cerk	ENSMUSG00000035891.16	protein_coding	0.163778001769615	2.52361584877955	0.757199197370233	1	No
1852	Cers2	ENSMUSG00000015714.11	protein_coding	-0.0412657696098491	8.61717040469641	0.906355006672948	1	No
1853	Cers3	ENSMUSG00000030510.11	protein_coding	0.436356097012959	3.55685815852721	0.395021955225212	0.992903952815084	No
1854	Cers5	ENSMUSG00000023021.15	protein_coding	-0.10645755378351	6.79880855219879	0.75901164487568	1	No
1855	Cers6	ENSMUSG00000027035.10	protein_coding	-0.348854899519048	4.72854118854657	0.659509759853012	1	No
1856	Cetn2	ENSMUSG00000031347.12	protein_coding	-0.098016525340394	5.48962104473484	0.807184254169094	1	No
1857	Cetn3	ENSMUSG00000021537.9	protein_coding	0.0813060578219066	6.09484584715732	0.822679611090634	1	No
1858	Cetn4	ENSMUSG00000045031.18	protein_coding	0.347938311822448	1.01913402676731	0.637297199792056	1	No
1859	Cfap100	ENSMUSG00000048794.14	protein_coding	2.17908171322639	0.290867669600176	0.129354737443159	0.871200162030305	No
1860	Cfap20	ENSMUSG00000031796.7	protein_coding	0.0830888635393391	6.40498181035355	0.822877976466688	1	No
1861	Cfap298	ENSMUSG00000022972.10	protein_coding	0.140208439828926	4.73910453896575	0.708389114621158	1	No
1862	Cfap300	ENSMUSG00000053070.5	protein_coding	-1.48760662852572	1.79629581533923	0.0297598470404613	0.541129432445641	No
1863	Cfap36	ENSMUSG00000020462.14	protein_coding	-0.727496686929003	5.59219581371161	0.0688736856085298	0.767119867741074	No
1864	Cfap97	ENSMUSG00000031631.15	protein_coding	-0.607404679953363	3.98574356504519	0.147438392041593	0.886601916026377	No
1865	Cfb	ENSMUSG00000090231.10	protein_coding	3.54561547415132	0.974459022051309	0.000186076581288818	0.0207118886275684	Up
1866	Cfdp1	ENSMUSG00000031954.6	protein_coding	-0.145070416899135	6.82711921522417	0.666127919064607	1	No
1867	Cfl1	ENSMUSG00000056201.8	protein_coding	0.268875276133142	12.0545068887963	0.506905856328604	1	No
1868	Cfl2	ENSMUSG00000062929.8	protein_coding	-0.307183208861615	6.4194329099132	0.367257899079058	0.988707409139146	No
1869	Cflar	ENSMUSG00000026031.15	protein_coding	-0.268242312703905	4.89400086635708	0.498299975425265	1	No
1870	Cgas	ENSMUSG00000032344.17	protein_coding	-0.308310429755941	3.06354843079294	0.714960505048688	1	No
1871	Cggbp1	ENSMUSG00000054604.7	protein_coding	-0.428084059311582	5.43752467340089	0.350116639973121	0.980331714503637	No
1872	Cgn	ENSMUSG00000068876.14	protein_coding	0.0830762443319114	4.41364875116734	0.87566299519234	1	No
1873	Cgnl1	ENSMUSG00000032232.14	protein_coding	0.657214554209819	5.01576537168439	0.281007887694934	0.962678155097588	No
1874	Cgref1	ENSMUSG00000029161.7	protein_coding	-0.755891637227502	1.27586144926116	0.2656540403415	0.958719288726109	No
1875	Cgrrf1	ENSMUSG00000055128.15	protein_coding	-0.233791673571215	5.09081548878216	0.527367235019591	1	No
1876	Chac1	ENSMUSG00000027313.3	protein_coding	0.347717712805275	4.95085429631094	0.478065805274128	1	No
1877	Chac2	ENSMUSG00000020309.6	protein_coding	0.10888780588376	3.88131261536816	0.80125158318941	1	No
1878	Chaf1a	ENSMUSG00000002835.9	protein_coding	0.129979115132368	6.08996748608419	0.859613733613536	1	No
1879	Chaf1b	ENSMUSG00000022945.12	protein_coding	0.946742111317963	6.02586719760802	0.0248247064609786	0.4987064824328	No
1880	Champ1	ENSMUSG00000047710.8	protein_coding	-0.20971853557573	5.7153107443881	0.572121358341361	1	No
1881	Chchd1	ENSMUSG00000063787.4	protein_coding	0.293687894120539	6.09957482084708	0.392562786957387	0.992903952815084	No
1882	Chchd10	ENSMUSG00000049422.7	protein_coding	0.613517683427601	6.80441979589679	0.131813395551293	0.871748775655864	No
1883	Chchd2	ENSMUSG00000070493.3	protein_coding	-0.245307968469005	10.4192259773208	0.59338328259296	1	No
1884	Chchd3	ENSMUSG00000053768.13	protein_coding	0.399024026207135	7.36943683262507	0.236367945569211	0.948383107489599	No
1885	Chchd4	ENSMUSG00000034203.8	protein_coding	-0.248711142398224	5.51802968747776	0.563750184004754	1	No
1886	Chchd5	ENSMUSG00000037938.4	protein_coding	-0.0192215898249834	4.16279563231735	0.978442240131894	1	No
1887	Chchd6	ENSMUSG00000030086.16	protein_coding	-0.169798703007982	5.13652162418886	0.673675780300666	1	No
1888	Chchd7	ENSMUSG00000042198.12	protein_coding	-0.232487869699157	4.20394509766129	0.573105052912091	1	No
1889	Chd1	ENSMUSG00000023852.14	protein_coding	-0.457152431202482	4.12563369923488	0.461571430719326	1	No
1890	Chd1l	ENSMUSG00000028089.5	protein_coding	0.117097275169516	4.44109424475412	0.764619226992882	1	No
1891	Chd2	ENSMUSG00000078671.11	protein_coding	0.71336314598159	3.9998919969911	0.082306545461994	0.799362153083912	No
1892	Chd3	ENSMUSG00000018474.17	protein_coding	0.915696349438962	3.55887850128435	0.0382966391682927	0.604907624080781	No
1893	Chd4	ENSMUSG00000063870.12	protein_coding	-0.426913466925217	6.77389384782232	0.312865164511114	0.972336898320408	No
1894	Chd6	ENSMUSG00000057133.14	protein_coding	-0.0863060491587069	4.04879467790159	0.844419875279467	1	No
1895	Chd7	ENSMUSG00000041235.12	protein_coding	0.268575205386612	4.01418798691699	0.538432120046905	1	No
1896	Chd8	ENSMUSG00000053754.14	protein_coding	-0.613359888656537	4.69721538168116	0.161387310377887	0.899607330596891	No
1897	Chd9	ENSMUSG00000056608.14	protein_coding	-0.223357800570931	4.44550147586613	0.58735079754737	1	No
1898	Chdh	ENSMUSG00000015970.19	protein_coding	0.104308851288825	2.63808328662726	0.905913241643787	1	No
1899	Chek1	ENSMUSG00000032113.16	protein_coding	0.302537260750464	4.59205321585522	0.65552034936373	1	No
1900	Chek2	ENSMUSG00000029521.7	protein_coding	0.827355394907885	4.33163029798971	0.0408279108246297	0.624971346626234	No
1901	Cherp	ENSMUSG00000052488.7	protein_coding	-0.34586294015227	5.84747084650124	0.464760443551991	1	No
1902	Chfr	ENSMUSG00000014668.15	protein_coding	-0.189762953054066	5.424133898276	0.618627058037792	1	No
1903	Chic1	ENSMUSG00000031327.10	protein_coding	-0.845318680003739	2.28820245788609	0.143442132355093	0.885244816621812	No
1904	Chic2	ENSMUSG00000029229.8	protein_coding	0.133466280796006	1.99070425284207	0.86105195433887	1	No
1905	Chid1	ENSMUSG00000025512.15	protein_coding	-0.201055356229205	5.2820344703772	0.582462857212861	1	No
1906	Chil1	ENSMUSG00000064246.10	protein_coding	1.62098989832797	3.18173706864954	0.0155241498977331	0.40224092551954	No
1907	Chka	ENSMUSG00000024843.15	protein_coding	0.729508097235915	6.39849823111704	0.125817563364381	0.864623529207875	No
1908	Chkb	ENSMUSG00000022617.15	protein_coding	-0.422591635584425	4.30884971172716	0.411948284748303	0.992995878418164	No
1909	Chm	ENSMUSG00000025531.14	protein_coding	-0.0146542008016125	4.44740136975994	0.983937542125649	1	No
1910	Chml	ENSMUSG00000078185.3	protein_coding	-0.964342906413805	1.96647831983278	0.284406632607889	0.962678155097588	No
1911	Chmp1a	ENSMUSG00000000743.9	protein_coding	-0.249325207257259	7.08024368769308	0.522523034797695	1	No
1912	Chmp1b	ENSMUSG00000109901.2	protein_coding	-0.79579555584445	6.18510799838095	0.0768759344152112	0.787267737648466	No
1913	Chmp2a	ENSMUSG00000033916.5	protein_coding	0.00623329742804748	7.29390203825556	0.989045202381343	1	No
1914	Chmp2b	ENSMUSG00000004843.7	protein_coding	0.432859043165958	6.20175536398631	0.250442242629665	0.958719288726109	No
1915	Chmp3	ENSMUSG00000053119.11	protein_coding	0.034943711406558	7.14049614317303	0.923508219753026	1	No
1916	Chmp4b	ENSMUSG00000038467.15	protein_coding	0.702631019508325	1.3441011557362	0.309291524565549	0.971231627286331	No
1917	Chmp4c	ENSMUSG00000027536.6	protein_coding	0.144014923772756	5.99411387725805	0.736204831278412	1	No
1918	Chmp5	ENSMUSG00000028419.5	protein_coding	-0.722415916094899	6.26861489475262	0.145964322660425	0.886601916026377	No
1919	Chmp6	ENSMUSG00000025371.12	protein_coding	0.577061767409284	6.29297998048409	0.118534073982305	0.859092924318358	No
1920	Chmp7	ENSMUSG00000034190.9	protein_coding	-0.754151511350418	3.56656417787384	0.109141397421352	0.849179198114663	No
1921	Chordc1	ENSMUSG00000001774.8	protein_coding	-0.24586375866194	6.71828422833496	0.47301898427574	1	No
1922	Chp1	ENSMUSG00000014077.13	protein_coding	-0.52772148773575	6.89562699848071	0.119368501224914	0.860090272437073	No
1923	Chpf	ENSMUSG00000032997.16	protein_coding	-0.45697421131567	5.55428517655483	0.300628153426878	0.969596353085341	No
1924	Chpf2	ENSMUSG00000038181.16	protein_coding	-0.764139642457077	5.30154019798071	0.0382847487564716	0.604907624080781	No
1925	Chpt1	ENSMUSG00000060002.14	protein_coding	0.657759420216463	3.98830272743795	0.123276163056647	0.863585026012356	No
1926	Chrac1	ENSMUSG00000068391.8	protein_coding	0.152462718059074	6.2549088511507	0.666616544345743	1	No
1927	Chrnb1	ENSMUSG00000041189.9	protein_coding	0.262292893829479	5.58061793897593	0.497533446717763	1	No
1928	Chst10	ENSMUSG00000026080.13	protein_coding	0.806957309580911	2.42038200732894	0.141246754935595	0.883553115442664	No
1929	Chst11	ENSMUSG00000034612.7	protein_coding	0.0208416841108751	3.23308525634673	0.963326647018177	1	No
1930	Chst12	ENSMUSG00000036599.10	protein_coding	0.302941182235231	5.32098361002597	0.398655615049553	0.992903952815084	No
1931	Chst14	ENSMUSG00000074916.5	protein_coding	-0.395054949840517	2.01594234855724	0.546394424189162	1	No
1932	Chst2	ENSMUSG00000033350.7	protein_coding	0.181370082390537	4.45175293677679	0.644809579580538	1	No
1933	Chst3	ENSMUSG00000057337.13	protein_coding	-0.265218474545526	2.32754863356608	0.651753248042148	1	No
1934	Chst7	ENSMUSG00000037347.7	protein_coding	0.390497566247449	2.30909974215785	0.515732877721627	1	No
1935	Chsy1	ENSMUSG00000032640.10	protein_coding	-0.396796291971909	5.27119770030766	0.336955578866414	0.974158006847916	No
1936	Chsy3	ENSMUSG00000058152.8	protein_coding	0.579991541532846	0.717083560841479	0.593595573201638	1	No
1937	Chtf18	ENSMUSG00000019214.14	protein_coding	0.34274180072681	5.28090079370121	0.580906134741553	1	No
1938	Chtf8	ENSMUSG00000046691.14	protein_coding	-0.0268360104364449	6.3017841474029	0.945953111216187	1	No
1939	Chtf8	ENSMUSG00000117748.1	protein_coding	-0.0268360104364449	6.3017841474029	0.945953111216187	1	No
1940	Chtop	ENSMUSG00000001017.15	protein_coding	-0.242407146049001	6.98285328843094	0.521619004455701	1	No
1941	Chuk	ENSMUSG00000025199.16	protein_coding	-0.187244072929356	3.44977449321969	0.713676327421114	1	No
1942	Churc1	ENSMUSG00000090258.7	protein_coding	-0.548853408383122	5.07208297848352	0.167879108565851	0.90469054421991	No
1943	Ciao1	ENSMUSG00000003662.10	protein_coding	-0.207845168228309	5.44892424734796	0.574058908599718	1	No
1944	Ciao2a	ENSMUSG00000032381.5	protein_coding	0.119193514883295	6.43598959300099	0.729817295282331	1	No
1945	Ciao2b	ENSMUSG00000031879.14	protein_coding	-0.360444704452734	5.53475525578625	0.327607375615462	0.972550905642599	No
1946	Ciapin1	ENSMUSG00000031781.14	protein_coding	0.210718719479289	7.38385848085816	0.52405042715174	1	No
1947	Ciart	ENSMUSG00000038550.10	protein_coding	-0.100684597328631	3.71336658457106	0.891415958003048	1	No
1948	Cib1	ENSMUSG00000030538.15	protein_coding	-0.45908321157351	6.43906562085989	0.281163932832091	0.962678155097588	No
1949	Cib2	ENSMUSG00000037493.6	protein_coding	-0.329941046877929	4.11621334464453	0.482307548564882	1	No
1950	Cic	ENSMUSG00000005442.13	protein_coding	-0.433142910562509	5.68793510193002	0.226519364914995	0.945631346281385	No
1951	Ciita	ENSMUSG00000022504.10	protein_coding	-0.0441436417914613	1.95996711863755	0.979869752768827	1	No
1952	Cinp	ENSMUSG00000021276.10	protein_coding	-0.0926144167430665	5.83860737652794	0.834317242651932	1	No
1953	Cip2a	ENSMUSG00000033031.13	protein_coding	0.690584447591315	6.71776159560752	0.42810706815603	0.995143594934321	No
1954	Cipc	ENSMUSG00000034157.12	protein_coding	-0.626828102982542	4.91851052174292	0.0981582429765649	0.827949485730091	No
1955	Cir1	ENSMUSG00000041777.12	protein_coding	-0.356068231083218	3.40043602647763	0.5040455930142	1	No
1956	Cirbp	ENSMUSG00000045193.13	protein_coding	-1.47152751806434	4.48530558811629	0.0667670409944308	0.757329007851115	No
1957	Cisd1	ENSMUSG00000037710.8	protein_coding	-0.329818433832169	6.5970488607001	0.332629200135093	0.974158006847916	No
1958	Cisd2	ENSMUSG00000028165.9	protein_coding	-0.00145915821520513	5.82463687998087	0.999999999999999	1	No
1959	Cisd3	ENSMUSG00000078695.8	protein_coding	-0.876836611491998	3.62901994157132	0.117913977253464	0.858865401610121	No
1960	Cish	ENSMUSG00000032578.7	protein_coding	0.648533665563948	2.43215598077605	0.210299282399212	0.931511195985937	No
1961	Cit	ENSMUSG00000029516.19	protein_coding	0.661421651658554	5.36716719875381	0.346455618266582	0.980331714503637	No
1962	Cited1	ENSMUSG00000051159.16	protein_coding	0.917313289497935	1.39299853903444	0.146044611174088	0.886601916026377	No
1963	Cited2	ENSMUSG00000039910.10	protein_coding	-0.560913152181813	6.94851342433284	0.124570871090615	0.863585026012356	No
1964	Cited4	ENSMUSG00000070803.6	protein_coding	0.22802061576055	3.97573155683547	0.83486848211818	1	No
1965	Ciz1	ENSMUSG00000039205.16	protein_coding	0.342480965965089	4.99993731667979	0.348934984199685	0.980331714503637	No
1966	Ckap2	ENSMUSG00000037725.8	protein_coding	0.961758455882658	6.14310838450686	0.145298010574807	0.886601916026377	No
1967	Ckap2l	ENSMUSG00000048327.6	protein_coding	0.928148397538719	6.5373166946886	0.2126736504529	0.933332800431401	No
1968	Ckap4	ENSMUSG00000046841.5	protein_coding	-0.148629361907681	3.1466727831529	0.780492437420128	1	No
1969	Ckap5	ENSMUSG00000040549.16	protein_coding	-0.17421629371943	6.09876833064517	0.814200268865275	1	No
1970	Cklf	ENSMUSG00000054400.16	protein_coding	-0.105144043625975	3.57015483417995	0.819242396835974	1	No
1971	Ckmt1	ENSMUSG00000000308.14	protein_coding	3.19867983954917	3.9475260010545	0.00203145396965817	0.112533101295948	No
1972	Cks1b	ENSMUSG00000028044.6	protein_coding	0.982775836716052	7.69329467755889	0.0569880501045265	0.713596968447386	No
1973	Cks2	ENSMUSG00000062248.5	protein_coding	0.518748390979352	7.10111104712072	0.431210715671265	0.996259868796268	No
1974	Clasp1	ENSMUSG00000064302.13	protein_coding	-0.790742497943575	5.45891685928258	0.122149310609493	0.862358203532342	No
1975	Clasp2	ENSMUSG00000033392.16	protein_coding	-0.84845609432565	4.90128806131791	0.160987997762963	0.899607330596891	No
1976	Clasrp	ENSMUSG00000061028.7	protein_coding	0.191301510100971	4.02007006701682	0.65107398399855	1	No
1977	Clba1	ENSMUSG00000037594.11	protein_coding	-1.09167758947678	3.96587459027991	0.031109914323978	0.551665081675532	No
1978	Clcc1	ENSMUSG00000027884.16	protein_coding	0.0557361485448807	5.4541505601856	0.879078334896229	1	No
1979	Clcf1	ENSMUSG00000040663.9	protein_coding	-1.4124945492712	5.25684616842911	0.000792442003250206	0.0601145494185347	No
1980	Clcn2	ENSMUSG00000022843.17	protein_coding	0.0836255076506185	0.986924547711154	0.954330722719503	1	No
1981	Clcn3	ENSMUSG00000004319.15	protein_coding	-0.638762826843443	6.28309503118758	0.0841064223040411	0.804584329029019	No
1982	Clcn4	ENSMUSG00000000605.9	protein_coding	0.143320835708038	7.04804386058269	0.667996618493222	1	No
1983	Clcn5	ENSMUSG00000004317.14	protein_coding	-0.512688696144879	4.88154634142524	0.448872309160705	1	No
1984	Clcn6	ENSMUSG00000029016.13	protein_coding	0.0898054908848558	2.56732953173089	0.877323484582069	1	No
1985	Clcn7	ENSMUSG00000036636.10	protein_coding	-0.166996794646461	5.11814612662506	0.683173598913915	1	No
1986	Cldn1	ENSMUSG00000022512.3	protein_coding	1.1353020000527	1.41730589693307	0.129921647103969	0.871748775655864	No
1987	Cldn12	ENSMUSG00000046798.14	protein_coding	-0.232678873218846	5.23226688725477	0.537757039593301	1	No
1988	Cldn3	ENSMUSG00000070473.4	protein_coding	0.572700758244516	9.56563783664111	0.0779484249123518	0.788755939427451	No
1989	Cldn34c1	ENSMUSG00000079450.11	protein_coding	0.0105773992119532	2.87467091305501	1	1	No
1990	Cldn4	ENSMUSG00000047501.3	protein_coding	0.548214495156798	7.15048945528841	0.15971061720931	0.899607330596891	No
1991	Cldn9	ENSMUSG00000066720.7	protein_coding	-0.0937151717195892	3.82457773247469	0.894451004004392	1	No
1992	Cldnd1	ENSMUSG00000022744.12	protein_coding	-0.161939014865361	6.48882421052685	0.636737511606858	1	No
1993	Clec16a	ENSMUSG00000068663.14	protein_coding	-0.474930519841724	4.54061680390392	0.228415559883478	0.947192747725478	No
1994	Clic1	ENSMUSG00000007041.9	protein_coding	0.109153797089322	8.56360600171546	0.795293234640225	1	No
1995	Clic4	ENSMUSG00000037242.8	protein_coding	-0.254033342765689	7.98099500865133	0.592804035158082	1	No
1996	Clic5	ENSMUSG00000023959.9	protein_coding	2.43351569264055	1.10952558220685	0.000710608271711071	0.0560486391793302	No
1997	Clint1	ENSMUSG00000006169.19	protein_coding	0.481614025046789	4.61716559013376	0.228851087043857	0.947192747725478	No
1998	Clip1	ENSMUSG00000049550.17	protein_coding	-0.00155366728513713	5.67591010616524	1	1	No
1999	Clip2	ENSMUSG00000063146.11	protein_coding	0.399041272553354	3.73916464761444	0.369150228681764	0.990166398706722	No
[truncated: 9,941 more rows]
